# Supplementary material for: Stabilizing the Proteomes of Acute Myeloid Leukemia Cells: Implications for Cancer Proteomics
Source: Mol Cell Proteomics. 2024 Jan 12;23(2):100716. doi: 10.1016/j.mcpro.2024.100716 (PMC10864662; doi:10.1016/j.mcpro.2024.100716)
Supplement: Supplemental Table S1 [file mmc2.xlsx]

## Sheet: LFQ
Supplemental Table 1: AML Case descriptors and LC-MS data files for label-free mass spectrometry samples.
UPN	Case number	ELANE Expression (1)	Treatment	Digest Rep. #	Data Label	LFQ raw Data File Name
UPN 507696	C1	130.43	DFP	R1	C1_DFP1_R1	Ley_306_4730_2151_42
UPN 507696	C1	130.43	DFP	R2	C1_DFP1_R2	Ley_306_4730_2151_43
UPN 507696	C1	130.43	DFP	R3	C1_DFP1_R3	Ley_306_4730_2151_44
UPN 507696	C1	130.43	No DFP	R1	C1_DFP0_R1	Ley_306_4730_2151_45
UPN 507696	C1	130.43	No DFP	R2	C1_DFP0_R2	Ley_306_4730_2151_46
UPN 507696	C1	130.43	No DFP	R3	C1_DFP0_R3	Ley_306_4730_2151_47
UPN 595704	C2	22.08	DFP	R1	C2_DFP1_R1	Ley_306_4730_2151_48
UPN 595704	C2	22.08	DFP	R2	C2_DFP1_R2	Ley_306_4730_2151_49
UPN 595704	C2	22.08	DFP	R3	C2_DFP1_R3	Ley_306_4730_2151_50
UPN 595704	C2	22.08	No DFP	R1	C2_DFP0_R1	Ley_306_4730_2151_51
UPN 595704	C2	22.08	No DFP	R2	C2_DFP0_R2	Ley_306_4730_2151_52
UPN 595704	C2	22.08	No DFP	R3	C2_DFP0_R3	Ley_306_4730_2151_53
UPN 348685	C3	43.66	DFP	R1	C3_DFP1_R1	Ley_306_4730_2151_54
UPN 348685	C3	43.66	DFP	R2	C3_DFP1_R2	Ley_306_4730_2151_55
UPN 348685	C3	43.66	DFP	R3	C3_DFP1_R3	Ley_306_4730_2151_56
UPN 348685	C3	43.66	No DFP	R1	C3_DFP0_R1	Ley_306_4730_2151_57
UPN 348685	C3	43.66	No DFP	R2	C3_DFP0_R2	Ley_306_4730_2151_58
UPN 348685	C3	43.66	No DFP	R3	C3_DFP0_R3	Ley_306_4730_2151_59
K562	K562		DFP	R1	K562_DFP1_R1	Research_696_4793_2151_17
K562	K562		No DFP	R1	K562_DFP0_R1	Research_696_4793_2151_18
UPN 224143	C4	4.59	DFP	R1	C4_DFP1_R1	Research_696_4793_2151_19
UPN 224143	C4	4.59	No DFP	R1	C4_DFP0_R1	Research_696_4793_2151_20
UPN 332131	C5	3.51	DFP	R1	C5_DFP1_R1	Research_696_4793_2151_21
UPN 332131	C5	3.51	No DFP	R1	C5_DFP0_R1	Research_696_4793_2151_22

## Sheet: TMT
Supplemental Table 1: AML Case descriptors and LC-MS data files for tandem mass tag quantification.
UPN	Case number	ELANE RNAseq	Treatment	digest Rep#	Data Label	TMT-plex raw file inj 1	TMT-plex raw file inj 2
UPN 507696	C1	130.43	DFP	R1	C1_DFP1_R1	Ley_306_4730_8141_03	Ley_306_4730_8142_03
UPN 507696	C1	130.43	DFP	R2	C1_DFP1_R2	Ley_306_4730_8141_02	Ley_306_4730_8142_02
UPN 507696	C1	130.43	DFP	R3	C1_DFP1_R3	Ley_306_4730_8141_04	Ley_306_4730_8142_04
UPN 507696	C1	130.43	No DFP	R1	C1_DFP0_R1	Ley_306_4730_8141_03	Ley_306_4730_8142_03
UPN 507696	C1	130.43	No DFP	R2	C1_DFP0_R2	Ley_306_4730_8141_04	Ley_306_4730_8142_04
UPN 507696	C1	130.43	No DFP	R3	C1_DFP0_R3	Ley_306_4730_8141_02	Ley_306_4730_8142_02
UPN 595704	C2	22.08	DFP	R1	C2_DFP1_R1	Ley_306_4730_8141_03	Ley_306_4730_8142_03
UPN 595704	C2	22.08	DFP	R2	C2_DFP1_R2	Ley_306_4730_8141_02	Ley_306_4730_8142_02
UPN 595704	C2	22.08	DFP	R3	C2_DFP1_R3	Ley_306_4730_8141_03	Ley_306_4730_8142_03
UPN 595704	C2	22.08	No DFP	R1	C2_DFP0_R1	Ley_306_4730_8141_03	Ley_306_4730_8142_03
UPN 595704	C2	22.08	No DFP	R2	C2_DFP0_R2	Ley_306_4730_8141_04	Ley_306_4730_8142_04
UPN 595704	C2	22.08	No DFP	R3	C2_DFP0_R3	Ley_306_4730_8141_02	Ley_306_4730_8142_02
UPN 348685	C3	43.66	DFP	R1	C3_DFP1_R1	Ley_306_4730_8141_05	Ley_306_4730_8142_05
UPN 348685	C3	43.66	DFP	R2	C3_DFP1_R2	Ley_306_4730_8141_05	Ley_306_4730_8142_05
UPN 348685	C3	43.66	DFP	R3	C3_DFP1_R3	Ley_306_4730_8141_02	Ley_306_4730_8142_02
UPN 348685	C3	43.66	No DFP	R1	C3_DFP0_R1	Ley_306_4730_8141_04	Ley_306_4730_8142_04
UPN 348685	C3	43.66	No DFP	R2	C3_DFP0_R2	Ley_306_4730_8141_03	Ley_306_4730_8142_03
UPN 348685	C3	43.66	No DFP	R3	C3_DFP0_R3	Ley_306_4730_8141_05	Ley_306_4730_8142_05
