# Supplementary material for: Stabilizing the Proteomes of Acute Myeloid Leukemia Cells: Implications for Cancer Proteomics
Source: Mol Cell Proteomics. 2024 Jan 12;23(2):100716. doi: 10.1016/j.mcpro.2024.100716 (PMC10864662; doi:10.1016/j.mcpro.2024.100716)
Supplement: Supplemental Table S2 [file mmc3.xlsx]

## Sheet: Summary
Supplemental Table 2: Peptides Identified by case - Case 1
The convention below is used to specify modified animo acids in peptide sequences.
Sequence Annotation	Amino Acid Modification
1	Carbamidomethyl
2	Oxidation
3	Acetylation
4	Deamidation
5	Pyrogluamate

## Sheet: Case 1
Supplemental Table 2: Peptides Identified by case - Case 1
Protein Accession	Peptide Modified Sequence	Tryptic Status	-10lgP	ppm	m/z	z	Area Case 1 +DFP Rep 1	Area Case 1 +DFP Rep 2	Area Case 1 +DFP Rep 3	Area Case 1 No DFP Rep 1	Area Case 1 No DFP Rep 2	Area Case 1 No DFP Rep 3
P16104	VTIAQGGVLPNIQAV	Nontryptic	59.43	0.1	740.43	2	7337400000	7090300000	8204100000	8540500000	10621000000	11398000000
P58876	LLLPGELAK	Fully Tryptic	26.45	0.3	477.305	2	8003300000	7196600000	12027000000	8787500000	9805000000	9628400000
P62805	SGLIYEETR	Semitryptic	36.27	0.8	534.272	2	195280000	136140000	226990000	6564900000	9038800000	9455500000
P62736	YPIEHGIITNWDDMEK	Fully Tryptic	69.77	-0.6	980.958	2	7869500000	7726100000	11783000000	4963300000	5502900000	6790900000
P60709	TTGIVMDSGDGVTHTVPIYEGYALPHAILR	Fully Tryptic	100.08	0.2	1061.88	3	7839400000	7665200000	9657900000	5746100000	6924200000	6746700000
P62805	TVTAMDVVYALK	Fully Tryptic	60.28	-0.6	437.572	3	1547200000	1414000000	2700100000	5437200000	6558800000	6429800000
P62805	FLENVIR	Semitryptic	23.35	0.7	445.759	2	196230000	131970000	225960000	4689000000	5978600000	6271700000
P16104	HLQLAIRNDEELNK	Fully Tryptic	70.39	0	846.955	2	6359100000	6185100000	8314900000	4857600000	6135000000	6120200000
P58876	RLLLPGELAK	Semitryptic	37.27	-1.2	555.355	2	2471200000	2054200000	2893400000	4529300000	5898300000	6113800000
P60709	ALDFEQEMATAASSSSLEK	Semitryptic	80.22	0	1007.97	2	789160000	605510000	771700000	4361900000	5046400000	5918200000
O75367	VLEYLTAEILELAGNAAR	Semitryptic	80.1	-0.8	973.533	2	2282800000	3550100000	2867200000	5435500000	3459700000	5649600000
P68431	GLFEDTNLC(1)AIHAK	Semitryptic	69.19	-0.3	794.893	2	320700000	379380000	544980000	4284700000	5577700000	5316000000
P60709	AVFPSIVGRPR	Fully Tryptic	56.19	-1	599.856	2	5893600000	5579200000	7134900000	4147000000	5241500000	5179000000
P16104	AGLQFPVGR	Fully Tryptic	38.67	0	472.769	2	6183300000	6532700000	11113000000	3916400000	4808400000	5061000000
P60709	VAPEEHPVLLTEAPLNPK	Fully Tryptic	88.95	-0.4	977.535	2	15953000000	15472000000	19835000000	3879700000	5032500000	4874600000
P13727	RLPFIC(1)SY	Fully Tryptic	36.82	0.2	528.271	2	5684100000	5505300000	8453400000	3859100000	5068400000	4678400000
P60709	DLYANTVLSGGTTMYPGIADR	Fully Tryptic	85.87	-0.3	1108.04	2	5542800000	5551500000	8794900000	3382200000	4365500000	4321700000
P13727	SLQTFSQAWFTC(1)R	Fully Tryptic	68.94	0.6	544.593	3	1659300000	1675600000	2418600000	3020500000	4183700000	4283600000
P16402	ALAAAGYDVEK	Fully Tryptic	41.75	-0.5	554.287	2	1802500000	1459500000	2079500000	3355700000	3782700000	4144200000
P61626	TPGAVNAC(1)HLSC(1)SALLQDNIADAVAC(1)AK	Fully Tryptic	111.16	-1.1	1464.19	2	10413000000	10849000000	12062000000	3839700000	4334200000	4128200000
P62328	S(3)DKPDMAEIEK	Fully Tryptic	48.13	1.2	652.806	2	5319400000	3656900000	6526600000	2974600000	2813400000	3855900000
P60709	LLTEAPLNPK	Semitryptic	47.3	0.8	548.324	2	594290000	322330000	453370000	3085000000	2561000000	3503600000
P27797	IDDPTDSKPEDWDKPEHIPDPDAK	Fully Tryptic	84.61	-0.6	1380.63	2	3171400000	3404600000	4324100000	2835600000	3658500000	3331000000
P13727	SALNQGQVWIGGR	Semitryptic	60.64	0.6	693.368	2	1439200000	1124800000	1384000000	2371700000	3978600000	3287900000
P58876	MNSFVNDIFER	Semitryptic	56.63	1.1	686.322	2	765340000	610830000	1264400000	3261000000	3188900000	3229700000
P06702	VIEHIMEDLDTNADK	Fully Tryptic	79.01	-1.3	871.916	2	4393200000	3909200000	7171100000	2185200000	2913400000	3130100000
P60709	GYSFTTTAER	Fully Tryptic	47.5	-0.7	566.767	2	3935000000	3692900000	5548400000	2459000000	3200000000	3045800000
P12724	FYVVAC(1)DNRDPR	Fully Tryptic	46.21	0.6	756.357	2	3247800000	3754700000	5599300000	2462000000		3006700000
P61626	STDYGIFQINSR	Fully Tryptic	67.47	-0.9	700.843	2	4275100000	4241300000	5404500000	2406700000	2815700000	2998200000
P13727	FQWVDGSR	Fully Tryptic	34.9	-0.3	497.74	2	2994200000	2751200000	4474000000	2018900000	3566800000	2971400000
Q05315	SLSTGSTVTIK	Semitryptic	50.68	-0.9	547.308	2	654760000	473150000	617200000	2260600000	2724500000	2956600000
P16401	ALAAGGYDVEK	Fully Tryptic	40.2	0.4	547.28	2		814530000	1281400000	2449400000	2496700000	2907900000
P12724	TTFANVVNVC(1)GNQSIR	Fully Tryptic	71.66	-0.3	890.444	2	3383000000	3909200000	6663400000	2423200000	3775700000	2898600000
P60709	DSYVGDEAQSK	Fully Tryptic	54.14	-0.3	599.764	2	2936600000	2705100000	3653500000	2318700000	2347800000	2885700000
P60709	TTGIVMDSGDGVTHTVPIYEGYALPHAI	Semitryptic	93.35	-1.5	1457.72	2	208550000	200310000	253480000	2054200000	2744100000	2855300000
P16403	S(3)ETAPAAPAAAPPAEK	Fully Tryptic	58.6	0.4	760.883	2	2196800000	733550000	2397300000	795390000	701110000	2794200000
P60709	AGFAGDDAPR	Fully Tryptic	47.17	-0.8	488.727	2	3305600000	2098800000	4036600000	2267100000	1752100000	2729600000
P05109	LLETEC(1)PQYIR	Fully Tryptic	45.34	0.2	711.358	2	3541600000	3518700000	4138500000	2001500000	2581700000	2725400000
P68431	GLFEDTNLC(1)AI	Nontryptic	42.31	-0.1	626.798	2	36672000	38935000	49175000	1876900000	2392600000	2628500000
P12724	YPVVPVHLDTTI	Fully Tryptic	61.25	-1.8	677.373	2	3022500000	4136600000	4837100000	2098100000	3257500000	2628300000
P05164	NNIFM(2)SNSYPR	Fully Tryptic	47.78	0.7	453.544	3	1181600000	1381100000	1798400000	1335200000	1667600000	2590700000
P60709	FRC(1)PEALFQPS	Semitryptic	40.2	-1.2	451.22	3	324120000	222190000	247700000	1702300000	14896000	2552800000
Q562R1	FRC(1)PEAIFQPS	Semitryptic	40.2	-1.2	451.22	3	324120000	222190000	247700000	1702300000	14896000	2552800000
P58876	ESYSVYVYK	Fully Tryptic	43.58	-1.3	569.276	2	3955300000	3755900000	6050100000	1555300000	2172700000	2444000000
P68871	VLGAFSDGLAHLDNLK	Fully Tryptic	68.12	0.1	835.449	2	2899100000	2642200000	3890900000	2038500000	2427400000	2424300000
Q9Y2Y8	TFAEAQNVC(1)SR	Fully Tryptic	52.59	-0.3	641.796	2	3241200000	3182400000	4027700000	1958000000	2279200000	2336700000
P05164	IANVFTNAFR	Fully Tryptic	52.51	0.9	576.812	2	1948100000	2130100000	3206500000	1825200000	2598600000	2299400000
Q05315	YQVM(2)VNGQSSYTFDHR	Fully Tryptic	76.89	-0.1	974.436	2	3145700000	3920500000	2353800000	1851200000	2286100000	2297800000
Q5TEC6	EIAQEFKTDLR	Fully Tryptic	30.74	-1.9	675.355	2	200570000	186790000	259110000	1690200000		2277300000
P06733	YISPDQLADLYK	Fully Tryptic	64.14	0.7	713.367	2	2485700000	2338800000	3305600000	1523900000	2207900000	2268600000
P84243	FQSAAIGALQEASEAYLV	Semitryptic	68.68	0.1	934.476	2	105030000	92770000	108700000	1398400000	2311000000	2226600000
P60709	IWHHTFYNELR	Fully Tryptic	64.36	-1.6	758.377	2	5564800000	5807400000	6512000000	1375600000	2055800000	2172700000
P05164	NQADC(1)IPFFR	Fully Tryptic	57.05	-1.2	423.201	3	1822000000	1839800000	2683000000	1719200000	2272200000	2153400000
P04406	GALQNIIPASTGAAK	Fully Tryptic	47.34	0	706.399	2	3039200000	2872500000	3560800000	1605900000	2017700000	2124900000
P05164	IPC(1)FLAGDTR	Fully Tryptic	52.6	-0.2	575.29	2	2573100000	2599900000	3503900000	1672900000	2528000000	2120600000
P62805	DAVTYTEHAK	Fully Tryptic	43.35	0.2	567.775	2	488420000	247590000	466070000	2161600000	1613900000	2119400000
P58876	ESYSVYVYKV	Semitryptic	45.35	1.3	618.812	2	136680000	100370000	129140000	1421200000	1946000000	2112000000
P68431	STELLIR	Fully Tryptic	24.76	0	416.25	2	260210000	140420000	231830000	2086800000	1379900000	2103700000
O75367	LEYLTAEILELAGNAAR	Semitryptic	76.24	-0.7	923.998	2	593470000	653700000	851100000	1534100000	2110800000	2053200000
P13727	RSLQTFSQAWFTC(1)R	Semitryptic	74.96	0.3	894.436	2	237060000	202360000	255050000	1476900000	1840400000	2042700000
P60709	FPSIVGRPR	Semitryptic	44.83	0.7	514.804	2	2305100000	2156100000	2813800000	1610900000	2052600000	2006900000
Q05315	S(3)LLPVPYTEAASLSTGSTVTIK	Fully Tryptic	78.25	1.5	1139.12	2	8949400000	8578400000	11233000000	1346800000	2247200000	2005900000
P60709	GIHETTFNSIMK	Semitryptic	67.96	0.2	689.345	2	108440000	84599000	246230000	1597000000	1653300000	1999900000
P05164	NQINALTSFVDASMVYGSEEPLAR	Fully Tryptic	92.39	0.9	871.428	3	1998700000	2114800000	2640800000	1454800000	2063600000	1965500000
P69905	TLAAHLPAEFTPAVHASLDK	Semitryptic	79.22	1.9	697.042	3	1014500000	764740000	825430000	1529000000	2024600000	1955200000
P16104	HLQLAIR	Fully Tryptic	22.24	2.5	425.767	2	3371700000	2418000000	3880600000	2004200000		1929500000
P27797	RKEEEEAEDKEDDEDKDEDEEDEEDKEEDEEEDVPGQAK	Fully Tryptic	121.75	0.3	1171.47	4	1906300000	2095500000	2209400000	1527700000	689520000	1883900000
P06702	LGHPDTLNQGEFK	Fully Tryptic	66.42	-1.5	728.364	2	2846600000	2537400000	4053600000	1428700000	1881000000	1883400000
P05164	VVLEGGIDPILR	Fully Tryptic	51.09	0.2	640.882	2	1717400000	1916100000	2729700000	1633400000	2222000000	1879600000
P60709	WHHTFYNELR	Semitryptic	58.5	0.5	468.227	3	203280000	184570000	163210000	1251600000	1662100000	1867700000
P04406	IISNASC(1)TTNC(1)LAPLAK	Fully Tryptic	71.41	0.3	917.464	2	2457400000	2008000000	3051300000	1484000000	1151000000	1829600000
P13727	SVSALNQGQVWIGGR	Semitryptic	66.57	0.7	786.419	2	195700000	181630000	273140000	1235000000	2453200000	1820400000
P27797	IKDPDASKPEDWDER	Fully Tryptic	77.56	-0.8	450.965	4	1645800000	1576600000	2160800000	1288000000	703420000	1795000000
P62979	TITLEVEPSDTIENVK	Fully Tryptic	63.51	-1.9	894.466	2	2329100000	2666500000	2482000000	1561500000	2143300000	1789300000
P69905	TYFPHFDLSHGSAQVK	Fully Tryptic	82.82	1	917.45	2	1958400000	1741200000	2669600000	1256000000	1769100000	1766300000
P69905	VADALTNAVAHVDDMPNALSALSDLHAHK	Fully Tryptic	94.43	-1.5	999.5	3	2696100000	2930500000	3952500000	1690200000	1950600000	1763100000
P61626	HLSC(1)SALLQDNIADAVAC(1)AK	Semitryptic	103.12	0.6	1079.03	2	476430000	417940000	574530000	1205600000	1478400000	1749100000
P62805	VFLENVIR	Fully Tryptic	31.75	0.8	495.293	2	888380000	893880000	1438700000	1538900000	1948300000	1733000000
P06733	AAVPSGASTGIYEALELRDNDK	Fully Tryptic	80.43	-0.6	1139.07	2	2009600000	1880300000	2457200000	1342000000	1724700000	1724100000
P16104	AGLQFPVGRV	Semitryptic	31.96	0.4	522.304	2	259610000	137090000	169470000	1313500000	1490300000	1689300000
P60709	SLSTFQQMWISK	Semitryptic	61.91	0.7	728.369	2	234460000	151590000	196580000	1278100000	1562900000	1683500000
P16104	AGLQFPV	Semitryptic	24.51	-2.2	366.207	2	195580000	102090000	51635000	1284400000	1501300000	1671900000
P13727	SIHNFNI	Nontryptic	26.69	0.7	422.719	2	77156000	46127000	48098000	1363100000	1414700000	1645300000
P61626	WESGYNTR	Fully Tryptic	40.07	-2	506.727	2	1819400000	1475100000	2704600000	1258300000	1374300000	1627100000
P16104	LLGGVTIAQGGVLPNIQAV	Semitryptic	64.7	0.3	910.536	2	151310000	91950000	1406800000	1139900000	1821200000	1611100000
P16104	TIAQGGVLPNIQAV	Nontryptic	55.28	-0.7	690.895	2	203260000	132240000	146810000	1350100000	1456500000	1605300000
Q05315	FLNEPYLQV	Nontryptic	35.06	1.2	561.796	2	50289000	21300000	25224000	1096500000	1470500000	1604100000
P12724	AQWFAIQHI	Semitryptic	47.37	0	557.296	2	1870500000	1589600000	2014800000	1106700000	1248800000	1601400000
P62805	RISGLIYEETR	Fully Tryptic	50.84	-0.9	668.864	2	727400000	683280000	901860000	1283800000	689900000	1594200000
P68431	FQSSAVM(2)ALQEAC(1)EAYLV	Semitryptic	64.26	-0.6	1016.97	2	25483000	19894000		1220600000	1041800000	1535300000
P62805	TAM(2)DVVYALK	Semitryptic	53.89	-0.1	563.794	2	34699000		6051600	988080000	1192800000	1516400000
P05164	IGLDLPALNMQR	Fully Tryptic	51.58	-0.4	447.583	3	1980700000	2121300000	3817100000	1376500000	1726400000	1496800000
P62937	IIPGFMC(1)QGGDFTR	Fully Tryptic	71.7	0.2	533.587	3	1697200000	1465000000	2992700000	1031300000	1225900000	1495600000
P68104	ILNHPGQISAGYAPVLDC(1)HTAHIAC(1)K	Semitryptic	99.22	-1.1	948.473	3	953980000	741590000	897220000	1139600000	558660000	1487900000
P58876	Q(5)VHPDTGISSK	Fully Tryptic	52.73	0.2	576.288	2	2228500000	296520000	820580000	1842000000	1082400000	1483500000
P69905	VGAHAGEYGAEALER	Fully Tryptic	73.26	-0.5	765.37	2	1458800000	1443500000	2271700000	1124400000	1384400000	1472700000
P60709	EITALAPSTMK	Fully Tryptic	49.48	-1.6	581.312	2	3348300000	2390500000	4738800000	1315500000	1209900000	1470800000
P05164	IIC(1)DNTGITTVSK	Fully Tryptic	56.55	0.9	711.37	2	2103800000	1842900000	3073800000	1206800000	1445800000	1468500000
P05109	ALNSIIDVYHK	Fully Tryptic	45.86	-0.7	636.851	2	2527000000	2304400000	3083700000	1161000000	1555000000	1464500000
P61626	YWC(1)NDGK	Fully Tryptic	36.34	1.5	471.693	2	1334000000	1530000000	2539000000	998350000	1388500000	1461800000
Q05315	FNVSYLK	Fully Tryptic	38.13	-0.8	435.739	2	3454700000	3088800000	4488800000	1172100000	1454700000	1461000000
P62805	FLENVIRDAV	Nontryptic	42.62	0.5	588.325	2				1090200000	1348700000	1441800000
Q9Y2Y8	IQC(1)C(1)TSTVNQAQVWIGGNLR	Fully Tryptic	93.87	0.7	1153.06	2	1187400000	1132700000	1527100000	1238500000	1634000000	1440900000
P27797	EQFLDGDGWTSR	Fully Tryptic	49.23	-0.8	705.817	2	1902900000	1832100000	2079600000	1428900000	1549600000	1436600000
Q9Y2Y8	C(1)YGGNLVSIHDFNFNYR	Fully Tryptic	83.6	-0.1	1038.47	2	889020000	966080000	1196300000	1208900000	1601700000	1427600000
P13727	YWAAHQPWSR	Semitryptic	57.13	-1.1	651.312	2	362450000	275740000	292790000	1008700000	667450000	1422400000
Q05315	EESDIVFHFQVC(1)	Semitryptic	68.59	-0.8	755.337	2	64743000	64868000	75192000	1216700000	1278700000	1409600000
P68871	VNVDEVGGEALGR	Fully Tryptic	51.12	-1.2	657.835	2	1603900000	1334700000	2080500000	1102000000	1350100000	1404400000
P27797	HEQNIDC(1)GGGYVK	Fully Tryptic	73.98	-2.3	738.829	2	1377100000	1285800000	1784900000	1113400000	1444100000	1377900000
P06702	M(2)HEGDEGPGHHHKPGLGEGTP	Fully Tryptic	84.17	0.6	1096.48	2	1770600000	1576200000	1703100000	684320000		1375800000
Q05315	FLNEPYLQVDFHTEMK	Semitryptic	70.16	-0.2	1005.98	2	436060000	427550000	473260000	1119400000	1218500000	1372300000
P05164	VNC(1)ETSC(1)VQQPPC(1)FPLK	Semitryptic	87.57	0.6	1032.47	2	1073500000	1202100000	1945000000	1158600000	1495000000	1372200000
P60709	SYELPDGQVI	Semitryptic	50.38	-0.1	560.78	2	377050000	292870000	342600000	968290000	1306600000	1366200000
P06733	DATNVGDEGGFAPNILENK	Fully Tryptic	84	0.6	980.967	2	1646600000	1810500000	1966400000	1176500000	1388900000	1359500000
P61626	ATNYNAGDR	Fully Tryptic	46.64	0.7	491.223	2	1442100000	1118600000	1889000000	1090000000	1000900000	1322600000
P08670	ILLAELEQLK	Fully Tryptic	43.86	0.7	585.361	2	1561600000	1611000000	2119500000	810960000	1230100000	1317800000
P58876	MNSFVNDIFERI	Nontryptic	56.76	-0.9	495.578	3	40885000	29476000	51988000	1315900000	1393200000	1309000000
P07737	TFVNITPAEVGVLVGK	Fully Tryptic	72.83	-0.3	548.65	3	2075800000	2382700000	2950000000	1078500000	1425500000	1299900000
P05109	NSIIDVYHK	Semitryptic	35.26	-0.2	544.79	2	459480000	458660000	607940000	232190000
P04406	SSDFNSDTHSSTFDAGAGIALNDHFVK	Semitryptic	101.51	-0.6	1420.64	2	213740000	181020000	209940000	924950000	1256500000	1290500000
P60709	PSIVGRPR	Semitryptic	32.01	0.1	441.269	2	1466000000	1376600000	1911100000	1017800000		1285400000
P30050	IGPLGLSPK	Fully Tryptic	22.87	-15.2	441.27	2	1462800000		1911100000			1281700000
P04406	VIHDNFGIVEGLMTTV	Semitryptic	68.36	-1	872.95	2	382510000	337370000	398400000	979060000	1154200000	1275700000
P60709	Q(5)EYDESGPSIVHRK	Fully Tryptic	76.69	-1.6	814.388	2	1597900000	1214700000	1826000000	627380000	778230000	1273200000
P13727	RSLQTFSQAWF	Nontryptic	49.02	-0.5	685.846	2	63847000	44975000	53097000	815410000	1146000000	1266000000
P60709	DLTDYLMK	Fully Tryptic	39.52	-1.9	499.746	2	1258900000	1032300000	2395200000	985490000	1164400000	1263000000
P13727	GNLVSIHNFNI	Semitryptic	51.89	0	614.328	2		186030000	251850000	1014300000	1466600000	1250300000
P27797	FYALSASFEPFSNK	Fully Tryptic	65.49	0.9	804.391	2	1898500000	2044700000	2627100000	950250000	1253400000	1249200000
P61626	SALLQDNIADAVAC(1)AK	Semitryptic	68.3	0.1	553.951	3	284130000	237190000	298180000	878500000	1046500000	1248000000
P62937	FEDENFILK	Fully Tryptic	48	-1.6	577.789	2	1343100000	1396400000	1906800000	1039200000	1258300000	1243200000
P27797	IDNSQVESGSLEDDWDFLPPKK	Fully Tryptic	87.36	-0.9	840.402	3	1805500000	1648100000	2584200000	942190000	1186100000	1226800000
P61626	GISLANWMC(1)LAK	Fully Tryptic	53.83	0.1	682.347	2	2514100000	2897200000	4169200000	1096500000	1389100000	1198300000
P06733	AAVPSGASTGIYEALELR	Fully Tryptic	73.92	0.4	902.976	2	1812300000	4818300	3624700000	720540000		1198200000
P68871	EFTPPVQAAYQK	Fully Tryptic	56.8	-0.3	460.238	3	1382300000	1433000000	1816200000	863040000	1129100000	1196900000
P05164	FPTDQLTPDQER	Fully Tryptic	62.14	0.4	723.847	2	1272600000	1472800000	2019100000	923150000	1299300000	1182600000
P05164	SRDHGLPGYNAWR	Fully Tryptic	67.16	0.7	382.941	4	976370000	1056100000	1503100000	834380000	1165400000	1151300000
P52566	APEPHVEEDDDDELDSK	Fully Tryptic	90.19	-0.8	970.405	2	1790400000	1780200000	2303300000	1015600000	1395800000	1139500000
P04406	GILGYTEHQVVSSDFNSDTHSSTFDAGAGIALNDHFVK	Fully Tryptic	108.25	1.9	1346.31	3	4569100000	4789900000	5659200000	931090000	994550000	1136000000
P13727	GNLVSIHNFNINYR	Fully Tryptic	68.27	0.6	830.932	2	1614900000	1751000000	2143600000	1266900000	1424200000	1128300000
P68431	M(2)ALQEAC(1)EAYLV	Nontryptic	58.02	-0.2	707.323	2	5727700	3801500		745830000	888760000	1121600000
P05164	AVSNEIVRFPTDQLTPDQER	Fully Tryptic	80.61	0.7	772.393	3	1231200000	1532000000	2374900000	909120000	1131800000	1117700000
P07737	STGGAPTFNVTVTK	Fully Tryptic	60.2	-0.9	690.361	2	1587500000	1783800000	2093500000	990490000	1146000000	1115900000
P16402	S(3)ETAPLAPTIPAPAEK	Fully Tryptic	67.55	-1.3	817.934	2	696190000	553640000	690600000	977290000	1121800000	1108800000
P58876	AMGIMNSFVNDIFER	Fully Tryptic	72.59	-0.3	581.944	3	3752300000	3826800000	7336900000	903570000	995430000	1101400000
P68431	EIAQDFK	Fully Tryptic	30.18	0.1	425.719	2	143120000	45715000	104660000	1154900000	643160000	1097200000
P05164	VGPLLAC(1)IIGTQFR	Fully Tryptic	62.05	0.2	515.625	3	1192000000	1464800000	1982500000	1020600000	1411100000	1091100000
P60709	RGILTLK	Fully Tryptic	18.93	-0.4	400.771	2	2188800000	847910000	1947100000			1090200000
P61626	SLANWMC(1)LAK	Semitryptic	52.62	-0.7	597.293	2	584540000	354630000		704730000	876750000	1081700000
P10153	RDPPQYPVVPVHLDR	Fully Tryptic	75.45	0.1	447.744	4	1256300000	1519100000	2101200000	860190000	1215000000	1080000000
P69905	FLASVSTVLTSK	Fully Tryptic	55.21	0.4	418.243	3	1324800000	1461200000	1966400000	773440000	1018200000	1070400000
P16402	ASGPPVSELI	Semitryptic	39.51	-0.5	485.266	2	202310000	163510000	175780000	860500000	1106200000	1067700000
P04083	GGPGSAVSPYPTFNPSSDVAALHK	Fully Tryptic	87.78	0.2	786.057	3	1394300000	1376800000	1865100000	779210000	937160000	1056700000
P63313	A(3)DKPDMGEIASFDK	Fully Tryptic	67.66	-1	783.36	2	1433000000	1464700000	2224600000	757450000	985960000	1055400000
P61626	RVVRDPQGIR	Fully Tryptic	50.32	1.1	399.239	3	1681700000	1261100000	2060900000	732570000	753760000	1041600000
Q9Y2Y8	DFQC(1)PREEDIVEVQGSPR	Fully Tryptic	86.34	-0.6	1081	2	1200400000	1269200000	1636200000	797840000	987060000	1041400000
P13727	RFQWVDGSR	Fully Tryptic	49.24	0.4	575.791	2	1278800000	1261900000	1665200000	702500000	1289700000	1034500000
P68871	FFESFGDLSTPDAVMGNPK	Fully Tryptic	78.86	0.3	1029.98	2	1456200000	1388600000	2290300000	773800000	911670000	1033200000
P13727	IQC(1)SVSALNQGQVWIGGR	Fully Tryptic	78.43	0	987.005	2	1634100000	1614200000	2198000000	849850000	1544400000	1027300000
P05164	WLPAEYEDGFSLPYGWTPGVK	Fully Tryptic	87.86	-0.1	1206.58	2	723090000	882000000	1033700000	779290000	1342100000	1023600000
P16401	ATGPPVSELI	Semitryptic	41.54	-1	492.274	2	215970000	175480000	181960000	885250000	1031200000	1021800000
P05164	TGVNC(1)ETSC(1)VQQPPC(1)FPLK	Semitryptic	87.39	-0.2	1111.51	2	115900000	333080000	453040000	763020000	876190000	1020200000
P20160	QFPFLASIQNQGR	Fully Tryptic	65.06	-0.9	753.396	2	836280000	891270000	964710000	791290000	1083500000	1019100000
P12724	AQWFAIQHISLNPPR	Fully Tryptic	79.13	-0.1	889.478	2	1258500000	2179800000	3634200000	1116000000	1541600000	1011600000
P58876	NDIFERI	Nontryptic	23.5	-0.2	453.736	2	18123000	13888000	18971000	777340000	1025900000	1009900000
P68431	GLFEDTNLC(1)	Nontryptic	31.99	0.1	534.737	2	9208900	4358300		791000000	989450000	992780000
P08246	NWIDSIIQR	Semitryptic	41.16	1.1	382.217	3	246660000	222200000	304040000	772900000	937600000	986200000
P07737	SSFYVNGLTLGGQK	Fully Tryptic	71.13	-0.9	735.882	2	1267400000	1351100000	1876400000	810030000	914980000	981410000
P06748	VDNDENEHQLSLR	Fully Tryptic	75.26	1	784.869	2	1076700000	889420000	1324500000	758700000	944250000	979220000
P13727	HNFNINYR	Semitryptic	46.85	0.6	539.264	2	244360000	184770000	224210000	687210000	878720000	978630000
P10153	YAQTPANMFYIVAC(1)DNR	Fully Tryptic	76.53	0.3	678.645	3	1235600000	1517400000	2575600000	774550000	982490000	978250000
P05164	FC(1)GLPQPETVGQLGTVLR	Fully Tryptic	75.92	-0.2	658.015	3	1269900000	1821100000	2865000000	784720000	1388200000	975120000
P12724	DSPRYPVVPVHLDTTI	Fully Tryptic	68.93	-1.9	904.979	2	1184700000	1348200000	2262700000	724660000		971710000
P62979	TLSDYNIQK	Fully Tryptic	41.08	0.3	541.28	2	776710000	606760000	901550000	814710000	851890000	965880000
P05109	GNFHAVYRDDLK	Fully Tryptic	60.21	-0.2	717.86	2	1426600000	1383400000	1835800000	690760000	887850000	960550000
P68363	TIGGGDDSFNTFFSETGAGK	Fully Tryptic	83.99	-0.1	1004.45	2	1101400000	1070800000	1447700000	736100000	933390000	957950000
P16104	AQGGVLPNIQAV	Nontryptic	46.57	0.3	583.83	2	139710000	93417000	124780000	802000000	881390000	941360000
P24158	TQEPTQQHFSVAQVFLNNYDAENK	Fully Tryptic	103.58	-1.1	1404.66	2	1326300000	1346800000	2041300000	795000000	97716000	939880000
P06454	S(3)DAAVDTSSEITTK	Fully Tryptic	55.68	-0.4	733.846	2	1538800000	1550200000	2210700000	830590000	966200000	938980000
Q16778	ESYSIYVYK	Fully Tryptic	47.72	0	576.284	2	1545300000	1466100000	2081900000	641470000	943530000	934810000
Q8IUE6	GNYAERV	Semitryptic	25.11	0.1	404.701	2	26286000	10582000		782290000	591080000	928250000
P06733	FTASAGIQVVGDDLTVTNPK	Fully Tryptic	85.91	-0.6	1017.03	2	1656000000	1823600000	2166400000	608000000	970870000	923920000
P27797	DDEFTHLYTLIVRPDNTYEVK	Fully Tryptic	95.16	0.5	1284.64	2	2842200000	2904400000	3585200000	751350000	883040000	907070000
P68104	PLRLPLQDVYK	Fully Tryptic	68.96	-0.9	447.934	3	1021700000	971980000	1588200000	719090000	935630000	905530000
P30740	ILLPDDIEDESTGLK	Semitryptic	57.69	-0.6	553.289	3	1174100000	967800000	1303100000	697700000	837460000	900850000
P07737	DSPSVWAAVPGK	Fully Tryptic	64.26	-1.6	607.313	2	1169700000	1020700000	1495700000	703670000	864960000	898650000
P23528	YALYDATYETK	Fully Tryptic	50.71	-0.8	669.316	2	1085100000	1182200000	1499700000	583400000	724570000	889360000
P20160	RGGIC(1)NGDGGTPLVC(1)EGLAHGVASFSLGPC(1)GR	Fully Tryptic	106.15	-0.4	807.883	4	940590000	961010000	1291400000	660430000		885820000
P04406	LVINGNPITIFQERDPSK	Fully Tryptic	78.78	-1.5	1021.06	2	3784100000	3500100000	4760600000	782990000	854670000	884800000
P24158	GNPGSHFC(1)GGTLIHPSFVLTAAHC(1)LR	Fully Tryptic	89.5	-1.7	936.125	3	1170700000	1510400000	2282900000	763490000		882880000
P60709	Q(5)EYDESGPSIVHR	Fully Tryptic	71.54	-2.5	750.34	2	1465700000	1571800000	1931400000	601780000	756090000	878150000
P23528	EILVGDVGQTVDDPYATFV	Semitryptic	69.41	0.3	1019.5	2	50466000	42795000	47798000	518410000	829130000	868280000
P68871	GTFATLSELHC(1)DK	Fully Tryptic	58.82	-1.6	739.85	2	1030300000	936650000	1332100000	651830000	842720000	859400000
P05164	LMEQYGTPNNIDIWMGGVSEPLK	Fully Tryptic	90.8	1.1	1296.63	2	824910000	862490000	1874700000	624430000	797850000	858370000
Q05315	MVNGQSSYTFDHR	Semitryptic	64.94	-1.2	771.343	2	126490000	88785000	187780000	711840000	781010000	858350000
O75367	ASGGVLPNIHPELLAK	Semitryptic	63.89	-0.3	808.462	2	81566000	68692000	107090000	561790000	848150000	854820000
P04075	GVVPLAGTNGETTTQGLDGLSER	Fully Tryptic	86.05	0.9	1136.58	2	990040000	1012100000	1166700000	658400000	205940000	850040000
P08246	LGNGVQC(1)LAMGWGLLGR	Fully Tryptic	75.5	-0.6	901.463	2	230780000	323420000	669350000	647310000	787900000	849330000
P62937	HTGPGILSMANAGPNTNGSQFFIC(1)TAK	Fully Tryptic	102.1	0	1396.17	2	1593200000	1554800000	2649400000	722990000	878080000	830530000
P06454	RAAEDDEDDDVDTK	Fully Tryptic	65.14	-1.3	797.328	2	1043900000	836890000	1004300000	736810000	699510000	824520000
P60709	D(3)DDIAALVVDNGSGM(2)C(1)K	Fully Tryptic	75.31	0	919.401	2	1310200000	1566500000	856670000	632370000	747300000	822110000
P04406	SWYDNEFGYSNR	Semitryptic	62.36	-0.4	513.216	3	129050000	127990000	148650000	623150000	873310000	811820000
P68363	VGINYQPPTVVPGGDLAK	Fully Tryptic	70.22	-0.4	609	3	1429800000	1401700000	1995700000	628330000	756520000	809700000
P68363	NLDIERPTYTNLNR	Fully Tryptic	64.87	-0.4	859.944	2	734980000	717120000	1008100000	613610000		800480000
P05164	YQPM(2)EPNPR	Fully Tryptic	46.02	-0.1	383.178	3	625670000	514510000	741500000	637000000	646350000	793910000
P06733	GNPTVEVDLFTSK	Fully Tryptic	61.92	-1.9	703.86	2	951740000	1067700000	1157700000	710010000	786380000	792860000
P05164	DYLPLVLGPTAMR	Fully Tryptic	60.56	-1.6	482.598	3	895320000	818080000	1722400000	633060000	875070000	790440000
P04406	GILGYTEHQVV	Semitryptic	45.97	-1.1	608.321	2	73279000	55166000	60798000	566480000		785970000
P13796	VYALPEDLVEVNPK	Fully Tryptic	68.2	-0.7	529.287	3	815980000	788400000	1085000000	595230000	727440000	781160000
P13727	SLQTFSQAWFTC(1)RR	Fully Tryptic	62.72	-0.4	894.436	2	485050000	584140000	738780000	663560000	199640000	778510000
P07437	ALTVPELTQQVFDAK	Fully Tryptic	68.89	-1.2	553.969	3	1180700000	1054600000	1686100000	569210000	773430000	770410000
P22626	GGGGNFGPGPGSNFR	Fully Tryptic	60.54	-0.1	689.318	2	755200000	742000000	997760000	569720000	687150000	769140000
P16401	ERNGLSLAALK	Fully Tryptic	38.13	-0.7	391.231	3	337210000	282080000	393940000	680870000	420200000	768290000
P60709	M(2)FETFNTPA	Nontryptic	43.5	0.4	537.234	2	13972000	8078900		513070000	594730000	767700000
P23528	HELQANC(1)YEEVK	Fully Tryptic	67.4	-0.1	760.346	2	968860000	878620000	1253800000	604440000	745200000	759700000
P62979	ESTLHLVLR	Fully Tryptic	40.07	1	534.315	2	584240000	579280000	768610000	550230000	628940000	756600000
P60709	LSLYASGR	Semitryptic	38.88	-1.5	433.74	2		196800000	251080000	666940000	626140000	753530000
P05164	RNGFPVALAR	Fully Tryptic	53.33	1.4	550.821	2	718190000	741380000	1159400000	572680000	737030000	749890000
P08670	ETNLDSLPLVDTHSK	Fully Tryptic	67.92	0.3	834.926	2	1003000000	937480000	1271800000	619790000	754420000	748950000
P05164	DHGLPGYNAWR	Fully Tryptic	57.99	1.2	429.208	3	862070000	844660000	1093500000	647230000	413430000	745050000
P07437	LTTPTYGDLNHLV	Semitryptic	56.38	-0.4	481.921	3	107590000			532500000	16234000	741210000
P27797	KIDNSQVESGSLEDDWDFLPPK	Semitryptic	95.01	-0.4	1260.1	2	277270000	256340000	312460000	542890000	982820000	739650000
P0DP24	A(3)DQLTEEQIAEFK	Fully Tryptic	66.56	-0.4	782.38	2	789770000	873510000	895270000	537990000	674830000	734470000
P05164	QNQIAVDEIR	Fully Tryptic	45.91	0.6	593.315	2	711120000	700840000	996040000	652990000	804430000	730780000
P60709	TTGIVMDSGDGVTHTVPIYEGYALPH	Semitryptic	88.17	-1.1	1365.66	2	556750000	511520000	752300000	503280000	605530000	728910000
P62979	TLEVEPSDTIENVK	Semitryptic	50.13	0.6	787.402	2	31330000	27167000	33270000	569920000	656490000	723200000
P29401	ILATPPQEDAPSVDIANIR	Fully Tryptic	82.9	-0.4	674.028	3	1114400000	1029600000	1373000000	533300000	689040000	721040000
P07910	VFIGNLNTLVVK	Fully Tryptic	49.91	-0.7	439.602	3	813220000	888090000	948870000	532800000	15938000	713320000
P02768	VPQVSTPTLVEVSR	Fully Tryptic	59.45	0.4	756.425	2	788440000	689300000	1036600000	577080000	728500000	709990000
P60709	LC(1)YVALDFEQEMATAASSSSLEK	Fully Tryptic	95.69	-0.2	1275.59	2	5279800000	5218100000	7683000000	581210000	759890000	705160000
P27797	IDNSQVESGSLEDDWDFLPPK	Fully Tryptic	78.18	0.4	1196.05	2	793190000	875350000	1222500000	521740000	693820000	699380000
P22626	LFIGGLSFETTEESLR	Fully Tryptic	68.21	-0.1	899.965	2	630960000	634960000	705940000	538990000	55025000	698970000
P05164	AAPAVLGEVDTSLVLSSMEEAK	Semitryptic	87.82	-0.6	1109.07	2	748880000	653660000	1322500000	450690000	701730000	687330000
P09651	SSGPYGGGGQYFAK	Fully Tryptic	67.8	-0.3	688.317	2	786920000	709960000	1048900000	547170000	645320000	680890000
P08246	GGHFC(1)GATLIAPNFVMSAAHC(1)VANVNVR	Fully Tryptic	98.5	-0.7	990.814	3	211790000	448330000	995470000	575440000	648160000	677460000
Q16778	ESYSIYVYKV	Semitryptic	44	0.5	625.819	2	29989000	26606000	31410000	479820000	576560000	675530000
P11678	IVYEGGIDPILR	Fully Tryptic	55.97	-0.1	672.88	2	844500000	907920000	1327200000	585070000	26976000	671640000
P05164	YGHTLIQPFMFR	Fully Tryptic	56.94	-1.2	755.386	2	646530000	622650000	1662200000	640150000	697570000	668310000
P05164	QNQIAVDEIRER	Fully Tryptic	61.47	0.1	735.887	2	516350000	518220000	818050000	520400000	704260000	665260000
P60174	VPADTEVVC(1)APPTAYIDFAR	Fully Tryptic	83.03	-0.2	1096.54	2	1081900000	1116700000	1426100000	530000000	693460000	665240000
P07437	NSSYFVEWIPNNVK	Fully Tryptic	80.12	-0.3	848.92	2	729290000	729900000	967960000	489520000	648370000	661440000
P30101	FAHTNVESLVNEYDDNGEGIILFRPSHLTNK	Fully Tryptic	97.89	2.9	1177.25	3	826380000	994110000	1159000000	376970000	560580000	652370000
P10599	TAFQEALDAAGDK	Fully Tryptic	59.26	-1	668.822	2	826030000	735520000	1025000000	508620000	636920000	649150000
P09651	LFIGGLSFETTDESLR	Fully Tryptic	67	0.3	892.957	2	747020000	894150000	979720000	477970000	48018000	647780000
P67936	IQLVEEELDRAQER	Fully Tryptic	62.3	0	864.45	2	716660000	685140000	940270000	500190000	79952000	641280000
P06702	DLQNFLK	Fully Tryptic	33.14	0.1	439.243	2	1021100000	831110000	1076600000	515920000	685600000	636780000
P05387	ILDSVGIEADDDRLNK	Fully Tryptic	63.64	-0.4	886.955	2	669810000	677710000	875380000	478330000	604230000	635150000
Q9Y2Y8	TSTVNQAQVWIGGNLR	Semitryptic	78.39	-0.3	872.46	2	24825000	22147000	21983000	445240000	547000000	632300000
P08670	SLYASSPGGVYATR	Fully Tryptic	64.15	-0.5	476.909	3	688480000	690350000	865210000	436300000	607330000	631930000
P00558	LGDVYVNDAFGTAHR	Fully Tryptic	71	0.1	545.602	3	697260000	637210000	911490000	445720000	621860000	631610000
P06733	VNQIGSVTESLQAC(1)	Semitryptic	65.34	1	753.368	2	83984000		75762000	440120000	593260000	627420000
P13929	VNQIGSVTESIQAC(1)	Semitryptic	65.34	1	753.368	2	83984000		75762000	440120000	593260000	627420000
P14174	ASVPDGFLSELTQQLAQATGKPPQYIAV	Semitryptic	62.82	0.9	1465.27	2	145500000	195290000	172920000	338700000		626030000
P13727	RSLQTFSQAWFTC(1)	Nontryptic	60.38	-1	544.592	3				411370000	517880000	623890000
P68871	LHVDPENFR	Fully Tryptic	41.44	-1.3	376.192	3	408670000	579580000	500290000	312110000	409930000	620600000
P13727	SIHNFNINYR	Semitryptic	46.97	0.4	639.323	2	260090000	334080000	406130000	417680000	510070000	618300000
P06733	HIADLAGNSEVILPVPAFNVINGGSHAGNK	Fully Tryptic	100.19	3.6	753.651	4	2410800000	2293200000	2960900000	574120000	610620000	617820000
P09429	KHPDASVNFSEFSK	Fully Tryptic	65.49	1.3	398.949	4	633960000	565110000	892540000	424230000	565610000	613720000
P59666	YGTC(1)IYQGR	Fully Tryptic	53.1	-1.4	559.258	2	1197800000	1096300000	1475100000	465770000	528420000	612900000
P68104	TFAPVNVTTEVK	Semitryptic	55.33	-0.6	653.356	2	214710000	165330000	185300000	473000000	623310000	611460000
P30740	FAYGYIEDLK	Fully Tryptic	57.52	1.5	609.807	2	720180000	763170000	935810000	465800000	591960000	610190000
P14618	GADFLVTEVENGGSLGSK	Fully Tryptic	69.29	-0.6	890.441	2	722010000	713860000	1026000000	467400000	586670000	609610000
P60709	VLSGGTTMYPGIADR	Semitryptic	58.68	-0.8	769.387	2	147630000		158990000	440010000	515290000	608590000
P68104	IGGIGTVPVGR	Fully Tryptic	42.41	-1.7	513.308	2	825490000	628210000	1091100000	488790000	514480000	608220000
P30740	LGVQDLFNSSK	Fully Tryptic	56.75	-0.7	604.319	2	865970000	855140000	1107200000	477450000	598100000	607280000
P68104	AAGVGEFEAGISK	Semitryptic	58.41	-1	618.316	2	85480000	528970	74498000	433920000	546730000	607080000
P08670	TYSLGSALRPSTSR	Fully Tryptic	55.76	-0.3	748.397	2	700870000	606830000	863630000	362520000	223280000	594370000
Q71DI3	FQSSAVM(2)ALQEASEAYLV	Semitryptic	66.69	-0.4	980.472	2	10267000	6797900		388150000	270800000	594140000
P08670	DGQVINETSQHHDDLE	Fully Tryptic	67.27	-0.2	918.903	2	793950000	734760000	886720000	439270000	300900000	588740000
P06702	INTFHQYSVK	Semitryptic	58.05	-1.7	618.821	2	73932000	51851000	54250000	416430000	511010000	587500000
P0DP24	DTDSEEEIREAFR	Fully Tryptic	64.94	0.3	798.861	2	595440000	558740000	909470000	428850000	240560000	586870000
P27797	TNDEAYAEEFGNETWGVTK	Semitryptic	77.23	0.9	1080.97	2	43310000	27162000	27625000	390770000	510090000	586530000
P30740	LEESYTLNSDLAR	Fully Tryptic	52.11	0.6	504.251	3	751660000	712640000	967320000	428370000	570840000	584540000
P08670	SLPLPNFSSLNLR	Semitryptic	57.95	0	486.608	3	59903000		41239000	447920000	550840000	582750000
P07437	TFIGNSTAIQELFK	Semitryptic	63.3	-0.2	523.615	3	9238400	206520000	223710000	489800000	629490000	581760000
P05109	LLETEC(1)PQYIRK	Fully Tryptic	45.44	-0.2	775.406	2	783020000	715360000	1181500000	425120000		577820000
P68104	DGNASGTTLLEALDC(1)ILPPTRPTDK	Fully Tryptic	92.51	0.1	1328.17	2	820290000	875400000	1091400000	563400000		577500000
P62937	VSFELFADK	Fully Tryptic	47.27	-5.9	528.271	2	5033000000	871040000	1003000000	442410000	616250000	575630000
P23528	FWAPESAPLK	Semitryptic	46.08	-1.6	573.302	2	55267000	39839000	34164000	399060000	502730000	575630000
P05164	IIC(1)DNTGITTV	Semitryptic	25.85	-0.3	603.805	2		230200000	346400000	428290000	483460000	572320000
P04406	WGDAGAEYVVESTGVFTTMEK	Fully Tryptic	87.69	0.3	1139.02	2	894000000	731080000	1228400000	471980000	564130000	570240000
P06702	RLTWASHEK	Semitryptic	48.03	-1	376.536	3	131040000	142080000	134330000	370380000	301810000	568180000
P04083	AAYLQETGKPLDETLK	Fully Tryptic	80.48	0.3	888.973	2	709840000	684920000	893220000	402700000	545210000	567090000
P07737	DSLLQDGEFSMDLR	Fully Tryptic	70.24	-0.8	542.587	3	834000000	837500000	1285700000	339170000	460270000	566170000
P30101	GFFDDSFSEAHSEFLK	Semitryptic	78.67	-0.7	931.914	2	57503000	41705000	48807000	362960000	95402000	566150000
P02768	EC(1)C(1)HGDLLEC(1)ADDRADLAK	Semitryptic	88.92	1	1124.48	2	638190000	631420000	858290000	444960000	533700000	565330000
P06454	RAAEDDEDDDVDTKK	Fully Tryptic	69.28	0.5	431.192	4	3868200	59481000	676410000	363340000	291450000	564940000
P0DMV9	TTPSYVAFTDTER	Fully Tryptic	61.48	-1.7	744.353	2	739500000	707980000	906770000	438110000	545410000	563250000
P62937	EGMNIVEAMER	Fully Tryptic	64.67	0.4	639.795	2	778560000	738800000	1357100000	441350000	429850000	562190000
P20700	TTIPEEEEEEEEAAGVVVEEELFHQQGTPR	Fully Tryptic	85.37	0.6	1137.86	3	590020000	530550000	628580000	408580000	105500000	562160000
Q71DI3	M(2)ALQEASEAYLV	Nontryptic	53.54	-0.2	670.824	2	3243000	4119400		352490000	407340000	560260000
P30101	SDVLELTDDNFESR	Semitryptic	61.02	-1	547.253	3	630640000	652710000	855490000	440800000	542290000	557180000
P60709	YVALDFEQEMATAASSSSLEK	Semitryptic	90.23	-0.2	1139.03	2	40641000	87188000	129420000	317830000	454990000	556130000
P06733	IGAEVYHNLK	Fully Tryptic	51.7	0.3	572.312	2	727120000	582780000	763570000	448530000	491420000	555760000
P13727	VVGIPGC(1)QTC(1)	Semitryptic	40.68	-0.7	545.754	2	31390000	17102000	24962000	853780000	439510000	555660000
P08246	GGC(1)ASGLYPDAFAPVAQFV	Semitryptic	72.66	0.5	963.957	2	125080000	115740000	228840000	362930000		549980000
P08670	FADLSEAANR	Fully Tryptic	42.73	-0.5	547.267	2	756860000	663070000	901970000	436060000	512320000	549880000
O75367	EILELAGNAAR	Semitryptic	37.43	0.1	578.82	2	49941000	32971000	33473000	433050000	488140000	549420000
P05109	GADVWFK	Fully Tryptic	32.05	-0.2	411.719	2	628360000	663610000	833470000	442180000	532580000	547700000
P29401	ILTVEDHYYEGGIGEAV	Semitryptic	64.63	0.6	932.952	2	68810000	58493000	67854000	364570000	461220000	546040000
P62937	KITIADC(1)GQLE	Fully Tryptic	51.04	-1.2	624.318	2	569160000	521450000	797580000	417550000	467370000	543900000
P52566	TLLGDGPVVTDPK	Fully Tryptic	53.64	-1.7	656.36	2	615050000	616110000	744000000	447330000	476780000	542330000
P08670	VELQELNDR	Fully Tryptic	39.9	0.1	558.288	2	770170000	677100000	929960000	451380000	485530000	541320000
P12724	NQNTFLR	Fully Tryptic	29.09	0	446.735	2	823500000	303770000	723230000	592450000	316930000	539450000
P06733	VSIEDPFDQDDWGAWQK	Semitryptic	73.34	-0.3	679.306	3	8817200	4034500		414060000	255790000	538440000
P02768	YIC(1)ENQDSISSK	Fully Tryptic	54.34	0.4	722.325	2	599980000	556350000	742960000	456800000	98313000	535900000
P30101	FLQDYFDGNLK	Fully Tryptic	52.97	1.3	680.333	2	552920000	539200000	742880000	394760000	527090000	534000000
P11021	DNHLLGTFDLTGIPPAPR	Fully Tryptic	77.68	0.2	645.343	3	507510000	450540000	694240000	353050000	482080000	532720000
P68871	LLVVYPWTQR	Fully Tryptic	51.44	-0.2	425.58	3	1959700000	1940300000	2353100000	459030000	523920000	532320000
P04083	TPAQFDADELR	Fully Tryptic	53.4	-1.7	631.803	2	577260000	554820000	752960000	380640000	460190000	531110000
P07737	A(3)GWNAYIDNLMADGTC(1)QDAAIVGYK	Fully Tryptic	89.46	1.6	920.421	3	523270000	1166900000	1568900000	383580000	388030000	527790000
P07437	SGPFGQIFRPDNFVFGQSGAGNNWAK	Fully Tryptic	98.01	0.2	1399.68	2	685370000	727720000	830350000	440260000	513700000	526570000
P11678	RRPLLGASNQALAR	Fully Tryptic	67.81	0.7	508.303	3	704970000	772180000	1090500000	435250000	604130000	526100000
P04406	TIFQERDPSK	Semitryptic	50.51	0.5	610.817	2	105170000	65248000	71790000	380050000	174480000	524810000
P63104	TAFDEAIAELDTLSEESYK	Fully Tryptic	78.6	-0.3	1066.5	2	678700000	656690000	938680000	411940000	553620000	523580000
P09211	TVETWQEGSLK	Semitryptic	45.82	1.4	639.323	2	179970000			390410000	433310000	520140000
Q05315	NM(2)PFQDGQEFELSISVLPDK	Fully Tryptic	84.07	-0.1	1155.55	2	805200000	1380200000	525550000	503660000	401590000	517900000
P40926	LTLYDIAHTPGVAADLSHIETK	Fully Tryptic	91.75	-0.4	1183.12	2	644260000	837680000	941880000	466890000	684700000	517460000
P07437	IMNTFSVVPSPK	Fully Tryptic	61.11	-0.3	660.355	2	670470000	563480000	1188000000	410740000	448500000	517020000
P04075	TFLSGGQSEEEASINLNAINK	Semitryptic	93.55	-0.5	1111.55	2	86772000	76071000	74409000	336980000	494300000	516130000
P25705	ILGADTSVDLEETGR	Fully Tryptic	62.9	-1.1	788.396	2	573490000	571640000	772730000	335500000	529530000	515320000
P04075	IGEHTPSALAIMENANVLAR	Fully Tryptic	76.82	-1.2	1054.05	2	849420000	827880000	1309100000	342150000	451890000	509090000
P08670	NLQEAEEWYK	Fully Tryptic	51.84	-2.3	655.305	2	450280000	418380000	570450000	395220000	486000000	508960000
P05164	SSGC(1)AYQDVGVTC(1)PEQDK	Fully Tryptic	83.24	-0.4	1000.92	2	325940000	441160000	508460000	397250000	499800000	506170000
P68363	IHFPLATYAPVISAEK	Fully Tryptic	74.38	1	586.327	3	887380000	905520000	1327000000	445480000	579520000	502830000
P27824	IPNPDFFEDLEPFR	Fully Tryptic	72.18	-0.8	868.419	2	117190000	117420000	135410000	387930000	556380000	502670000
O75367	AEILELAGNAAR	Semitryptic	40.88	-0.8	409.894	3	144940000	5336500	152690000	410760000	487840000	502120000
P62979	TLEVEPSDTIENV	Nontryptic	52.44	-0.4	723.354	2				394700000	487520000	501530000
P19338	TLVLSNLSYSATEETLQEVFEK	Fully Tryptic	85.75	1.2	1251.14	2	496600000	496000000	619870000	346700000	461980000	500080000
P61626	RLGMDGYR	Fully Tryptic	46.66	-1.1	484.242	2	861560000	647530000	1631100000	395440000	411870000	499880000
P14618	GVNLPGAAVDLPAVSEK	Fully Tryptic	73.35	0.1	818.949	2	749790000	689210000	898970000	386170000	490960000	498690000
P27797	SGTIFDNFLITNDEAYAEEFGNETWGVTK	Fully Tryptic	80.87	0.1	1090.17	3	808470000	907020000	1342700000	404890000	378870000	498550000
P04083	GTDVNVFNTILTTR	Fully Tryptic	69.59	0.3	517.611	3	789810000	788910000	1061800000	359980000	484830000	497020000
P19338	FGYVDFESAEDLEK	Fully Tryptic	65.13	0.1	824.873	2	433820000	452670000	580250000	346300000	450020000	496350000
P60709	FLGMESC(1)GIHETTFNSIMK	Semitryptic	96.16	-1	1101.5	2	361540000	254310000	480820000	354170000	421380000	494850000
P06733	VVIGMDVAASEFFR	Fully Tryptic	69.68	-0.5	514.265	3	690030000	778380000	1117100000	352330000	392360000	489550000
P52566	ATFMVGSYGPRPEEYEFLTPVEEAPK	Fully Tryptic	86.71	0.3	982.141	3	812070000	767310000	1334400000	307780000	420680000	489110000
P09211	FQDGDLTLYQSNTILR	Fully Tryptic	73.33	0.5	942.479	2	601730000	659750000	749240000	373220000	488740000	488120000
P11021	SQIFSTASDNQPTVTIK	Fully Tryptic	71.05	-1.7	918.969	2	574600000	555660000	673670000	360590000	480850000	485520000
P13727	RSLQTFSQAWFT	Nontryptic	52.24	-0.3	736.37	2	152060000		95514000	311770000		484090000
P60174	VVLAYEPVWAIGTGK	Fully Tryptic	64.47	0.3	801.948	2	630550000	732680000	1093800000	333800000	482100000	482070000
P06454	KRAAEDDEDDDVDTK	Semitryptic	61.52	0.6	574.587	3	27513000	20168000	19831000		104310000	480960000
O75367	LLAVANDEELNQLLK	Semitryptic	64.02	-0.5	561.649	3	82347000	77396000	107120000	364900000	439540000	480300000
P04075	PYQYPALTPEQK	Fully Tryptic	65.05	-1.1	717.866	2	599680000	635110000	756130000	341310000	427800000	480050000
Q14103	IFVGGLSPDTPEEK	Fully Tryptic	60.23	-0.9	744.882	2	765820000	698820000	905950000	412640000	895390000	479170000
P00441	GLTEGLHGFHVHEFGDNTAGC(1)TSAGPHFNPLSR	Fully Tryptic	119.66	0	880.662	4	588010000	668280000	821500000	374380000	480910000	474720000
P27797	EPAVYFK	Semitryptic	31.1	0.4	427.226	2	576330000	442780000	644720000	376730000	371210000	474310000
P37837	ALAGC(1)DFLTISPK	Fully Tryptic	62.66	-1.4	696.862	2	574770000	526190000	742960000	332930000	427060000	472730000
P62979	EGIPPDQQR	Fully Tryptic	36.33	-1.2	520.261	2	346360000	131610000	301820000	330870000	234130000	471890000
P20700	IQELEDLLAK	Fully Tryptic	40.21	0	586.332	2	372060000	397290000	490210000	365870000	464910000	470150000
P27797	VHVIFNYK	Fully Tryptic	47.69	0.5	510.288	2	842300000	802880000	1092400000	395810000	429830000	469390000
P58876	RLLLPGELA	Nontryptic	27.38	-1.7	491.307	2				353590000	467890000	469320000
P10809	LVQDVANNTNEEAGDGTTTATVLAR	Fully Tryptic	85.45	-0.1	1280.63	2	639780000	715260000	737240000	347080000	398450000	468650000
P05164	VFFASWR	Fully Tryptic	38.06	0.5	456.74	2	455800000	495820000	785410000	399280000	515310000	467560000
P27824	APVPTGEVYFADSFDR	Fully Tryptic	71.54	-1.6	885.919	2	508290000	505310000	633570000	323820000	464550000	465120000
Q05315	WRDISLTK	Semitryptic	31.12	-0.7	340.194	3	37423000	34974000	25857000	344770000	255760000	460870000
P23528	AVLFC(1)LSEDK	Fully Tryptic	43.72	0.9	591.298	2	636570000	644560000	905960000	391770000	490670000	460740000
P68363	NYQPPTVVPGGDLAK	Semitryptic	58.78	0.1	519.275	3	51153000	37342000	45864000	326340000	420170000	460020000
P62805	ISGLIYEETR	Fully Tryptic	43.24	-1.2	590.813	2	384990000	422840000	527170000	400390000	450140000	459190000
P08238	TLTLVDTGIGMTK	Fully Tryptic	59.43	-0.1	450.583	3	553470000	542410000	947970000	367080000	439130000	459110000
P07900	TLTIVDTGIGMTK	Fully Tryptic	59.43	-0.1	450.583	3	553470000	542410000	947970000	367080000	439130000	459110000
P04406	RVIISAPSADAPMFV	Semitryptic	68.74	0.1	787.424	2	399000000	277870000	396800000	375140000	470150000	458930000
P09651	NQGGYGGSSSSSSYGSGR	Fully Tryptic	69.47	-1.3	847.852	2	232300000	431680000	455170000	275490000		458820000
P30740	TYGADLASVDFQHASEDARK	Fully Tryptic	84.71	-0.5	1091.01	2	680010000	701390000	926510000	326400000	293620000	458590000
P04075	RLQSIGTENTEENRR	Fully Tryptic	68.25	-2.4	601.64	3	485250000	492740000	739730000	313010000	405870000	456860000
P07195	LIAPVAEEEATVPNNK	Fully Tryptic	65.21	0.5	847.952	2	479950000	442530000	682500000	319650000	453510000	453960000
P04075	GILAADESTGSIAK	Fully Tryptic	50.89	-1.1	666.853	2	577690000	531810000	649610000	362250000	379810000	453310000
P04083	GLGTDEDTLIEILASR	Fully Tryptic	68.57	-0.2	851.946	2	465990000	557650000	773340000	314900000	415510000	452360000
P11678	NGFLLPLVR	Fully Tryptic	48.7	0.9	514.817	2	517020000	466320000	976080000	373980000	486780000	450870000
P06733	LAQANGWGVMVSHR	Fully Tryptic	67.53	0.7	763.389	2	442000000	128940000	1215900000	360110000	418010000	450670000
P35579	IAEFTTNLTEEEEK	Fully Tryptic	63.12	1.1	827.397	2	498310000	514860000	678050000	309300000	393000000	448110000
P60174	ELASQPDVDGFLVGGASLKPEFVDIINAK	Fully Tryptic	79.72	-1.1	1010.53	3	708250000	572200000	722560000	381790000	503440000	447880000
P00558	ALESPERPFLAILGGAK	Fully Tryptic	73.8	-0.4	885.001	2	709080000	752560000	1030400000	287340000	359610000	443520000
P60174	IIYGGSVTGATC(1)K	Fully Tryptic	50.05	-0.9	663.839	2	579520000	497060000	713100000	322420000	396800000	441630000
P07237	VDATEESDLAQQYGVR	Fully Tryptic	69.8	-0.6	890.92	2	498150000	557990000	813930000	302550000	357740000	441490000
P68431	STELLIRK	Fully Tryptic	21.92	-2	480.297	2	71961000	31604000	69150000	418320000	245220000	441230000
P08238	EGLELPEDEEEK	Fully Tryptic	46.93	-0.4	708.822	2	652970000	507210000	716180000	389870000	373850000	439560000
P68104	EHALLAYTLGVK	Fully Tryptic	69.87	0.7	657.875	2	608970000	597920000	681010000	359370000	404080000	438880000
P13727	GGHC(1)VALC(1)TR	Fully Tryptic	45.87	1	565.764	2	1288900000	815160000	1824700000	524290000	503890000	437750000
P31946	FYYEILNSPEK	Semitryptic	52.83	0.1	701.848	2			28790000		406490000	435120000
P14618	LAPITSDPTEATAVGAVEASFK	Fully Tryptic	86.24	-0.2	1088.06	2	982130000	970740000	1366500000	357310000	433970000	435090000
P13727	SLQTFSQAWF	Semitryptic	41.95	1.4	607.795	2	121780000	117850000	213260000	345000000	546720000	435050000
P05164	FWWENEGVFSM(2)QQR	Fully Tryptic	69.14	-0.9	620.61	3	308410000	378670000	554940000	305430000	467610000	434090000
P52209	DYFGAHTYELLAK	Fully Tryptic	71.23	-0.4	764.377	2	531930000	505660000	795910000	327200000	420290000	432780000
P27797	FYGDEEK	Fully Tryptic	34.3	-0.5	444.192	2	416050000	402120000	614340000	351710000	381490000	432230000
P13796	AYYHLLEQVAPK	Fully Tryptic	68.39	0.2	716.385	2	262390000	494130000	744800000	289190000	406740000	428290000
P29401	TSRPENAIIYNNNEDFQVGQAK	Fully Tryptic	95.16	0.7	1254.61	2	630120000	612440000	721550000	304050000	414950000	427340000
P0C0S5	ILEYLTAEVLELAGNASK	Semitryptic	72.18	-0.5	967.527	2	60457000	36980000	54304000	421390000		427210000
P08238	HLEINPDHPIVETLR	Fully Tryptic	74.34	-0.2	446.493	4	483330000	438920000	579950000	314940000	396810000	425510000
P16949	ESVPEFPLSPPK	Fully Tryptic	49.54	-1.3	663.85	2	409050000	399870000	470430000	346430000	416960000	424900000
Q05315	EESDIVFHFQV	Semitryptic	55.37	0.3	675.322	2	87691000	77399000	51238000	388780000	371890000	422800000
P30101	IFRDGEEAGAYDGPR	Fully Tryptic	72.52	-0.8	826.886	2	399300000	404240000	554640000	306560000	384390000	421120000
P26583	KHPDSSVNFAEFSK	Fully Tryptic	65.69	1	398.948	4	479340000	457320000	678570000	311180000	403100000	419380000
P05164	SNEIVRFPTDQLTPDQER	Semitryptic	76.87	0.4	715.691	3	286550000	186270000	171170000	299930000		418940000
P05164	DC(1)IPFFR	Semitryptic	34.63	-0.4	477.728	2	445600000	460940000	736320000	330330000	456270000	417600000
P20160	HFC(1)GGALIHAR	Fully Tryptic	60.43	0.8	413.546	3	432030000	400410000	731840000	301980000	374110000	415270000
P84103	NPPGFAFVEFEDPRDAADAVR	Fully Tryptic	73.43	-0.4	774.038	3	443030000	429920000	591900000	275060000		415170000
P0DMV9	TVPAYFNDSQR	Semitryptic	55.93	-1	433.21	3	39127000	26601000	27779000	283890000	360490000	414680000
P11678	TDPASPGAVETSVLR	Semitryptic	63.3	1.1	500.595	3	657160000	566630000	738370000	327380000	408600000	413750000
P20160	FVMTAASC(1)FQSQNPGVSTV	Semitryptic	72.16	0	1015.97	2	214340000	193210000	254430000	215030000	304660000	413010000
P19338	GFGFVDFNSEEDAK	Fully Tryptic	69.37	-1.3	781.343	2	447600000	456410000	583130000	299570000	416380000	412840000
P11678	TNYLGLLAINQR	Fully Tryptic	60.4	0.4	688.389	2	777260000	892890000	1353000000	387190000	505640000	412810000
O75367	SIAFPSIGSGR	Fully Tryptic	48.07	0.1	546.296	2	194670000	188270000	270730000	327320000	376200000	409290000
P68363	DLTEFQTNLVPYPR	Semitryptic	69.3	0.3	846.933	2	142150000	9319600	105350000	260050000	364400000	409030000
P11678	IGLDLAALNMQR	Fully Tryptic	55.61	1.2	657.864	2	508080000	653390000	1147200000	340720000	469420000	409010000
P00338	VIGSGC(1)NLDSAR	Fully Tryptic	48.09	-1	624.803	2	484070000	355880000	507820000	321970000	311060000	408390000
P27824	TPELNLDQFHDK	Fully Tryptic	60.32	-0.2	486.24	3	366070000	352480000	457180000	302290000	399650000	406970000
P07437	IREEYPDR	Fully Tryptic	41.46	0.8	539.269	2	388420000	399960000	522450000	268280000	322110000	405570000
P30740	IPELLASGMVDNMTK	Fully Tryptic	67.66	-0.4	540.277	3	608970000	551840000	1073200000	268970000	306200000	404090000
P06748	DELHIVEAEAMNYEGSPIKV	Semitryptic	82.91	-0.4	1122.55	2	148890000	108600000	145950000	243130000	377830000	401980000
P61978	SQLPLESDAVEC(1)LNYQHYK	Semitryptic	72.89	0.9	1147.54	2	78824000	59703000	70574000	282240000	343010000	401760000
P22626	EDTEEHHLRDYFEEYGK	Fully Tryptic	79.39	0	1098.98	2	349530000	332340000	498460000	295070000	39822000	401280000
O75367	NGPLEVAGAAVSAGHGLPAK	Fully Tryptic	77.82	-2.5	908.487	2	606420000	563810000	702010000	309890000	392350000	399650000
P09211	PFETLLSQNQGGK	Fully Tryptic	58.21	-0.7	709.867	2	505650000	478210000	600480000	291130000	397610000	398350000
P30740	TFHFNTVEEVHSR	Fully Tryptic	68.67	-0.7	801.886	2	647190000	652170000	828550000	295030000	384020000	397920000
P68871	VVAGVANALAHK	Fully Tryptic	49.59	-1.1	575.34	2	700920000	546820000	762750000	349070000	355450000	396870000
P11678	WLPAEYEDGLSLPFGWTPSR	Fully Tryptic	81.33	1	1161.07	2	392140000	587460000	791750000	153560000	451640000	395580000
P62937	VNPTVFFDIAVDGEPLGR	Fully Tryptic	84.7	0.7	973.505	2	585080000	667630000	913080000	326390000	362080000	394280000
P07900	HLEINPDHSIIETLR	Fully Tryptic	73.05	-0.1	596.32	3	484260000	475760000	572020000	294590000	380440000	392630000
P60174	DC(1)GATWVVLGHSER	Fully Tryptic	74.29	0.4	793.873	2	590150000	561010000	717120000	295960000	409340000	391410000
P61626	TPGAVNAC(1)HLSC(1)	Semitryptic	69.92	-1.2	643.784	2	119310000	63204000	86578000	300920000	230040000	389980000
P63104	FLIPNASQAESK	Fully Tryptic	44.09	0.2	652.846	2	477790000	400560000	580880000	276300000	387130000	389690000
O75367	INPTNADIDLK	Semitryptic	44.83	-0.8	607.324	2	42769000		42479000	336450000	304150000	388090000
Q07021	AFVDFLSDEIK	Fully Tryptic	56.7	-1.6	642.328	2	446550000	404260000	605380000	294280000	387220000	386750000
P04083	GDRSEDFGVNEDLADSDAR	Fully Tryptic	89.6	0	1034.45	2	490930000	482230000	625570000	311970000	363740000	386520000
P20700	SLEGDLEDLK	Fully Tryptic	46.28	-0.1	559.782	2	311020000	290400000	380500000	296730000	339520000	386360000
P37837	LLGELLQDNAK	Fully Tryptic	42.86	-0.5	607.343	2	566200000	501000000	504480000	316700000	361970000	386100000
P59666	IPAC(1)IAGER	Fully Tryptic	42.45	0.6	493.758	2	931090000	671930000	1048500000	306110000		386100000
P10809	GYISPYFINTSK	Fully Tryptic	58.56	-0.4	695.356	2	397820000	380260000	514720000	267940000	354680000	383160000
P27797	KIDNSQVESGSLEDDWDFLPPKK	Semitryptic	85.89	-0.5	883.101	3				261160000	304130000	382880000
P13796	FSLVGIGGQDLNEGNR	Fully Tryptic	68.55	2.9	559.286	3	409540000	405890000	579830000	274770000	56403000	381790000
P14625	FQSSHHPTDITSLDQYVER	Fully Tryptic	85.53	-1.2	754.025	3	417990000	384060000	566810000	276540000	358280000	381190000
P68104	YYVTIIDAPGHR	Fully Tryptic	59.31	0.2	702.867	2	813740000	820800000	1075200000	313170000	396530000	381050000
P0C0S5	HLQLAIRGDEELDSLIK	Fully Tryptic	66.73	-1	488.271	4	546280000	652730000	433750000	285990000	78613000	380690000
P06576	AIAELGIYPAVDPLDSTSR	Fully Tryptic	72.71	-1	663.349	3	387670000	395190000	552330000	223500000	404420000	380420000
Q9Y277	VNNASLIGLGYTQTLRPGVK	Fully Tryptic	74.78	-1.7	701.062	3	580180000	609490000	717030000	343830000	371780000	379460000
P06733	ILPVPAFNVINGGSHAGNK	Semitryptic	76.9	-0.6	635.683	3	44744000	36395000	48178000	246500000	330360000	377330000
P27797	DDEFTHLYTLIVRPDNTYEV	Semitryptic	94.49	-0.7	1220.59	2		16920000	22498000	334370000	414280000	377300000
P13727	SQAWFTC(1)R	Semitryptic	35.77	-0.5	528.24	2	67093000	57054000	89535000	467210000	375080000	377160000
P62258	AAFDDAIAELDTLSEESYK	Fully Tryptic	74.55	-1	1044.49	2	366060000	355240000	464490000	297540000	406580000	377090000
P11142	STAGDTHLGGEDFDNR	Fully Tryptic	81.28	0.2	846.367	2	413350000	408340000	549880000	277560000	137600000	375270000
P60709	FRC(1)PEALFQPSFLGM(2)ESC(1)	Semitryptic	83.69	-0.4	1096.48	2	13537000	10352000	2451600	298610000	333620000	375200000
P16402	ASGPPVSELITK	Fully Tryptic	52.89	-0.3	599.837	2	3162800000	2592200000	3616800000	319480000	344680000	374550000
P69905	MFLSFPTTK	Fully Tryptic	46.57	0	536.281	2	474130000	362320000	984210000	335840000	361860000	374070000
P12724	DSPRYPVVPV	Semitryptic	29.37	0.1	564.806	2		206570000		286310000	291770000	373820000
P06733	LMIEMDGTENK	Fully Tryptic	51.37	-0.3	640.797	2	414870000	364960000	985250000	296250000	305240000	372560000
P07237	YKPESEELTAER	Fully Tryptic	54.37	-0.8	726.354	2	437210000	182400000	504320000	275980000	357000000	372370000
P13727	WNFAYWAAHQPWSR	Fully Tryptic	76.48	-0.1	910.426	2	463290000	904540000	763300000	173210000	368560000	371860000
P15153	LAPITYPQGLALAK	Fully Tryptic	63.76	0.7	728.433	2	567880000	537910000	761920000	223330000	346430000	370470000
P40926	GYLGPEQLPDC(1)LK	Fully Tryptic	59.79	-0.7	745.371	2	383120000	393280000	524740000	271910000	323460000	368750000
P07737	NITPAEVGVLVGK	Semitryptic	59.37	-0.8	432.922	3	36721000	28355000	31341000	301560000	365590000	367680000
P10153	DPPQYPVVPVHLDR	Fully Tryptic	75.42	0.6	544.623	3	470580000	535160000	826800000	303550000	417000000	367460000
P11021	NQLTSNPENTVFDAK	Fully Tryptic	62.87	0.9	559.941	3	443570000	460880000	567850000	262290000	348020000	367110000
P30740	KIEEQLTLEK	Fully Tryptic	43.91	-1.2	615.85	2	539860000	498820000	720890000	273930000	109620000	366850000
P11021	ITPSYVAFTPEGER	Fully Tryptic	60.61	0.2	522.932	3	596450000	558670000	797000000	302780000	32680000	366760000
P29401	LGQSDPAPLQHQMDIYQK	Fully Tryptic	90.31	-0.2	1035.01	2	345670000	325190000	507990000	265580000	291950000	366440000
P26038	IGFPWSEIR	Fully Tryptic	47.75	0	552.795	2	382150000	383020000	538930000	225950000	346530000	364840000
P11678	SGSASPMDLLSYFK	Fully Tryptic	61.83	-1.1	751.863	2	505630000	402350000	610800000	292510000	341550000	364740000
P08246	VVLGAHNLSR	Fully Tryptic	44.06	-0.7	355.877	3	137010000	107000000	257290000	371160000	335940000	364290000
P27797	TLIVRPDNTYEV	Nontryptic	54.72	-1.6	710.376	2	20107000	13316000	15084000	237950000		363670000
P68104	SGWNGDNMLEPSANMPWFK	Semitryptic	80.65	-1	1090.98	2	236390000	180090000	287390000	234900000	288570000	363060000
P12724	NVC(1)GNQSIR	Semitryptic	39.37	3.2	524.254	2	401590000	147640000	244200000	253560000	142190000	361580000
P08238	EDQTEYLEER	Fully Tryptic	47.32	-0.8	656.288	2	470960000	495440000	608460000	299600000	388830000	359090000
P11678	TC(1)AQLPPC(1)FPIK	Fully Tryptic	58.02	-1	716.359	2	692120000	779170000	1359800000	321560000	466840000	359030000
P68363	IHFPLATYAPV	Semitryptic	53.66	1	614.841	2	131960000	88498000	94714000	297530000	373190000	359030000
P07237	EADDIVNWLK	Fully Tryptic	52.61	-1.7	601.805	2	352960000	329270000	464090000	272170000	357030000	358590000
P05164	ALLPFDNLHDDPC(1)	Semitryptic	45.91	-1.3	763.85	2	71939000	60275000	82872000	213770000	6415300	358470000
P51991	LFIGGLSFETTDDSLREHFEK	Fully Tryptic	71.65	-0.3	611.055	4	422000000	545710000	561450000	278310000		358340000
P27824	EIEDPEDRKPEDWDERPK	Fully Tryptic	73.27	1.6	1142.03	2	309130000	320730000	428470000	256310000	74238000	358270000
P60174	QSLGELIGTLNAAK	Fully Tryptic	61.14	-0.4	707.898	2	381440000	400520000	462080000	282920000	349190000	357710000
P40926	VDFPQDQLTALTGR	Fully Tryptic	66.48	0.5	780.905	2	486470000	432850000	660770000	283720000	368380000	356940000
P62753	DIPGLTDTTVPR	Fully Tryptic	46.52	0.6	642.844	2	69506000	64384000	83755000	142750000	176040000	355380000
P04083	SLC(1)QAILDETK	Semitryptic	48.24	-0.1	639.324	2	211510000	172470000	193070000	247300000	329280000	355050000
P08670	M(2)FGGPGTASRPSSSR	Fully Tryptic	56.68	-0.8	504.24	3	395820000	367880000	299900000	251110000		354240000
P11142	DAGTIAGLNVLR	Fully Tryptic	47.27	-1.3	600.34	2	405090000	428120000	537390000	239530000	320700000	353980000
P20700	SLETENSALQLQVTEREEVR	Fully Tryptic	68.94	-0.4	1166.09	2	415690000	412240000	489300000	244690000	54888000	353380000
P06748	MSVQPTVSLGGFEITPPVVLR	Fully Tryptic	89.69	-0.1	1114.11	2	523160000	434410000	652460000	327100000	344380000	352550000
P13796	VNDDIIVNWVNETLR	Fully Tryptic	65.76	-1.1	600.647	3	473270000	451660000	608370000	286540000	388570000	351950000
P68431	YRPGTVALR	Fully Tryptic	42.54	0.9	516.802	2	305030000	256180000	382820000	245790000	302490000	351640000
P62805	ISGLIYEETRGV	Semitryptic	35.75	9.4	668.865	2	152570000	141450000	212830000	287560000		351510000
Q06830	HGEVC(1)PAGWKPGSDTIKPDVQK	Fully Tryptic	94.98	-0.7	602.302	4	346710000	333820000	485530000	235810000	315080000	351440000
P11678	VAFTAGVDC(1)ER	Fully Tryptic	48.88	0.4	612.788	2	422850000	407380000	662960000	261050000	345340000	351200000
P40926	TIIPLISQC(1)TPK	Fully Tryptic	48.04	-1.3	685.888	2	426000000	374750000	474720000	296570000	359610000	350820000
P11021	IEWLESHQDADIEDFK	Fully Tryptic	82.77	-0.4	987.957	2	341090000	351400000	460910000	284920000	302260000	348670000
P11678	ASAPNSHVPLSSAFF	Semitryptic	55.29	0.7	766.381	2		277540000		264570000	324410000	348280000
P07437	FWEVISDEHGIDPTGTYHGDSDLQLDRI	Semitryptic	79.01	0.4	804.629	4	2179900			214650000	316720000	347930000
P10809	TLNDELEIIEGMK	Fully Tryptic	59.49	-1.1	752.881	2	336710000	330220000	613590000	257260000	307290000	347070000
P02765	C(1)DSSPDSAEDVRK	Fully Tryptic	55.58	0.1	489.212	3	249510000	169260000	262790000	295490000	178180000	347070000
P14625	EEASDYLELDTIK	Fully Tryptic	59.33	-0.3	763.367	2	420640000	462620000	660420000	266140000	335270000	346050000
P27797	LFPNSLDQTDM(2)HGDSEYNIMFGPDIC(1)GPGTK	Fully Tryptic	70.36	-0.2	1158.18	3	396440000	376630000	375730000	234450000		343650000
P07237	DAPEEEDHVLVLR	Semitryptic	67.67	0.1	761.381	2	379280000	342210000	500940000	256260000	328120000	341240000
P30740	TYNFLPEFLVSTQK	Fully Tryptic	64.84	-1	562.962	3	441850000	426230000	626980000	327200000	395560000	339110000
O00299	LAALNPESNTAGLDIFAK	Fully Tryptic	75.9	-1.6	615.662	3	517290000	528210000	657840000	222830000	306610000	338710000
P68104	VAAGVGEFEAGISK	Semitryptic	62.44	-0.4	667.851	2	53422000	43518000	47038000	232790000	280840000	336620000
P25705	RTGAIVDVPVGEELLGR	Fully Tryptic	70.23	-0.4	890.999	2	310990000	276790000	632720000	232300000	302660000	336280000
P61978	TGTQDQIQNAQYLLQNSVK	Semitryptic	82.24	-0.4	1075.05	2	39157000		58427000	278300000	347010000	336220000
P20700	AEHDQLLLNYAK	Fully Tryptic	69.71	0.1	707.87	2	237340000	224700000	313830000	266010000	325370000	336010000
P06396	SLVADENPFAQGALK	Semitryptic	68.45	0.1	780.407	2	76687000	69539000	60976000	291130000	330290000	335940000
P14618	LNFSHGTHEYHAETIK	Fully Tryptic	88.36	-0.3	942.455	2	734900000	688950000	965660000	238810000	296820000	335810000
P40926	VAVLGASGGIGQPLSLLLK	Fully Tryptic	76.61	-0.9	897.048	2	380490000	384680000	472030000	296200000	352150000	335120000
P60174	VAHALAEGLGVIAC(1)IGEK	Fully Tryptic	85.99	-1.5	904.489	2	529590000	548660000	625380000	242580000	276100000	334980000
P27797	RKEEEEAEDKEDDEDKDEDEEDEEDKEEDEEEDVPGQAKDEL	Fully Tryptic	117.18	0.6	1260.76	4	278340000	272970000	359400000	223550000	183720000	334280000
P08670	EYQDLLNVK	Fully Tryptic	45.97	-1.4	561.295	2	593530000	527080000	723070000	295190000	342170000	333830000
P23528	A(3)SGVAVSDGVIK	Fully Tryptic	47	-1	572.813	2	516790000	437410000	763750000	272260000	278640000	331670000
P35579	TELEDTLDSTAAQQELR	Fully Tryptic	69.52	-0.1	640.644	3	405410000	391640000	464300000	248420000	289660000	331280000
P68363	DLEPTVIDEVR	Semitryptic	45.58	0	643.335	2	81782000	50159000	68085000	267920000	331190000	330820000
P05387	SAAPGSAAPAAGSAPAAAEEK	Semitryptic	73.69	0	891.437	2	103340000	60637000	84621000	260020000	272100000	330660000
P60709	ALDFEQEMATAA	Nontryptic	46.93	-0.7	648.792	2				217710000	269370000	329690000
P06454	EVVEEAENGR	Fully Tryptic	40.01	0.5	566.268	2		496170000		226030000	298400000	329340000
P08670	SRLGDLYEEEMR	Fully Tryptic	63.83	-0.8	749.353	2	296880000	308980000	543070000	223140000	252110000	329140000
P11021	LYGSAGPPPTGEEDTAEKDEL	Fully Tryptic	81.49	0.4	1088.5	2	298000000	287390000	385020000	231840000	285250000	329050000
P10809	TVIIEQSWGSPK	Fully Tryptic	44.76	-1.2	672.861	2	344200000	332760000	441830000	242160000	336900000	329030000
P60174	IAVAAQNC(1)YK	Fully Tryptic	44.02	-1	569.289	2	447640000	365010000		253750000	282940000	328570000
P68871	VYPWTQR	Semitryptic	34.97	-0.5	475.248	2	48011000	33478000	32957000	236610000	314850000	326790000
P06576	IM(2)DPNIVGSEHYDVAR	Fully Tryptic	72.48	-1.5	916.434	2	314230000	340900000	186000000	193060000	254830000	325850000
Q9Y2Y8	EEDIVEVQGSPR	Fully Tryptic	52.28	-1.3	679.332	2	427290000	458160000	614880000	276030000	336640000	325410000
P60709	HQGVMVGMGQK	Fully Tryptic	62.58	-0.9	586.289	2	665370000	385570000	1904800000	366110000	219050000	325280000
P00338	DLADELALVDVIEDK	Fully Tryptic	61.02	0.3	829.43	2	332890000	401370000	553520000	242820000	331990000	324600000
P0C0S5	ATIAGGGVIPHIHK	Fully Tryptic	60.35	-1.7	685.898	2	485460000	441030000	610970000	265050000	345870000	324450000
P06396	AGALNSNDAFVLK	Fully Tryptic	48.22	-0.9	660.351	2	443880000	420650000	502230000	242150000	311360000	324330000
P06576	FLSQPFQVAEVFTGHMGK	Fully Tryptic	76.65	0	675.008	3	392130000	393610000	568420000	256080000	264580000	323480000
O00299	LC(1)PGGQLPFLLYGTEVHTDTNK	Fully Tryptic	73.11	-0.5	820.745	3	430370000	404360000	597460000	253930000		322710000
P13796	LSPEELLLR	Fully Tryptic	41.1	0.1	535.316	2	189200000	172460000	304320000	205170000	292270000	322440000
P63104	SVTEQGAELSNEER	Fully Tryptic	58.05	-0.3	774.86	2	442330000	397230000	512900000	262630000	23632000	322150000
P14618	LDIDSPPITAR	Fully Tryptic	42.69	-1.2	599.327	2	480020000	460640000	619160000	236410000		322010000
P61626	TPGAVNAC(1)HLSC(1)SALLQDNIADAVAC(1)	Semitryptic	76.62	0.4	910.088	3	192530000	179220000	259250000	265680000		321550000
P04083	GVDEATIIDILTK	Fully Tryptic	60.53	-0.7	694.387	2	586470000	457580000	683810000	279610000	382130000	321510000
P05164	DFVNC(1)STLPALNLASWR	Fully Tryptic	80.93	-1.1	982.487	2	106470000	308540000	393660000	255620000	343190000	321210000
P68363	HWYVGEGMEEGEFSEAREDMAALEK	Semitryptic	90.59	-0.5	967.421	3	58104000	49215000	71548000	211650000	247000000	320060000
Q9H853	QIFHPEQLITGK	Fully Tryptic	70.13	0	705.891	2	518200000	477890000	694810000	231900000	349490000	319410000
P68363	QLFHPEQLITGK	Fully Tryptic	70.13	0	705.891	2	518200000	477890000	694810000	231900000	349490000	319410000
P24158	LVNVVLGAHNVR	Fully Tryptic	50.3	-1.1	645.885	2	490850000	608650000	803340000	309280000	347010000	319210000
P06576	GFQQILAGEYDHLPEQA	Semitryptic	53.42	-0.5	958.462	2	37059000	16279000	39164000	126020000	172060000	318910000
P14625	TDDEVVQREEEAIQLDGLNASQIR	Fully Tryptic	93.81	-1.4	910.116	3	531580000	499070000	659560000	230450000	338030000	318280000
P40926	SQETEC(1)TYFSTPLLLGK	Fully Tryptic	76.59	-0.2	987.48	2	345550000	333520000	427050000	228680000	311630000	318250000
P11021	TWNDPSVQQDIK	Fully Tryptic	58.29	0.3	715.849	2	406990000		497710000	244380000	295260000	317810000
P13796	VDTDGNGYISFNELNDLFK	Fully Tryptic	80.44	-0.4	1081.01	2	255110000	296880000	305060000	254710000	323960000	317760000
P12724	RPPQFTR	Semitryptic	40.41	-0.2	451.254	2	440900000	206460000	436930000	279360000	173570000	317340000
P13727	VVGIPGC(1)QTC(1)R	Fully Tryptic	46.56	0.4	623.805	2	1160600000	977970000	1406700000	296690000	375110000	316460000
P61978	IIPTLEEGLQLPSPTAT	Semitryptic	48.43	0.3	890.491	2	57307000	34678000	39789000	239420000	247480000	316430000
P07437	FPGQLNADLRK	Fully Tryptic	49.99	-0.6	629.848	2	408530000	375030000	545370000	229870000	296270000	315750000
P06733	SAGIQVVGDDLTVTNPK	Semitryptic	65.52	-0.9	571.972	3	15205000	11918000	14195000	244900000	310860000	315310000
P68363	SIHVGQAGVQIGNAC(1)WELYC(1)LEHGIQPDGQMPSDK	Semitryptic	105.58	0.2	974.456	4	54761000	45837000	73378000	267130000	253390000	314080000
P35579	HSQAVEELAEQLEQTK	Fully Tryptic	88.04	0.1	920.458	2	364160000	364270000	431520000	225700000	274790000	313750000
P35579	NFINNPLAQADWAAK	Fully Tryptic	70.75	-1	836.925	2	380170000	368810000	412870000	226000000	309320000	313260000
P25705	TGTAEMSSILEER	Fully Tryptic	62.02	-0.6	712.34	2	488490000	421950000	646750000	232500000	279120000	312270000
P11142	LLQDFFNGK	Fully Tryptic	43.5	0.9	541.288	2	343440000	308120000	469600000	237620000	313380000	312020000
P05164	IVGAMVQIITYR	Fully Tryptic	61.82	0.6	682.392	2	403430000	620130000	1022900000	244710000	355710000	311480000
P20700	IESLSSQLSNLQK	Fully Tryptic	60.03	-0.9	723.893	2	270520000	267630000	326420000	220450000	282930000	311370000
P05387	NIEDVIAQGIGK	Fully Tryptic	51.99	-0.7	628.845	2	410350000	386880000	534420000	271380000	318390000	311280000
P09651	RGFAFVTFDDHDSVDK	Fully Tryptic	77.68	-0.5	619.292	3	474690000	474980000	663050000	207710000	280480000	311160000
P08238	SLIINTFYSNK	Semitryptic	50.3	-1	433.902	3	248910000	232030000	298620000	243930000	296820000	310940000
P05164	GVNC(1)ETSC(1)VQQPPC(1)FPLK	Semitryptic	84.59	-0.8	1060.98	2	228120000	271530000	419800000	259130000	364840000	309810000
P31946	TAFDEAIAELDTLNEESYK	Fully Tryptic	78.38	1.1	1080.01	2	470050000	411560000	547360000	248660000	356070000	309600000
P14625	SLTDENALSGNEELTVK	Semitryptic	69.53	-0.7	910.449	2	138740000	112100000	132270000	211950000	303470000	309470000
Q05315	NGQSSYTFDHR	Semitryptic	50.16	0.1	437.862	3	98059000	72302000	66542000	160790000	195910000	309000000
P13727	AAHQPWSR	Semitryptic	37.87	1.7	476.741	2	195890000	158360000	236020000	128970000	335160000	308970000
P30740	FQSLNADINK	Fully Tryptic	39.96	1.5	575.299	2	470640000	350990000	520910000	274870000	273070000	308770000
P13727	ALNQGQVWIGGR	Semitryptic	51.23	-0.6	649.851	2	127720000	97751000	128740000	187090000	363040000	308470000
P04406	IHDNFGIVEGLMTTV	Nontryptic	66.11	0.3	823.417	2	1452900			190370000	249750000	307990000
P23284	TVDNFVALATGEK	Fully Tryptic	56.02	-1.5	682.856	2	572000000	566090000	844390000	247240000	323520000	307930000
P00558	ITLPVDFVTADK	Fully Tryptic	51.63	-1.6	659.865	2	651260000	683580000	870210000	245300000	329180000	306690000
P27695	LPAELQELPGLSHQYWSAPSDK	Fully Tryptic	87.48	-0.6	822.748	3	292860000	273780000	370180000	180020000	273400000	306640000
P27824	IPDPEAVKPDDWDEDAPAK	Fully Tryptic	85.37	-1.3	1054.49	2	314710000	10520000	411630000	219420000	289960000	306500000
P20160	GGIC(1)NGDGGTPLVC(1)EGLAHGVASFSLGPC(1)GR	Fully Tryptic	91.98	-0.9	1024.81	3	298560000	314170000	402230000	288920000	367760000	305730000
P68104	STTTGHLIYK	Fully Tryptic	51.95	-1.1	560.803	2	449230000	245540000	418230000	267270000	190370000	305520000
P09651	GFGFVTYATVEEVDAAMNARPHK	Fully Tryptic	89.86	-0.6	628.308	4	431490000	541610000	912360000	236210000		305430000
P17213	GEFYSENHHNPPPFAPPVMEFPAAHDR	Fully Tryptic	89.69	0.7	773.355	4	359480000	350220000	524930000	195850000	234680000	305050000
P11678	VANVFTLAFR	Fully Tryptic	58.27	0.4	569.325	2	381680000	387960000	758040000	262840000	345550000	303500000
P05386	AAGVNVEPFWPGLFAK	Fully Tryptic	70.12	-0.2	568.303	3	425060000	405200000	493090000	254390000	333660000	302360000
P24158	LFPDFFTR	Fully Tryptic	46.12	0.1	521.771	2	255010000	300870000	482650000	222310000	310470000	301710000
P30101	YGVSGYPTLK	Fully Tryptic	53.31	1	542.788	2	385720000	365410000	532940000	242990000	315380000	301060000
P08670	LLQDSVDFSLADAINTEFK	Fully Tryptic	82.77	0.2	1063.54	2	634170000	705360000	874670000	268760000	312150000	299990000
P20700	DQIAQLEASLAAAK	Fully Tryptic	54.46	-0.7	476.928	3	391200000	363310000	502060000	250010000	315820000	299310000
P24158	TFFC(1)RPHNIC(1)TFVPR	Semitryptic	69.58	-1	651.318	3	111850000	95837000	99127000	235830000	263810000	299220000
P30101	VVVAENFDEIVNNENK	Fully Tryptic	80.48	-0.3	916.955	2	807170000	792010000	1118800000	227620000	300610000	298180000
P14618	AEGSDVANAVLDGADC(1)I	Semitryptic	68.54	-1.3	838.874	2	67648000	48570000	64637000	250350000	331600000	297600000
P11678	ASAPNSHVPLSSAFFASWR	Fully Tryptic	71.49	0	678.006	3	451050000	528280000	824020000	274180000	271870000	297540000
O00299	FLDGNELTLADC(1)NLLPK	Fully Tryptic	75.17	0.2	966.991	2	347900000	86338000	415370000	214890000	299800000	297530000
P10809	NAGVEGSLIVEK	Fully Tryptic	47.86	-0.9	608.332	2	310670000	320660000	425720000	232490000	305780000	297380000
P06744	VFEGNRPTNSIVFTK	Fully Tryptic	60.61	-0.7	854.954	2	275700000	252110000	344540000	215090000		296690000
P13727	AHQPWSR	Semitryptic	31.29	3.2	441.223	2	217340000	103720000	168270000	194870000	223900000	296400000
P05164	RFPTDQLTPDQER	Semitryptic	58.47	0.2	801.897	2		9097200	27683000	199620000	450820000	295950000
Q00839	YNILGTNTIMDK	Fully Tryptic	47.36	-0.1	691.853	2	319250000		531940000	189970000	259650000	295540000
P31146	SDLFQEDLYPPTAGPDPALTAEEWLGGR	Fully Tryptic	90.45	0	1015.82	3	220740000	264050000	290210000	168620000		295260000
P23528	EILVGDVGQTVDDPYATFVK	Fully Tryptic	74.95	0.1	722.704	3	1559800000	1876700000	2483600000	226950000	324060000	294300000
O75367	SSYFVSTMSSSIK	Semitryptic	58.59	0.3	712.342	2	33032000	30393000	39430000	212640000	232260000	294220000
Q9Y2Y8	SIHDFNFNYR	Semitryptic	54.11	0.3	438.207	3	136320000	110680000	105730000	218270000	226950000	293610000
P18124	TTHFVEGGDAGNREDQINR	Fully Tryptic	74.53	0.4	529.751	4	211650000	213050000	317880000	202220000	191420000	293590000
P09429	RPPSAFFLFC(1)	Semitryptic	30.19	-0.9	621.31	2			8864300	234480000		292980000
Q01105	EQQEAIEHIDEVQNEIDRLNEQASEEILK	Fully Tryptic	88.94	1	1150.56	3	491380000	431510000	494150000	149280000	200650000	292950000
O75367	TIASGGVLPNIHPELLAK	Semitryptic	60.53	2.9	915.53	2	36985000	33538000	46129000	241190000		291600000
P30101	VAENFDEIVNNENK	Semitryptic	67.6	-1.3	817.885	2				175050000	259730000	291540000
P11021	NELESYAYSLK	Fully Tryptic	46.89	-0.1	439.55	3	308190000	330240000	403330000	219030000	265560000	291020000
P26583	SEHPGLSIGDTAK	Fully Tryptic	61.61	-0.7	656.33	2	348770000	236280000	337590000	256870000	200840000	290370000
P68431	YRPGTVAL	Semitryptic	23.37	-0.4	438.75	2	341120000
P07237	HNQLPLVIEFTEQTAPK	Fully Tryptic	84.63	-0.8	983.025	2	589020000	666390000	736660000	220710000	311430000	289810000
P63104	GIVDQSQQAYQEAFEISK	Fully Tryptic	77.58	0.3	1021	2	365360000	411290000	577320000	219950000	293060000	289150000
P07437	SVYYNEATGGK	Semitryptic	52.43	0.1	594.78	2	31386000	25760000	30193000	206670000	253420000	288490000
P52565	A(3)EQEPTAEQLAQIAAENEEDEHSVNYKPPAQK	Fully Tryptic	77.31	0.1	1202.9	3	386780000	367570000	489120000	218310000		288150000
P27824	IVDDWANDGWGLK	Fully Tryptic	63.9	-0.2	744.859	2	301550000	257120000	379980000	230190000	261990000	288120000
P20700	ALYETELADAR	Fully Tryptic	46.29	-0.7	626.314	2	229570000	235060000	286040000	205880000		287790000
P06702	NIETIINTFHQYSV	Semitryptic	58.55	-0.1	839.925	2	41499000	27165000	32455000	219790000	275120000	287760000
P23284	DTNGSQFFITTVK	Fully Tryptic	60.68	-0.5	486.58	3	493910000	473580000	680270000	227900000	279810000	287190000
P04075	YTPSGQAGAAASESLFVSNHAY	Fully Tryptic	70.74	0.4	743.347	3	569390000	619370000	719500000	215040000	135650000	287170000
P14174	HVVPDQLMAFGGSSEPC(1)	Nontryptic	65.89	0.5	915.912	2	2293900			209830000		286380000
P63261	ALVIDNGSGM(2)C(1)K	Semitryptic	47.97	4.7	640.805	2				170130000	188180000	285630000
P07195	SLADELALVDVLEDK	Fully Tryptic	63.71	-0.5	815.432	2	286520000	288960000	324730000	240890000	324660000	285570000
P37802	DDGLFSGDPNWFPK	Fully Tryptic	58.16	-0.9	797.862	2	331180000	315410000	407520000	225830000	267880000	285200000
P20160	GPDFFTR	Fully Tryptic	44.11	-0.1	420.206	2	296580000	285930000	417930000	228980000	269910000	284320000
P06733	SGETEDTFIADLV	Semitryptic	58.58	0	698.827	2	20735000	24316000	20994000	206460000	287510000	284230000
P08670	LQEEMLQREEAENTLQSFR	Fully Tryptic	87.9	-1.3	1176.07	2	393860000	363810000	828520000	185570000	6317900	284180000
P08238	HNDDEQYAWESSAGGSFTVR	Fully Tryptic	92.9	-0.9	1128.48	2	260210000	265440000	330790000	260850000	278170000	282980000
P27797	M(2)FGPDIC(1)GPGTK	Semitryptic	53.35	-1.6	648.29	2				171360000	208850000	282310000
P13796	DAIQPGSINYDLLK	Semitryptic	51.38	0.5	773.909	2	49811000	32328000	40207000	236640000	283960000	281910000
P68363	FDGALNVDLTEFQTNLVPYPR	Fully Tryptic	90.84	0.1	803.741	3	75042000	106890000	140550000	270740000	321060000	281880000
P08246	ARPHAWPFM(2)V	Semitryptic	51.1	0.8	614.309	2	70561000	80546000	17544000	176260000	191970000	279680000
P68431	RVTIM(2)PK	Fully Tryptic	28.05	-2.2	430.754	2	80939000	6489700	6716200	331400000	82891000	279410000
P60660	DQGTYEDYVEGLR	Fully Tryptic	56.87	-2.3	515.566	3	336800000	293920000	482360000	213450000	284890000	279340000
P27797	IKDPDASKPEDWDERAK	Fully Tryptic	70.23	1.3	400.801	5	233370000	206750000	306050000	195740000	235620000	279200000
P04075	YASIC(1)QQNGIVPIVEPEILPDGDHDLK	Fully Tryptic	88.45	-0.8	1007.51	3	571820000	578760000	832130000	234290000	254990000	278780000
P11678	LNLSAWR	Fully Tryptic	31.3	-1.2	430.242	2	306290000	314880000	487960000	201370000	291830000	278720000
P20160	VLGAYDLR	Semitryptic	35.04	-0.4	453.756	2	209010000	134500000	176520000	194510000	193580000	277980000
P42166	PEFLEDPSVLTK	Fully Tryptic	61.66	-0.6	687.861	2	240910000	246000000	337240000	203670000	269580000	277940000
P07437	EVDEQMLNVQNK	Fully Tryptic	58.1	-0.4	723.848	2	435770000	377990000	588010000	267830000	224570000	277850000
Q07020	ILTFDQLALDSPK	Fully Tryptic	51.19	0.4	730.904	2	130870000	120520000	168180000	171960000	288840000	277230000
P21964	GTVLLADNVIC(1)PGAPDFLAHVR	Fully Tryptic	83.27	0.8	584.562	4	223470000	218760000	313400000	160660000	17042000	276860000
P38159	LFIGGLNTETNEK	Fully Tryptic	48.21	-0.6	718.375	2	336920000	310020000	387170000	228920000	3213800	276220000
P14625	DDEVDVDGTVEEDLGK	Semitryptic	67.09	-0.2	867.881	2	327260000	330520000	395760000	191280000	283470000	276200000
P14174	PMFIVNTNVPR	Fully Tryptic	59.47	0.7	429.901	3	405160000	360050000	824660000	225210000	261630000	275810000
Q01518	LSDLLAPISEQIK	Fully Tryptic	53.19	-0.7	476.276	3	541540000	485400000	673140000	238920000	334040000	275060000
P13796	VNHLYSDLSDALVI	Semitryptic	65.4	-0.3	779.909	2	62424000	48445000		195750000	268770000	274760000
P30101	FIQENIFGIC(1)PHMTEDNK	Fully Tryptic	76.77	3.5	1097.01	2	199360000	209040000	408800000	203700000	249640000	274390000
P14618	NTGIIC(1)TIGPASR	Fully Tryptic	49.42	-0.9	680.356	2	437020000	409530000	506140000	216250000	273920000	274180000
P22626	GFGFVTFSSMAEVDAAMAARPHSIDGR	Fully Tryptic	93.32	0.6	707.588	4	402300000	439000000	757030000	156800000	196090000	272840000
P08670	ISLPLPNFSSLNLR	Fully Tryptic	62.29	0	524.303	3	1065800000	1152800000	1353400000	274230000	28474000	272380000
P08670	ARVEVERDNLAEDIMR	Fully Tryptic	80.14	-0.9	639.326	3	333320000	318980000	492490000	207690000		271800000
P37802	NALYPEGQAPVK	Semitryptic	46.05	-1	643.84	2	58967000	36522000	40999000	211810000	241510000	271720000
P06702	INTFHQYSV	Nontryptic	41.24	-0.8	554.774	2						271210000
P06744	TFTTQETITNAETAK	Fully Tryptic	68.58	-1.3	828.409	2	374270000	355400000	399740000	191160000	238610000	271150000
P13796	EGIC(1)AIGGTSEQSSVGTQHSYSEEEK	Fully Tryptic	86.56	-0.3	924.075	3	431640000	441280000	585090000	198500000	240530000	269850000
Q5SSJ5	YVLENHPGTNSNYQMHLLK	Fully Tryptic	64.7	0.4	1129.56	2	102570000	67733000	123050000	205570000	196730000	269340000
O75367	ANDEELNQLLK	Semitryptic	50.74	-1.2	643.832	2	42913000	33092000	31863000	224270000	260040000	268610000
P31146	AAPEASGTPSSDAVSR	Fully Tryptic	60.38	-0.3	751.857	2	420650000	230380000	387980000	213700000	167480000	268470000
P68363	EIIDLVLDR	Fully Tryptic	35.74	-0.4	543.313	2	412370000	429650000	642140000	234750000	273370000	268290000
O75531	PVGSLAGIGEVLGK	Fully Tryptic	61.59	-0.7	648.879	2	232010000	208120000	276950000	183220000	249760000	267680000
P31146	ALIC(1)EASGGGAFLVLPLGK	Semitryptic	89.1	0.7	937.017	2	29324000	17818000	17118000	209890000	297670000	267340000
P69905	LLSHC(1)LLV	Semitryptic	25.06	2.1	477.777	2						266880000
Q16629	NPPGFAFVEFEDPRDAEDAVR	Fully Tryptic	76.43	-0.1	1189.56	2	250840000	259580000	341510000	173890000		266580000
P07237	NFEDVAFDEK	Fully Tryptic	47.34	0.3	607.272	2	368800000	379340000	503390000	207700000	251420000	266420000
P05164	SGSASPMELLSYFK	Fully Tryptic	63.07	-0.4	506.25	3	436520000	413940000	720660000	206660000	253850000	266340000
P06702	QLSFEEFI	Semitryptic	28.26	0.2	506.753	2	53962000	41875000	28755000	204390000	283660000	266020000
P35579	IAQLEEQLDNETK	Fully Tryptic	52.54	-0.9	765.885	2	381190000	322570000	499920000	210970000	246930000	265490000
P27797	KPEDWDEEM(2)DGEWEPPVIQNPEYK	Fully Tryptic	100.95	1.8	1488.65	2	282420000	288820000	331740000	177660000	224050000	264590000
P00558	VSHVSTGGGASLELLEGK	Fully Tryptic	84.03	0.2	870.96	2	414440000	458320000	596060000	172350000	206880000	263380000
Q01105	ALLGEEDEEALHYLTR	Semitryptic	66.22	0.7	929.963	2	75527000	53076000	61924000	183970000	251680000	262240000
P31943	STGEAFVQFASQEIAEK	Fully Tryptic	77.81	-0.4	921.449	2	449280000	455880000	668800000	206050000	247270000	261410000
P60709	VAPEEHPV	Semitryptic	35.34	1.1	439.225	2	78250000	8624000	17614000	377280000	92213000	261120000
P62805	IRDAVTYTEHAK	Semitryptic	51.37	-2	351.687	4	9489200	4266100	11761000	182630000	198610000	260930000
Q05315	NM(2)PFQDGQEFELSI	Semitryptic	52.49	0.9	835.873	2		22034000		200630000	217610000	260840000
P60660	ALGQNPTNAEVLK	Fully Tryptic	57.05	-1.5	677.869	2	572900000	440230000	592790000	220380000	219540000	260550000
P63241	KYEDIC(1)PSTHNMDVPNIK	Fully Tryptic	88.99	-0.6	721.006	3	275480000	262520000	470140000	185750000	212300000	260130000
P07237	ILEFFGLK	Fully Tryptic	35.34	0	483.787	2	254770000	261260000	414440000	207320000	248570000	259820000
P15153	LRPLSYPQTDVFLI	Semitryptic	59.54	-0.5	831.466	2				194060000		259780000
P59190	IQIWDTAGQER	Fully Tryptic	50.27	-1.7	439.557	3	219480000	221560000	289870000	212190000	231390000	259700000
P61106	LQIWDTAGQER	Fully Tryptic	50.27	-1.7	439.557	3	219480000	221560000	289870000	212190000	231390000	259700000
Q9H082	IQLWDTAGQER	Fully Tryptic	50.27	-1.7	439.557	3	219480000	221560000	289870000	212190000	231390000	259700000
Q7Z6P3	LQLWDTAGQER	Semitryptic	50.27	-1.7	439.557	3	219480000	221560000	289870000	212190000	231390000	259700000
Q01518	LFNHLSAVSESI	Semitryptic	52.21	0.8	658.846	2	28459000	24691000	26411000	200530000	266000000	259680000
P06396	NWRDPDQTDGLGLSYLSSHIANVER	Fully Tryptic	95.06	-0.8	711.597	4	367150000	364260000	451890000	203790000	273430000	259660000
P11021	ATNGDTHLGGEDFDQR	Semitryptic	76.37	-3.2	866.877	2	44895000	37902000	37768000	196360000	216760000	259130000
O75367	GVTIASGGVLPNIHPELLAK	Fully Tryptic	81.01	-2.7	993.57	2	528370000	536380000	688550000	235880000	288640000	258440000
P09382	DSNNLC(1)LHFNPR	Fully Tryptic	71.34	0.5	743.847	2	351180000	323550000	516490000	211290000	173660000	257920000
P29401	QAFTDVATGSLGQGLGAAC(1)GMAYTGK	Fully Tryptic	97.29	1	1266.6	2	267010000	260770000	420090000	192410000	183630000	257830000
P20700	NQNSWGTGEDVK	Fully Tryptic	55.33	-0.8	667.802	2	234540000	217580000	238170000	225030000	264170000	257680000
P14618	DPVQEAWAEDVDLR	Fully Tryptic	71	-0.9	821.888	2	330730000	330180000	454750000	187350000	254410000	257590000
P61978	NLPLPPPPPPR	Fully Tryptic	55.14	0.2	398.905	3	275660000	246320000	339440000	198420000	236300000	257540000
P37837	SYEPLEDPGVK	Fully Tryptic	55.28	-1	617.303	2	274170000	256530000	341350000	202610000	227840000	257490000
P24158	QLPQQDQPVPHGTQC(1)LAMGWGR	Semitryptic	79.61	2.1	1252.6	2	145150000	117510000	183760000	186410000	178640000	257350000
P10620	VFANPEDC(1)VAFGK	Fully Tryptic	58.24	0.1	727.343	2	243000000	236190000	284660000	200160000	267290000	257210000
P30101	FVMQEEFSR	Fully Tryptic	51.1	0.4	586.774	2	297210000	311030000	505940000	186150000	209350000	257130000
P06576	IPSAVGYQPTLATDMGTMQER	Fully Tryptic	82.91	0.1	756.033	3	250760000	231810000	480070000	196630000	208340000	256580000
P41218	YESPENGK	Fully Tryptic	32.85	2.4	462.21	2	14701000	2547800	7562400	211430000	5687700	255640000
P54819	APSVPAAEPEYPK	Fully Tryptic	57.14	-1.2	678.345	2	246580000	233010000	303150000	172720000	222090000	255420000
P27797	QIDNPDYK	Fully Tryptic	40.74	0	496.738	2	352130000	134900000	305580000	257850000	136440000	255060000
P08238	NPDDITQEEYGEFYK	Fully Tryptic	75.8	-0.8	924.401	2	252880000	272080000	312620000	192610000	222930000	254940000
P61981	TAFDDAIAELDTLNEDSYK	Fully Tryptic	76.54	0.4	1065.99	2	215440000	140910000	331160000	169420000	244330000	254850000
P10153	YAQTPANMFYIVAC(1)DNRDQR	Fully Tryptic	70.52	-0.8	1217.06	2	284350000	301920000	528330000	223130000	218000000	254690000
P14625	FAFQAEVNR	Fully Tryptic	42.37	0.7	541.275	2		255150000	370300000	169380000	231180000	254430000
P22626	NYYEQWGK	Fully Tryptic	47.47	0	544.246	2	244250000	203260000	336150000	200990000	240600000	254380000
P11021	FEELNMDLFR	Fully Tryptic	47.08	-0.4	657.313	2	228810000	227740000	343560000	191090000	231840000	253920000
P09651	EDTEEHHLRDYFEQYGK	Fully Tryptic	92.55	-0.6	1098.48	2	182980000	198150000	269230000	186770000	203220000	252610000
P14174	LLC(1)GLLAER	Fully Tryptic	40.83	0.4	522.797	2	386410000	372600000	573060000	207610000	272510000	252170000
P05109	GNFHAVYRDDLKK	Fully Tryptic	60.96	-2	781.906	2	340570000	285720000	174790000	170660000		252030000
P09429	GEHPGLSIGDVAK	Fully Tryptic	60.31	-0.8	640.335	2	142800000	116030000	168650000	214400000	243580000	251610000
Q15084	GSFSEQGINEFLR	Fully Tryptic	63.07	-0.3	742.362	2	259810000	250400000		195830000	7944200	251370000
P35579	TQLEELEDELQATEDAK	Fully Tryptic	68.39	-0.9	981.462	2	367030000	375570000	528670000	210480000	236860000	251190000
P06576	FYMVGPIEEAVAK	Semitryptic	63.68	0.4	727.374	2	33984000	62738000	34347000	255680000	246240000	250740000
P30101	SEPIPESNDGPVK	Fully Tryptic	47.99	0.5	684.836	2	336330000	260840000	386950000	250710000	181740000	250430000
P22626	GGNFGFGDSR	Fully Tryptic	41.42	-2.3	507.224	2	259210000	263390000	393550000	192480000	235550000	249920000
P20700	LLEGEEER	Fully Tryptic	25.96	-1.3	487.742	2		125150000	234160000	199160000	169650000	249810000
P0DMV9	VEIIANDQGNR	Fully Tryptic	41.26	-0.2	614.817	2	638790000	485920000	655100000	201840000	204280000	249450000
P17066	VEILANDQGNR	Fully Tryptic	41.26	-0.2	614.817	2	638790000	485920000	655100000	201840000	204280000	249450000
P08865	FTPGTFTNQIQAAFREPR	Fully Tryptic	60.06	-1.2	694.356	3	273540000	282920000	315310000	195540000	2228300	249310000
P10809	AAVEEGIVLGGGC(1)ALLR	Fully Tryptic	60.28	0.3	842.956	2	326090000	350780000	493730000	186130000	257020000	248800000
P21964	ILNHVLQHAEPGNAQSVLEAIDTYC(1)EQK	Fully Tryptic	99.92	1.5	1059.86	3	240420000	273410000	224020000	210990000	22088000	248760000
P11678	GYC(1)SNVDPR	Fully Tryptic	48.05	-0.7	534.232	2	225280000	183400000	342340000	198560000	233240000	248670000
P52209	VGTGEPC(1)C(1)DWVGDEGAGHFVK	Fully Tryptic	76.66	0.4	1138.99	2	430800000	410090000	592020000	186210000	231460000	248070000
P11142	ARFEELNADLFR	Fully Tryptic	59.63	-0.2	740.881	2	320840000	315380000	449520000	176410000	252570000	248060000
P35579	DFSALESQLQDTQELLQEENR	Fully Tryptic	88.19	-0.5	1247.09	2	279900000	217910000	365210000	193640000	291890000	247850000
P09211	ALPGQLKPFETLLSQNQGGK	Fully Tryptic	75.53	0.8	1063.58	2	266220000	260270000	323780000	177910000		247550000
P68104	VETGVLKPGM(2)VV	Semitryptic	48.11	-0.7	622.849	2	50596000	42907000		163430000	213920000	247530000
P04075	IGGVILFHETLYQK	Semitryptic	66.31	-0.1	809.453	2	9978900		12055000	154870000	218310000	246940000
P04406	YMFQYDSTHGK	Semitryptic	60.6	-5.6	688.797	2	26011000	19842000	37691000	214770000	102440000	246920000
P68363	MLSNTTAIAEAWAR	Semitryptic	65.28	-0.9	767.887	2		50224000	86322000	189060000	224560000	246850000
P08238	SLTNDWEDHLAVK	Fully Tryptic	66.51	0	764.375	2	435880000	391120000	668360000	173040000	343100000	246480000
P31146	VSQTTWDSGFC(1)AVNPK	Fully Tryptic	73.97	-0.1	599.614	3	387910000	411140000	487750000	185010000	256980000	246210000
P62888	TLAIIDPGDSDIIR	Semitryptic	48.98	3.4	500.277	3	98087000	87329000	111770000	205470000	224340000	246200000
P30048	GLFIIDPNGVIK	Fully Tryptic	46.71	-1.1	643.379	2	243180000	259350000	362350000	157210000	189330000	246050000
P22626	RGFGFVTFDDHDPVDKI	Semitryptic	74.29	-0.1	491.993	4			6517700	117380000	238420000	246010000
P61978	SADIETIGEILK	Semitryptic	53.35	-1.1	644.853	2			46862000	196390000	212700000	245690000
P04075	ALSDHHIYLEGTLLK	Fully Tryptic	75.51	0.2	855.465	2	329740000	330080000	382490000	165060000	250620000	245430000
P05386	ALANVNIGSLIC(1)NVGAGGPAPAAGAAPAGGPAPSTAAAPAEEK	Fully Tryptic	77.29	0.6	1270.32	3	385000000	501730000	602500000	204680000		245280000
P07437	SDEHGIDPTGTYHGDSDLQLDRI	Nontryptic	86	-0.2	847.721	3				173200000	250650000	245200000
P30101	TFSHELSDFGLESTAGEIPVVAIR	Fully Tryptic	98.28	0.9	1288.16	2	98714000	554880000	694310000	190070000	47888000	245190000
P22626	RGFGFVTFDDHDPVDK	Fully Tryptic	77.91	0.5	463.722	4	480750000	509430000	600540000	197280000	235500000	244720000
P25705	FENAFLSHVVSQHQALLGTIR	Fully Tryptic	98.55	0.5	1184.13	2	585080000	593790000	669220000	253100000	241160000	244250000
P35579	PAGPPGILALLDEEC(1)WFPK	Fully Tryptic	87.78	-0.3	1055.54	2		124990000	321330000	107800000	90354000	244170000
P04083	DITSDTSGDFR	Fully Tryptic	40.61	-0.1	607.27	2	315680000	331590000	423690000	207560000	247750000	243180000
P20700	SM(2)YEEEINETR	Fully Tryptic	57.15	-0.8	708.8	2	182450000	188310000	105790000	159240000	185340000	242800000
P05164	GLDLPALNMQR	Semitryptic	44.31	0	614.329	2				166070000	167910000	242800000
P11678	LFENQFR	Semitryptic	31.34	-0.1	477.245	2	58086000	46348000	67599000	167490000	219670000	242060000
P04406	LTGMAFR	Fully Tryptic	32.38	-1.9	398.212	2	338750000	236070000	455970000	201460000	189260000	241970000
P06702	LTWASHEK	Fully Tryptic	35.15	2	486.251	2	480380000	459360000	727940000	179960000	228310000	241580000
P06576	IPVGPETLGR	Fully Tryptic	43.47	0.1	519.801	2	282100000	250320000	366320000	180940000	201480000	241380000
P11678	FC(1)GLSQPR	Fully Tryptic	39.29	-0.7	482.737	2	354340000	251620000	488370000	217840000	205370000	240560000
P61604	VLLPEYGGTK	Fully Tryptic	36.19	1.2	538.804	2	274460000	236970000	376730000	180330000		239680000
P62269	IPDWFLNR	Fully Tryptic	39.09	-0.9	530.782	2	162720000	151270000	198340000		215740000	239240000
P60174	HVFGESDELIGQK	Fully Tryptic	69.03	0	729.865	2	321450000	318940000	382650000	180710000	213700000	238980000
P08238	IDIIPNPQER	Fully Tryptic	35.72	-0.8	597.827	2	262420000	274770000	327720000	187090000	219000000	238530000
P05141	EQGVLSFWR	Fully Tryptic	40.59	0.8	561.291	2	238500000	217910000		171690000	218860000	238520000
P35579	ANLQIDQINTDLNLER	Fully Tryptic	65.02	0.2	935.487	2	345010000	352160000	524860000	162240000	225330000	238340000
P35579	ALELDSNLYR	Fully Tryptic	40.59	0.7	597.312	2	196900000	171000000	231390000	157380000	228420000	238120000
P26038	AQQELEEQTRR	Fully Tryptic	45.52	1	694.351	2	267240000	129130000	329820000	93117000	83718000	237760000
Q00839	GYFEYIEENK	Fully Tryptic	57.08	-1	646.295	2	240990000	270210000	333100000	182290000	229030000	237630000
P11678	ASAPNSHVPLSSAFFA	Semitryptic	55.62	0.7	801.898	2	40167000	31787000	34860000	170890000		237180000
P30740	TYGADLASVDFQHASEDAR	Fully Tryptic	87.79	0	1026.97	2	437850000	423750000	570660000	184800000	225500000	237000000
P30044	GVLFGVPGAFTPGC(1)SK	Fully Tryptic	61.86	-0.2	531.941	3	249420000	224880000	304530000	152330000	5365900	236770000
P60709	AVFPSIVGR	Fully Tryptic	41.71	0.9	473.28	2	305230000	278460000	369360000	188660000	224590000	236470000
P27824	HDGHDDDVIDIEDDLDDVIEEVEDSKPDTTAPPSSPK	Semitryptic	104.74	1.7	1353.94	3	258870000	149080000	251950000	214830000	124440000	236460000
P45880	VNNSSLIGVGYTQTLRPGVK	Fully Tryptic	75.14	-0.6	701.723	3	301590000	295620000	350920000	181970000		235640000
P61978	TDYNASVSVPDSSGPER	Fully Tryptic	74.68	-0.6	890.902	2	318120000	360340000	423810000	188160000	204560000	235210000
P68363	AYHEQLSVAEITNAC(1)FEPANQMVK	Fully Tryptic	97.87	0.7	1375.65	2	492490000	480110000	874440000	146070000	254810000	234210000
P05164	VGPLLAC(1)IIGTQFRK	Fully Tryptic	65.37	0.6	836.982	2	315140000	334590000	587410000	244410000		234170000
P18124	IVEPYIAWGYPNLK	Fully Tryptic	59.67	0	831.948	2	174200000	136970000	167090000	30266000	235610000	233770000
P61978	GSYGDLGGPIITTQVTIPK	Fully Tryptic	86.76	-0.8	959.019	2	358350000	399080000	565110000	180640000	251590000	233520000
P00558	VLPGVDALSNI	Fully Tryptic	38.19	-0.8	549.313	2	308110000	225440000	372830000	167270000	211420000	233410000
Q05315	GRPLAC(1)FLNEPYLQV	Semitryptic	54.77	-0.2	888.958	2	1420900000	1016100000	1132300000	215870000	46672000	233200000
P30041	LPFPIIDDR	Fully Tryptic	42.04	-0.5	543.303	2	231390000	202080000	298250000	166160000	212500000	232930000
P60174	SNVSDAVAQSTR	Fully Tryptic	53.7	0.5	617.805	2	340780000	212220000	331730000	197920000	156670000	232270000
Q05315	S(3)LLPVPYTEAA	Nontryptic	35.56	0.9	601.818	2	2821900	1895900	713700	77284000	175820000	232230000
P30101	RLAPEYEAAATR	Fully Tryptic	62.07	-1.6	674.353	2	323150000	302760000	382610000	164070000	199270000	231570000
P19338	GLSEDTTEETLK	Fully Tryptic	43.13	-0.2	661.82	2	279730000	233780000	325710000	214810000		231020000
P31146	ADQC(1)YEDVR	Fully Tryptic	50.35	0.9	578.241	2	287680000	288740000	404630000	171660000	215340000	231000000
P52565	AEEYEFLTPVEEAPK	Fully Tryptic	64.82	0.3	876.423	2	276470000	297380000	390640000	165250000	210190000	230990000
P40926	AGAGSATLSMAYAGAR	Fully Tryptic	60.8	-0.4	727.856	2	224460000	250280000	345310000	185010000	209270000	230900000
P07108	TKPSDEEMLFIYGHYK	Fully Tryptic	73.43	1.6	979.473	2	350370000	337050000	553200000	174700000	187910000	229940000
P05164	TYRDYLPLVLGPTAMR	Semitryptic	78.04	-1.2	933.5	2	127190000	85673000	139470000	193080000	155740000	229580000
P24158	IVGGHEAQPHSRPYMASLQMR	Semitryptic	78.54	1.1	592.047	4	328200000	326620000	1108600000	194640000		228930000
P12724	FRVPLLHC(1)DLINPG	Semitryptic	62.89	0.1	550.964	3	446390000	439330000	573300000	210200000	172610000	228820000
P62244	HGYIGEFEIIDDHR	Fully Tryptic	73.71	-0.8	850.904	2	173390000	185760000	215520000	170440000	218200000	228800000
P07237	SNFAEALAAHK	Fully Tryptic	53.99	-0.5	579.798	2	302660000	258880000	367000000	177220000	228260000	228690000
P11142	NSLESYAFNMK	Fully Tryptic	49.41	-1.2	652.302	2	271070000	236470000	411450000	184410000	212110000	228620000
P12724	ANVVNVC(1)GNQSIR	Semitryptic	55.71	-1.2	715.861	2	213070000	226840000	293640000	336910000	19234000	228530000
P10809	RIQEIIEQLDVTTSEYEK	Fully Tryptic	88.49	0.4	1097.57	2	240470000	256370000	265360000	149650000	197940000	228350000
P30101	GFPTIYFSPANK	Fully Tryptic	55.44	-0.6	671.345	2	494880000	441920000	611070000	199130000	246160000	227660000
P20160	C(1)QVAGWGSQR	Fully Tryptic	45.81	0.1	574.767	2	224570000	249630000	330700000	163520000	234100000	227230000
Q92688	LPNLTHLNLSGNK	Fully Tryptic	63.89	1.4	710.9	2	181040000	160850000	250470000	9830900	15205000	226930000
P00441	DGVADVSIEDSVISLSGDHC(1)IIGR	Fully Tryptic	85.93	0.5	1257.61	2	320460000	342440000	436110000	151130000	26589000	226800000
P62750	LAPDYDALDVANK	Fully Tryptic	52.94	-1.6	702.853	2	225990000	206470000	294850000	161770000	222200000	226780000
P09429	IKGEHPGLSIGDVAK	Fully Tryptic	67.58	-0.8	760.925	2	304460000	256820000	378610000	183130000	198240000	225490000
P62258	AASDIAMTELPPTHPI	Semitryptic	62.34	0.6	832.422	2	29322000	20360000	28156000	162270000	184960000	225440000
P08670	FADLSEAANRNNDALR	Fully Tryptic	54.91	-0.5	592.959	3	250080000	228670000	313380000	153350000		225370000
P13727	RSLQTFSQAW	Nontryptic	36.09	1.1	612.313	2	6947700			177690000		225210000
P68104	ILNHPGQISAGYAPV	Nontryptic	50.64	2.1	768.914	2		12212000		149230000		224990000
P07910	VDSLLENLEK	Fully Tryptic	41.68	0	580.314	2	461970000	355990000	51125000	231840000	220200000	224400000
P07237	ENLLDFIK	Fully Tryptic	32.56	-1.5	496.276	2	275600000	235860000	409800000	152390000	194590000	224310000
P04406	SNASC(1)TTNC(1)LAPLAK	Semitryptic	62.66	-0.8	536.588	3	21077000	6324700	8121000	171260000	154340000	224160000
Q99497	VLPGGNLGAQNLSESAAVK	Semitryptic	68.8	0.1	912.994	2				172440000	95603000	223460000
Q01518	AGAAPYVQAFDSLLAGPVAEYLK	Fully Tryptic	93.11	-0.4	1176.12	2	285870000	523070000	595740000	11811000		223210000
P30040	DGDFENPVPYTGAVK	Fully Tryptic	68.88	0.4	804.881	2	249440000	259750000	331360000	175110000	203860000	222670000
P62937	HTGPGILSMANAGPNTNGSQFFIC(1)	Semitryptic	83.51	0	1246.08	2	15329000	11070000	11255000	147600000	186400000	222140000
P39687	VSGGLEVLAEK	Fully Tryptic	43.03	-0.4	551.311	2	214610000	217270000	244840000	173400000	213540000	222050000
P02768	YLYEIAR	Fully Tryptic	26.93	0.6	464.251	2	274080000	260940000	453860000	163420000	213500000	221310000
Q13185	KVEEAEPEEFVVEK	Fully Tryptic	70.34	0.9	831.418	2	204580000	195790000	275550000	157410000	196770000	220790000
P62913	VLEQLTGQTPVFSK	Fully Tryptic	53.55	-1.2	773.927	2	327910000	324170000	455880000	165840000	201190000	220710000
P14618	ITLDNAYMEK	Fully Tryptic	45.13	-0.7	599.294	2	328920000	301570000	510300000	178690000	198710000	220280000
P02768	VFDEFKPLVEEPQNLIK	Fully Tryptic	79.52	-0.5	1023.05	2	231080000	232360000	338810000	129690000	203000000	219340000
O75367	HC(1)NSPVWGADK	Semitryptic	62.28	4	635.788	2	12569000	12308000	20757000	146090000	170550000	219060000
P68431	EAYLVGLFEDTNLC(1)AIHAK	Semitryptic	81.18	0	722.029	3				187640000	259700000	218610000
Q14103	HSEAATAQREEWK	Fully Tryptic	68.93	-1.1	771.867	2	241090000	208080000	293260000	152120000	6454100	218430000
P49411	LLDAVDTYIPVPAR	Fully Tryptic	60.09	1.3	771.931	2	236300000	246450000	311020000	161720000	211950000	218120000
P51572	LDVGNAEVK	Fully Tryptic	30.52	-1.1	472.755	2		203320000	296760000		189290000	218020000
P30740	LLPDDIEDESTGLK	Semitryptic	56.94	0.1	772.888	2	117980000	95575000	115520000	166600000	178530000	217750000
P09211	DQQEAALVDMVNDGVEDLR	Fully Tryptic	78.83	-1.1	1058.99	2	395920000	355990000	560670000	153660000	218190000	217700000
P11021	VTHAVVTVPAYFNDAQR	Fully Tryptic	78.83	1.2	629.996	3	309760000	314040000	419900000	161480000	191110000	217410000
P84098	VWLDPNETNEIANANSR	Fully Tryptic	71.66	-0.2	648.313	3	124250000	120990000	178230000	166900000	207340000	217390000
O75367	FVIHC(1)NSPVWGADK	Fully Tryptic	80.63	0.9	815.396	2	191910000	183200000	271180000	159590000	219520000	217030000
P18669	ALPFWNEEIVPQIK	Fully Tryptic	68.22	-0.7	842.458	2	216780000	172480000	223730000	146980000	205150000	216860000
P08670	LQDEIQNMK	Fully Tryptic	42.66	0.7	559.779	2	373530000	223550000	432490000	200970000	149200000	216640000
P09429	M(2)SSYAFFVQTC(1)R	Fully Tryptic	63.37	0.1	756.834	2	366310000	500890000	363740000	143080000	155990000	216550000
P52209	PGQFIHTNWTGHGGTVSSSSYNA	Fully Tryptic	91.23	0.5	1203.05	2	378870000	348210000	492890000	149280000	10867000	216250000
P20700	RVDVEESEASSSV	Semitryptic	45.87	-0.4	697.325	2	7528100	5689500	5982200	150140000		216250000
P11142	GPAVGIDLGTTYSC(1)VGVFQHGK	Fully Tryptic	88.82	-0.3	755.044	3	359650000	366930000	443110000	177780000	231050000	216130000
P07437	EAESC(1)DC(1)LQGFQLTHSLGGGTGSGMGTLLISK	Fully Tryptic	97.6	-0.1	1104.52	3	672410000	659370000	1146200000	180550000	191280000	215800000
Q3ZCM7	EAESC(1)DC(1)LQGFQLTHSLGGGTGSGMGTLLLSK	Fully Tryptic	97.6	-0.1	1104.52	3	672410000	659370000	1146200000	180550000	191280000	215800000
P52272	GNFGGSFAGSFGGAGGHAPGVAR	Fully Tryptic	89.81	0.3	1017.98	2	250010000	232750000	310350000	167760000	165640000	215780000
P60709	FRC(1)PEALFQPSFLGMESC(1)GIHETTFNSIMK	Fully Tryptic	103.35	-0.9	1178.88	3	1764800000	1818700000	2898800000	156230000	160000000	215120000
P05164	YGHTLIQPF	Semitryptic	39.42	1	538.283	2	188850000	213160000	326680000	169110000	212220000	214810000
P30048	DYGVLLEGSGLALR	Fully Tryptic	56.9	-1.7	488.267	3	282400000	294880000	359060000	183390000	238790000	214770000
P07203	A(3)AAAAAAQSVYAFSARPLAGGEPVSLGSLR	Semitryptic	62.9	12.4	726.145	4	307730000	330850000	376370000	24446000		24556000
Q15185	LTFSC(1)LGGSDNFK	Fully Tryptic	56.12	-1	723.339	2	234070000	229000000	280670000	177750000		213950000
P08238	IRYESLTDPSK	Fully Tryptic	55.71	-0.1	654.843	2	376320000	340120000	446790000	166350000	202110000	213920000
Q06830	LVQAFQFTDK	Fully Tryptic	49.87	1.2	598.82	2	330810000	315620000	409990000	168350000	227220000	213720000
P13796	WANYHLENAGC(1)NK	Fully Tryptic	71.67	-0.9	788.851	2	137660000	128960000	180780000	166620000	220440000	213580000
P68363	FVDLEPTVIDEVR	Semitryptic	55.9	-0.7	511.271	3	59036000			178140000	219440000	213280000
P11142	TVTNAVVTVPAYFNDSQR	Fully Tryptic	72.2	-0.4	991.502	2	665050000	644470000	866680000	154260000	126860000	213180000
P37802	TLMNLGGLAVAR	Fully Tryptic	53.75	-1.7	405.9	3	345070000	330800000	675000000	197830000	235080000	213130000
P60709	GIHETTFNSI	Nontryptic	43.61	0.6	559.778	2				166600000	190150000	213010000
Q01105	VEVTEFEDIK	Fully Tryptic	47.63	-1.1	604.805	2	301950000	282520000	335630000	148890000	231060000	212290000
P10809	ISSIQSIVPALEIANAHR	Fully Tryptic	72.09	0.4	640.362	3	354980000	366400000	534180000	131620000	195690000	212150000
P07203	EALPAPSDDATALMTDPK	Fully Tryptic	69.19	-1	614.964	3	252400000	228040000	341320000	149750000	179160000	212110000
P23396	ELAEDGYSGVEVR	Fully Tryptic	48.94	-1	712.338	2	216300000	222510000	270470000	159130000		211990000
P13796	YPALHKPENQDIDWGALEGETREER	Fully Tryptic	93.75	0.1	739.107	4	295670000	271810000	333090000	138190000		211710000
P05164	RFC(1)GLPQPETVGQLGTVLR	Fully Tryptic	78.37	-0.9	710.048	3	239490000	363010000	588690000	201840000	308510000	211240000
P68371	ALTVPELTQQMFDAK	Fully Tryptic	70.63	-0.8	564.627	3	224410000	235960000	385890000	118420000	154980000	211140000
P08246	GGC(1)ASGLYPDAFAPV	Semitryptic	55.16	-0.2	741.34	2	29091000	39094000	53174000	151860000		210890000
P59666	IPAC(1)IAGERR	Fully Tryptic	49.85	-0.6	571.808	2	447840000	379640000	551810000	163530000		210770000
O75367	TAEILELAGNAAR	Semitryptic	51.8	-3.4	664.86	2	190390000	165180000	226980000	221990000	272350000	290310000
P07437	FWEVISDEHGIDPTGTYHGDSDLQLDR	Fully Tryptic	86.49	-0.2	1034.81	3	1172600000	1333000000	1749200000	143250000	14796000	209990000
P05164	FC(1)GLPQPETV	Semitryptic	45.57	-1.3	574.275	2	103600000	65884000	89710000	171670000	163710000	209710000
P23246	LFVGNLPADITEDEFK	Fully Tryptic	64.27	0.2	904.459	2	249790000	261310000	308000000	20971000	27203000	209290000
Q5SSJ5	TIPSWATLSASQLAR	Fully Tryptic	60.92	0.5	534.627	3	132080000	131190000	181860000	132810000	38161000	209200000
P14625	EFEPLLNWMK	Fully Tryptic	50.07	-0.2	653.828	2	174570000	144460000	234100000	155430000	178820000	209130000
P61224	TAQSTFNDLQDLR	Semitryptic	62.81	-0.8	754.87	2	42716000	37986000	38896000	144100000	186070000	208980000
Q13151	LFVGGLK	Fully Tryptic	25.8	-0.5	367.234	2	338120000	184840000	276440000	204680000		208830000
P09651	IFVGGIK	Fully Tryptic	25.8	-0.5	367.234	2	338120000	184840000	276440000	204680000		208830000
P22626	LFVGGIK	Fully Tryptic	25.8	-0.5	367.234	2	338120000	184840000	276440000	204680000		208830000
P20700	C(1)QSLTEDLEFRK	Fully Tryptic	62.34	0.9	509.249	3	205930000	166440000	245490000	240370000	286580000	208760000
P08238	GVVDSEDLPLNISR	Fully Tryptic	65.58	-1.4	757.395	2	627940000	686860000	882390000	212810000	224860000	208650000
Q12931	GVVDSEDIPLNLSR	Fully Tryptic	65.58	-1.4	757.395	2	627940000	686860000	882390000	212810000	224860000	208650000
P00558	VLNNMEIGTSLFDEEGAK	Fully Tryptic	73.61	-0.7	983.974	2	330320000	371220000	514760000	141430000	191190000	208580000
P11021	IEIESFYEGEDFSETLTR	Fully Tryptic	71.68	-1.2	1083	2	181690000	234220000	253460000	147340000	58522000	208460000
O14773	LYQQHGAGLFDVTR	Fully Tryptic	72.93	0.4	802.913	2	222530000	212900000	283830000	141950000	137420000	208100000
P30086	GNDISSGTVLSDYVGSGPPK	Fully Tryptic	83.75	-0.3	975.476	2	248720000	257320000	361070000	151120000	186820000	207560000
Q5SSJ5	A(3)TDTSQGELVHPK	Fully Tryptic	63.55	-1	712.854	2	192320000	145010000	204430000	168020000	161470000	207440000
P35579	FLSNGHVTIPGQQDK	Fully Tryptic	74.3	0.2	820.923	2	243540000	238050000	333640000	150210000	201040000	207350000
P37837	LSSTWEGIQAGK	Fully Tryptic	55.38	-0.8	638.83	2	240350000	215900000	295400000	164950000	205560000	207210000
P20700	EELRELNDR	Fully Tryptic	43.68	-0.4	587.296	2	182970000	60671000	179950000	162310000	75794000	207150000
P11678	LLSQASGC(1)ALR	Fully Tryptic	42.69	0.1	588.314	2	350480000	269600000		170800000	191090000	206670000
P31943	HTGPNSPDTANDGFVR	Fully Tryptic	73.53	-1.7	842.886	2	223360000	196310000	273580000	155660000	172460000	206670000
P62424	VPPAINQFTQALDR	Fully Tryptic	68.29	-1.1	523.95	3	194840000	213560000	244230000	153900000	43250000	206660000
P26038	FYPEDVSEELIQDITQR	Fully Tryptic	76.45	-1	1041.5	2	264070000	313420000	386430000	183580000	237260000	206610000
P60709	C(1)PEALFQPSFLGMESC(1)GIHETTFNSIMK	Fully Tryptic	100.74	0.2	808.621	4	1420200000	1368400000	2463700000	162990000	187350000	206410000
P68363	EDAANNYAR	Fully Tryptic	46.06	0.4	512.228	2	248900000	156350000	266890000	182840000	152750000	206340000
P18669	FSGWYDADLSPAGHEEAK	Fully Tryptic	81.53	-1.1	990.441	2	284360000	281620000	308020000	167180000	225360000	206330000
P20700	ALYETELADARR	Fully Tryptic	61.66	0.2	704.365	2	178400000	162110000	250590000	158400000	80990000	205780000
P06733	HIADLAGNSEVILPVPAFNVI	Semitryptic	76.31	0.8	1095.1	2	17270000	15412000	26157000	148530000		205710000
P09211	ASC(1)LYGQLPK	Fully Tryptic	50.76	-0.3	568.792	2	268780000	212000000	356060000	169590000	188070000	205430000
Q00325	IQTQPGYANTLR	Fully Tryptic	48.26	4	454.579	3	260010000	249340000	326890000	149540000		205360000
P07910	GFAFVQYVNER	Fully Tryptic	58.35	0	665.333	2	491840000	533790000	735000000	157450000	4051700	205170000
P62241	LTPEEEEILNK	Fully Tryptic	44.38	-0.1	657.843	2	206540000	190930000	253810000	164790000	186100000	205120000
P31943	VTGEADVEFATHEDAVAAMSK	Fully Tryptic	79.71	0.9	1089.51	2	229480000	210440000	321760000	70514000	19226000	204760000
P26447	RTDEAAFQK	Fully Tryptic	37.59	0	533.27	2	378340000	166570000	310010000	211890000	127430000	204100000
P20700	EELEQTYHAK	Fully Tryptic	41.14	-1.3	416.534	3	77435000	67455000	185330000	179780000	69241000	204080000
P16104	IAQGGVLPNIQAV	Nontryptic	47.29	0.5	640.372	2			11107000	144830000	169350000	204060000
P27797	DDEFTHLYTLI	Semitryptic	52.27	-1.1	683.829	2	9244200	4525500	6439200	178150000	235780000	204020000
P07910	M(2)IAGQVLDINLAAEPK	Fully Tryptic	69.12	-0.6	849.958	2	249010000	333210000	254240000	113800000	179610000	203950000
P23528	FIFWAPESAPLK	Semitryptic	61.29	-0.6	703.379	2	29503000	16484000	17162000	142420000	189640000	203720000
P07437	LHFFMPGFAPLTSR	Fully Tryptic	70.36	0.7	540.95	3	290390000	268790000	534870000	169960000	174890000	203560000
P37802	NVIGLQMGTNR	Fully Tryptic	43.49	0.1	601.819	2		240090000	366560000	158030000		203440000
P40926	GC(1)DVVVIPAGVPR	Fully Tryptic	64.27	-1.1	669.863	2	312960000	287270000	388760000	150880000	195240000	203250000
P60709	LRLDLAGR	Semitryptic	23.99	-0.4	457.282	2				173620000	176690000	203220000
P04406	HDNFGIVEGLMTTV	Nontryptic	63.42	-1.4	766.873	2		1143200		135750000	176370000	203210000
P35579	IAQLEEELEEEQGNTELINDR	Fully Tryptic	77.56	0.1	1236.59	2	94776000	92215000	154130000	148460000		203210000
Q15084	LAAVDATVNQVLASR	Fully Tryptic	70.79	0.5	509.955	3	324110000	343730000	440470000	135080000	184660000	202540000
P61978	IDEPLEGSEDRIITI	Semitryptic	58.06	-1.9	850.439	2	37804000	30356000	28727000	149520000	9579400	202300000
P00390	GIYAVGDVC(1)GK	Fully Tryptic	43.19	0.3	569.782	2	83828000	83779000	66073000	146430000		202100000
P10153	PPQYPVVPVHLDR	Semitryptic	69.27	2.1	758.919	2	365980000	250210000	402780000	94894000	301680000	202030000
P06576	FTQAGSEVSALLGR	Fully Tryptic	65.8	0.3	718.381	2	383950000	383610000	551680000	158050000	211410000	201970000
P27695	GAVAEDGDELRTEPEAK	Fully Tryptic	70.18	-1	893.925	2	234580000	208470000	259180000	156600000	126600000	201710000
P09382	FNAHGDANTIVC(1)NSK	Fully Tryptic	80.95	-1.3	824.38	2	270520000	251740000	239060000	156840000	172630000	201360000
P07355	AYTNFDAERDALNIETAIK	Fully Tryptic	81.62	-1.7	1078.04	2	242950000	237380000	317690000	144070000	197030000	201300000
P68363	RSIQFVDWC(1)PTGFK	Fully Tryptic	60.51	-0.9	870.929	2						201220000
P07237	IKPHLMSQELPEDWDK	Fully Tryptic	73.74	-1.7	983.489	2	191130000	166390000	415750000	137660000	168620000	201010000
P26038	VTTMDAELEFAIQPNTTGK	Fully Tryptic	79.83	-0.1	1033.51	2	266590000	284800000	482550000	134550000	198540000	200530000
P08238	EQVANSAFVER	Fully Tryptic	43.82	-10.6	625.306	2	280470000	223920000	322500000	155290000	164320000	199990000
P07437	EIVHIQAGQC(1)GNQIGAK	Fully Tryptic	80.39	-0.2	911.965	2	512410000	459900000	671000000	162930000	194330000	199650000
P68371	EIVHLQAGQC(1)GNQIGAK	Fully Tryptic	80.39	-0.2	911.965	2	512410000	459900000	671000000	162930000	194330000	199650000
P35579	RQLEEAEEEAQR	Fully Tryptic	61.85	0	744.358	2	230360000	201610000	258770000	138730000	69613000	198460000
P29401	M(3)ESYHKPDQQK	Fully Tryptic	73.58	0	716.83	2	278220000	222170000	419660000	145590000	155800000	198320000
Q13185	LTWHSC(1)PEDEAQ	Fully Tryptic	52.66	-0.2	736.809	2	149190000	176270000	219170000	146700000		198200000
P02768	AVMDDFAAFVEK	Fully Tryptic	61.96	0.6	448.217	3	152860000	152110000	261440000	132480000	181400000	198050000
Q15084	TGEAIVDAALSALR	Fully Tryptic	60.06	0.3	462.925	3	233720000	262670000	341630000	178440000	208120000	198030000
P06576	LVLEVAQHLGESTVR	Fully Tryptic	64.52	0.2	825.962	2	353220000	367390000	498490000	173630000	36842000	197930000
P69905	AHVDDMPNALSALSDLHAHK	Semitryptic	85.15	1.3	536.266	4	18732000	3237000	1590600	125200000	149650000	197920000
P27824	TDAPQPDVKEEEEEKEEEK	Fully Tryptic	76.53	1.6	1130.01	2	77538000	201900000	296170000	155940000	200190000	197690000
Q15084	HHSLGGQYGVQGFPTIK	Fully Tryptic	84.84	1.1	913.472	2	225940000	218590000	276800000	145440000	199620000	197460000
P48735	LNEHFLNTTDFLDTIK	Fully Tryptic	85.07	-0.1	960.989	2	440170000	433220000	551960000	169760000	235560000	197210000
P60709	TTGIVMDSGDGVTHTVPIYEGY	Semitryptic	83.13	-0.8	1156.54	2	151860000	136170000	221430000	141110000	67890000	196750000
P35579	EQADFAIEALAK	Fully Tryptic	49.75	0.3	435.894	3	203950000	231170000	299330000	138900000	208110000	196710000
Q7Z406	EQADFALEALAK	Fully Tryptic	49.75	0.3	435.894	3	203950000	231170000	299330000	138900000	208110000	196710000
P11142	SQIHDIVLVGGSTR	Fully Tryptic	64.47	-1.1	741.406	2	259180000	268510000	382940000	149620000	179740000	196460000
P27824	C(1)ESAPGC(1)GVWQRPVIDNPNYK	Fully Tryptic	80.45	1	1224.07	2	191710000	183390000	266960000	117970000	174860000	196430000
P68104	ILNHPGQISAGYAPVLDC(1)HTAHIAC(1)	Nontryptic	91.49	-0.9	905.775	3				149440000	171650000	196220000
P12956	SDSFENPVLQQHFR	Fully Tryptic	73.33	-0.2	852.41	2	222020000	200730000	281090000	145030000	187310000	196130000
P13796	NLSVPDTIDER	Semitryptic	43.91	-1.2	629.817	2	28942000	21164000		148280000	204330000	195940000
P0DMV9	SINPDEAVAYGAAVQAA	Semitryptic	58.35	-2.1	823.903	2	35479000	29974000	31891000	161610000	203750000	195370000
P09651	SHFEQWGTLTDC(1)V	Semitryptic	65.2	0.5	790.346	2	7115300	6171700	7484900	142500000	169940000	194780000
P10599	PFFHSLSEK	Fully Tryptic	44.63	-0.2	364.522	3	258880000	229650000	291990000	137110000	166360000	194600000
P08246	QAGVC(1)FGDSGSPLVC(1)	Semitryptic	61.75	0.1	777.34	2				141180000	157410000	194160000
P14625	NLLHVTDTGVGMTREELVK	Fully Tryptic	72.23	0.8	528.784	4	208130000	107220000	301790000	143870000	123120000	194140000
P07195	SADTLWDIQK	Fully Tryptic	46.9	-0.3	588.798	2	209000000	190060000	261360000	137810000	178460000	194050000
P39023	SINPLGGFVHYGEVTNDFV	Semitryptic	77.73	-2.1	1033	2	60452000	55550000	67032000	110990000	155370000	194050000
P68104	ESFSDYPPLGR	Semitryptic	51.03	-0.9	634.301	2				135500000	1194700	193230000
P46782	TIAEC(1)LADELINAAK	Fully Tryptic	64.41	-0.7	544.615	3	210130000	194200000	398290000	155400000	217810000	193210000
P60174	TATPQQAQEVHEK	Fully Tryptic	62.76	1	489.58	3	287060000	118520000	239860000	175950000	100010000	192860000
O43707	AAIAQELNELDYYDSHNVNTR	Semitryptic	79.46	-0.2	812.719	3	60969000	49127000	56009000	160550000	188630000	192650000
P07437	VSDTVVEPYNATLSVHQLVENTDETYC(1)IDNEALYDI	Semitryptic	32.23	-0.9	1033.23	4		9877800		95689000		192450000
P14625	DISTNYYASQK	Fully Tryptic	48.61	-2	645.303	2	205950000	255240000	344090000	182320000	201970000	192410000
P06396	AQPVQVAEGSEPDGFWEALGGK	Fully Tryptic	82.81	0.4	1136.55	2	382650000	332890000	491720000	172020000	240110000	192350000
Q6S8J3	EHGIITNWDDMEK	Semitryptic	49.58	-0.1	794.359	2		9250000	12941000	71605000	82231000	192180000
Q15084	ALDLFSDNAPPPELLEIINEDIAK	Fully Tryptic	86.69	-0.7	879.793	3	195110000	405070000	409950000	60661000	74718000	192150000
P00441	GDGPVQGIINFEQK	Fully Tryptic	69.44	-2	751.384	2	223210000	250410000	325580000	165250000	165520000	191940000
P63241	GIQDGYLSLLQDSGEVREDLRLPEGDLGK	Semitryptic	76.17	-0.2	1058.21	3	22240000	15626000	16428000	154410000	173140000	191690000
P30044	VGDAIPAVEVFEGEPGNK	Fully Tryptic	64.69	-1	609.975	3	226420000	218500000	311760000	132390000	191980000	191350000
P36578	A(3)C(1)ARPLISVYSEK	Fully Tryptic	56.51	0.5	512.601	3	146540000	122810000	178630000	165390000		191280000
P61978	LFQEC(1)C(1)PHSTDR	Fully Tryptic	64.63	2.9	517.224	3	211640000	199140000	297580000	118750000	162510000	191010000
Q15365	LVVPATQC(1)GSLIGK	Fully Tryptic	59.65	-1.2	481.606	3	214690000	207960000	273170000	132610000	178320000	190710000
P60709	VFPSIVGRPR	Semitryptic	43.25	-1.6	564.337	2	214150000	206270000	260360000	151320000	198670000	190270000
P07237	TGPAATTLPDGAAAESLVESSEVAVI	Semitryptic	66.05	1	1228.62	2	132980000	101860000	113080000	126230000	141580000	190060000
P05164	RFC(1)GLPQPETV	Semitryptic	44.22	-2	652.326	2	117250000	70104000	65529000	140460000	146760000	190010000
Q01130	S(3)YGRPPPDVEGMTSLK	Fully Tryptic	74.38	-1.8	888.434	2	268750000	239570000	379270000	136020000		189570000
O00299	VLDNYLTSPLPEEVDETSAEDEGVSQRK	Fully Tryptic	83.91	-0.3	1040.83	3	227000000	216580000	311530000	123400000		189480000
P12724	Q(5)HISLNPPR	Semitryptic	46.37	4	522.785	2	231840000	101180000	254560000	213680000	132510000	189460000
P99999	TGQAPGYSYTAANK	Fully Tryptic	53.87	-1.2	714.841	2	221490000	196570000	216440000	154250000	179800000	189020000
Q9H853	QIFHPEQLI	Semitryptic	41.29	0.3	562.809	2	30065000	20993000	25288000	147380000	180690000	188940000
P68363	QLFHPEQLI	Semitryptic	41.29	0.3	562.809	2	30065000	20993000	25288000	147380000	180690000	188940000
P14625	EAESSPFVER	Fully Tryptic	38.67	0.6	575.773	2		188040000	262240000		155330000	188550000
Q05315	DFHTEMK	Semitryptic	36.56	1.6	454.202	2	75155000	17605000	45333000	191100000	80961000	187900000
P14625	GVVDSDDLPLNVSR	Fully Tryptic	62.23	-0.9	743.38	2	402400000	421740000	573270000	148710000	191570000	187810000
P13639	EGIPALDNFLDKL	Fully Tryptic	52.06	-1	722.887	2	144420000	171800000	147750000	149830000	183960000	187330000
P62826	FNVWDTAGQEK	Fully Tryptic	53.67	-2	647.805	2	206650000	181860000	246820000	145920000	177290000	187240000
P52566	LTLVC(1)ESAPGPITMDLTGDLEALK	Fully Tryptic	90.04	1	1272.65	2	198740000	192180000	115020000	139650000	158920000	187090000
P14618	PHSEAGTAFIQTQQLHAAMADTFLEHMC(1)R	Fully Tryptic	102.73	-0.8	825.385	4	538870000	539530000	880000000	131190000	157320000	187000000
P41218	VSQEQSKPPGPSGASTSAAVDHPPLPQTSSSTPSNTSFTPNQETQAQR	Fully Tryptic	80.17	0.7	1230.59	4	182870000	219460000	294800000	138290000	70007000	186990000
P31146	LQATVQELQK	Fully Tryptic	40.33	-0.2	579.33	2	319840000	218150000	328820000		144620000	186820000
P25705	EAYPGDVFYLHSR	Fully Tryptic	62.57	-0.3	518.584	3	282360000	264240000	377770000	194670000	175890000	186800000
P68104	SGDAAIVDMVPGK	Fully Tryptic	56.18	0.3	630.319	2	285940000	245100000	419610000	146000000	157530000	186620000
P41218	SLLAYDLGLTTK	Fully Tryptic	49.02	-0.4	647.866	2	241970000	249240000	315710000	141800000	188170000	186610000
P31943	EGRPSGEAFVELESEDEVK	Fully Tryptic	82.2	1.4	1054	2	243320000	233710000	335260000	131840000	137900000	186490000
P39687	YLDGYDRDDK	Semitryptic	47.73	0	420.523	3	141230000	108320000	137130000	130040000	69477000	186380000
P26447	LMSNLDSNRDNEVDFQEYC(1)V	Semitryptic	77.86	0.1	1224.53	2	12527000	9098300	19429000	140030000	60118000	186130000
P30041	PGGLLLGDVAPNFEANTTVGR	Fully Tryptic	82.12	-1.3	700.035	3	316240000	342620000	423840000	137100000	181910000	186070000
Q06323	APLDIPVPDPVK	Fully Tryptic	57.62	-0.5	630.863	2	231570000	191290000	263440000	157720000	192010000	185910000
P17096	KQPPVSPGTALVGSQK	Fully Tryptic	73.43	-0.3	531.97	3	241640000	187870000	284650000	165170000	169280000	185640000
P26447	ELPSFLGK	Fully Tryptic	26.25	0.5	445.753	2	251670000	223890000	295240000	160160000	180750000	185230000
P0DP24	EAFSLFDK	Fully Tryptic	42.21	-0.6	478.74	2	232030000	207220000	367090000	168960000	189040000	184750000
P06744	VWYVSNIDGTHIAK	Fully Tryptic	61.49	-0.8	534.947	3	377850000	286880000	442560000	124010000	176900000	184510000
P07237	DDIPFGITSNSDVFSK	Semitryptic	68.63	0.9	871.418	2	14339000	13689000	17319000	124650000	169480000	184490000
O00299	A(3)EEQPQVELFVK	Fully Tryptic	57.64	0.1	729.877	2	217210000	237880000	304660000	137700000	195700000	184460000
P08246	RGGC(1)ASGLYPDAFAPV	Nontryptic	60.83	0	819.391	2	15634000			127680000	114310000	184400000
P60660	C(1)(3)DFTEDQTAEFK	Fully Tryptic	63.19	0.6	766.815	2	196670000	182680000	280640000	151190000	178420000	183610000
P17213	FFGTFLPEVAK	Fully Tryptic	58.29	0.3	628.34	2	183120000	184300000	246790000	136620000	179920000	183010000
P20700	LREYEAALNSK	Fully Tryptic	49.42	-0.3	647.343	2	154460000	125790000	153920000	140730000	74572000	182790000
Q15084	DVIELTDDSFDK	Fully Tryptic	51.27	-0.1	698.827	2	237720000	232390000	280790000	156100000	169720000	182530000
O14979	VFVGGLSPDTSEEQIK	Fully Tryptic	67.24	-1	853.435	2	223320000	211840000	268470000	137330000	159840000	182320000
Q14103	IREYFGGFGEVESI	Semitryptic	54.27	-1.9	801.892	2	6372900			145730000		182100000
P30101	AYYDVDYEK	Semitryptic	44.65	1	583.257	2	10665000	9368700	16735000	149210000	187580000	181810000
P11678	TC(1)AQLPPC(1)FPI	Semitryptic	54.3	-0.7	652.312	2	95477000	91129000	143770000	141660000	173010000	181220000
Q99623	IGGVQQDTILAEGLHFR	Fully Tryptic	73.36	-0.1	618.667	3	185850000	178640000	267430000	135830000	178360000	181050000
P29401	NMAEQIIQEIYSQIQSK	Fully Tryptic	76.74	-0.7	1012.01	2	193050000	365360000	474400000	94248000	15888000	180930000
P25705	HALIIYDDLSK	Fully Tryptic	58.17	-0.9	644.35	2	314020000	302630000	396450000	141940000	123050000	180870000
Q02878	AIPQLQGYLR	Fully Tryptic	41.65	-0.1	386.892	3	134400000	132630000	208730000	145200000	179310000	180710000
P30086	WSGPLSLQEVDEQPQHPLHVTYAGAAVDELGK	Fully Tryptic	92.59	0.1	868.685	4	339000000	315430000	452960000	142770000	198110000	180700000
Q15185	HLNEIDLFHC(1)IDPNDSK	Fully Tryptic	83.14	0.9	1033.98	2	238480000	235970000	299480000	126020000	154950000	180690000
P06396	SVLPEGGETPLFK	Semitryptic	51.99	-0.7	687.369	2	10342000	8735800	8003400	143230000	163560000	180620000
P06744	KIEPELDGSAQVTSHDASTNGLINFIK	Fully Tryptic	99.24	-0.1	721.873	4	508000000	519030000	702520000	11702000	16432000	180400000
P35579	NLPIYSEEIVEMYK	Fully Tryptic	64.62	-0.6	864.431	2	190670000	191900000	281690000	120120000	158300000	180390000
P04406	SSDFNSDTHSSTFDAGAGIALNDHFV	Nontryptic	88.76	0.1	1356.59	2				123590000	152520000	180390000
P15880	TYSYLTPDLWK	Fully Tryptic	51.64	0.1	693.851	2	177370000	166580000	232000000	147230000	172390000	180330000
P10153	PVVPVHLDR	Semitryptic	43.68	-0.4	344.538	3	197130000	229810000	327940000	144010000	3447300	180130000
P08670	LGDLYEEEMR	Fully Tryptic	52.47	-0.7	627.787	2	208510000	218740000	343190000	115120000	138940000	180040000
P07737	MADGTC(1)QDAAIVGYK	Semitryptic	65.89	-0.9	800.36	2	145950000	12560000
P13796	IGNFSTDIK	Fully Tryptic	48.08	-1.4	497.763	2	236410000	189590000	315200000	145150000	154620000	179920000
Q15084	LYSSSDDVIELTPSNFNR	Semitryptic	78.86	-0.1	1028.99	2	240610000	222820000	304140000	148590000	190600000	179830000
P61626	HLSC(1)SALLQDNIADAVAC(1)	Nontryptic	77.8	0.5	979.46	2		2513200		109130000	120190000	179700000
P09211	SLIYTNYEAGK	Semitryptic	43.73	1.4	629.82	2				151470000	176960000	179490000
P60709	QEYDESGPSIV	Semitryptic	53.22	1.3	612.276	2	28489000	17796000	19819000	135960000	149020000	179280000
P14314	AQQEQELAADAFK	Fully Tryptic	54.69	0.5	724.855	2	175680000	180290000	200100000	137190000	166840000	179150000
P68363	HWYVGEGMEEGEFSEAR	Semitryptic	74.79	-0.5	1006.93	2	30819000	26237000	35487000	127120000	150240000	178920000
P08238	YHTSQSGDEMTSLSEYVSR	Fully Tryptic	91.12	-1.2	1088.97	2	275780000	261620000	444010000	134700000	30687000	178140000
P63244	TNHIGHTGYLNTVTVSPDGSLC(1)ASGGK	Fully Tryptic	98.5	1.1	1372.16	2	266450000	259840000	342970000	137720000	162620000	178120000
P05164	SLMFMQWGQLLDHDLDFTPEPAAR	Fully Tryptic	106.1	-0.6	1409.67	2	156150000	260110000	770830000	81555000	86763000	178090000
P27348	TAFDEAIAELDTLNEDSYK	Fully Tryptic	77.46	-0.5	1073	2	204160000	163100000	252050000	148010000	206420000	178030000
P27797	IVRPDNTYEVK	Semitryptic	47.08	-0.5	445.242	3	134540000	115890000	84413000	39143000	39939000	96252000
P08670	LLEGEESRI	Semitryptic	29.33	0.6	523.279	2	15963000	8715400		154520000	154730000	178000000
P37802	DVGRPQPGRENFQNWLK	Fully Tryptic	55.2	-0.4	1021.02	2	164170000	174140000	252150000	130110000		177890000
P06576	IGLFGGAGVGK	Fully Tryptic	43.03	-0.4	488.284	2	195910000	162220000	265730000	133200000	166040000	177540000
Q15365	LEEDINSSMTNSTAASRPPVTLR	Fully Tryptic	54.91	0.4	830.415	3	234520000	215770000	352900000	131650000		177240000
P04406	FQERDPSK	Semitryptic	42.2	-0.8	503.751	2	42191000	20228000	24934000	130590000	125030000	177180000
Q9Y277	WNTDNTLGTEISWENK	Fully Tryptic	74.33	-0.3	954.442	2	76868000	279050000	32125000	114560000	172320000	177040000
P31943	YVELFLNSTAGASGGAYEHR	Fully Tryptic	76.36	0.8	714.68	3	41786000	185250000	43540000	137000000	125260000	176910000
P52209	AGQAVDDFIEK	Fully Tryptic	46.02	-0.7	596.795	2	274900000	225800000	340490000	133550000	151330000	176800000
P35579	IRELESQISELQEDLESER	Fully Tryptic	76.78	-2	1152.07	2	175480000	209860000	295260000	141160000	176430000	176570000
P52209	GILFVGSGVSGGEEGAR	Fully Tryptic	61.26	-1.7	796.406	2	438300000	452500000	579650000	144480000	2252600	176490000
Q00839	TC(1)FANFESDEVELSYAK	Semitryptic	80.95	-0.4	1005.44	2	16225000	14965000	18027000	115220000	167990000	176450000
P35579	QTLENERGELANEVK	Fully Tryptic	68.77	-0.6	865.439	2	245510000	238530000	329010000	176210000		176390000
P22626	NMGGPYGGGNYGPGGSGGSGGYGGR	Fully Tryptic	92.67	-1.1	1095.46	2	169860000	198560000	383060000	158720000	101300000	176100000
Q13151	GDVAEGDLIEHFSQFGTVEK	Fully Tryptic	95.84	1.5	1089.52	2	131740000	171550000	184450000	150800000	156540000	175980000
P07900	NPDDITNEEYGEFYK	Fully Tryptic	73.26	-0.1	917.394	2	212210000	223060000	255320000		192320000	175580000
P84090	S(3)HTILLVQPTK	Fully Tryptic	56.58	-1.8	639.873	2	297040000	265150000	332110000	168750000	190600000	175080000
P25705	TSIAIDTIINQK	Fully Tryptic	56.33	-0.4	658.874	2	308660000	327730000	418530000	134700000	183950000	175010000
P62826	A(3)AQGEPQVQFK	Fully Tryptic	55.94	0.3	622.817	2	201830000	168950000	245990000	134960000	161240000	174930000
P35579	SGVLQLGNIVFK	Semitryptic	51.14	0.3	637.877	2	31040000	23382000	23894000	148030000	180520000	174710000
P00338	SADTLWGIQK	Fully Tryptic	47.49	-1.1	559.795	2	167220000	190690000	273280000	129740000	158640000	174660000
P29401	VLDPFTIK	Fully Tryptic	34.01	-0.8	466.776	2	237640000	216650000	351490000	161790000	171580000	174560000
Q58FF8	HSQFLGYPI	Semitryptic	43.95	1.1	531.275	2	147370000	132630000	193110000	133790000	167990000	174440000
P08238	HSQFIGYPI	Semitryptic	43.95	1.1	531.275	2	147370000	132630000	193110000	133790000	167990000	174440000
P84243	AIGALQEASEAYLV	Nontryptic	59.95	-0.5	717.877	2				149820000	141360000	174270000
P13796	KLENC(1)NYAVELGK	Fully Tryptic	69.83	-0.3	769.387	2	251270000	205080000	481450000	128740000	165950000	174130000
P61978	ILDLISESPIK	Semitryptic	39.54	-0.2	614.363	2	27687000	18686000	24320000	138910000	143520000	173930000
P51991	EDTEEYNLRDYFEK	Fully Tryptic	71.39	-1	925.907	2	178980000	195570000	228420000	147530000	55475000	173870000
P26599	IAIPGLAGAGNSVLLV	Semitryptic	48.46	-0.6	488.964	3	31937000	53186000	69047000	96681000		173790000
P68104	IGYNPDTVAFVPI	Semitryptic	44.46	-0.9	703.371	2				113370000		173460000
P07437	VSDTVVEPYNATLSV	Semitryptic	59.93	-0.6	797.403	2					164790000	173450000
P30101	EATNPPVIQEEK	Fully Tryptic	54.1	-0.6	677.846	2	234560000	138630000	191210000	162270000	111050000	173250000
P18124	AGNFYVPAEPK	Fully Tryptic	51.95	0.6	596.804	2	78174000	73219000	95905000	137670000		173120000
P39687	C(1)PNLTHLNLSGNK	Fully Tryptic	76.45	-1.3	734.371	2	158370000	140280000	180640000	132930000	149080000	173080000
P29401	SVPTSTVFYPSDGVATEK	Fully Tryptic	65.91	-0.6	942.964	2	488910000	550370000	694840000	138360000	33694000	172660000
P36578	IEEVPELPLVVEDK	Fully Tryptic	53.33	-1.1	536.962	3	183110000	171240000	216660000	138760000	168020000	172590000
P12956	ELVYPPDYNPEGK	Fully Tryptic	59.84	0.5	760.867	2	164630000	183570000	235350000	125610000	140640000	172400000
P30042	ITDLANLSAANHDAAIFPGGFGAAK	Fully Tryptic	92.73	2.6	1221.63	2	179920000	186640000	243540000	127660000	165820000	172380000
P07437	DLEPGTMDSVR	Semitryptic	38	-0.3	610.285	2		17488000	29603000	130510000	138540000	172200000
P13796	ALENDPDC(1)R	Fully Tryptic	43.66	-0.5	545.235	2	228150000	108070000	174370000	151120000	109110000	172030000
P35579	EEVGEEAIVELVENGKK	Fully Tryptic	67.91	2.5	936.486	2	245640000	232480000	355420000	104640000	167740000	171940000
P35579	LTEMETLQSQLMAEK	Fully Tryptic	70.58	-0.9	876.431	2	205410000	185260000	424110000	124340000	143260000	171720000
P37802	A(3)NRGPAYGLSR	Fully Tryptic	57.17	0.1	602.315	2	198590000		220990000	125470000	155140000	171620000
P13727	RLPFIC(1)S	Semitryptic	18.56	-1.1	446.739	2	204180000		56437000	107900000		171610000
P31946	YLIPNATQPESK	Fully Tryptic	50.08	0.4	680.859	2	250740000	206970000	301730000	140330000	155460000	170990000
P14625	EESDDEAAVEEEEEEK	Fully Tryptic	65.52	-0.8	933.865	2	181790000	214730000	241110000	144430000	185090000	170880000
P05141	DFLAGGVAAAISK	Fully Tryptic	55.09	0.4	407.228	3	226450000	221400000	325670000	135660000	177760000	169970000
P09651	SHFEQWGTLTDC(1)VVMRDPNTK	Fully Tryptic	91.65	0.5	841.059	3	393410000	415950000	630240000	123660000	141840000	169970000
P06733	SC(1)NC(1)LLLK	Fully Tryptic	45.5	1.1	504.255	2	316410000	115060000	251990000	201840000	104060000	169340000
P62318	VLHEAEGHIVTC(1)ETNTGEVYR	Fully Tryptic	87.4	0.2	1207.57	2	203260000	190870000	290990000	119320000	157220000	169320000
P07237	QFLQAAEAIDDIPFGITSNSDVFSK	Fully Tryptic	90.42	0.2	1357.17	2	339630000	74131000	367380000	125170000	179590000	169250000
P35579	LDPHLVLDQLR	Fully Tryptic	52.62	-0.6	440.254	3	196890000	202730000	301960000	134730000	175630000	168880000
P04075	ADDGRPFPQVIK	Fully Tryptic	49.84	-0.3	671.859	2	388850000	326220000	450220000	122670000	98909000	168790000
P23284	SIYGERFPDENFK	Fully Tryptic	61.28	-0.5	801.383	2	238530000	153800000	261210000	121560000		168590000
P12724	VPLLHC(1)DLINPG	Semitryptic	51.25	-1	674.357	2	292790000	263960000	347190000	125000000		168580000
P17096	KQPPVSPGTALV	Semitryptic	41.38	0.2	597.348	2				149800000	143920000	168250000
P84103	AFGYYGPLR	Fully Tryptic	50.37	0.6	522.269	2	179390000	175670000	251220000	126410000	170900000	167670000
P06702	NTFHQYSVK	Semitryptic	53.05	-2.1	562.279	2				21165000	141000000	167500000
P61978	RPAEDMEEEQAFK	Fully Tryptic	70.09	0.8	790.357	2	189030000	176690000	314780000	124130000	146460000	167450000
P13727	LPFIC(1)SY	Fully Tryptic	26.52	-2.1	450.219	2	101000000	88806000	42341000	167690000	205960000	167180000
S4R3N1	FLPLFDR	Fully Tryptic	28.48	-1.2	454.255	2	173040000	148630000	214930000	114930000	156990000	167110000
P29401	ISSDLDGHPVPK	Fully Tryptic	59.31	-0.2	632.83	2	226260000	158300000	221850000	149340000	126230000	167100000
P23396	DEILPTTPISEQK	Fully Tryptic	42.87	1.9	735.889	2	285040000			133160000		166990000
Q06323	EPALNEANLSNLK	Fully Tryptic	59.92	-0.7	706.872	2	241300000	219870000	299220000	139760000	165980000	166760000
Q06323	TENLLGSYFPK	Fully Tryptic	46.22	-0.7	634.829	2	184530000	172460000	269480000	136770000	156000000	166730000
P04844	AALSGFGLPLASQEALSALTAR	Semitryptic	87.28	0.9	715.396	3	32271000	27195000	34620000	100830000	155650000	166710000
P20700	LSSEMNTSTVNSAR	Fully Tryptic	59.05	-0.3	748.854	2	202620000		237000000	127890000	118100000	166680000
P05387	SYLLAALGGNSSPSAK	Semitryptic	64.78	1	768.408	2	28188000	23058000	23291000	152830000	154380000	166590000
P68363	DYEEVGVDSVEGEGEEEGEEY	Fully Tryptic	37.72	0	1174.96	2	194440000	180220000	292060000	114620000		166250000
P15880	SPYQEFTDHLVK	Fully Tryptic	70.63	-1.3	732.361	2	228840000	214510000	324320000	145870000	199550000	166020000
P07355	LSLEGDHSTPPSAYGSVK	Fully Tryptic	80.12	-3.3	922.952	2	259510000	260240000	328010000	111330000	155250000	165910000
P20700	TIWAANAGVTASPPTDLIWK	Semitryptic	83.08	0.7	1056.56	2				119570000	174220000	165890000
P07203	YVRPGGGFEPNFMLFEK	Fully Tryptic	69.41	-1.2	994.489	2	157900000	158030000	330940000	101270000	128590000	165800000
P20160	FVMTAASC(1)FQSQNPGVSTVVLGAYDLR	Fully Tryptic	101.71	1.7	1459.71	2	296920000	364070000	705490000	161960000	303710000	165760000
P62424	NFGIGQDIQPK	Fully Tryptic	51.1	0.5	608.82	2	116830000	105600000	132710000	128890000	158330000	165760000
P30048	ANEFHDVNC(1)EVV	Semitryptic	54.66	-1.5	716.811	2	38186000	26900000	24365000	140810000	163580000	165630000
P14618	AGKPVIC(1)ATQMLESMIK	Fully Tryptic	79.47	-0.3	938.988	2	179410000	173520000	352310000	107010000	111330000	165230000
P08708	LLDFGSLSNLQVTQPTVGMNFK	Fully Tryptic	81.01	1.5	1205.13	2	181410000	180710000	269540000	154170000	24605000	165220000
P11021	GIDLGTTYSC(1)VGVFK	Semitryptic	61.33	1.3	539.605	3	8916300			116620000	141520000	165120000
P04040	NFTEVHPDYGSHIQALLDK	Fully Tryptic	87.24	-1.2	1092.54	2	228220000	240240000	296580000	122600000	44722000	165070000
Q9Y277	AADFQLHTHVNDGTEFGGSIYQK	Fully Tryptic	93.59	-0.5	845.734	3	149550000	145580000	40685000	115810000	23516000	164830000
P07910	VPPPPPIAR	Fully Tryptic	39.13	0.6	472.29	2	241460000	117580000	250400000	159570000	102460000	164780000
P11021	LYGSAGPPPTGEEDTAEK	Fully Tryptic	76.13	-0.3	909.923	2	232950000	223920000	255260000	138720000	158090000	164760000
P27797	EEEEAEDKEDDEDKDEDEEDEEDKEEDEEEDVPGQAK	Fully Tryptic	74.76	0.5	1100.42	4	215360000	212120000	268210000	155220000	150170000	164610000
P14314	LGGSPTSLGTWGSWIGPDHDK	Fully Tryptic	84.66	-0.3	723.352	3	164920000	175040000	249570000	128680000	12258000	164590000
P83916	IIGATDSSGELMFLMK	Fully Tryptic	70.54	-0.4	571.625	3	259350000	197610000	348000000	114480000	140370000	164500000
P40429	VFDGIPPPYDK	Fully Tryptic	42.24	1.3	624.32	2	87798000	70813000	90542000	119840000	166260000	164400000
P13796	ISFDEFIK	Fully Tryptic	38.2	-0.8	499.763	2	255870000	244380000	421620000	142890000	185940000	164340000
P13010	DQVTAQEIFQDNHEDGPTAK	Fully Tryptic	80.19	-1.5	1122.01	2	175930000	177000000	237640000	115150000	158120000	164270000
P00338	DQLIYNLLK	Fully Tryptic	33.58	-0.1	560.324	2	258780000	273410000	302290000	142310000	179700000	164150000
Q9P1F3	IVTYPGELLLQGVHDDVDII	Semitryptic	60.55	-1.2	1105.09	2	8352100	5785000	7811000	120540000		163990000
P18669	SYDVPPPPMEPDHPFYSNISK	Fully Tryptic	75.83	0.4	806.376	3	187760000	168300000	337790000	117570000		163990000
P19105	GNFNYIEFTR	Fully Tryptic	55.76	-0.1	630.804	2	249740000	253030000	306490000	119200000	154650000	163860000
P08670	NYQDTIGR	Semitryptic	35.49	-1.9	483.735	2	12792000	7197400	13252000	135400000	146630000	163710000
P61247	AC(1)QSIYPLHDVFVR	Fully Tryptic	66.18	-0.6	852.929	2	154100000	151790000	211070000	116480000	155750000	163690000
S4R3N1	VLQATVVAVGSGSK	Fully Tryptic	52.55	-0.1	658.383	2	436750000	378730000	544360000	133550000	147600000	163580000
P62263	IEDVTPIPSDSTR	Fully Tryptic	53.75	0.8	715.363	2	200260000	180000000	219910000	124790000	143840000	163580000
P14406	LFQEDDEIPLYLK	Fully Tryptic	59.11	0.1	811.919	2	164220000	153190000	204400000	118680000	151000000	163210000
P35268	AGNLGGGVVTIER	Fully Tryptic	44.39	-1.4	621.843	2	176630000	153640000	192680000	136640000	160030000	163120000
P05388	AGAIAPC(1)EVTVPAQNTGLGPEK	Fully Tryptic	81.45	0	1090.55	2	222040000	193510000	275100000	132490000	171810000	162810000
P07437	AILVDLEPGTMDSVR	Fully Tryptic	59.31	-0.1	539.283	3	712570000	703720000	1252200000	127770000	154670000	162690000
P35579	DVLLQVDDERR	Fully Tryptic	49.91	-0.5	679.357	2	214990000	201840000	257210000	136360000	151570000	162570000
P14625	TVWDWELMNDIKPI	Semitryptic	71.04	-0.4	880.439	2	22306000	16666000	24167000	109990000	147730000	162420000
P48047	LVRPPVQVYGIEGR	Fully Tryptic	75.02	-0.8	528.307	3	152490000	140180000	245020000	108400000	154020000	162240000
P58876	SVYVYKV	Nontryptic	33.48	0	429.242	2		5523700		143660000	151610000	162160000
P52566	YVQHTYR	Fully Tryptic	37.14	0.4	483.743	2	206030000	163490000	233590000	107020000	136690000	161910000
P13796	NWMNSLGVNPR	Fully Tryptic	56.66	0	644.317	2	188700000	163880000	378890000	138200000	137380000	161740000
P52566	LNYKPPPQK	Fully Tryptic	52.58	1	542.812	2	254510000	112920000	196070000	156170000	95080000	161650000
P22314	IHVSDQELQSANASVDDSRLEELK	Fully Tryptic	88	-0.9	895.11	3	184410000	175360000	235450000	85287000	158480000	161640000
P55072	VLFFDELDSIAK	Semitryptic	54.34	0.2	698.872	2				127000000	160260000	161590000
P30740	LHEWTKPENLDFIEV	Semitryptic	63.39	-2.4	935.471	2	1885900			130300000	152940000	161270000
P22626	LTDC(1)VVMRDPASK	Fully Tryptic	70.55	1.1	746.369	2	299280000	243920000	505200000	126480000	143640000	161230000
P09429	HPDASVNFSEFSK	Fully Tryptic	66.86	0.3	732.842	2	182040000	171040000	246280000	116500000	154240000	161200000
P21796	YQIDPDAC(1)FSAK	Fully Tryptic	50.44	-0.1	707.819	2	169680000	174050000	221130000	127340000	146550000	161060000
P40925	FVEGLPINDFSR	Fully Tryptic	51.76	-0.3	697.359	2	252940000	227660000	324940000	116300000	149200000	160850000
P10809	VGGTSDVEVNEK	Fully Tryptic	56.61	-1.1	617.301	2	246770000	182060000	272700000	132460000	125070000	160760000
P62258	YLAEFATGNDRK	Fully Tryptic	51.13	1	462.234	3	182380000	174620000	256970000	122500000		160760000
Q9Y2Y8	LHLENDAPHLESLETQADLGQDLDSSK	Semitryptic	96.45	-0.4	992.479	3	182580000	193540000	256210000	125040000	142270000	160710000
P06396	VPVDPATYGQFYGGDSYII	Semitryptic	65.77	-0.5	1031.49	2	19969000	16012000	19399000	106520000	124720000	160410000
P68871	FFESFGDLSTPDAV	Semitryptic	54.12	-1.4	766.35	2		10073000		100370000	127700000	160330000
P07437	GHYTEGAELV	Semitryptic	40.35	0.5	538.257	2		9729000		131650000	137980000	160130000
P07602	GC(1)SFLPDPYQK	Fully Tryptic	57.2	0.1	656.306	2	225810000	234500000	285220000	135830000	162460000	160080000
Q13838	AIVDC(1)GFEHPSEVQHEC(1)IPQAI	Semitryptic	64.11	-1.2	1268.58	2	26663000	19694000	26092000	6531600		160030000
P60174	FFVGGNWK	Fully Tryptic	39.69	-1.3	477.745	2	171910000	163010000	247450000	123490000	147230000	159930000
Q00839	TC(1)NC(1)ETEDYGEK	Fully Tryptic	61.92	-0.7	753.279	2	196630000	219120000	270840000	104500000	139970000	159730000
P62241	ISSLLEEQFQQGK	Fully Tryptic	49.86	-1.1	502.931	3	236310000	226780000	284220000	115740000	138800000	159560000
P49458	PQYQTWEEFSR	Fully Tryptic	51.26	-1.4	735.835	2	143780000	161900000	193960000	115440000		159390000
P08670	VESLQEEIAFLK	Fully Tryptic	57.49	-0.1	703.382	2	1172700000	1102500000	1440100000	116920000	159860000	159020000
P40926	IFGVTTLDIVR	Fully Tryptic	45.88	-1.3	617.363	2	323390000	310550000	459120000	141700000	178900000	158880000
P06396	TPSAAYLWVGTGASEAEK	Fully Tryptic	77.15	-0.1	919.452	2	223980000	207990000	260750000	129800000	161680000	158840000
Q00839	EKPYFPIPEEYTFIQNVPLEDR	Fully Tryptic	83.57	0.8	1362.68	2	248210000	234320000	294090000	120430000	156750000	158770000
P04406	VIPELNGK	Fully Tryptic	26.88	0.7	435.259	2	329760000	120160000	231680000	183490000	95542000	158530000
P84243	GALQEASEAYLV	Nontryptic	42.96	0	625.817	2				115290000		158430000
P11142	NQVAM(2)NPTNTVFDAK	Fully Tryptic	65.5	-0.2	833.399	2	246380000	226590000	103150000	91662000	120110000	158400000
P10809	C(1)IPALDSLTPANEDQK	Fully Tryptic	74.5	0.2	886.43	2	151520000	156020000	196250000	124040000	136440000	158300000
P78527	FYQGFLFSEKPEK	Fully Tryptic	65.82	0.1	810.409	2	18803000	17974000	9571100	118540000	5855500	158250000
P08246	RSNVC(1)TLVR	Fully Tryptic	46.69	0.1	552.801	2	63444000	34768000	97112000	141510000	93227000	158220000
P25705	VLSIGDGIAR	Fully Tryptic	31.21	0.1	500.793	2	203360000	168300000	274510000	130100000	146940000	158190000
P04406	LISWYDNEFGYSNR	Fully Tryptic	71.06	-1.2	588.605	3	1684900000	1943900000	2541500000	115610000	146920000	158020000
P10809	DRVTDALNATR	Fully Tryptic	56.57	-1.7	616.322	2	213630000	177620000	239430000	121330000	137930000	157850000
P60709	GYSFTTTAEREIV	Semitryptic	61.04	-0.4	737.364	2	32448000	21111000	22398000	116440000	144110000	157830000
P60660	EAFQLFDR	Fully Tryptic	38.6	2.1	513.257	2	187210000	199880000	301280000	134670000	151800000	157720000
P11678	NQINALTSFVDASMVYGSEV	Semitryptic	69.91	-0.8	1073.01	2	71108000	95893000	117230000	75477000		157230000
O43707	TINEVENQILTR	Fully Tryptic	51.7	0.7	715.386	2	208720000	340590000	255400000	202500000	218540000	157010000
P41218	EASSVSDFNQNFEVPNR	Fully Tryptic	82	-0.5	970.442	2	200500000	224520000	441050000	121040000	145330000	156830000
P52209	LVPLLDTGDIIIDGGNSEYR	Fully Tryptic	80.23	0.5	1080.56	2	178040000	177280000	235320000	113820000	160560000	156310000
P54819	LQAYHTQTTPLIEYYR	Fully Tryptic	79.39	-1.2	999.009	2	129150000	144780000	170630000	116560000	158110000	156010000
P60709	C(1)DVDIRK	Fully Tryptic	32.78	-0.4	453.229	2	251060000	73980000	159200000	160590000	60405000	155810000
P27797	KDPDASKPEDWDER	Semitryptic	65.92	-0.1	844.381	2	135730000	129790000	107210000	101930000	2877700	155490000
O00299	EEFASTC(1)PDDEEIELAYEQVAK	Fully Tryptic	84.67	-0.5	1287.06	2	315560000	310780000	352170000	124760000	155130000	155160000
Q00839	FANFESDEVELSYAK	Semitryptic	71.79	-2.1	874.903	2	22381000	18377000	20074000	109770000	153250000	155110000
P05164	FLAGDTR	Semitryptic	26.81	-2.7	390.205	2	39962000	14726000	22047000	128640000	84320000	155020000
Q15365	INISEGNC(1)PER	Fully Tryptic	49.6	0.5	430.203	3	183100000	152970000	199480000	116540000	132040000	154970000
P68871	FATLSELHC(1)DK	Semitryptic	46.75	-0.9	660.816	2	174670000	157400000	169720000	120580000	151260000	154950000
P35579	TDLLLEPYNK	Fully Tryptic	43.15	-0.4	603.324	2	156340000	141490000	178770000	129910000	156870000	154790000
P20160	SC(1)FQSQNPGVSTVVLGAYDLR	Semitryptic	85.51	-1.2	1149.56	2	114740000	73258000	75046000	94019000	109990000	154490000
P62937	TEWLDGK	Fully Tryptic	31.65	-1.3	424.711	2	222300000	191260000	287020000	138060000	132800000	154480000
P27797	LFPNSLDQTDMHGDSEYNI	Semitryptic	62.44	0.7	1098.48	2				88157000		154450000
P27797	SGTIFDNFLI	Semitryptic	43.9	0.7	563.793	2	6275700	12369000	16009000	112910000		154320000
Q14697	LSFQHDPETSVLVLR	Fully Tryptic	70.74	0.1	870.968	2	180520000	203270000	266830000	139530000	144990000	154310000
P12956	TFNTSTGGLLLPSDTK	Fully Tryptic	68.73	-0.8	826.43	2	208640000	207140000	279930000	113820000	144830000	154260000
Q14019	YDGSTIVPGEQGAEYQHFIQQC(1)TDDVR	Fully Tryptic	84.13	0.6	1038.47	3	189660000	221620000	293620000	99441000	110840000	154190000
P07437	FPGQLNADLR	Fully Tryptic	52.03	-0.3	565.801	2	189160000	200720000	245980000	115560000	154570000	154100000
P12724	RFYVVAC(1)DNRDPR	Fully Tryptic	51.18	-0.5	417.707	4	181300000	200400000	309620000	115460000	56189000	154000000
Q05315	KFNVSYLK	Semitryptic	37.44	-0.2	333.527	3			9830900	116080000	137780000	153830000
P08246	AQFVNWIDSIIQR	Semitryptic	67.83	-0.3	795.425	2	30170000	28670000	23777000	112530000	124130000	153830000
Q13011	VIGNQSLVNELAFTAR	Fully Tryptic	72.51	-0.4	866.473	2	176410000	185850000	256970000	108380000	157390000	153560000
P30101	M(2)DATANDVPSPYEVR	Fully Tryptic	72.88	-0.5	840.88	2	191980000	221450000	257590000	99282000	121870000	153530000
Q07955	SGLPPSGSWQDLK	Semitryptic	46.16	-1.9	686.347	2	138590000	95687000	95887000	120570000	146200000	153420000
P16401	ATGPPVSELITK	Fully Tryptic	54.61	0.7	606.846	2	1764900000	1451500000	2044800000	133720000	177200000	153160000
Q9Y277	SC(1)SGVEFSTSGHAYTDTGK	Fully Tryptic	85.17	0.3	995.926	2	156550000	154580000	194940000	114600000	143980000	153160000
P19105	ELLTTMGDRFTDEEVDELYR	Fully Tryptic	67.53	0.1	811.381	3	226870000	237480000	314190000	102330000	10285000	153110000
P09429	LGEMWNNTAADDK	Fully Tryptic	60.7	-0.4	732.824	2	197220000	183160000	444920000	141720000	146070000	153090000
P00558	ALESPERPFLAI	Semitryptic	49.77	0.2	671.872	2		4297600		126440000		153050000
P14866	NPNGPYPYTLK	Fully Tryptic	60.58	-0.8	632.322	2	186800000	183940000	250420000	111520000	145890000	152920000
Q00839	EVLAGRPLFPHVLC(1)HNC(1)AVEFNFGQK	Fully Tryptic	103.64	-3.6	1013.84	3	248170000	253300000	326280000	142680000	88688000	152880000
P18621	EQIVPKPEEEVAQK	Fully Tryptic	57.03	-1.3	812.432	2	111960000	99137000	137610000	121270000	130130000	152290000
P40939	TVLGTPEVLLGALPGAGGTQR	Fully Tryptic	75	0.6	669.713	3	150400000	128730000	194930000	115150000	155650000	152210000
P31146	DRPHEGTRPVR	Fully Tryptic	60.65	-0.6	330.678	4	255120000	154230000	242430000	119990000	152910000	151850000
P06576	TREGNDLYHEMIESGVINLK	Fully Tryptic	82.4	-0.6	1159.58	2	158750000	181430000	385140000	123610000	85233000	151640000
P11678	LNRQDAMLVDELRDR	Fully Tryptic	73.69	0.4	461.742	4	203360000	195410000	562690000	115270000	165110000	151590000
P09211	SLIYTNYEAGKDDYVK	Semitryptic	73	-0.7	939.959	2	22095000	14194000	12503000	108850000	96852000	151590000
P13639	ETVSEESNVLC(1)LSK	Fully Tryptic	64.53	-1.3	797.884	2	184720000	163410000	223490000	116800000	144200000	151550000
P35637	GEATVSFDDPPSAK	Fully Tryptic	57.16	0.7	710.834	2	226690000	220730000	262300000	133200000	146410000	151520000
P06744	A(3)ALTRDPQFQK	Fully Tryptic	60.48	0.2	658.852	2	181560000	162130000	239180000	109230000	120970000	151390000
P08670	LLEGEESR	Fully Tryptic	28.82	-0.4	466.738	2	299340000	147080000	314550000	131360000	105730000	151360000
P04406	VPTANVSVVDLTC(1)	Semitryptic	65.11	1	687.851	2	41722000	34519000	37543000	89552000	147860000	151310000
P17213	GLDYASQQGTAALQK	Fully Tryptic	64.87	-1.1	775.893	2	243090000	239630000	300980000	122080000	145320000	151060000
P68104	THINIVVIGHVDSGK	Fully Tryptic	71.47	-0.2	397.976	4	377290000	538560000	595170000	76470000	119100000	151050000
P27695	EEAPDILC(1)LQETK	Fully Tryptic	62.02	1.1	773.378	2	187710000	183770000	286730000	119700000	150360000	151030000
P22392	VM(2)LGETNPADSKPGTIR	Fully Tryptic	68.33	0.5	901.46	2	228240000	208340000	77280000	95328000		150980000
P08238	SLTNDWEDHLAV	Semitryptic	46.21	0.1	700.328	2			1423800	125600000	139610000	150860000
Q09028	TPSSDVLVFDYTK	Fully Tryptic	69.75	-0.4	736.369	2	125480000	150130000	182210000	117280000	142720000	150850000
P35579	KQELEEIC(1)HDLEAR	Fully Tryptic	75.81	-0.4	885.428	2	200550000	213910000	330110000	110030000	134370000	150760000
Q13838	LTLHGLQQYYVK	Fully Tryptic	73.22	-0.7	731.906	2	169380000	212510000	230440000	28180000	33296000	150690000
P48735	LIDDMVAQVLK	Fully Tryptic	51.55	-1.1	622.849	2	191570000	199080000	275360000	109700000	140590000	150320000
P08670	EEAENTLQSFR	Fully Tryptic	51.13	1	441.878	3	273170000	296190000	333740000	131940000	132350000	150320000
P08238	HFSVEGQLEFR	Fully Tryptic	61.65	-0.7	674.835	2	161300000	196090000	226310000	104390000	133550000	150110000
P32969	FLDGIYVSEK	Fully Tryptic	43.69	-0.9	585.805	2	150500000	156550000	197300000	112450000	147870000	149920000
P01891	DGEDQTQDTELVETRPAGDGTFQK	Fully Tryptic	80.89	-0.3	1319.1	2	166870000	144760000	178950000	96396000	130100000	149920000
P52272	FNEC(1)GHVLYADIK	Fully Tryptic	70.43	-0.6	783.374	2	166720000	165300000	226190000	113780000	146970000	149720000
O14773	ILSGRPPLGFLNPR	Fully Tryptic	49.42	0.1	512.972	3	200150000	199080000	277680000	144670000		149500000
P11678	VYEGGIDPILR	Semitryptic	51.07	0.2	616.338	2	23000000	15622000	23610000	110470000	140810000	149400000
P62258	FYYEILNSPDR	Semitryptic	50.43	-0.9	708.843	2	14823000	12970000	11626000	112110000	132270000	149220000
P07237	FLESGGQDGAGDDDDLEDLEEAEEPDMEEDDDQK	Fully Tryptic	67.89	0.4	1253.15	3	149700000	139950000	280900000	101110000	12212000	149210000
P27635	FNADEFEDMVAEK	Fully Tryptic	63.24	0.8	772.833	2	135190000	129630000	195850000	119620000	135460000	148980000
P37802	SQFLQAAER	Semitryptic	36.58	-1.2	525.272	2	16020000			125420000	137010000	148930000
P07437	SDEHGIDPTGTYHGDSDLQLDR	Semitryptic	91.11	0.4	607.772	4	21281000	13271000	16748000	107530000	141340000	148440000
P11142	RFDDAVVQSDMK	Fully Tryptic	61.22	-0.2	705.838	2	204250000	193820000	320270000	120550000	130300000	148380000
P07437	GHYTEGAELVDSVLDVVRK	Fully Tryptic	83.96	-0.8	696.363	3	539510000	690850000	1140100000	171070000	184480000	148290000
P11021	SLLTIDNGVFEVV	Nontryptic	55.12	-0.5	703.382	2	3556500	2850100	1911500	104250000		148260000
P10606	GLDPYNVLAPK	Fully Tryptic	45.67	0.2	593.827	2	167800000	144340000	224860000	111690000	146720000	148200000
Q14697	DPAEGDGAQPEETPRDGDKPEETQGK	Fully Tryptic	82.41	0.4	689.059	4	125640000	131580000	161890000	105560000	131200000	148100000
P04083	ALYEAGER	Fully Tryptic	23.52	-1	454.727	2	187200000	150130000	239700000	110580000	132610000	148050000
P27695	EAAGEGPALYEDPPDQK	Fully Tryptic	70.87	-0.8	893.909	2	165550000	171730000	213130000	120310000	130000000	147820000
P61247	NC(1)LTNFHGMDLTR	Fully Tryptic	64.14	-1.3	789.86	2	121330000	113890000	220270000	105410000	128190000	147790000
P30050	HPHDIIDDINSGAVEC(1)PAS	Fully Tryptic	71.71	-3.2	1023.96	2	187720000	169530000	276660000	116080000	120740000	147580000
P30101	TFSHELSDFGLESTAGEIPV	Semitryptic	71.06	-1.3	1068.51	2	7829700	3968300	4885100	98362000		147460000
P46782	T(3)EWETAAPAVAETPDIK	Fully Tryptic	74.7	-1.8	935.955	2	155970000	150560000	176700000	129310000	159600000	147450000
P39019	ELAPYDENWFYTR	Fully Tryptic	53.3	0.2	568.595	3	181340000	192180000	261160000	115840000	90834000	147450000
P23396	AELNEFLTR	Fully Tryptic	39.15	0.2	546.788	2	176960000	158660000	231800000	109120000	153360000	147250000
P22626	EDTEEHHLR	Fully Tryptic	50.04	0.6	583.266	2	187380000	63412000	136130000	132780000	71114000	147020000
P60709	IIAPPER	Fully Tryptic	25.2	1.6	398.24	2	252660000	87158000	161630000	158320000	79269000	146790000
P42166	YGVNPGPIVGTTR	Fully Tryptic	60.39	-0.6	665.859	2	136300000	145820000	184290000	1300300	135370000	146740000
P62249	GPLQSVQVFGR	Fully Tryptic	48	-0.2	594.33	2	214550000	194810000	283220000	125790000	147770000	146630000
P28066	AIGSASEGAQSSLQEVYHK	Fully Tryptic	78.49	0.2	981.482	2	171200000	163260000	199740000	96565000	118570000	146510000
P49257	GPHLVQSDGTVPFWAHAGNAIPSSDQIR	Fully Tryptic	97.37	-1.2	740.121	4	125850000	127400000	167050000	99020000	120500000	146220000
P68104	DGNASGTTLLEALDC(1)	Semitryptic	58.73	0.3	768.846	2				133970000	141270000	146160000
Q02878	HLTDAYFK	Fully Tryptic	42.2	0.2	497.753	2	146930000	122650000	123320000	1083900	3937400	146150000
Q9H299	VYSTSVTGSR	Fully Tryptic	39.52	0.2	528.77	2	292510000	165340000	300040000	125770000	104460000	146110000
Q07021	TALEHQEYITFLEDLK	Semitryptic	80.05	4	975.5	2	21308000	263440000	284600000	137900000	145100000	146050000
P12724	TFANVVNVC(1)GNQSIR	Semitryptic	67.22	-0.8	839.919	2	146870000	102500000	134910000	94823000	93433000	146040000
P14314	PFTC(1)LDGSATIPFDQVNDDYC(1)DC(1)K	Fully Tryptic	92.97	-1.3	1419.59	2	166280000	171580000	252090000	99796000	144220000	145380000
P04406	GILGYTEHQVVSSDFNSDTHSSTFDAGAGI	Semitryptic	77.96	0.5	1038.14	3			22046000	106090000		145040000
P35579	M(2)QQNIQELEEQLEEEESAR	Fully Tryptic	75.79	0.4	1175.03	2	59416000	67076000	49102000	107910000	49756000	145020000
P26038	ESEAVEWQQK	Fully Tryptic	50.52	-1.2	617.29	2	149580000	160400000	203720000	108630000	144290000	144950000
P13727	SLQTFSQAWFTC(1)	Semitryptic	58.61	-0.2	738.335	2	2538900	2577000		97618000	126760000	144920000
P04406	GILGYTEHQVVSSDFNSDTHSSTFDAGAGIALNDHFV	Semitryptic	90.39	1.5	1303.61	3	23120000	17069000	15319000	136670000		144860000
P25398	LVEALC(1)AEHQINLIK	Fully Tryptic	69.24	1.2	875.981	2	365010000	353020000	484830000	111530000		144860000
P14314	YRSEALPTDLPAPSAPDLTEPK	Fully Tryptic	83.2	1.2	1184.61	2	146290000	142740000	214560000	113060000		144800000
P06744	TLAQLNPESSLFII	Semitryptic	65.03	1.7	773.431	2	2341800	5662400	4089800	64576000		144630000
P06733	NQIGSVTESLQAC(1)	Nontryptic	57.45	0.5	703.833	2				94165000	135390000	144140000
P13929	NQIGSVTESIQAC(1)	Nontryptic	57.45	0.5	703.833	2				94165000	135390000	144140000
P04075	PYQYPALTPEQKK	Fully Tryptic	65.96	0.5	521.612	3	143340000	128730000	186280000	96712000	116590000	144030000
P22626	YHTINGHNAEVR	Fully Tryptic	61.76	1.7	353.428	4	261680000	230160000	324910000	110350000	141550000	143950000
P26038	ALTSELANARDESK	Fully Tryptic	65.76	0.4	752.884	2				69893000		143950000
Q99536	TEAASDPQHPAASEGAAAAAASPPLLR	Fully Tryptic	98.52	0.4	853.093	3	238500000	215100000	240550000	106270000	140290000	143920000
P62937	ITIADC(1)GQLE	Fully Tryptic	39.13	-1.6	560.27	2	186550000	182340000	265920000	117450000	163460000	143480000
Q01105	IDFYFDENPYFENK	Fully Tryptic	68.88	-1	920.906	2	143050000	10296000	10051000	107030000	136240000	143430000
P06744	TLAQLNPESSLFIIASK	Fully Tryptic	76.08	-0.8	611.343	3	320890000	311430000	436190000	108440000	154760000	143210000
P51991	RGFAFVTFDDHDTVDK	Fully Tryptic	73.65	0.8	468.225	4	251780000	252760000	326310000	102400000	132240000	143060000
Q14697	ALSPQGTAQGELFLDDGHTFNYQTR	Semitryptic	86.38	1.9	1383.66	2	54172000	43790000	53499000	125660000	24136000	142640000
P12724	FRVPLLHC(1)	Semitryptic	38.5	-0.5	347.86	3	3979200	1577700	1935800	112830000	126580000	142490000
P14625	VFITDDFHDMMPK	Fully Tryptic	69.9	0.1	798.365	2	130090000	109280000	277980000	102810000	10832000	142120000
P11678	C(1)LFENQFR	Semitryptic	39.95	1	557.261	2	164680000	147140000	164970000	110910000	122890000	142010000
P23246	FGQGGAGPVGGQGPR	Fully Tryptic	64.79	0.3	671.337	2	161410000	140400000	193260000	97015000	122300000	141990000
P11021	DAGTIAGLNVMR	Fully Tryptic	47.49	-0.6	609.319	2	204350000	177770000	356060000	121380000	130910000	141700000
P08238	PEEVHHGEEEVETFAFQAEIA	Nontryptic	66.68	0.3	800.033	3				101260000		141590000
Q14697	YRVPDVLVADPPIAR	Fully Tryptic	66.04	-0.7	420.991	4	146640000	134190000	214680000	114390000	111730000	141530000
P04075	ADDGRPFPQVI	Semitryptic	46.65	-1.7	607.811	2		2812000	2820600	128160000	130450000	141520000
P62244	WQNNLLPSR	Fully Tryptic	45.71	0.1	564.302	2	163020000		188710000	111220000	138650000	141480000
P19105	LNGTDPEDVIR	Fully Tryptic	48.05	-0.1	614.812	2	187270000	164020000	210120000	108190000		141420000
P35232	IFTSIGEDYDER	Fully Tryptic	56.65	-0.3	722.833	2	131430000	135830000	169240000	102080000	126050000	141400000
P63244	FSPNSSNPIIVSC(1)GWDK	Fully Tryptic	66.63	-2.2	954.449	2	224800000	242490000	303600000			141390000
P62826	NLQYYDISAK	Fully Tryptic	45.3	-1.1	607.806	2	226840000	224500000	297830000	110840000	145110000	141060000
P84077	HYFQNTQGLIFVVDSNDRER	Fully Tryptic	78.54	1.7	813.401	3	206320000	239830000	310110000	111820000	135590000	141030000
P11678	TYRDFLPLVLGK	Semitryptic	58.86	1.2	474.61	3	110840000	98552000	109860000	116120000	85177000	140770000
P61247	SLADLQNDEVAFRK	Semitryptic	57.65	0.8	535.946	3	56736000	44748000	74425000	100880000		140490000
P08758	LLQANRDPDAGIDEAQVEQDAQALFQAGELK	Semitryptic	88.45	0.2	1118.56	3	83127000	81231000	108500000	99382000	136750000	140470000
P08238	ELISNASDALDK	Fully Tryptic	44.69	-0.1	638.325	2	498110000	462720000	666180000	93900000	130410000	140410000
P62888	TGVHHYSGNNIELGTAC(1)GK	Fully Tryptic	86.88	-0.6	1007.97	2	141750000	137190000	180880000	105390000	124510000	140340000
Q13185	GFTDADNTWEPEENLDC(1)PELIEAFLNSQK	Fully Tryptic	77.31	0	1128.17	3	131000000	142350000	192330000	98647000	56956000	140340000
P02768	LVRPEVDVMC(1)TAFHDNEETFLK	Fully Tryptic	85.38	-1.1	663.321	4	282660000	262420000	362800000	93718000	131490000	140210000
P13796	VREITENLMATGDLDQDGR	Fully Tryptic	79.98	-0.8	1067.01	2	189240000	179440000	334860000	92852000	128270000	140150000
P25398	A(3)EEGIAAGGVMDVNTALQEVLK	Fully Tryptic	87.14	-0.7	1129.07	2	218360000	363560000	446800000	38133000	58998000	140130000
P26038	GMLREDAVLEYLK	Fully Tryptic	60.09	-0.1	512.941	3	131940000	118350000	349040000	109070000	128360000	140070000
P25705	NVQAEEMVEFSSGLK	Fully Tryptic	68.46	0.1	834.401	2	214970000	223760000	359210000	106400000	124280000	140060000
Q92688	IFGGLDMLAEK	Fully Tryptic	48.58	1.5	597.316	2	134940000	129720000	245190000		121390000	140060000
P40926	M(2)ISDAIPELK	Fully Tryptic	50.63	0.4	566.8	2	161960000	157790000	126160000	85156000	119170000	139960000
P13639	AYLPVNESFGFTADLR	Fully Tryptic	74.47	-0.1	600.637	3	195270000	223190000	259060000	103140000	131830000	139920000
P23528	AVLFC(1)LSEDKK	Fully Tryptic	46.1	0.2	655.345	2	178820000	177120000	272140000	111450000	135210000	139750000
P27797	KHEQNIDC(1)GGGYVK	Semitryptic	68.22	0.1	802.878	2	3658400	3106600		94660000	122150000	139170000
P21796	LTLSALLDGK	Fully Tryptic	39.92	-0.3	515.811	2	162150000	164920000	235590000	109880000	139110000	139140000
Q9Y277	LTLSALIDGK	Fully Tryptic	39.92	-0.3	515.811	2	162150000	164920000	235590000	109880000	139110000	139140000
P60660	VLDFEHFLPMLQTV	Semitryptic	53.36	0.6	844.94	2	22945000	30974000	36660000	85881000		139110000
P61254	FNPFVTSDR	Fully Tryptic	44	1	541.768	2	113200000	92624000	148960000	98681000	133510000	139100000
P24534	SPAGLQVLNDYLADK	Fully Tryptic	69.31	-1	802.419	2	207610000	192130000	293040000	101080000	129620000	138530000
P62805	VTYTEHAK	Semitryptic	35.63	-2.2	474.742	2				128230000	91109000	138460000
Q15084	AVLPHILDTGAAGR	Semitryptic	57.97	-0.5	464.265	3	25014000	20415000	24741000	98599000	13973000	138360000
P27797	DDEFTHLY	Semitryptic	35.1	-0.6	520.222	2		139990000	219160000	101230000	134220000	138200000
P48735	TIEAEAAHGTVTR	Fully Tryptic	61.79	-1.6	678.348	2	193210000	146480000	246530000	105860000	38152000	138200000
P47756	DETVSDC(1)SPHIANIGR	Fully Tryptic	72.63	-0.1	885.907	2	181180000	154280000	223880000	107570000	133660000	138190000
P13639	SLFYELSENDLNFIK	Semitryptic	69.69	-0.1	916.459	2	58166000	59744000	70609000	99156000	56561000	138190000
Q15365	IITLTGPTNAIFK	Fully Tryptic	51.16	1.6	463.611	3	287570000	277760000	349410000	112510000	1679500	137960000
P11021	TVPAYFNDAQR	Semitryptic	54.13	0.7	641.315	2	20245000		14549000	90924000	111660000	137850000
P04899	EIYTHFTC(1)ATDTK	Fully Tryptic	74.3	-0.7	793.861	2	106400000	97619000	157060000	92947000	123360000	137780000
Q13263	A(3)ASAAAASAAAASAASGSPGPGEGSAGGEK	Fully Tryptic	90.66	0.7	1215.06	2	217010000	213850000	262070000	119370000	7432000	137770000
P05114	TEESPASDEAGEK	Fully Tryptic	41.12	-0.5	675.288	2	121340000	45948000	94403000	143930000	59181000	137700000
P35579	KFDQLLAEEK	Fully Tryptic	49.36	-2.9	610.828	2	169460000	167860000	235560000	97858000	135730000	137550000
P52272	GDFFPPERPQQLPHGLGGIGMGLGPGGQPIDANHLNK	Fully Tryptic	65.23	-1.7	955.483	4	203390000	199360000	317780000	85451000		137420000
P23396	RFGFPEGSVELYAEK	Fully Tryptic	70.05	-0.8	576.957	3	127640000	133030000	190710000	91304000	94594000	137410000
P18124	EANNFLWPFK	Fully Tryptic	53.85	0.3	633.319	2	99579000	86049000	112690000	114690000	137980000	137360000
P52209	LVPLLDTGDIIIDGGNSEYRDTTRR	Fully Tryptic	55.52	-0.8	698.116	4	209360000	195860000	232390000	124890000		137280000
P52566	ELQEM(2)DKDDESLIK	Fully Tryptic	66.65	-0.2	854.901	2	175340000	215590000	103040000	99185000	36791000	137190000
O14773	TGWGTPNFPALLK	Semitryptic	57.76	-0.7	701.379	2	94124000	66589000	79299000	99957000	134550000	137090000
P06733	FGANAILGV	Semitryptic	29.21	-1.2	431.245	2	53981000	40059000	25801000	120410000	147300000	137020000
P07203	FLVGPDGVPLRR	Fully Tryptic	51.62	0.4	663.388	2	143350000	130570000	187050000	93028000		136950000
P20700	SISHSASATGNVC(1)IEEIDVDGK	Semitryptic	93.1	-0.4	1145.04	2	1631800			93468000	133560000	136920000
P40925	VIVVGNPANTNC(1)LTASK	Fully Tryptic	67.61	-1.3	879.463	2	169910000	168380000	228800000	103510000	128960000	136680000
P12956	NIYVLQELDNPGAK	Fully Tryptic	62.77	0.1	787.415	2	140300000	146050000	227670000	114870000	142130000	136660000
P11678	AFTAGVDC(1)ER	Semitryptic	40.56	0.3	563.254	2	111350000	80449000	94128000	96100000	116870000	136450000
P26038	TQEQLALEMAELTAR	Fully Tryptic	63.69	-0.5	852.435	2	75462000	298230000	468660000	75395000		136390000
O00299	IGNC(1)PFSQR	Fully Tryptic	51.82	1.8	539.76	2	126860000	95312000	146020000	106430000	115370000	136270000
Q969H8	AFDVRPGGVVHSFSHNVGPGDK	Semitryptic	79.53	2.1	760.384	3	11352000			70503000		136080000
P0C0S5	RGDEELDSLIK	Semitryptic	44.49	0.5	425.558	3	36607000	25118000	33072000	113630000	33300000	136070000
Q8IUE6	HLQLAVR	Fully Tryptic	25.9	0.6	418.759	2	186690000	91899000	190530000	116880000		135770000
P30040	RLAENSASSDDLLVAEVGISDYGDK	Fully Tryptic	85.7	-0.6	1312.64	2	146970000	141620000	179240000	99042000	124950000	135580000
P52272	AFITNIPFDVK	Fully Tryptic	51.42	-0.9	632.85	2	244430000	235880000	320820000	108650000	137180000	135530000
P62857	EGDVLTLLESER	Fully Tryptic	49.07	-2.2	680.85	2	189960000	184620000	254570000	113230000	156330000	135490000
P00367	SEAVADREDDPNFFK	Semitryptic	69.12	0.8	870.398	2	146000000	142820000	173110000	85951000	128240000	135280000
P27797	GLQTSQDAR	Fully Tryptic	39.03	0	488.246	2	239000000	41377000	99352000	177450000	50231000	135150000
Q9Y277	LSQNNFALGYK	Fully Tryptic	50.07	0.1	627.827	2	162610000	148810000	195490000	103140000	117290000	135090000
P21796	SENGLEFTSSGSANTETTK	Fully Tryptic	75.73	0.5	980.443	2	145990000	126830000	188290000	106410000	129240000	135060000
P08670	FANYIDK	Fully Tryptic	37.56	-0.5	435.721	2	247540000	217910000	381360000	112640000	121830000	135030000
P14209	KPSAGDDFDLGDAVVDGENDDPRPPNPPK	Fully Tryptic	93.67	0.2	1012.14	3	138710000	134080000	172210000	100960000	7145000	134960000
P30086	LYTLVLTDPDAPSRK	Fully Tryptic	60.22	-0.5	563.645	3	206690000	187880000	250950000	103950000	128450000	134870000
P14866	SDALETLGFLNHYQMK	Fully Tryptic	71.73	-1.4	933.955	2	198830000	198800000	278810000	119110000	159290000	134830000
P36578	LDELYGTWR	Fully Tryptic	38.86	-0.1	576.788	2	58175000	60418000	77712000	105620000	133040000	134810000
P21964	DRYLPDTLLLEEC(1)	Semitryptic	53.73	-0.7	818.897	2	5851600	7053000		112270000	143910000	134390000
P23284	HYGPGWVSMANAGK	Fully Tryptic	72.7	-1	737.848	2	131130000	122700000	251420000	101520000	114910000	134380000
P13796	HVIPMNPNTNDLFNAVGDGIVLC(1)	Semitryptic	73.34	0.7	1255.61	2	3642500	3637400	3625700	113140000	135980000	134110000
P20160	GPDFFTRV	Semitryptic	34.45	0.6	469.74	2				83013000	92518000	134100000
Q92522	ALVQNDTLLQV	Semitryptic	22.84	0.2	607.343	2			14277000	82356000		134020000
P30086	APVAGTC(1)YQAEWDDYVPK	Fully Tryptic	97.8	-0.2	1035.47	2	204840000	184790000	284920000	97514000	127860000	133900000
P06733	SGKYDLDFK	Fully Tryptic	52.6	0.8	536.769	2	191820000	166980000	217520000	135370000	135020000	133830000
Q01105	EFHLNESGDPSSK	Fully Tryptic	66.88	-0.9	723.828	2	88777000	133000000	194530000	64376000	136860000	133820000
P27695	EGYSGVGLLSR	Fully Tryptic	51.77	-1.2	569.298	2	173310000	148680000	204190000	101450000	129680000	133730000
P61353	NIDDGTSDRPYSHALVAGIDRYPR	Fully Tryptic	75.27	1	538.469	5	171120000	167120000	183740000	98955000		133700000
P06753	LVIIEGDLERTEER	Fully Tryptic	54.01	-0.3	836.449	2	199550000	221380000	287280000	99092000		133680000
P26583	HPDSSVNFAEFSK	Fully Tryptic	68.85	-0.9	732.841	2	176630000	189360000	243720000	98101000	129480000	133620000
P27824	GTLSGWILSK	Fully Tryptic	43.74	-1.4	531.302	2	124710000	114160000	170090000	111830000	135700000	133430000
P08246	SNVC(1)TLVR	Fully Tryptic	36.4	0.6	474.75	2	56060000		71960000	143320000		133060000
P61586	LRPLSYPDTDVI	Semitryptic	31.36	-1.1	694.874	2				103750000		132980000
P07237	THILLFLPK	Fully Tryptic	49.03	0.4	541.342	2	239290000	261690000	315760000	111700000	127650000	132860000
P49411	HYAHTDC(1)PGHADYVK	Fully Tryptic	84.41	0.7	590.927	3	121430000	119430000	181750000	96815000	132220000	132810000
P06733	EGLELLK	Fully Tryptic	21.6	0.3	401.24	2	225090000	104930000		141540000	93987000	132790000
P52209	DAFDRNPELQNLLLDDFFK	Fully Tryptic	89.52	1.2	1155.58	2	117090000	161190000	206430000	90120000	123080000	132710000
P13010	TDTLEDLFPTTK	Fully Tryptic	55.12	-1.6	690.847	2	147090000	113390000	176550000	155080000	133530000	132700000
P62873	S(3)ELDQLRQEAEQLK	Fully Tryptic	64.72	-2	864.94	2	179430000	180320000	253480000	122150000		132700000
P14625	TETVEEPMEEEEAAK	Fully Tryptic	59.08	-0.6	861.374	2	152070000	115800000	223580000	89359000		132690000
Q07021	ALVLDC(1)HYPEDEVGQEDEAESDIFSIR	Fully Tryptic	85.36	0.7	1046.14	3	142020000	170430000	201110000	105690000	140960000	132610000
P08238	RAPFDLFENK	Fully Tryptic	47.37	0	412.884	3	146970000	145410000	193810000	85429000	125990000	132380000
P62826	PFLWLAR	Fully Tryptic	31.85	-1	451.765	2	135560000	143120000	218980000	106940000	127850000	132340000
O00299	GVTFNVTTVDTK	Fully Tryptic	55.13	-1	641.337	2	198280000	184740000	251340000	103690000	138570000	132270000
P62241	IIDVVYNASNNELVR	Fully Tryptic	62.74	0.1	573.641	3		68974000	189140000	98541000	69941000	131850000
P26599	NFQNIFPPSATLHLSNIPPSVSEEDLK	Fully Tryptic	70.73	0.5	998.846	3	84659000	167410000	240570000	118450000	119280000	131810000
P62805	RISGLIYEET	Semitryptic	34.95	-0.7	590.814	2				109960000		131760000
P51991	M(3)EVKPPPGRPQPDSGR	Fully Tryptic	58.78	-0.8	597.305	3	173830000	155050000	250190000	104160000		131730000
P61313	VLNSYWVGEDSTYK	Fully Tryptic	63.55	-0.8	830.896	2	96553000	89216000	131250000	103890000	129850000	131680000
P00491	LTQAQIFDYGEIPNFPR	Fully Tryptic	76.27	-0.4	670.342	3	234310000	195060000	289330000	91698000	138330000	131530000
Q13151	LFIGGLNVQTSESGLR	Fully Tryptic	66.38	-0.2	845.96	2	160890000	187180000	200450000	109700000	113280000	131250000
P67936	IQLVEEELDR	Fully Tryptic	37.25	-1.4	622.329	2	178030000	165770000	235100000	92686000	135060000	131170000
P13284	TDALQPPHEYVPWVTV	Semitryptic	66.08	-0.4	926.467	2	8789800	7742700		95616000	96133000	130860000
Q92522	KVPWFDQQNGR	Fully Tryptic	63.85	-1.4	458.901	3	42298000	42521000	50921000	97259000	124940000	130650000
P78417	VPSLVGSFIR	Fully Tryptic	38.97	-0.4	537.819	2	174260000	166850000	221830000	90189000	135830000	130580000
P05109	GNFHAVYR	Fully Tryptic	42.44	-1.4	482.243	2	229970000	183960000	265720000	94648000	120000000	130500000
P30044	THLPGFVEQAEALK	Fully Tryptic	58.03	-0.2	770.412	2	142620000	140480000	225750000	93114000	81090000	130440000
P35579	QRYEILTPNSIPK	Fully Tryptic	52.63	0.6	520.291	3	119230000	123110000	173160000	90414000	68472000	130430000
P60842	VLITTDLLAR	Fully Tryptic	35.4	-1.4	557.844	2	140780000	130160000	193310000	111160000	135200000	130330000
Q16836	FIVDGWHEMDAENPLHQPSPSLNK	Fully Tryptic	91.12	-1.2	921.105	3	135550000	128790000	193910000	100480000		130240000
P07437	ISVYYNEATGGK	Fully Tryptic	57.79	-0.2	651.322	2	718530000	647130000	906460000	103210000	122510000	130080000
P35659	NVGQFSGFPFEK	Fully Tryptic	62.58	-0.4	678.832	2	112580000	105140000	152930000	106060000	120580000	130060000
P05164	SSEM(2)PELTSMHTLLLR	Fully Tryptic	71.77	-0.1	930.963	2	249350000	321300000	221660000	95027000	115010000	129710000
P13796	YPALHKPENQDIDWGALEGETR	Fully Tryptic	84	-0.1	847.078	3	203040000	199560000	304710000	117790000	168290000	129650000
P37837	WLHNEDQMAVEK	Fully Tryptic	70.41	0.2	750.351	2	171550000	136410000	284790000	104510000	116070000	129620000
P14625	NFPIYVWSSK	Semitryptic	48.06	0.2	620.822	2	50328000	36814000	40647000	105380000	130490000	129530000
P07237	ILFIFIDSDHTDNQR	Fully Tryptic	69.64	0.9	611.976	3	249710000	338450000	324580000	110920000	116440000	129530000
Q07955	IYVGNLPPDIR	Fully Tryptic	55.21	-0.3	628.853	2	157690000	149950000	209130000	101430000	111280000	129490000
P20700	AGGPTTPLSPTR	Fully Tryptic	52.37	0.3	577.812	2	197470000	73901000	137050000	139890000	73051000	129460000
P32969	SNSAALIQQATTVK	Semitryptic	57.06	0.2	716.394	2	68968000	52696000	63577000	103680000	126440000	129420000
P07437	HIQAGQC(1)GNQIGAK	Semitryptic	65.23	-1.4	741.366	2	9371000	2019300	2137200	111520000	79295000	129370000
P68371	HLQAGQC(1)GNQIGAK	Semitryptic	65.23	-1.4	741.366	2	9371000	2019300	2137200	111520000	79295000	129370000
P13639	IWC(1)FGPDGTGPNILTDITK	Fully Tryptic	77.89	-1.3	702.35	3	136650000	134400000	167810000	98508000	119950000	129260000
P35579	ELEDATETADAMNR	Fully Tryptic	58.14	-0.4	783.341	2	183060000	138720000	265830000	82711000	104460000	129140000
P04406	AINDPFIDLNYM(2)V	Nontryptic	59.35	0.3	770.871	2				85290000	110480000	129090000
P15880	AFVAIGDYNGHVGLGVK	Fully Tryptic	62.18	2	572.975	3	130890000	133760000	187940000	112200000	142210000	128930000
P68104	PM(2)C(1)VESFSDYPPLGR	Fully Tryptic	78.01	-0.1	885.895	2	155610000	170580000	45761000	76630000	102950000	128870000
P04406	VPTANVSVV	Semitryptic	35.68	0.6	443.256	2	29323000	15959000	16120000	111160000	102330000	128810000
P19338	VEGTEPTTAFNLFVGNLNFNK	Fully Tryptic	82.79	1.5	771.391	3	288040000	116630000	188960000	38510000	143000000	128490000
P08670	LQEEMLQREEAENTLQSFRQDVDNASLA	Semitryptic	84.72	0.3	1088.85	3	4784200			59596000	77035000	128430000
P06454	AAEDDEDDDVDTK	Fully Tryptic	64.36	-0.5	719.278	2	188230000	113740000	162510000	127400000	78934000	128290000
Q15365	C(1)SDAAGYPHATHDLEGPPLDAYSIQGQHTISPLDLAK	Fully Tryptic	110.8	-0.4	987.223	4	160320000	136970000	180980000	106610000	123820000	128120000
P07237	FIDSDHTDNQR	Semitryptic	54.77	0.3	674.3	2		1369600	1715300	86162000	110740000	128080000
P08238	ALLSSGFSLEDPQTHSNR	Semitryptic	77.33	0.9	979.983	2	72109000	56136000	47573000	96959000	116490000	127900000
P60709	GIVMDSGDGVTHTVPIYEGYALPHAILR	Semitryptic	83.44	-0.5	994.511	3	132540000	79501000	101850000	107310000		127890000
Q06323	ISELDAFLK	Fully Tryptic	37.74	-2.3	518.288	2	129320000	126200000	185330000	92487000	118740000	127790000
P09012	A(3)VPETRPNHTIYINNLNEK	Fully Tryptic	78.67	-0.8	1133.08	2	141160000	155190000	179110000	94130000		127660000
P61626	SALLQDNIADAVAC(1)	Nontryptic	60.06	0.5	730.856	2				81874000	84844000	127630000
Q06323	IEDGNNFGVAVQEK	Fully Tryptic	57.83	-0.4	760.373	2	142020000	145210000	195630000	96483000	122450000	127620000
P23246	IVEPLEQLDDEDGLPEK	Semitryptic	70.01	-1.1	969.98	2	19442000	18051000	18264000	94679000	121550000	127470000
P06396	SEDC(1)FILDHGK	Fully Tryptic	57.79	1.4	440.868	3	273370000	103290000	341120000	48960000	57488000	127380000
P46777	RFPGYDSESK	Fully Tryptic	39.78	2.7	593.28	2	118950000	114780000	168650000	95780000	126860000	127370000
P67936	HIAEEADRKYEEV	Semitryptic	56.18	0.3	794.884	2	3834800	2805500		76637000		127280000
P31946	AVTEQGHELSNEER	Fully Tryptic	72.72	-0.2	799.874	2	267060000	209220000	326030000	92527000	39515000	127260000
P13796	VPVDWNR	Fully Tryptic	31.7	-1.7	443.232	2	135280000	108600000	211070000	92163000	116250000	127230000
P62841	TFNQVEIKPEMI	Semitryptic	58.22	0.3	724.876	2	17383000	14105000	28858000	94097000	112860000	127070000
P22626	YHTINGHNAEVRK	Fully Tryptic	68.65	1.1	385.451	4	203720000	190350000	259440000	68795000	102140000	126980000
Q13263	LSPPYSSPQEFAQDVGR	Fully Tryptic	68.89	-0.9	939.454	2	140720000	129170000	203680000	88961000	118530000	126630000
P20674	SHGSQETDEEFDAR	Semitryptic	73.64	-1.6	804.331	2	132600000	120940000	161840000	89557000	114280000	126600000
P26038	VLLASYAVQSK	Semitryptic	41.42	-0.6	589.842	2	45149000	34356000	45347000	93075000	120450000	126560000
Q00839	EKPYFPIPEEYTFI	Semitryptic	55.96	2.3	886.945	2				88643000	123280000	126550000
P13639	VFSGLVSTGLK	Fully Tryptic	48.43	-1.3	554.323	2	150050000	144920000	204240000	101320000	129990000	126420000
P68871	VAGVANALAHK	Semitryptic	42.46	0.3	350.873	3	3060600	1329400	1875700	104180000	48218000	126100000
Q15907	G(3)TRDDEYDYLFK	Fully Tryptic	52.03	-0.6	782.351	2	105030000	110950000	158940000	92931000		126100000
P02768	RPC(1)FSALEVDETYVPK	Fully Tryptic	63.1	0.7	637.649	3	152470000	142420000	225120000	91725000	127350000	125990000
P22626	GFGFVTFDDHDPVDK	Fully Tryptic	72.25	-3.9	848.383	2	134360000	132660000	244230000	90259000	108210000	125960000
P13639	YVEPIEDVPC(1)GNIVGLVGVDQFLVK	Fully Tryptic	82.45	0.1	920.482	3	133840000	134270000	186010000	89172000	124050000	125950000
P21796	TDEFQLHTNVNDGTEFGGSIYQK	Fully Tryptic	113.11	-1.4	1300.6	2	125250000	169290000	188570000	92276000	110880000	125910000
P35579	NMDPLNDNIATLLHQSSDK	Fully Tryptic	80.51	-2.1	1063.51	2	234750000	170820000	436230000	118000000	123300000	125850000
P50914	ALVDGPC(1)TQVR	Fully Tryptic	37.8	-0.4	608.311	2		49847000		84080000		125780000
P14625	ALVASQYGWSGNMER	Semitryptic	67.16	0.5	556.932	3	8879500	5515100	12276000	80888000	91122000	125660000
P14618	RFDEILEASDGIMVAR	Fully Tryptic	77.13	-0.6	911.461	2	229480000	289080000	629170000	94677000	120230000	125560000
P62277	GLTPSQIGVILR	Fully Tryptic	46.28	-1.2	627.382	2	165650000	158830000	222650000	102040000	110170000	125370000
Q15084	NRPEDYQGGR	Fully Tryptic	56.74	0.1	596.279	2	118000000	101120000	132650000	87029000	106940000	125190000
P07437	LAVNMVPFPR	Fully Tryptic	54.11	-0.6	572.32	2	561320000	486440000	925720000	112590000	134300000	125130000
P30101	DASIVGFFDDSFSEAHSEFLK	Fully Tryptic	77.48	0	1174.54	2	523360000	527940000	696300000	90180000	124280000	125090000
P10809	C(1)EFQDAYVLLSEK	Fully Tryptic	73.79	-1.4	534.588	3	87252000	100500000	135610000	108660000	125510000	125030000
P61978	IILDLISESPIK	Fully Tryptic	50.03	-0.2	670.905	2	432090000	466130000	531940000	121420000	124980000	124930000
P07737	TLVLLMGK	Fully Tryptic	38	1.6	437.776	2	283320000	253770000	490560000	126240000	122980000	124790000
P30086	YVWLVYEQDRPLK	Fully Tryptic	63.31	-1	854.956	2	160950000	190610000	210230000	101220000	110730000	124750000
P68363	SIQFVDWC(1)PTGFK	Fully Tryptic	65.78	-0.6	792.879	2	219390000	227440000	323500000	98408000	116910000	124680000
O75964	VELVPPTPAEIPR	Fully Tryptic	50.66	-0.7	473.273	3	126350000	119740000	167480000	93407000	114580000	124610000
Q9H0U4	LLLIGDSGVGK	Fully Tryptic	36.87	-0.6	536.324	2	83485000	76426000	120160000	97650000	109620000	124530000
Q15286	LLIIGDSGVGK	Fully Tryptic	36.87	-0.6	536.324	2	83485000	76426000	120160000	97650000	109620000	124530000
P62805	DAVTYTEH	Semitryptic	31.56	0.9	468.209	2	26814000	16531000	25954000	136640000	104410000	124440000
P53999	EQISDIDDAVR	Fully Tryptic	33.76	-1.7	630.806	2	167610000	158560000	203360000	98670000		124410000
P02765	KC(1)DSSPDSAEDVR	Semitryptic	35.27	-1.1	733.314	2						124040000
P14314	LWEEQLAAAK	Fully Tryptic	39	-1	579.811	2		117030000		82037000	118360000	123940000
P09382	FPNRLNLEAI	Semitryptic	38.82	-0.6	593.832	2	71540000	50255000	66218000	111140000		123900000
P04406	NGNPITIFQERDPSK	Semitryptic	71.04	-0.5	858.439	2	16253000	6550800	13420000	98579000	113280000	123880000
P06748	LAADEDDDDDDEEDDDEDDDDDDFDDEEAEEK	Fully Tryptic	86.26	0.4	1241.74	3	109840000	118100000		79075000		123790000
P27797	LGLDLWQVK	Semitryptic	40.42	0.4	536.314	2	20130000	14272000	16539000	102090000	126630000	123680000
P04075	ALSDHHIYLEGTLLKPNMVTPGHAC(1)TQK	Fully Tryptic	96.85	-0.3	783.649	4	198250000	155400000	242890000	95142000	103360000	123530000
P11142	EEFEHQQK	Fully Tryptic	47.08	0.1	537.746	2	162910000	71404000	126860000	109630000	66376000	123490000
P08670	LLQDSVDFSLADAINT	Semitryptic	54.93	0.3	861.433	2	45378000		30650000	86823000	112110000	123450000
P62258	M(3)DDREDLVYQAK	Fully Tryptic	57.18	-0.8	508.904	3	214900000	207930000	324030000	100530000		123390000
P37802	ENFQNWLK	Fully Tryptic	34.93	1.1	539.77	2	142850000	134680000	209460000	96245000	132670000	123260000
P08238	SIYYITGESK	Fully Tryptic	51.12	0	580.795	2	186980000	169310000	238270000	95503000	115570000	123190000
P09651	YHTVNGHNC(1)EVR	Fully Tryptic	62.73	-0.4	372.172	4	174500000	162960000	233670000	86894000	92658000	123020000
P06396	EPGLQIWR	Fully Tryptic	40.34	-1.9	499.774	2	122410000	114760000	175020000			122940000
Q00839	GNFTLPEVAEC(1)FDEI	Semitryptic	43.01	-0.1	870.893	2	5295300	5622800	7093400	92210000	126920000	122890000
Q00839	LQAALDDEEAGGRPAMEPGN(4)GSLDLGGDSAGR	Fully Tryptic	89.03	1.7	1043.15	3	156440000	139720000	305350000	96699000	113730000	122800000
P27824	PFLFDTK	Fully Tryptic	37.66	-0.9	434.234	2	117680000	109700000	180460000	99134000	122790000	122770000
P68363	DVNAAIATIK	Fully Tryptic	46.68	-0.7	508.292	2	252460000	161750000	331930000	107700000	88394000	122760000
P20160	DWIDGVLNNPGPG	Semitryptic	57.56	0	677.325	2	153710000	128540000	183290000	96716000	125470000	122720000
P42166	GPPDFSSDEEREPTPVLGSGAAAAGR	Fully Tryptic	91.89	-0.1	857.409	3	142400000	167910000	225050000	80378000	6440400	122600000
P08238	KLGLGIDEDEVAAEEPNAAVPDEIPPLEGDEDASR	Semitryptic	90.5	-0.3	1220.92	3	4575700	4330200	3751400	82599000	58257000	122450000
P07355	SLYYYIQQDTK	Fully Tryptic	55.24	-1.7	711.35	2	166320000	171580000	210380000	97121000	113240000	122430000
P68363	FHSFGGGTGSGFTSLLMER	Semitryptic	78.64	-0.1	663.316	3	6671900	4916000	8157700	83970000	85645000	122330000
P35268	NFEQFLQER	Semitryptic	41.29	0.6	605.797	2	9334500	6364700	5972000	105710000	129450000	122260000
P0DMV9	LLQDFFNGR	Fully Tryptic	41.95	0.2	555.291	2	137950000	141590000	195940000	98790000	120110000	122180000
P05164	DGDRFWWENEGVFSM(2)QQR	Fully Tryptic	74.33	-0.7	1152	2	80001000	98767000	150810000	90832000	130210000	122150000
P62263	TPGPGAQSALR	Fully Tryptic	44.02	-0.8	527.785	2	160980000	104690000	162720000	95891000	85482000	121920000
P35579	IIGLDQVAGMSETALPGAFK	Fully Tryptic	79.12	-0.4	1009.53	2	336630000	296250000	488280000	85834000	118120000	121870000
P06733	TIAPALVSK	Fully Tryptic	34.84	-0.8	450.281	2	267610000	100560000	228850000	127790000	72507000	121870000
P60842	LLSATMPSDVLEVTK	Semitryptic	60.92	0	802.434	2		33345000		94989000	112730000	121860000
P52907	A(3)DFDDRVSDEEK	Fully Tryptic	52.39	-1.8	734.314	2	136770000	159690000	195100000	101410000		121770000
O75367	AASADSTTEGTPADGFTVLSTK	Fully Tryptic	86.46	1.4	1064.01	2	344290000	331330000	397350000	105010000	131790000	121700000
P27824	SDAEEDGGTVSQEEEDRKPK	Fully Tryptic	81.57	0.8	552.249	4	109130000	127630000	193730000	84896000	65585000	121580000
P31943	GLPWSC(1)SADEVQR	Fully Tryptic	60.86	-0.3	752.846	2	160690000	152120000	217390000	94993000	125750000	121520000
P09382	EAVFPFQPGSVAEV	Semitryptic	61.24	-1.2	738.871	2	34115000	21116000		110590000	141050000	121510000
P04080	VFQSLPHENKPLTLSNYQTNK	Fully Tryptic	75.33	-1.8	820.094	3	143260000	139840000	168980000	88732000	11891000	121340000
P26038	RKPDTIEVQQMK	Fully Tryptic	57.46	-0.5	736.898	2	149350000	115170000	202250000	93465000	73402000	121090000
P07900	FYEQFSK	Fully Tryptic	42.52	-0.8	474.726	2	134230000	133750000	204200000	96925000	116070000	120790000
P07900	LLSSGFSLEDPQTHANR	Semitryptic	76.15	2.1	936.468	2	16122000	13480000	13946000	94021000	109780000	120630000
P25705	AFAQFGSDLDAATQQLLSR	Semitryptic	85.81	-0.4	1020.01	2	4879700		5813000	92690000	129160000	120350000
P52907	LLLNNDNLLR	Fully Tryptic	38.51	-1.7	599.35	2	225800000	219890000	277020000	97122000	124260000	120330000
P58876	AMGIMNSFV	Semitryptic	36.32	-0.6	485.23	2	21464000	18386000	38254000	90166000	106520000	120280000
P46940	LGLAPQIQDLYGK	Fully Tryptic	56.01	0	708.398	2	129820000	118780000	171850000	74327000	110090000	120260000
P08708	DNYVPEVSALDQEIIEVDPDTK	Fully Tryptic	78.85	-0.5	1245.1	2	112660000	107500000	84854000	85891000	113100000	120200000
P09382	A(3)C(1)GLVASNLNLK	Fully Tryptic	60.9	-0.1	651.348	2	228690000	240620000	373730000		128940000	120130000
P11678	DFLPLVLGK	Fully Tryptic	42.53	-0.4	501.305	2	135820000	155160000	278800000	97387000	146680000	120100000
Q9H0U4	EFADSLGIPFLETSAK	Fully Tryptic	69.29	-1.1	862.94	2	146210000	111510000	144770000	93708000	120240000	120030000
Q15084	GESPVDYDGGR	Fully Tryptic	41.43	-0.3	576.252	2	122990000	121090000	171650000	87271000	116720000	119920000
P12724	FYVVAC(1)DNRD	Semitryptic	40.62	-0.4	629.779	2	367420000	434920000	353720000	151660000	226760000	119880000
P00558	ITLPVDFVTADKFDENAK	Fully Tryptic	76.21	-0.4	675.017	3	123640000	139930000	213980000	62544000	91209000	119840000
P08133	GTVRPANDFNPDADAK	Fully Tryptic	66.48	1.1	563.273	3	112960000	95160000	144210000	88131000	109070000	119830000
P27797	DPDASKPEDWDER	Fully Tryptic	69.97	0.4	780.334	2	119350000	123660000	124350000	88824000	47356000	119790000
P13639	ARPFPDGLAEDIDK	Fully Tryptic	62.04	0.5	772.391	2	144180000	134220000	207500000	91239000	79628000	119710000
P18669	YADLTEDQLPSC(1)ESLK	Fully Tryptic	70.2	-1.1	934.932	2	179040000	181780000	224320000	92061000	139020000	119610000
Q15233	FAQPGSFEYEYAMR	Fully Tryptic	64.72	-1.3	848.376	2	106330000	115420000	161820000	83407000	101150000	119580000
P55769	LLDLVQQSC(1)NYK	Fully Tryptic	49.29	-0.3	740.877	2	183900000	173370000	213010000	87409000		119520000
P35579	DLQGRDEQSEEK	Fully Tryptic	50.11	-0.9	717.328	2	144040000	88043000	79636000	95876000		119430000
P17213	IPDYSDSFK	Fully Tryptic	42.97	0.8	536.254	2	140820000	138250000	170820000	84926000	108250000	119300000
P31948	LAYINPDLALEEK	Fully Tryptic	58.79	-0.1	744.901	2	139780000	141090000	215780000	90706000	118960000	119270000
P08670	FANYIDKV	Semitryptic	39.75	-1	485.255	2				85473000	103310000	119210000
Q15366	LEEDISSSMTNSTAASRPPVTLR	Fully Tryptic	59.3	-0.4	616.31	4	151890000	141750000	216050000	73369000		119060000
P62241	Q(5)WYESHYALPLGR	Fully Tryptic	71.04	-0.4	801.888	2	70017000	75190000	109250000	55220000	83518000	119050000
P49411	KYEEIDNAPEER	Fully Tryptic	63.07	-1.7	498.234	3	102700000	111440000	143420000	86798000	104360000	119030000
P07203	LGFPC(1)NQFGHQENAK	Semitryptic	76.44	0.1	873.904	2	9731400	7646400		80009000	102100000	118860000
P31949	TEFLSFMNTELAAFTK	Fully Tryptic	71.4	0.8	617.307	3	147330000	190280000	287010000	68691000	98846000	118770000
P13796	YAFVNWINK	Fully Tryptic	50.34	0.8	577.804	2	363660000	341470000	478560000	96043000	124710000	118700000
P07355	DIISDTSGDFRK	Fully Tryptic	46.26	-1.2	451.892	3	130660000	130190000	168820000	86184000	56698000	118610000
P49773	IIFEDDRC(1)LAFHDISPQAPTHFLVIPK	Fully Tryptic	88.77	1.4	795.665	4	43410000	186010000	202150000	91174000		118520000
P60842	LQMEAPHIIVGTPGR	Fully Tryptic	75	1	809.941	2	171120000	157860000	232340000	89677000	106060000	118490000
P31943	YGDGGSTFQSTTGHC(1)VHMR	Fully Tryptic	85.86	-0.5	1049.45	2	128230000	117410000	281230000	82721000	67634000	118320000
Q08211	TTQVPQFILDDFIQNDR	Fully Tryptic	74.43	0.5	684.013	3	95829000	88340000	119420000	87603000	109170000	118280000
P61626	VVRDPQGIR	Fully Tryptic	42.57	0.6	347.205	3	162310000	121850000	176770000	85180000	98169000	118160000
Q00839	PWSQHYHQGYY	Fully Tryptic	74.62	0	733.318	2	132440000	133090000	198620000	100660000	128950000	118090000
P30101	TADGIVSHLK	Fully Tryptic	49.46	-0.1	520.79	2	162300000	83228000	149170000	98727000	74539000	118080000
P50395	SPYLYPLYGLGELPQGFAR	Fully Tryptic	81.91	-0.2	714.374	3	146210000	137270000	174770000	103140000	139430000	117640000
P39023	VGIVGYVETPR	Semitryptic	49.33	0.8	595.333	2	86653000	80632000	93483000	82154000	123560000	117460000
P06748	M(3)EDSMDMDMSPLRPQNYLFGC(1)ELK	Fully Tryptic	110.99	0	1475.13	2	154830000	119340000	351700000	73926000	89982000	117420000
P02768	LVNEVTEFAK	Fully Tryptic	46.68	-1.4	575.31	2	156590000	146920000	197000000	87566000	113390000	117360000
P10153	DQRRDPPQYPVVPVHLDR	Fully Tryptic	79.9	-0.2	438.234	5	134270000	140330000	241860000	99938000	114160000	117300000
P04406	VESTGVFTTMEK	Semitryptic	53.33	-0.7	664.823	2	23862000	17717000	21290000	86496000	97144000	117110000
P60660	ALGQNPTNAEVLKV	Semitryptic	59.9	0.3	727.404	2				87843000	116250000	117090000
P04406	VPTANVSVVDLTC(1)R	Fully Tryptic	69.5	-0.6	765.9	2	1866800000	1904200000	2810400000	117270000	165860000	117020000
Q00839	PYFPIPEEYTFIQNVPLEDR	Fully Tryptic	89.38	0.8	823.078	3	43348000	41346000	207760000		126440000	117010000
P61978	GSDFDC(1)ELR	Fully Tryptic	39.26	-1.2	549.729	2	132360000	134540000	163990000	108630000	114670000	116990000
Q15149	IIITVVEEQEQK	Fully Tryptic	49.2	-4.7	714.898	2	146380000	126500000	187170000	84370000	115410000	116940000
P07900	C(1)LELFTELAEDK	Fully Tryptic	52.25	-0.9	734.355	2	66499000	73070000	97913000	81480000	105890000	116850000
O43707	HEAFESDLAAHQDRVEQI	Semitryptic	80.73	0	1048	2	25517000	17560000	22707000	64511000	11885000	116810000
O00299	VLDNYLTSPLPEEVDETSAEDEGVSQR	Fully Tryptic	88.18	2.2	1496.7	2	137440000	146910000	202460000	93378000	5491900	116770000
P35579	Q(5)LLQANPILEAFGNAK	Fully Tryptic	74.27	-0.4	855.464	2	106170000	165650000	215760000	70939000		116730000
Q9UKX3	Q(5)IIQANPLLEAFGNAK	Semitryptic	74.27	-0.4	855.464	2	106170000	165650000	215760000	70939000		116730000
P15153	NLGLWDTAGQEDYDR	Semitryptic	65.43	-0.9	876.894	2	75835000	66926000	69668000	84723000	110310000	116670000
P04075	RC(1)QYVTEK	Fully Tryptic	35.32	-0.1	361.846	3	205030000	121950000	203170000	97250000	78801000	116600000
P01040	PATPEIQEIVDK	Fully Tryptic	55.33	-0.4	670.359	2			210480000	84126000	116360000	116470000
Q07021	TFNINNSIPPTFDGEEEPSQGQK	Semitryptic	66.91	1.7	850.399	3				61158000	98389000	116470000
P07237	NNFEGEVTK	Fully Tryptic	42.54	0.9	519.249	2	133170000	87128000	154780000	89129000	77594000	116410000
P08133	DAYERDLEADIIGDTSGHFQK	Fully Tryptic	80.05	1	1190.56	2	110440000	121030000	161010000	87041000	63312000	116410000
Q9UFN0	PGGPALWGDAFK	Fully Tryptic	66.14	0.7	608.312	2	90553000	50263000	68650000	17812000	33029000	116320000
P19105	EAFNMIDQNRDGFIDK	Fully Tryptic	81.22	-0.7	956.946	2			257060000	87551000	18399000	116170000
P23246	YGEPGEVFINK	Fully Tryptic	51.78	-1.1	626.813	2	120620000	121900000	140860000	87935000	111300000	116130000
P30041	LSILYPATTGR	Fully Tryptic	36.95	-1.6	596.339	2	135400000	123660000	159740000	87774000	106110000	116050000
P30153	IGPILDNSTLQSEVKPILEK	Fully Tryptic	72.42	-0.8	732.082	3	131180000	132030000	170260000	94374000	88445000	116000000
P05109	KGNFHAVYRDDLK	Semitryptic	58.24	0.4	781.908	2	141810000	134000000	189760000	74942000		115930000
P62873	LIIWDSYTTNK	Fully Tryptic	50.68	0.3	677.356	2	161860000	156000000	228230000	94229000	114930000	115820000
Q14103	MFIGGLSWDTTK	Fully Tryptic	55.5	-0.5	678.337	2	157960000	129480000	250820000	109480000	121970000	115760000
P06744	VDHQTGPIVWGEPGTNGQHAFYQLIHQGTK	Fully Tryptic	93.56	0.6	829.663	4	348700000	394130000	517480000	88233000	115460000	115690000
Q9UL46	IEDGNDFGVAIQEK	Fully Tryptic	62.53	-0.3	767.873	2	78269000	68727000	96065000	80387000	99336000	115600000
P13489	VNPALAELNLR	Fully Tryptic	50.57	-1.9	403.902	3	168950000	161490000	224650000	97254000	119900000	115550000
P84090	TYADYESVNEC(1)MEGVC(1)K	Fully Tryptic	73.04	-0.2	1027.91	2	164200000	178480000	269800000	88743000	100470000	115500000
P13010	TLFPLIEAK	Fully Tryptic	45.33	0.2	516.311	2	123280000	108780000	179300000	86817000	115690000	115470000
Q07955	GGPPFAFVEFEDPRDAEDAVYGR	Fully Tryptic	74.53	-0.3	1271.09	2	121770000	138540000	191480000	77249000	7517800	115230000
Q9Y5L4	YM(2)DAWNTVSR	Fully Tryptic	44.88	-2.3	629.778	2	169980000	204700000	23078000	74985000	110880000	115200000
P07900	ALLSSGFSLEDPQTHANR	Semitryptic	77.39	0.7	971.985	2	64513000	46409000	38243000	85082000	107060000	115130000
P02768	HGDLLEC(1)ADDRADLAK	Semitryptic	67.48	-0.4	899.923	2				10722000	97817000	115090000
P0DMV9	HWPFQVINDGDKPK	Fully Tryptic	73.94	0.5	420.968	4	175860000	167070000	215230000	74102000	106300000	115080000
P52597	ATENDIYNFFSPLNPV	Semitryptic	65.48	-0.1	920.941	2	7168500	9925500		70273000		115070000
O75367	EFVEAVLELR	Fully Tryptic	46.49	-1.5	602.831	2	90564000	104590000	145990000	99807000	112480000	115030000
P30041	DINAYNC(1)EEPTEK	Fully Tryptic	62.49	-0.7	791.837	2	137250000	134180000	163380000	94192000	115620000	114940000
P11021	LTPEEIER	Fully Tryptic	34.19	0.3	493.761	2	113590000	64165000	122450000	86754000	67060000	114920000
P27797	VRPDNTYEVK	Semitryptic	49.88	-0.6	407.547	3	28492000	14158000	18949000	83257000	77102000	114900000
P07237	FFPASADR	Fully Tryptic	38.69	-1.3	455.724	2	165450000	138770000	192220000	85144000	104380000	114880000
P68104	SGDAAIVDMVPGKPM(2)C(1)VESFSDYPPLGR	Fully Tryptic	90.47	-0.4	1004.47	3	178010000	181740000	123020000	75784000	90021000	114880000
Q9Y2X3	LSELLPEEVEAEVK	Fully Tryptic	49.9	0.1	528.95	3	75515000	77751000	106510000	68491000	6075100	114730000
Q06830	RTIAQDYGVLK	Fully Tryptic	51.59	1.1	421.907	3	144480000	128230000	184330000	84021000	39974000	114680000
P40926	VNVPVIGGHAGK	Fully Tryptic	54.57	-1.1	383.224	3	153130000	114790000	169920000	89799000	102370000	114660000
P14618	C(1)DENILWLDYK	Fully Tryptic	63.6	-1.8	734.841	2	130320000	131600000	161900000	105600000	130910000	114500000
P68431	FQSSAVMALQEAC(1)EA	Semitryptic	62.18	-0.2	821.366	2	13204000		5576700	79320000		114440000
P60709	MYVAIQAV	Nontryptic	32.8	-0.5	447.741	2	7790900	4521300	3494700	92281000	118190000	114360000
P12724	FRVPLLHC(1)DLINPGAQN(4)ISN(4)	Semitryptic	54.62	15.7	760.73	3	212780000	147110000	184970000	93127000		114250000
P07900	RAPFDLFENRK	Fully Tryptic	55.65	0.4	696.873	2	122110000	123180000	186540000	75974000	95777000	114210000
P06733	HIADLAGNSEV	Semitryptic	46.22	0.8	563.279	2	13832000			97911000	86096000	114180000
P11142	SFYPEEVSSMVLTK	Fully Tryptic	66.35	0.2	808.898	2	410500000	388800000	672490000	90062000	116010000	114120000
P01893	WAAVVVPSGEEQR	Fully Tryptic	52.71	-0.5	714.367	2	124510000	134170000		84971000	101450000	114090000
P22695	YEDFSNLGTTHLLR	Fully Tryptic	74.06	-1	833.414	2	117940000	110110000	131440000	90489000	112830000	113940000
P63244	LWDLTTGTTTR	Fully Tryptic	42.62	0.6	632.831	2	130940000		145800000	83220000		113820000
P27797	DKQDEEQRLKEEEEDK	Fully Tryptic	66.23	0.9	1024.48	2	89786000	88016000	129110000	80141000	25802000	113670000
P22695	AVAFQNPQTHVIENLHAAAYR	Fully Tryptic	83.37	0	588.307	4	184710000	179520000	238600000	91038000	19449000	113620000
P08238	ADLINNLGTIAK	Fully Tryptic	45.66	-1.4	621.855	2	699890000	648440000	851810000	91707000	117560000	113520000
P30040	SLNILTAFQK	Fully Tryptic	44.93	-0.2	567.829	2	171880000	172090000	250970000	105280000	129720000	113470000
P45880	TGDFQLHTNVNDGTEFGGSIYQK	Fully Tryptic	91.93	-0.7	843.394	3	121210000	122740000	251790000	83297000	117010000	113440000
Q02543	SSGEIVYC(1)GQVFEK	Fully Tryptic	55.51	1.4	801.878	2	76295000	72217000	101320000	88474000	110320000	113370000
P08133	DLEADIIGDTSGHFQK	Fully Tryptic	64.7	0	873.421	2	124640000	133670000	184840000	77530000	101220000	113120000
P68104	NMITGTSQADC(1)AVLIV	Semitryptic	66.5	-0.5	846.918	2	13050000	12292000	13916000	77930000	97265000	113080000
P67936	EDKYEEEIK	Fully Tryptic	42.51	0.1	591.78	2	147840000	115650000	248080000	88412000		112900000
P63104	DIC(1)NDVLSLLEK	Fully Tryptic	56.25	-0.6	709.863	2	126700000	128540000	188990000	112480000	135480000	112890000
P62424	HWGGNVLGPK	Fully Tryptic	44.55	0.7	532.786	2	121640000	120930000	155120000	79465000	90056000	112890000
P26373	STESLQANVQR	Fully Tryptic	38.01	-0.1	616.815	2	62881000	53024000	78412000	89340000	87508000	112770000
P46940	RFQPGETLTEILETPATSEQEAEHQR	Semitryptic	85.7	-0.2	750.119	4	20810000	17583000	18560000	85377000	89904000	112740000
P20700	NSQGEEVAQR	Fully Tryptic	45.88	0.9	559.266	2	137650000	46030000		119820000	51437000	112740000
P26447	IAMMC(1)NEFFEGFPDK	Semitryptic	72.56	-0.9	918.393	2			79313000	77039000	90088000	112710000
P06733	VGLC(1)TGQIK	Semitryptic	36.27	1.1	488.269	2	24686000			129170000	68153000	112650000
P36578	GHRIEEVPELPLVVEDK	Fully Tryptic	68.37	-0.4	653.689	3	100680000	97716000	135230000	77335000	91452000	112550000
P26599	NNQFQALLQYADPVSAQHAK	Fully Tryptic	83.4	1.8	1122.07	2	285450000	305400000	434440000	72340000	116960000	112440000
P08246	RGGC(1)ASGLYPDAFAPVAQFV	Nontryptic	67.02	-0.8	1042.01	2		8942400		78901000	28682000	112410000
Q9Y2Y8	EQERDLALTEEVIQAEGEEVK	Fully Tryptic	88.29	0.2	1208.1	2	226480000	243460000	379980000	85221000	110690000	112390000
P50395	NTNDANSC(1)QIIIPQNQVNRK	Fully Tryptic	83.94	0.1	776.389	3	92222000	89385000	114920000	84359000		112300000
P60709	VMDSGDGVTHTVPIYEGYALPHAILR	Semitryptic	79.31	0.6	937.81	3	154830000	100790000	176810000	94035000	106800000	112240000
P08670	VELQELNDRFANYIDK	Fully Tryptic	83.23	-0.2	983.997	2	164100000	149050000	235780000	91127000	9786900	112080000
P62258	VAGMDVELTVEER	Fully Tryptic	57.33	-1.3	724.357	2	141810000	182980000	241170000	76518000	104680000	111950000
P62701	VRTDITYPAGFMDVI	Semitryptic	55.79	-0.5	849.432	2	19917000	15017000	19109000	77056000		111920000
P06748	VSLGGFEITPPVVLR	Semitryptic	71.69	-2.4	792.46	2	27953000	24801000	20540000	88314000	94979000	111900000
P14314	YEQGTGC(1)WQGPNR	Fully Tryptic	64.81	0.1	776.834	2	123190000	137020000	192460000	85124000	113770000	111850000
P23396	GGKPEPPAMPQPVPTA	Fully Tryptic	63.61	0.1	787.406	2						111650000
P06733	ILPVPAFNVI	Nontryptic	45.73	1.1	541.835	2	2621800	3474300	2945200	66535000		111640000
P07203	GLVVLGFPC(1)NQFGHQENAK	Fully Tryptic	77.49	0	705.686	3	284540000	273550000	394320000	87705000	108230000	111610000
P09211	AFLASPEYV	Semitryptic	48.14	-1.9	498.755	2	29901000	21324000	18810000	82471000	101430000	111390000
P07195	SLQELNPEMGTDNDSENWK	Semitryptic	75.86	0.2	736.324	3	22005000	15123000	40267000	92724000	100910000	111360000
P26368	LFIGGLPNYLNDDQVK	Fully Tryptic	57.84	-1	903.474	2	133110000	138600000	192460000	75079000	89190000	111330000
P61158	AEPEDHYFLLTEPPLNTPENR	Fully Tryptic	80.33	2.8	1241.6	2	60377000	56401000	80655000	83375000	101080000	110970000
P14625	LFVPTSAPR	Semitryptic	33.32	-0.6	494.284	2	10253000		11956000	85513000	104030000	110940000
P14625	LIINSLYK	Fully Tryptic	29.12	0.9	482.298	2	212100000	191250000	332940000	92674000	117870000	110920000
P04040	LGPNYLHIPVNC(1)PYR	Fully Tryptic	67.05	-1	604.978	3	113900000	120950000	169200000	88052000	112580000	110890000
P06733	DYPVVSIEDPFDQDDWGAWQK	Fully Tryptic	88.7	0.5	1255.56	2	342790000	388340000	484790000	100180000	132690000	110770000
O75390	GLVYETSVLDPDEGIR	Fully Tryptic	68.58	-2	881.945	2	145550000	125000000	200290000	82446000	110170000	110710000
P35579	LEGDSTDLSDQIAELQAQIAELK	Fully Tryptic	90.07	0.3	1244.13	2	171830000	171230000	324140000	17789000	126850000	110590000
Q15459	EAENPREVLDQV	Semitryptic	45.15	5.9	699.851	2						110530000
P31146	DGGLIC(1)TSC(1)R	Fully Tryptic	48.65	0.6	569.753	2	130040000	94721000	143530000	101910000	90974000	110520000
P04899	IAQSDYIPTQQDVLR	Fully Tryptic	65.11	0	873.955	2	96910000	105950000	160210000	83349000	102210000	110450000
P04844	YHVPVVVVPEGSASDTHEQAILR	Fully Tryptic	88.4	-1.2	626.578	4	108230000	116850000	165390000	97697000	130240000	110350000
O75083	SSLAWLDEHTLVTTSHDASVK	Semitryptic	83.72	0.2	766.385	3	16060000	15125000	11608000	79691000	90896000	110290000
P11142	EIAEAYLGK	Fully Tryptic	31.15	-0.8	497.266	2	148710000	111100000	196930000	93969000		110270000
P68036	ALVNDPQPEHPLRADLAEEYSK	Semitryptic	68.87	0.4	623.816	4	11645000			71833000	15927000	110150000
P52565	SSAPGPLELDLTGDLESFKK	Semitryptic	70.17	0.3	702.032	3		6687900		74122000	95827000	110070000
P52597	HSGPNSADSANDGFVR	Fully Tryptic	73.45	-1.9	815.862	2	65742000	100870000	68809000	78577000	94654000	109950000
P35579	TRLQQELDDLLVDLDHQR	Fully Tryptic	73.56	0.8	736.386	3	85439000	109150000	102350000	71579000	49236000	109930000
P04406	LVINGNPITIFQER	Fully Tryptic	63.84	0	807.454	2	464590000	585530000	803380000	72062000	101890000	109890000
Q15424	LAEEEDLFDSAHPEEGDLDLASESTAHAQSSK	Fully Tryptic	90.55	-2.5	1143.51	3	114470000	124420000	142130000	80331000	95966000	109770000
P08238	RGVVDSEDLPLNISR	Semitryptic	65.8	-0.2	835.447	2				83667000	123240000	109670000
Q12931	RGVVDSEDIPLNLSR	Semitryptic	65.8	-0.2	835.447	2				83667000	123240000	109670000
P14618	RFDEILEASDGIMVA	Semitryptic	60.75	-0.8	833.41	2	3781700			60352000		109670000
Q02878	EKYEITEQR	Fully Tryptic	32.22	-0.1	598.301	2	18521000	13433000	12675000	71309000	76162000	109570000
P62979	STLHLVLR	Semitryptic	24.32	-0.5	469.793	2	79443000	75107000	102670000	77091000		109570000
P84103	VYVGNLGNNGNK	Fully Tryptic	49.82	-0.5	624.82	2	183450000	107980000	166910000	86852000	72671000	109360000
P00338	VTLTSEEEAR	Fully Tryptic	41.29	-0.7	567.785	2	371840000	299650000	412700000	91840000	104160000	109350000
P12956	IISSDRDLLAV	Semitryptic	40.34	0.3	601.343	2		33521000		95731000	106750000	109280000
O15143	ASSEGGTAAGAGLDSLHK	Fully Tryptic	68.01	1.5	814.899	2	160960000	113030000	162410000	90202000	20241000	109280000
A0A1W2PQS6	DYLHLPPEIVPA	Semitryptic	45.21	1.1	682.367	2	91257000	67203000	69138000	79399000		109240000
P49773	AQVARPGGDTIFGK	Fully Tryptic	61.05	-1.3	708.882	2	37154000	31747000	183270000	84670000		109220000
P35232	VLPSITTEILK	Fully Tryptic	39.67	1.3	607.375	2	109350000	101170000	151230000	91555000	97069000	109140000
P30040	ILDQGEDFPASEMTR	Fully Tryptic	65.97	0.6	854.896	2	204560000	200930000	310220000	79985000	95642000	109050000
P62269	RAGELTEDEVER	Fully Tryptic	49.06	-0.7	702.341	2	105380000	89310000	110940000	75929000	88029000	108960000
P48735	NILGGTVFREPI	Semitryptic	48.99	0.2	658.372	2	31517000	20444000	18573000	75834000	101770000	108920000
P62701	PWISLPR	Fully Tryptic	30.4	1	434.765	2	97802000	94300000	160960000	78948000	103160000	108900000
P24158	NVVLGAHNVR	Semitryptic	44.98	-0.9	360.208	3	155350000	197200000	243390000	112460000		108830000
P22626	DYFEEYGK	Fully Tryptic	40.24	-0.8	525.724	2	107610000	110690000	155350000	87510000	101080000	108740000
Q9H299	DISQDNALRDEMR	Semitryptic	57.79	-0.6	781.865	2	8377900	2444300	4479100	88871000		108720000
P02768	C(1)C(1)TESLVNR	Fully Tryptic	43.91	-0.2	569.753	2	124980000	47601000	88880000	108960000	58035000	108650000
Q09666	AEGPEVDVNLPK	Fully Tryptic	57.24	-1.5	634.329	2	131650000	115340000	151020000	76385000	100560000	108640000
Q13838	DFLLKPELLR	Fully Tryptic	48.27	-1.7	415.251	3	117080000	119720000	171600000	87293000	116800000	108500000
P11678	FGHTMLQPFMFR	Fully Tryptic	57.05	-0.2	504.581	3	101900000	100780000	469490000	91116000	81974000	108340000
P50395	TYDATTHFETTC(1)DDIK	Fully Tryptic	87.17	0.1	959.412	2	122290000	119890000	159270000	83769000	105520000	108330000
P16949	AIEENNNFSK	Fully Tryptic	33.79	-1.4	583.277	2	143680000	76177000	140560000	93640000		108300000
O43707	FAIQDISVEETSAK	Fully Tryptic	59.66	0.4	769.391	2	97005000	102690000	139340000	81907000	107270000	108280000
P48735	YFDLGLPNRDQTDDQVTIDSALATQK	Fully Tryptic	87.8	-0.1	1462.72	2	205660000	211610000	253390000	68643000	112920000	108110000
P62081	VETFSGVYK	Fully Tryptic	43.05	-1.1	515.266	2	107090000	90561000	147750000	82944000	103300000	107980000
Q09666	VDIDAPDVDVHGPDWHLK	Fully Tryptic	76.99	-0.3	1014.49	2	108590000	109430000	170740000	82788000	80118000	107850000
P26641	AAAPAPEEEMDEC(1)EQALAAEPK	Fully Tryptic	82.35	-0.7	1179.02	2	130320000	133140000	167850000	86486000	67020000	107610000
P68104	LPLQDVYK	Fully Tryptic	36.35	0	488.279	2	142910000	138530000	212890000			107610000
P52209	VDDFLANEAK	Fully Tryptic	47.34	0.1	561.277	2	172870000	142690000	202920000	83658000	91657000	107590000
P08246	GGHFC(1)GATLIAPNFVMSAAHC(1)V	Semitryptic	88.33	0	1159.04	2	22078000	19591000	31734000	64900000	73176000	107540000
P62854	DISEASVFDAYVLPK	Fully Tryptic	64.71	-0.9	827.421	2	80956000	84750000	112520000	5208100	110140000	107530000
P63104	GIVDQSQQAYQEAFEISKK	Fully Tryptic	78.74	-1.9	1085.04	2	138870000	119030000	193950000	76596000	6803200	107520000
P11678	RFC(1)GLSQPR	Fully Tryptic	43.8	-0.5	560.787	2	138050000	30222000	185490000	82147000	28624000	107430000
P62906	KYDAFLASESLIK	Fully Tryptic	64.31	-0.3	742.903	2	111020000	106330000	160740000	79979000	111040000	107390000
P55145	LC(1)YYIGATDDAATK	Fully Tryptic	58.7	-0.3	781.364	2	143690000	132140000	182440000	78907000	107160000	107160000
Q08211	YQILPLHSQIPR	Fully Tryptic	55.08	-0.5	488.949	3	91643000	84194000	149800000	66703000	88094000	107150000
P68431	YLVGLFEDTNLC(1)AIHAK	Semitryptic	64.37	0.6	655.337	3				92666000		107070000
P62081	IVKPNGEKPDEFESGISQALLELEMNSDLK	Fully Tryptic	84.29	-0.5	1110.9	3	126400000	95093000	188650000	76811000		107070000
P63244	LTRDETNYGIPQR	Fully Tryptic	66.81	0.3	781.9	2	111770000	108020000	168690000	74950000	90963000	107050000
P52907	KIEGYEDQVLITEHGDLGNSR	Semitryptic	78.65	3.5	1187.09	2	3879300	8976800	13080000	80184000	70601000	106990000
P62273	GHQQLYWSHPR	Fully Tryptic	59.08	-0.6	704.847	2	113230000	107910000	146190000	74276000	88975000	106910000
P00387	DILLRPELEELR	Fully Tryptic	52.43	-2.1	748.426	2	94705000	92034000	145900000	85210000		106730000
P30740	TINQWVK	Fully Tryptic	34.57	-0.6	444.75	2	148900000	130870000	210480000	81652000	101940000	106560000
P04264	SLNNQFASFIDK	Fully Tryptic	55.88	0.5	692.349	2	260390000	63116000	125270000	63278000	65861000	106500000
P04083	PAFFAEK	Fully Tryptic	38.9	-0.8	405.213	2	159860000	119250000	231830000	85199000	92515000	106410000
P05164	GQLGTVLR	Semitryptic	24.57	0.3	422.256	2	91887000	25352000	42260000	110380000	56685000	106280000
P51858	GFSEGLWEIENNPTVK	Fully Tryptic	73.07	-2.4	910.444	2	113630000	109650000	165910000	86196000	31408000	106250000
Q15056	TVATPLNQVANPNSAIFGGARPR	Fully Tryptic	53.98	-0.2	784.424	3	153020000	159160000	189010000	90466000		106250000
P26641	AYYVSNEELR	Semitryptic	44.25	-0.7	622.301	2	66208000	54285000	42025000	74318000	92569000	106070000
P35579	DLGEELEALK	Fully Tryptic	37.44	0.2	558.793	2	107990000	110460000	173130000	84901000	107880000	105970000
P61160	VVVC(1)DNGTGFVK	Fully Tryptic	53.15	-0.8	647.826	2	150810000	125590000	163240000	74107000	91484000	105900000
Q00839	NFILDQTNVSAAAQR	Fully Tryptic	64.78	0.3	549.953	3	131490000	131920000	179160000	78901000	71186000	105840000
P78417	LLPDDPYEK	Fully Tryptic	45.62	-1.7	545.276	2	77447000	69594000	109860000	80055000	97654000	105740000
O60832	SLPEEDVAEIQHAEEFLIKPESK	Fully Tryptic	76.03	0.6	660.337	4	98639000	84105000	118730000	75386000		105740000
P48735	PVVEMDGDEMTRI	Semitryptic	56.62	0.3	497.899	3	5265400		8662400	72229000	1358300	105730000
P30041	ALSIDSVEDHLAWSK	Semitryptic	61.07	0.4	557.618	3	8305900	6652100	8637800	96336000	103150000	105590000
P02768	AAFTEC(1)C(1)QAADK	Fully Tryptic	56.88	0.1	686.287	2	148340000	128530000	176600000	76712000	92254000	105510000
P60709	LSGGTTMYPGIADR	Semitryptic	59.75	-0.4	719.853	2	31618000	24312000	44458000	76489000	88347000	105450000
P00367	AKPYEGSILEADC(1)DILIPAASEK	Fully Tryptic	74.58	1.3	1245.63	2	109090000	95918000	142720000	86136000	85438000	105430000
P55072	NAPAIIFIDELDAIAPK	Fully Tryptic	72.58	-0.8	906	2	124560000	229340000	260730000	59527000		105410000
P78417	GSAPPGPVPEGSIR	Fully Tryptic	57.45	0.6	660.849	2	146480000	120660000	166920000	88013000	2384200	105380000
Q9BSJ8	FEWELPLDEAQR	Fully Tryptic	50.36	-0.9	766.872	2	753510		116250000	77496000	90790000	105350000
O43707	KHEAFESDLAAHQDRVEQI	Semitryptic	79.73	-1.2	1112.04	2		13447000	2153200	77069000		105340000
P62906	FPSLLTHNENMVAK	Fully Tryptic	65.99	-0.4	800.911	2	90441000	66696000	152710000	72837000		105240000
P09651	DYFEQYGK	Fully Tryptic	44.95	0	525.232	2	122330000	119390000	190100000	87221000	97128000	105150000
P13010	IQPGSQQADFLDALIV	Semitryptic	43.47	-0.3	857.954	2	22186000	34214000	34661000	71207000	104920000	105090000
P04406	SAPSADAPMFV	Nontryptic	43.81	0.9	546.756	2				98488000	97083000	104920000
P52907	TIDGQQTIIAC(1)IESHQFQPK	Fully Tryptic	81.53	-1.3	1157.58	2	237750000	230690000	324370000	89997000	9415400	104770000
P14854	NC(1)WQNYLDFHR	Fully Tryptic	66.93	0.7	776.842	2	99870000	104590000	147730000	68550000	94240000	104690000
P04406	VVDLMAHMASKE	Fully Tryptic	67.19	-1.6	665.827	2	258650000	214180000	561230000	88295000	86620000	104620000
Q06830	LNC(1)QVIGASVDSHFC(1)HLAWVNTPK	Fully Tryptic	90.35	-0.3	689.087	4	325980000	311470000	403820000	89448000	116090000	104580000
P11678	GFVNC(1)SR	Fully Tryptic	32.05	-0.8	420.195	2	136250000	69488000	130440000	93341000	72370000	104370000
P05164	IIGTQFR	Semitryptic	29.45	0.9	417.746	2				77986000		104350000
P54819	NGFLLDGFPR	Fully Tryptic	47.32	0.8	568.299	2	123880000	112870000	166440000	87822000	118220000	104310000
P41218	VITISDYSEC(1)K	Fully Tryptic	50.19	0.4	657.816	2	170120000	167600000	204490000	73474000	93256000	104220000
O75083	AVHPGGDTVAIGGVDGNVR	Semitryptic	70.66	-0.2	895.961	2	26046000	20373000	25596000	71994000	87536000	104170000
P24158	TQEPTQQHFSVAQV	Semitryptic	54.32	-0.6	800.391	2	53655000	55230000	51952000	72850000		104140000
P30101	EATNPPVIQEEKPK	Fully Tryptic	68.27	-0.5	527.282	3	114790000	68762000	125250000	27349000	79471000	104070000
P84077	SFTVWDVGGQDK	Semitryptic	55.17	0.2	669.82	2				85555000	96813000	104050000
P10809	IAEDVDGEALSTLVLNR	Semitryptic	72.87	-0.4	907.978	2	4967900	5444500	6971700	57902000	89923000	104050000
Q06323	GPPC(1)GPVNC(1)NEK	Fully Tryptic	55.92	-0.8	664.789	2	108040000	76062000	114310000	80136000	78701000	104030000
P35268	FTLDC(1)THPVEDGIMDAA	Semitryptic	66.87	-0.1	946.414	2	6115700	3660500	6014400	80000000		103990000
P37837	ILDWHVANTDK	Fully Tryptic	59.37	-1.9	656.337	2	109340000	110270000	139530000	75189000	96206000	103960000
P13489	LLC(1)ETLLEPGC(1)QLESLWVK	Fully Tryptic	69.01	-0.3	763.393	3	138400000	158370000	188990000	83049000	32340000	103940000
P05386	IYSALILHDDEVTVTEDK	Semitryptic	72.25	0.4	1031.02	2	14755000	11598000	13095000	73643000	109660000	103870000
P25705	EVAAFAQFGSDLDAATQQLLSR	Fully Tryptic	89.95	0.7	780.061	3	298770000	362620000	428630000	82730000	106230000	103800000
P62263	ADRDESSPYAAMLAAQDVAQR	Fully Tryptic	89.34	-0.7	1133.03	2	223920000	225040000	302050000	70549000	86577000	103800000
P36542	IYGLGSLALYEK	Fully Tryptic	54.52	-0.7	663.868	2	120600000	128480000	167280000	77705000	74950000	103790000
P47756	STLNEIYFGK	Fully Tryptic	48.72	0.5	586.304	2	152110000	145820000	185820000	83704000	110000000	103760000
P60842	GYDVIAQAQSGTGK	Fully Tryptic	60.72	-0.4	697.849	2	139430000	111480000	173070000	93377000	100960000	103760000
P68371	FWEVISDEHGIDPTGTYHGDSDLQLER	Fully Tryptic	88.13	-3.2	1039.48	3	340460000	363840000	503320000	75984000		103660000
P29401	FYPSDGVATEK	Semitryptic	48.11	-0.6	607.29	2			29671000	71134000		103610000
P06753	LVIIEGDLER	Fully Tryptic	29.89	-2.7	578.831	2	153450000	163830000	209920000	78037000	98839000	103470000
P06737	VLYPNDNFFEGK	Fully Tryptic	54.1	-0.3	721.851	2	111750000	109770000	143940000	83494000	95053000	103390000
P60174	ELASQPDVDGFLVGGASLKPEFV	Semitryptic	73.89	0.9	1188.11	2	29284000	20196000	5202000	67584000		103390000
P35579	RALEQQVEEMK	Fully Tryptic	52.26	-0.8	680.847	2	152200000	124230000	194780000	77146000	54870000	103360000
P09429	KKEEEEDEEDEEDEEEEEDEEDEDEEEDDDD	Semitryptic	56.37	1.2	1293.1	3	1208000	162470000	226850000	122140000		103360000
P52209	LVPLLDTGDIIIDGGNSEYRDTTR	Fully Tryptic	66.87	0	878.452	3	150960000	184960000	191560000	84936000		103350000
P36578	SELAGHQTSAESWGTGR	Semitryptic	82.82	-0.2	887.411	2	9855600	13467000	14546000	63971000	89344000	103240000
P04264	FLEQQNQVLQTK	Fully Tryptic	60.43	-0.8	738.396	2	260700000	61720000	94671000	45003000	51467000	103160000
P62753	LNISFPATGC(1)QK	Fully Tryptic	46.73	-0.3	668.34	2	118440000	111740000		89220000	117640000	103130000
P04075	YTPSGQAGAAASESLFV	Semitryptic	52.88	-0.9	828.398	2			5592000	92598000		103070000
P25705	EIVTNFLAGFEA	Fully Tryptic	55.65	0.5	655.835	2	137920000	171350000	264910000	72772000	99742000	102960000
P06748	M(2)TDQEAIQDLWQWR	Fully Tryptic	73.43	-1.9	918.421	2	139640000	169310000	215330000	64793000	87722000	102960000
P23528	LYDATYETK	Semitryptic	40.8	-1.8	552.265	2	10883000	9347500	12289000	75008000	80336000	102940000
P08238	LLSSGFSLEDPQTHSNR	Semitryptic	69.8	1	944.464	2	19998000	14373000	15751000	95072000	101680000	102800000
P54819	SYHEEFNPPK	Fully Tryptic	59.44	-1	624.288	2	84151000	82444000	103870000	67521000	93176000	102740000
P14618	IYHLQLFEELRR	Semitryptic	59.88	-0.1	404.978	4	12530000	9470200		71264000	44537000	102740000
P14625	YNDTFWK	Fully Tryptic	46.01	0.4	487.224	2	86628000	93506000	151780000	77526000		102690000
P46781	IEDFLER	Fully Tryptic	18.88	-0.1	461.237	2				88724000		102620000
P52272	LGSTVFVANLDYK	Fully Tryptic	56.34	0.6	713.883	2	162220000		238140000	81548000	113090000	102590000
P14625	YLTEPVDEYC(1)IQALPEFDGK	Semitryptic	88.74	1	1194.06	2	10884000	7714900	10216000	77719000	103220000	102370000
P11021	ITITNDQNR	Fully Tryptic	37.39	-0.8	537.78	2	177100000	65150000	132610000	104160000	59154000	102240000
P61353	RYSVDIPLDK	Semitryptic	42.28	-0.8	402.555	3	52906000	46124000	61994000	24757000	89917000	102230000
P05109	LNSIIDVYHK	Semitryptic	32.84	0.2	601.331	2	153050000	144320000	191510000	79324000	4949700	102210000
P21964	GSSC(1)FEC(1)THYQSFLEYR	Fully Tryptic	94.05	-0.1	1085.95	2	109840000	120240000	135140000	84757000	90542000	102200000
P05164	ALDLLER	Semitryptic	22.72	0.1	415.243	2	22568000	10967000	12882000	94600000	88030000	102030000
P30101	FAHTNVESLVNEYDDNGEGI	Semitryptic	74.17	0.7	1112	2	5277400	4199100	5249400	75593000	105540000	102000000
P45880	SC(1)SGVEFSTSGSSNTDTGK	Fully Tryptic	74.96	-0.1	954.4	2	107210000	109030000	133900000	76249000	99897000	101850000
P38646	SQVFSTAADGQTQVEIK	Fully Tryptic	68.57	-2	603.638	3	94419000	90610000	122150000	69986000	108690000	101810000
P40926	FVFSLVDAMNGK	Fully Tryptic	61.57	0.7	664.34	2	158450000	209260000	283190000	68859000	96735000	101740000
Q5SSJ5	FPYYPSPGVLFPK	Semitryptic	65.08	0.5	756.401	2				80595000	100840000	101690000
P62280	DVQIGDIVTVGEC(1)RPLSK	Fully Tryptic	63.85	-1.6	993.518	2	159940000	183990000	254590000	78705000	20024000	101680000
P61978	IDEPLEGSEDR	Fully Tryptic	49.64	-0.7	630.291	2	134820000	125150000	153810000	80051000	97482000	101630000
P10809	IQEIIEQLDVTTSEYEK	Fully Tryptic	63.13	-0.6	1019.51	2	129310000	132980000	173310000	79545000	122710000	101620000
P05164	AAPAVLGEVDTSLV	Nontryptic	61.89	0.4	671.367	2				66133000	86432000	101560000
O43707	AGTQIENIDEDFRDGLK	Fully Tryptic	67.67	-2.5	960.966	2	117680000	131830000	140780000	13936000	96355000	101540000
O60234	VLEEEFQNISPEELK	Semitryptic	69.32	-1	902.453	2	4958800	4633600	6565100	78019000	93687000	101530000
P48735	DIFQEIFDK	Fully Tryptic	40.23	-0.6	577.79	2	118810000	130450000	176780000	82530000	108050000	101470000
P13796	EGESLEDLMK	Fully Tryptic	46.75	0.8	575.769	2	76874000	67494000	99139000	82875000	95889000	101460000
P26599	LFGVYGDVQR	Semitryptic	44.95	-0.3	577.303	2		7429700	7648800	71995000	96190000	101450000
Q02878	YYPTEDVPRK	Fully Tryptic	44.86	-0.3	423.215	3	18049000	4739100	5375500	28832000	96003000	101390000
P69905	LRVDPVNFK	Fully Tryptic	48.56	-0.2	363.213	3	573300000	568520000	746170000	98400000	117570000	101340000
P20700	QIEYEYK	Fully Tryptic	31.76	0.2	486.737	2	79492000	74061000		81432000	100040000	101220000
P13796	YTLNILEEIGGGQK	Fully Tryptic	58.13	-0.2	767.909	2	182460000	200730000	276360000	90295000	94999000	101210000
P08133	SLHQAIEGDTSGDFLK	Fully Tryptic	76.68	-1.4	859.422	2	141440000	139790000	52950000	79392000	94464000	101210000
O43390	YGGPPPDSVYSGVQPGIGTEVFVGK	Fully Tryptic	89.36	2.4	1254.13	2	100890000	99504000	123360000	64392000	54426000	101120000
P62888	SEIEYYAMLAK	Fully Tryptic	48.16	-0.4	659.323	2	115270000	104720000	181430000	78575000	95632000	101090000
Q9Y2Y8	ASAC(1)QDNFEDEEAMESDPAALDK	Fully Tryptic	87.52	2.2	1272.02	2	153390000	158160000	218270000	79977000	86116000	101070000
P27797	GQTLVVQFTVK	Fully Tryptic	53.33	-0.7	610.356	2	677950000	729620000	838230000	68692000	94256000	101010000
P06576	IMNVIGEPIDER	Fully Tryptic	55.25	-2.6	693.356	2	180010000	153880000	303730000			100800000
P23528	NIILEEGK	Fully Tryptic	21.24	0.3	458.261	2	200230000	99961000	191500000	112040000	66020000	100790000
P06733	NFRNPLAK	Fully Tryptic	33.8	1	480.274	2	148660000	84260000	145270000	88816000	69153000	100760000
P29401	TVPFC(1)STFAAFFTR	Fully Tryptic	65.72	-0.4	551.269	3	146070000	175580000	256620000	77837000	103890000	100740000
P08133	LVFDEYLK	Fully Tryptic	37.18	0.5	513.779	2	85160000	83811000	141460000	71693000	98471000	100710000
P13639	EGIPALDNFLDK	Fully Tryptic	55.11	0.3	666.346	2	121120000	99975000	156250000	78781000	100990000	100510000
P68363	FDLMYAK	Fully Tryptic	32.78	-0.8	444.22	2	90205000	87768000	232530000	82545000	87168000	100450000
Q9Y277	LTLDTIFVPNTGK	Fully Tryptic	53.56	-0.6	709.898	2	123820000	140230000	144130000	85591000	116080000	100380000
P11678	IIC(1)DNTGITTVSR	Fully Tryptic	56.12	0	725.372	2	356510000	519440000	905090000	88857000	180380000	100360000
P52566	LTLVC(1)ESAPGPITMDLTGDLEALKK	Fully Tryptic	95	-0.4	891.467	3	205110000	225710000	367470000	61508000	85720000	100070000
P78417	EDPTVSALLTSEK	Fully Tryptic	63.43	-0.3	695.359	2	143670000	123840000	177340000	101180000	112250000	100030000
P14618	GDLGIEIPAEKV	Semitryptic	46.5	-0.4	620.842	2	17889000	14104000	16260000	83619000	102310000	99991000
P27824	WKPPMIDNPSYQGIWK	Fully Tryptic	68.99	-3.1	980.49	2	79344000	76354000	161720000	70488000	81561000	99874000
P07437	NMM(2)AAC(1)DPR	Fully Tryptic	45.83	0.4	541.215	2	73398000	33434000	91431000	41183000	33277000	99807000
P62841	HGRPGIGATHSSR	Fully Tryptic	65.12	-2.1	444.9	3	93431000	69518000	98028000	76159000	70658000	99759000
P46783	KAEAGAGSATEFQFR	Fully Tryptic	66.55	0.2	785.387	2	106380000	111530000	165060000	76561000	92198000	99669000
P49773	C(1)LAFHDISPQAPTHFLVIPK	Fully Tryptic	85.46	-1.3	573.555	4	126660000	119120000	117650000	97613000	94089000	99647000
P24158	VALYVDWIR	Fully Tryptic	46.53	0.3	567.819	2	130340000	195460000	229890000	82136000	91509000	99515000
P62913	LGRPGFSIADK	Semitryptic	35.67	-0.6	387.552	3	7669600	4219000	3546300	47035000		99426000
P52565	SIQEIQELDKDDESLRK	Fully Tryptic	70.71	1.7	1023.52	2	166200000	152890000	268500000	91960000	58879000	99369000
P21796	WTEYGLTFTEK	Fully Tryptic	55.15	0.2	687.832	2	110370000	126640000	138810000	77667000		99328000
O14773	LFGGNFAHQASVAR	Fully Tryptic	70.58	0.1	737.881	2	191170000	178080000	244640000	78352000	28387000	99271000
P61247	TSYAQHQQVR	Fully Tryptic	62.81	-1.4	609.304	2	52520000	94816000	121990000	35844000	86331000	99252000
P13667	FDVSGYPTIK	Fully Tryptic	49.15	0.3	563.793	2	104560000	94910000	131110000	71143000		99210000
P14625	GLFDEYGSK	Fully Tryptic	38.19	0.2	508.24	2	86931000	82392000	162990000	79846000	82963000	99182000
P02545	NSNLVGAAHEELQQSR	Fully Tryptic	68.88	-2.3	876.933	2	95114000	80142000	117960000	71691000	90878000	99071000
P49411	TIGTGLVTNTLAMTEEEK	Fully Tryptic	73.33	-0.5	954.485	2	212100000	182010000	343620000	120810000	138530000	99052000
P30101	LNFAVASR	Fully Tryptic	27.48	2.1	439.249	2				86491000	87996000	99033000
P29401	TLHEALAAAELLK	Semitryptic	63.95	1.2	690.399	2	17358000	12467000	11861000	75716000	96150000	98932000
O15143	DRTQIAIC(1)PNNHEVHIYEK	Fully Tryptic	82.26	0.2	585.041	4	138230000	128280000	196930000	68302000	80901000	98895000
P61769	SNFLNC(1)YVSGFHPSDIEVDLLK	Fully Tryptic	95.35	0.7	1277.62	2	147610000	158170000	218220000	83340000	82716000	98849000
Q9UKM9	VFIGNLNTALVK	Fully Tryptic	51.39	0.4	430.259	3	129350000	121090000	179280000	84723000	99861000	98831000
Q86SE5	VFIGNLNTAIVK	Fully Tryptic	51.39	0.4	430.259	3	129350000	121090000	179280000	84723000	99861000	98831000
P68104	ILPPTRPTDK	Semitryptic	31.03	-0.7	379.892	3			3656700	90685000		98808000
P38159	DRDYSDHPSGGSYR	Fully Tryptic	74.64	0.3	403.675	4	107680000	92939000	137190000	77943000	97051000	98757000
P07355	TPAQYDASELK	Fully Tryptic	56.31	-0.5	611.801	2	148900000	114910000	156720000	73892000	85325000	98649000
Q8NBS9	TLAPTWEELSK	Fully Tryptic	45.79	2.2	637.836	2	93183000		109880000			98527000
P45880	WC(1)EYGLTFTEK	Fully Tryptic	51.96	0.6	717.324	2	73183000	84131000	95536000	71765000	98825000	98480000
P06744	DFLIPVQTQHPIRK	Semitryptic	64.53	-0.4	423.745	4				70312000	103130000	98377000
P04075	FSHEEIAMATV	Semitryptic	50.58	-1.9	617.791	2	55192000	37036000	57200000	67931000	75562000	98143000
P06396	EVQGFESATFLGYFK	Fully Tryptic	68.35	1.4	574.951	3	224410000	220080000	306390000	75402000	113070000	98122000
P14854	GGDISVC(1)EWYQR	Fully Tryptic	52.93	0.5	735.328	2	121530000	137380000	175220000	80670000	101040000	98009000
P52597	FM(2)SVQRPGPYDRPGTAR	Fully Tryptic	63.11	-0.8	488.495	4	92369000	95123000	42164000	48065000		97990000
Q14019	ELEEDFIK	Fully Tryptic	31.89	-1	511.755	2	114060000	100050000	148850000	81711000	95837000	97858000
P24158	FLNNYDAENK	Semitryptic	44.7	0.7	614.286	2	48245000	46158000	47809000	72026000	70484000	97832000
P11021	PYIQVDIGGGQTK	Fully Tryptic	51.73	-1.2	688.364	2	110450000	139230000	145750000	69532000	78125000	97649000
P68871	SAVTALWGK	Fully Tryptic	44.43	-0.2	466.764	2	332870000	329750000	507150000	90460000	105270000	97623000
P60709	KQEYDESGPSIVHR	Semitryptic	76.38	0.2	548.938	3	125960000	118580000	149530000	64637000	85489000	97428000
Q15942	VNPFRPGDSEPPPAPGAQR	Fully Tryptic	69.63	-0.1	663.669	3	109880000	105570000	147580000	67496000	84959000	97411000
O43707	EGLLLWC(1)QR	Fully Tryptic	42.78	-1	587.805	2	84501000	90959000	140820000	84380000	91822000	97337000
P10606	ASGGGVPTDEEQATGLER	Semitryptic	69	-0.6	887.416	2	147220000	144240000	199200000	82854000	94537000	97300000
P04899	TTGIVETHFTFK	Fully Tryptic	54.72	0.5	690.862	2	67643000	69076000	106410000	73552000	97932000	97278000
P55084	TPFLLSGTSYK	Fully Tryptic	50.75	-1.3	607.326	2	107690000	101850000	141540000	73865000	97534000	97262000
P54819	LVSDEMVVELIEK	Fully Tryptic	62.75	-0.3	752.402	2	192960000	199700000	293060000	63211000	88867000	97151000
P09651	EDSQRPGAHLTVK	Fully Tryptic	54.71	-2.5	360.191	4	297910000	143680000	268220000	200760000	73642000	97146000
P84090	ADTQTYQPYNK	Fully Tryptic	56.05	-1.1	664.809	2	94335000	74406000	114990000	84509000	84362000	97100000
P04899	LLLLGAGESGK	Fully Tryptic	42.66	1	529.317	2	105940000	87154000	132980000	81547000	98137000	97023000
Q14344	ILLLGAGESGK	Fully Tryptic	42.66	1	529.317	2	105940000	87154000	132980000	81547000	98137000	97023000
P00491	RDHINLPGFSGQNPLRGPNDER	Semitryptic	84.5	-1.3	498.653	5				74718000	84638000	97023000
P08865	NLPTIALC(1)NTDSPLR	Semitryptic	59.04	-3.3	842.935	2	17906000	13056000		81777000	99017000	96945000
P08670	Q(5)VQSLTC(1)EVDALK	Fully Tryptic	61.26	-0.6	737.366	2	174070000	160880000	214590000	92975000	106910000	96910000
P35579	VVFQEFR	Fully Tryptic	36.82	1.7	462.751	2	113480000	152150000	170100000	73620000	94389000	96887000
O14773	HQFRPTFPASSPYVTTV	Semitryptic	69.91	-1	967.991	2	19876000	14293000	15821000	70661000	23998000	96830000
P04083	ALTGHLEEVV	Semitryptic	36.88	0	534.29	2	17139000	12163000	18125000	74118000		96754000
P47756	GC(1)WDSIHVVEVQEK	Fully Tryptic	74.45	-0.8	843.4	2	91721000	110060000	159170000	73700000	94442000	96748000
P61978	M(3)ETEQPEETFPNTETNGEFGK	Fully Tryptic	71.4	0.9	1229.02	2	115630000	91035000	155220000	86788000	91097000	96600000
P06396	RYIETDPANRDR	Fully Tryptic	59.93	-0.5	377.192	4	104130000	93166000	147530000	62941000	76913000	96462000
P07919	SHTEEDC(1)TEELFDFLHAR	Fully Tryptic	80.74	-0.4	745.992	3	119300000	121960000	179660000	85501000	93392000	96443000
P26038	IQVWHEEHR	Fully Tryptic	48.36	0.5	617.31	2	92176000	90625000	117270000	60484000	71979000	96376000
P25398	DVIEEYFK	Fully Tryptic	35.61	0.7	521.759	2	102940000	96843000	165390000	74760000	98850000	96337000
P20290	APLATGEDDDDEVPDLVENFDEASK	Fully Tryptic	95.05	0.9	1346.09	2	114300000	108610000	161140000	72909000	96691000	96333000
P11142	LYQSAGGMPGGMPGGFPGGGAPPSGGASSGPTIEEVD	Fully Tryptic	24.94	0.8	1116.17	3				64297000		96312000
P55769	AYPLADAHLTK	Fully Tryptic	45.54	1.2	600.325	2	95659000	32868000	120490000	23431000	25941000	96276000
P60709	DFEQEMATAASSSSLEK	Semitryptic	68.92	-1.5	915.905	2	119890000
P26583	LGEMWSEQSAK	Fully Tryptic	50.28	-2	633.294	2	142120000	135850000		164180000		96177000
P35579	HEAM(2)ITDLEER	Fully Tryptic	57.06	-0.4	680.314	2	126960000	69354000	66580000	54125000	77256000	96079000
P11678	ALGLLEEK	Semitryptic	26.31	0.7	436.758	2	26894000	11493000	18818000	92516000	62204000	96079000
P26641	LDPGSEETQTLVR	Fully Tryptic	55.19	-1	722.867	2	62745000	55805000	61441000	76941000		95986000
P41218	NTIYEIQDNTGSMDVVGSGK	Fully Tryptic	77.15	-1.9	1064.49	2	102070000	110090000	164010000	79128000	78457000	95874000
P26038	LLASYAVQSK	Semitryptic	40.37	0.3	540.308	2	44673000	32539000	45495000	68389000	83210000	95858000
Q13838	NIAFNYDMPEDSDTYLHR	Semitryptic	79.41	-0.2	734.325	3	10997000	6862000	9289100	57857000	59233000	95816000
P43487	TLEEDEEELFK	Fully Tryptic	46.65	-0.1	691.322	2	118040000	129560000	154820000	80598000	82990000	95742000
P14618	IYVDDGLISLQVK	Fully Tryptic	61.67	0.1	731.911	2	149590000	271370000	233950000	130270000	133310000	95691000
P22392	TFIAIKPDGVQR	Fully Tryptic	49.06	0.8	672.886	2	227940000	194710000	237440000	80887000	91457000	95652000
P55084	AQDEGLLSDVVPFK	Fully Tryptic	68.97	-1	759.395	2		89713000	145370000	78689000	104730000	95648000
P30101	DGEEAGAYDGPR	Fully Tryptic	45.89	0.5	618.76	2	92212000	94942000	121610000	68714000	85046000	95564000
P60842	GIYAYGFEK	Fully Tryptic	46.19	1.8	524.262	2	96248000	95345000	150970000	67281000	87652000	95555000
P06396	VVEHPEFLK	Semitryptic	44.16	4	549.305	2	118320000	93362000	119950000	74912000	80226000	95491000
P07195	GEMMDLQHGSLFLQTPK	Fully Tryptic	90.88	0.1	966.471	2	119830000	103690000	323760000	75613000	89947000	95275000
O43707	IC(1)DQWDALGSLTHSR	Fully Tryptic	72.85	0.7	879.916	2	82032000	76748000	116160000	66500000	94324000	95261000
P26038	KAPDFVFYAPR	Fully Tryptic	55.73	-0.1	655.848	2	185120000	179070000	215240000	76770000	95228000	95194000
Q01105	TTFVNHPQVSALLGEEDEEALHYLTR	Semitryptic	94.38	-0.5	743.121	4	40445000	31559000	35049000	63720000	94630000	95121000
P13796	GSVSDEEMMELR	Fully Tryptic	57.05	-0.2	691.8	2	157640000	148090000	315350000	76536000	76624000	95117000
P62277	GLAPDLPEDLYHLI	Semitryptic	41.72	0.5	783.414	2	7183700	4861100	5071200	70566000	117960000	95100000
P31943	DLNYC(1)FSGMSDHR	Fully Tryptic	62.05	0.2	534.554	3	75832000	78898000	151320000	71265000	87648000	95034000
P68431	DTNLC(1)AIHAK	Semitryptic	33.48	-0.9	571.784	2				70794000		95002000
P11166	TFDEIASGFR	Fully Tryptic	23.73	11.2	571.784	2	7745200					95002000
P21796	VTQSNFAVGYK	Fully Tryptic	51.03	0.1	607.314	2	130510000	109470000	156540000	73890000	86089000	94999000
P62805	VFLENVIRDAV	Semitryptic	49.91	-0.5	637.859	2	35293000	33194000	38153000	103470000	93457000	94973000
Q9HDC9	LLLSSETPIEGK	Fully Tryptic	48.91	-1.1	643.863	2	104050000	92424000	128110000	81777000	88781000	94961000
O43707	DDPVTNLNNAFEVAEK	Fully Tryptic	74.23	0.7	888.427	2	125490000	126080000	201970000	78443000	95451000	94847000
P38646	STNGDTFLGGEDFDQALLR	Fully Tryptic	77.72	-1.7	1028.48	2	122870000	123030000	186780000	76469000	100920000	94806000
Q9Y3Z3	VGNIIDTMITDAFLK	Fully Tryptic	65.12	0.3	550.964	3	87194000	91868000	211240000	54922000		94755000
P29401	NSTFSEIFK	Fully Tryptic	47.1	0.3	536.769	2	127060000	117030000	189610000	80048000	99549000	94703000
Q12906	VLAGETLSVNDPPDVLDR	Fully Tryptic	70.04	0.2	955.497	2	123410000	117740000	184250000	61873000	86515000	94697000
Q02218	SSPYPTDVAR	Fully Tryptic	48.99	-0.6	546.769	2	12884000	9632000	15780000		19843000	94696000
P68871	AGVANALAHK	Semitryptic	33.21	-1.8	476.271	2	134100000	96316000	186370000	84099000	81656000	94676000
P06396	RYIETDPANR	Fully Tryptic	51.59	-0.6	617.812	2	105030000	92160000	125260000	64261000	83817000	94657000
P31946	YLSEVASGDNK	Fully Tryptic	41.57	0.3	591.786	2	127810000	81044000	127250000	74056000	65650000	94559000
P09382	DGGAWGTEQR	Fully Tryptic	45.61	-2	538.74	2	114080000	145050000	182830000	93646000	93632000	94551000
O15143	EVEERPAPTPWGSK	Fully Tryptic	72.16	-0.3	791.896	2	76522000	75171000	106960000	66572000	88184000	94502000
P37837	ILDWHVANTDKK	Fully Tryptic	65.3	0.7	720.386	2	99598000	92909000	130420000	64191000	64933000	94469000
P47756	YLWDLDHGFAGV	Nontryptic	59.02	-0.3	696.833	2				61434000	79821000	94424000
P08238	RYESLTDPSK	Semitryptic	44.47	-0.4	598.301	2	9590600			71309000		94388000
P35579	NSFREQLEEEEEAK	Fully Tryptic	64.71	-0.1	579.936	3	92177000	85469000	45126000	38874000	49757000	94303000
Q8IV08	LFVVPADEAQAR	Fully Tryptic	50.02	1.9	439.239	3	95109000	85766000	116010000	63670000	85709000	94243000
P55145	ILDDWGETC(1)K	Fully Tryptic	40.25	-1.2	618.781	2	94085000	88711000	131810000	68974000	84891000	94184000
P08238	LGIHEDSTNR	Fully Tryptic	51.77	-0.6	571.283	2	79314000	40557000	105980000	54966000	59407000	94004000
P06576	EGNDLYHEMIESGVINLK	Fully Tryptic	89.26	-1.3	1031	2	135430000	119080000	199390000	70260000	87743000	93999000
P52272	INEILSNALK	Fully Tryptic	33.99	1	557.827	2	121100000	100010000	130150000	73164000	101870000	93996000
P23396	KPLPDHVSIVEPKDEILPTTPISEQK	Fully Tryptic	82.49	0.1	728.401	4	146620000	133980000	196320000	83750000	88452000	93951000
P26038	APDFVFYAPR	Fully Tryptic	55.83	0.1	591.801	2	171790000	166570000	220520000	66916000	91046000	93948000
P11142	FEELNADLFR	Fully Tryptic	42.21	-1.6	627.311	2	76289000	83660000	121070000	80331000	98667000	93906000
O15145	TLYISEC(1)LK	Semitryptic	36.99	0.6	563.795	2					83271000	93887000
P00491	NTAEWLLSHTK	Fully Tryptic	54.04	-1.9	650.337	2	130330000	135300000	194240000	65845000	84192000	93808000
Q13547	YGEYFPGTGDLR	Fully Tryptic	52.09	-1.3	687.819	2	61954000	62656000	72595000	68577000	79984000	93751000
Q14697	DAQHYGGWEHR	Fully Tryptic	67.62	0.1	678.298	2	54282000	50282000	77566000	59720000	79677000	93714000
P13010	ETVYC(1)LNDDDETEVLK	Fully Tryptic	72.74	-0.6	971.932	2	118000000	127140000	177790000	67388000	95272000	93664000
Q14103	GFGFVLFK	Fully Tryptic	46.19	-0.3	457.76	2	125340000	119360000	183230000	83084000	97610000	93604000
O75083	LATGSDDNC(1)AAFFEGPPFK	Fully Tryptic	89.84	-1.6	1022.46	2	118240000	117420000	160550000	69695000	96182000	93527000
P39023	NNASTDYDLSDK	Fully Tryptic	52.92	-0.7	671.791	2	81482000	61574000	107680000	78775000	96209000	93474000
P20674	GINTLVTYDMVPEPK	Fully Tryptic	58.65	1	559.624	3	135680000	135750000	225250000	66846000	74297000	93474000
P13645	SQYEQLAEQNRK	Fully Tryptic	57.44	-1	747.37	2	134760000	66091000	15730000	18031000	17587000	93445000
P14927	YEEENFYLEPYLK	Fully Tryptic	55.01	-1.1	868.905	2	89330000	102230000	139790000	61446000	85270000	93431000
O75947	YTAQVDAEEK	Fully Tryptic	45.07	-0.1	577.272	2	92572000		177400000	55280000	56083000	93306000
P04843	SEDLLDYGPFR	Fully Tryptic	49.82	-2	656.313	2	81361000	81880000	106370000	68409000	96537000	93234000
P04040	ADVLTTGAGNPVGDK	Fully Tryptic	55.76	-1	472.243	3	136410000	86515000		76686000	75452000	93197000
P27348	AVTEQGAELSNEER	Fully Tryptic	54.96	-0.3	766.863	2	161430000	133700000	163030000	71478000	83557000	93164000
O75367	HILLAVANDEELNQLLK	Fully Tryptic	77.34	-1.4	967.04	2	229030000	240600000	252960000	112330000	96958000	93126000
P01834	VYAC(1)EVTHQGLSSPVTK	Fully Tryptic	87.03	0.8	938.468	2	147830000	138660000	193350000	67841000	90139000	93089000
Q15233	LFVGNLPPDITEEEMRK	Fully Tryptic	59.73	-0.6	663.343	3	106540000	145750000	172830000	74131000		92887000
P63241	GIQDGYLSLLQDSGEVR	Semitryptic	69.45	-1.5	925.467	2	11633000	9090900	9173800	72237000	18433000	92874000
P35579	RQAQQERDELADEIANSSGK	Fully Tryptic	72.35	-0.6	749.031	3	242500000	228180000	327540000	152940000	87108000	92859000
P05164	IVGAMVQII	Semitryptic	28.25	-0.5	472.286	2	46150000	31862000	33149000	61568000	82214000	92831000
P06576	IMNVIGEPIDERGPIK	Fully Tryptic	64.68	-1	890.984	2	143770000	120940000	251410000	5090600		92697000
P51858	TLEVERPLPMEVEK	Semitryptic	66.68	-1.7	835.444	2		5398500	10203000	65573000		92647000
Q9BSJ8	LLVPLVPDLQDVAQLR	Fully Tryptic	75.68	0.9	597.025	3	26526000	29804000	36800000	59041000	87833000	92646000
P04075	C(1)QQNGIVPIVEPEILPDGDHDLK	Semitryptic	63	-0.3	862.767	3					64641000	92632000
P05164	ALLPFDNLHDD	Semitryptic	45.09	0.1	635.309	2	107760000	131920000	221870000	66705000	98547000	92541000
P09382	KLPDGYEFK	Semitryptic	48.39	-0.2	366.194	3	5917600	3130700		70383000	86876000	92518000
P35579	EEVGEEAIVELVENGK	Fully Tryptic	66.33	-2	872.434	2	126140000	141380000	208900000	59702000	80505000	92488000
P0DMV9	SWLDANTLAEK	Semitryptic	41.14	-0.7	624.317	2				67967000		92435000
P55145	DRDVTFSPATIENELIK	Fully Tryptic	66.74	0.1	650.006	3	159460000	140860000	194010000	63310000	67231000	92348000
P22087	FADVAQPDQTR	Semitryptic	48.82	0.9	624.305	2				60338000	77259000	92321000
P13489	SLSAASC(1)EPLASVLR	Semitryptic	64.27	0.2	520.94	3	17657000	14309000		82746000	92187000	92317000
P62913	YDGIILPGK	Fully Tryptic	44.64	0.7	488.279	2	116480000	94742000	171560000	64677000	78447000	92290000
O60506	NLANTVTEEILEK	Fully Tryptic	57.74	0.1	737.394	2	3700800		193560000	77381000	95027000	92255000
P61626	TPGAVNAC(1)HLSC(1)SALLQDNIADAV	Semitryptic	84.48	-1.1	833.064	3	103270000	70686000	80792000	82012000	74403000	92229000
P18669	HGESAWNLENR	Fully Tryptic	64.85	1.3	656.806	2	129570000	116830000	142520000	68378000	78302000	92218000
P61626	QYVQGC(1)GV	Fully Tryptic	38.84	-1.2	455.707	2	143360000	98720000	133510000	104310000	68767000	92211000
O75083	YAPSGFYIASGDVSGK	Fully Tryptic	70.89	-1.6	809.89	2	133120000	141370000	171590000	76549000	97497000	92210000
P60709	GIVMDSGDGVTHTVPIYEGYALPHAI	Nontryptic	72.02	-0.4	904.782	3	10223000	4840100		61248000	72245000	92119000
P06744	NC(1)FGC(1)ETHAMLPYDQYLHR	Semitryptic	75.28	0.6	603.764	4				72816000	70206000	92077000
P39019	DVNQQEFVR	Fully Tryptic	38.13	0.4	567.781	2	127390000	119720000	173640000	71927000	76464000	92023000
P13727	NLTC(1)PEEEDTVK	Fully Tryptic	45.61	-0.5	717.824	2	112470000	81637000		86129000	74848000	91976000
P06744	NFLAQTEALMR	Semitryptic	45.5	-0.8	647.334	2				67863000	82589000	91882000
Q99735	VTPPAVTGSPEFER	Fully Tryptic	56.74	-0.5	496.256	3	93439000	87621000	121320000	67121000		91854000
P14618	LAPITSDPTEATAV	Semitryptic	38.84	0.2	693.362	2				68363000	89240000	91824000
P35579	IGLDQVAGMSETALPGAFK	Semitryptic	71.71	-1.3	635.664	3			6877000	53650000	73896000	91763000
P07355	QDIAFAYQR	Fully Tryptic	38.83	-0.9	556.28	2	144120000	131050000	182590000	58899000	72350000	91736000
P24539	PVPPLPEYGGK	Semitryptic	49.11	-0.6	577.316	2	106800000	93976000	137420000	69678000	80042000	91726000
P08670	DNLAEDIMR	Fully Tryptic	38.74	-0.8	538.755	2	128840000	104630000	179980000	71715000	89976000	91725000
P14625	NLLHVTDTGVGMTR	Fully Tryptic	69.79	-0.5	505.264	3	118090000	55025000	190880000	43043000	55216000	91685000
P18621	YSLDPENPTK	Fully Tryptic	45.02	0.4	582.283	2	54792000	50351000	80374000	79618000	102390000	91674000
P13796	MINLSVPDTIDER	Fully Tryptic	58.2	0.1	751.88	2	312530000	260540000	561020000	90780000	105510000	91654000
P07237	DAPEEEDHVLVLRK	Semitryptic	74.37	-0.6	825.428	2	116990000	94398000	154760000	65912000	53835000	91635000
O75390	IVPNVLLEQGK	Fully Tryptic	45.24	-1.1	605.363	2	145880000	128880000	176810000	74167000	85516000	91481000
P08238	GQFGVGFYSAYLVAEK	Semitryptic	69.07	-0.3	579.294	3		7515200		66174000	94343000	91465000
P05141	LLLQVQHASK	Fully Tryptic	32.96	-0.4	379.564	3	125020000	100550000	141090000	79227000		91447000
Q07666	DSLDPSFTHAMQLLTAEIEK	Fully Tryptic	89.59	-1.4	1123.55	2	108410000	112890000	129450000	68322000	11759000	91346000
P13010	EDGSGDRGDGPFR	Fully Tryptic	56.8	-0.4	682.795	2	66456000	62700000	87010000	61239000	81643000	91317000
P0C0S5	GDEELDSLIK	Fully Tryptic	38.57	-1.2	559.782	2	144570000	120450000	177100000	74103000	94126000	91270000
Q00610	LHIIEVGTPPTGNQPFPK	Fully Tryptic	67.98	-1.4	649.022	3	92360000		120530000	74877000	89984000	91130000
O60506	GFC(1)FLEYEDHK	Fully Tryptic	61.14	-1.2	722.813	2	71335000	76885000	103400000	69711000	81161000	91124000
P35579	EMEAELEDERK	Fully Tryptic	44.45	1	689.812	2	104610000	95843000	178680000	69507000	72110000	91082000
P30048	AFQYVETHGEVC(1)PA	Semitryptic	68.46	0.6	804.362	2	10441000	11303000	10624000	66922000	71599000	91065000
P60709	PEEHPVLLTEAPLNPK	Semitryptic	82.06	-0.2	892.483	2	410040000	392100000	411290000	70265000	96446000	91057000
P14618	LNFSHGTHEYHAETI	Semitryptic	80.35	0.5	878.408	2				68484000	28137000	90879000
O14773	SNRVPIPWVSGTSASTPV	Nontryptic	62.64	0.6	927.99	2	5715800	4158900		59287000		90745000
O60234	S(3)DSLVVC(1)EVDPELTEK	Fully Tryptic	63.65	0.2	931.441	2	130590000	132530000	161630000	66613000	66465000	90723000
P16104	GLQFPVGR	Semitryptic	33.86	-0.9	437.25	2		8847700	33194000	66432000	73379000	90713000
O75947	NLIPFDQMTIEDLNEAFPETK	Fully Tryptic	75.21	-0.2	822.402	3	99356000	96229000	146570000	66358000	58736000	90644000
P26599	VLFSSNGGVVK	Fully Tryptic	39.24	-1.6	553.813	2	109540000	90922000	146280000	68194000	73420000	90640000
P01834	VDNALQSGNSQESVTEQDSK	Fully Tryptic	75.81	-1.4	1068.49	2	102770000	94444000	123160000	65130000	82493000	90622000
P00338	TLTSEEEAR	Semitryptic	32.99	0.1	518.251	2	10270000	3885700	7568700			90609000
P62851	LITPAVVSER	Fully Tryptic	30.28	0.9	542.822	2	131060000	115680000	187800000	74313000		90604000
P35579	QLQEELAAAER	Semitryptic	33.71	0.5	629.326	2	6362000	5685300	6194000	77332000	75669000	90506000
P10809	PVTTPEEIAQVATI	Semitryptic	57.02	-1	734.898	2	64834000	61194000	62071000	65243000	89417000	90484000
P13667	FEGGDRDLEHLSK	Fully Tryptic	48.84	-0.7	751.865	2	58450000	92731000	122720000	64521000		90468000
P60709	SGPSIVHRK	Semitryptic	43.12	-0.5	490.785	2	128080000	87778000	123470000	64784000	85358000	90434000
O75947	LAALPENPPAIDWAYYK	Fully Tryptic	75.28	-0.6	644.668	3	190060000	175300000	222150000	61973000	92635000	90418000
P62826	LIGDPNLEFV	Semitryptic	21.33	-0.1	558.8	2	10568000	7732500	6664300	69404000		90402000
P19105	EDLHDMLASLGK	Fully Tryptic	71.99	-0.5	664.829	2	72852000	139170000	227600000	75538000	84366000	90395000
P05164	LFEQVMR	Fully Tryptic	25.66	-1.2	461.744	2	153130000	130800000	367050000	72143000		90380000
P14618	EAEAAIYHLQLFEELRR	Fully Tryptic	72.48	-0.8	522.777	4	345370000	390980000	518600000	55015000	40674000	90373000
P05164	VLEGGIDPILR	Semitryptic	30.91	0.8	591.348	2	12631000	8837100	9713100	71798000		90338000
Q9NR30	RLLDSVPPTAI	Nontryptic	17.73	1.2	591.349	2						90338000
P08670	RFLEQQNK	Semitryptic	38.42	1.7	531.788	2	7704700	2703600	4328900	92108000	41577000	90328000
P14866	SSSGLLEWESK	Fully Tryptic	52.28	0.5	611.801	2	105590000	96475000	138420000	71960000	89072000	90326000
P60842	DQIYDIFQK	Fully Tryptic	41.05	-0.1	585.295	2	96612000	99683000	137220000	62693000	81428000	90316000
P00558	STGGGASLELLEGK	Semitryptic	56.71	-0.2	659.846	2				77131000	99565000	90267000
P69905	TLAAHLPAEFTPA	Nontryptic	53.64	0.2	669.856	2	14806000	10770000	5954700	63245000	74609000	90188000
P08758	GTVTDFPGFDER	Fully Tryptic	49.89	-0.7	670.809	2	107360000	101780000	121480000	63974000	75456000	90168000
P45880	YQLDPTASISAK	Fully Tryptic	46.93	-0.9	647.337	2	124870000	124830000	153160000	72888000		90168000
P11766	PLSIEEIEVAPPK	Fully Tryptic	66.8	-1.2	711.397	2	95215000	86505000	134580000	58409000	78125000	90141000
P21796	WNTDNTLGTEITVEDQLAR	Fully Tryptic	80.35	-0.4	1088.53	2	105490000	94806000	34676000	50437000	91000000	90069000
P13010	YGSDIVPFSK	Fully Tryptic	58.34	-1	556.784	2	75278000	81836000	94555000	71753000	81058000	90060000
P60953	LRPLSYPQTDVFLV	Semitryptic	56.88	-1.4	824.458	2	25340000			68426000		89859000
P12956	VEYSEEELK	Fully Tryptic	40.76	-0.5	563.269	2		90634000		74303000		89828000
Q16881	GGLAAAKEAAQ(4)Y	Nontryptic	17.59	0.6	575.791	2		41500000				89793000
P58876	ESYSVYV	Semitryptic	28.54	-0.4	423.696	2				71803000	94939000	89762000
Q8WU39	TC(1)LHYLGEFGEDQIYEAHQQGR	Fully Tryptic	94.62	-0.4	884.403	3	126040000	137260000	176230000	72434000	91992000	89737000
P60709	GPSIVHRK	Semitryptic	41.62	-2.7	447.268	2	95291000	82351000	143620000	63870000	83629000	89728000
P08238	FYEAFSK	Fully Tryptic	38.55	0.9	446.216	2	96033000	85873000	155400000	65712000	89046000	89683000
P08133	LLQGTREEDDVVSEDLVQQDVQDLYEAGELK	Semitryptic	87.32	-1.5	1178.57	3	59786000	53774000	94170000	58478000	99991000	89630000
P07437	LVDLEPGTMDSVR	Semitryptic	48.26	-0.8	716.361	2	2824800	6468300	17010000	63669000	74271000	89607000
P52272	A(3)AGVEAAAEVAATEIK	Fully Tryptic	66.18	0.8	771.905	2	369600000	287170000	420480000	64729000	84556000	89508000
P40227	GIDPFSLDALSK	Fully Tryptic	49.69	-1.3	631.834	2	86007000	81828000	111200000	55674000		89442000
P06733	HIADLAGNSEVILPVPAFNV	Semitryptic	77.38	0	692.709	3	21371000	5772600	5010600	63457000	90040000	89437000
[truncated: 55,996 more rows]

## Sheet: Case 2
Supplemental Table 2: Peptides Identified by case - Case 2
Protein Accession	Peptide Modified Sequence	Tryptic Status	-10lgP	ppm	m/z	z	Area Case 2 +DFP Rep 1	Area Case 2 +DFP Rep 2	Area Case 2 +DFP Rep 3	Area Case 2 No DFP Rep 1	Area Case 2 No DFP Rep 2	Area Case 2 No DFP Rep 3
P60709	VAPEEHPVLLTEAPLNPK	Fully Tryptic	88.95	-0.4	977.535	2	24086000000	28152000000	26305000000	12728000000	12113000000	13640000000
P60709	TTGIVMDSGDGVTHTVPIYEGYALPHAILR	Fully Tryptic	100.08	0.2	1061.88	3	10589000000	11721000000	11288000000	12593000000	13677000000	13204000000
P62736	YPIEHGIITNWDDMEK	Fully Tryptic	69.77	-0.6	980.958	2	11506000000	13265000000	13073000000	8265900000	9641700000	10307000000
P61626	TPGAVNAC(1)HLSC(1)SALLQDNIADAVAC(1)AK	Fully Tryptic	111.16	-1.1	1464.19	2	14467000000	17533000000	15894000000	6928700000	7522300000	8873000000
P16104	VTIAQGGVLPNIQAV	Nontryptic	59.43	0.1	740.43	2	7223000000	7458600000	8400600000	9318500000	8622500000	8863400000
P58876	LLLPGELAK	Fully Tryptic	26.45	0.3	477.305	2	13548000000	13963000000	13157000000	7197100000	7279400000	8367300000
P16104	HLQLAIRNDEELNK	Fully Tryptic	70.39	0	846.955	2	9204100000	14192000000	12368000000	7005300000	7247500000	7629000000
P60709	AVFPSIVGRPR	Fully Tryptic	56.19	-1	599.856	2	9183600000	10229000000	9547600000	5849400000	6414600000	7330200000
P16104	AGLQFPVGR	Fully Tryptic	38.67	0	472.769	2	13342000000	13130000000	13941000000	5756100000	5701100000	6643800000
P58876	RLLLPGELAK	Semitryptic	37.27	-1.2	555.355	2	1599200000	2150500000	1838800000	5717900000	5644200000	6271500000
P60709	DLYANTVLSGGTTMYPGIADR	Fully Tryptic	85.87	-0.3	1108.04	2	7775200000	8138500000	8987500000	5602200000	6525800000	5845800000
P06702	VIEHIMEDLDTNADK	Fully Tryptic	79.01	-1.3	871.916	2	7956700000	9378000000	8702600000	4988400000	5079900000	5728900000
P62805	TVTAMDVVYALK	Fully Tryptic	60.28	-0.6	437.572	3	2543200000	3072200000	2693300000	4614500000	4994900000	5629400000
O75367	VLEYLTAEILELAGNAAR	Semitryptic	80.1	-0.8	973.533	2	2299700000	3265300000	2545200000	5617600000	4434100000	5591100000
P60709	IWHHTFYNELR	Fully Tryptic	64.36	-1.6	758.377	2	9784900000	13816000000	9521100000	4088300000	4240800000	5485000000
P62328	S(3)DKPDMAEIEK	Fully Tryptic	48.13	1.2	652.806	2	6972800000	5375800000	5934900000	4273000000	4684100000	5437800000
P60709	ALDFEQEMATAASSSSLEK	Semitryptic	80.22	0	1007.97	2	423760000	663220000	575700000	5434900000	5327200000	5363700000
P13727	RLPFIC(1)SY	Fully Tryptic	36.82	0.2	528.271	2	5860800000	8806900000	6382400000	4358200000	4560600000	5010200000
P60709	GYSFTTTAER	Fully Tryptic	47.5	-0.7	566.767	2	6056600000	7519000000	6723500000	4808200000	4895800000	4915200000
P05109	LLETEC(1)PQYIR	Fully Tryptic	45.34	0.2	711.358	2	6439700000	8211800000	7521800000	4211900000	4224500000	4635100000
P58876	MNSFVNDIFER	Semitryptic	56.63	1.1	686.322	2	384530000	226390000	301250000	2875300000	3830100000	4311300000
P60709	LC(1)YVALDFEQEMATAASSSSLEK	Fully Tryptic	95.69	-0.2	1275.59	2	8233200000	9436000000	9048700000	3677600000	4149400000	4303300000
P62937	VSFELFADK	Fully Tryptic	47.27	-5.9	528.271	2	1671400000	2082700000	8108800000	950640000	926130000	4175700000
P61626	STDYGIFQINSR	Fully Tryptic	67.47	-0.9	700.843	2	5657400000	6591300000	7040800000	3385400000	3580500000	3946100000
P04406	GILGYTEHQVVSSDFNSDTHSSTFDAGAGIALNDHFVK	Fully Tryptic	108.25	1.9	1346.31	3	7889900000	9885200000	8895900000	3333900000	3551000000	3938700000
P58876	ESYSVYVYK	Fully Tryptic	43.58	-1.3	569.276	2	8227700000	11372000000	10049000000	3153000000	3181600000	3861400000
P12724	TTFANVVNVC(1)GNQSIR	Fully Tryptic	71.66	-0.3	890.444	2	4430300000	6055700000	4840300000	2580100000	2812500000	3756900000
P62805	SGLIYEETR	Semitryptic	36.27	0.8	534.272	2	165820000	210370000	188910000	3266400000	3294000000	3747600000
Q05315	S(3)LLPVPYTEAASLSTGSTVTIK	Fully Tryptic	78.25	1.5	1139.12	2	7746500000	10006000000	8752600000	2970600000	3039100000	3713600000
P06702	LGHPDTLNQGEFK	Fully Tryptic	66.42	-1.5	728.364	2	6475500000	7164800000	6843700000	3106600000	3441300000	3698400000
P13727	SLQTFSQAWFTC(1)R	Fully Tryptic	68.94	0.6	544.593	3	1777000000	2132500000	1748000000	3074700000	3088400000	3627800000
P60709	DSYVGDEAQSK	Fully Tryptic	54.14	-0.3	599.764	2	4747000000	4482500000	5060000000	3867400000	3542000000	3569600000
P60709	AGFAGDDAPR	Fully Tryptic	47.17	-0.8	488.727	2	6310700000	5580600000	6106900000	3296200000	3016600000	3463500000
P04406	GALQNIIPASTGAAK	Fully Tryptic	47.34	0	706.399	2	4788700000	5187700000	4967500000	3025300000	3047900000	3374100000
P04406	LVINGNPITIFQERDPSK	Fully Tryptic	78.78	-1.5	1021.06	2	5577000000	7361100000	6709400000	2794500000	2883600000	3335200000
P06733	YISPDQLADLYK	Fully Tryptic	64.14	0.7	713.367	2	3863600000	4892400000	3899700000	2819500000	2810600000	3287300000
P60709	EITALAPSTMK	Fully Tryptic	49.48	-1.6	581.312	2	5060600000	4122100000	4592500000	2483100000	3073500000	3191300000
P05109	ALNSIIDVYHK	Fully Tryptic	45.86	-0.7	636.851	2	5164600000	5792000000	5241300000	2859700000	2758400000	3188200000
P04406	IISNASC(1)TTNC(1)LAPLAK	Fully Tryptic	71.41	0.3	917.464	2	3737100000	4182800000	3914800000	2636100000	2822700000	3179100000
P16402	ALAAAGYDVEK	Fully Tryptic	41.75	-0.5	554.287	2	876970000	937150000	915460000	2839500000	2634400000	3059000000
P68431	GLFEDTNLC(1)AIHAK	Semitryptic	69.19	-0.3	794.893	2	551360000	526880000	705970000	2782900000	2736000000	3006200000
P06733	AAVPSGASTGIYEALELRDNDK	Fully Tryptic	80.43	-0.6	1139.07	2	3887300000	4560700000	3979700000	2563200000	2778700000	2933400000
P58876	ESYSVYVYKV	Semitryptic	45.35	1.3	618.812	2	91964000		147410000	2549100000	2497900000	2930100000
P60709	FPSIVGRPR	Semitryptic	44.83	0.7	514.804	2	3709300000	4127200000	3771500000	2311400000	2455100000	2922400000
P12724	YPVVPVHLDTTI	Fully Tryptic	61.25	-1.8	677.373	2	3836200000	4390300000	3908400000	2122000000	2294700000	2805700000
P06733	AAVPSGASTGIYEALELR	Fully Tryptic	73.92	0.4	902.976	2	1092300000	1400900000	1226400000	1688900000	2047400000	2753800000
P16104	HLQLAIR	Fully Tryptic	22.24	2.5	425.767	2	5152000000	5617600000	5715000000	2524500000	2141300000	2730900000
P13727	FQWVDGSR	Fully Tryptic	34.9	-0.3	497.74	2	3164500000	4173600000	3310800000	2425400000	2803600000	2664000000
P12724	FYVVAC(1)DNRDPR	Fully Tryptic	46.21	0.6	756.357	2	3920900000	4492000000	4016800000	2152300000	2036300000	2657100000
P68104	ILNHPGQISAGYAPVLDC(1)HTAHIAC(1)K	Semitryptic	99.22	-1.1	948.473	3	561790000	734550000	658980000	2093900000	2112100000	2645400000
P16403	S(3)ETAPAAPAAAPPAEK	Fully Tryptic	58.6	0.4	760.883	2	1298800000	675080000	1250400000	2237400000	1000100000	2634900000
P27797	IDDPTDSKPEDWDKPEHIPDPDAK	Fully Tryptic	84.61	-0.6	1380.63	2	2966700000	4243200000	3320500000	2054300000	2159300000	2621500000
Q9Y2Y8	TFAEAQNVC(1)SR	Fully Tryptic	52.59	-0.3	641.796	2	3529400000	3861000000	3333800000	1977000000	2200300000	2594500000
P06733	HIADLAGNSEVILPVPAFNVINGGSHAGNK	Fully Tryptic	100.19	3.6	753.651	4	4855300000	6581200000	5330000000	2086400000	2202400000	2551000000
P60709	LLTEAPLNPK	Semitryptic	47.3	0.8	548.324	2	339980000	353700000	352580000	2452300000	2214500000	2512400000
P05164	IPC(1)FLAGDTR	Fully Tryptic	52.6	-0.2	575.29	2	3268500000	3976400000	3278200000	1926400000	2165800000	2423900000
P13727	SALNQGQVWIGGR	Semitryptic	60.64	0.6	693.368	2	676590000	1023100000	767860000	2058000000	3117500000	2373300000
P62805	FLENVIR	Semitryptic	23.35	0.7	445.759	2	179680000	224990000	213490000	2267800000	1988600000	2359700000
P10153	RDPPQYPVVPVHLDR	Fully Tryptic	75.45	0.1	447.744	4	2899300000	3243100000	2857300000	1443600000	1765800000	2346700000
P10153	YAQTPANMFYIVAC(1)DNR	Fully Tryptic	76.53	0.3	678.645	3	2525100000	2626800000	2410300000	1386900000	1733800000	2280400000
P61626	GISLANWMC(1)LAK	Fully Tryptic	53.83	0.1	682.347	2	4060600000	4226000000	4188800000	1878000000	2247400000	2189200000
P62979	TITLEVEPSDTIENVK	Fully Tryptic	63.51	-1.9	894.466	2	2805600000	3958000000	3014000000	1703700000	1839300000	2166800000
P61626	WESGYNTR	Fully Tryptic	40.07	-2	506.727	2	3044300000	3916800000	3263600000	1561800000	1848900000	2157400000
P06733	DATNVGDEGGFAPNILENK	Fully Tryptic	84	0.6	980.967	2	2530400000	3536000000	2653900000	1988100000	1926200000	2148800000
P05164	IGLDLPALNMQR	Fully Tryptic	51.58	-0.4	447.583	3	2812300000	2834900000	2773100000	1544800000	1826300000	2131500000
P05164	IANVFTNAFR	Fully Tryptic	52.51	0.9	576.812	2	2936500000	3591000000	2967900000	1720700000	1837000000	2128000000
P05164	IIC(1)DNTGITTVSK	Fully Tryptic	56.55	0.9	711.37	2	3171500000	3299600000	3266200000	1440300000	1653600000	2103500000
P62937	IIPGFMC(1)QGGDFTR	Fully Tryptic	71.7	0.2	533.587	3	2113300000	2219100000	2114300000	1648800000	1956600000	2103400000
P07737	TFVNITPAEVGVLVGK	Fully Tryptic	72.83	-0.3	548.65	3	3572000000	4281500000	3808300000	2147900000	2291800000	2095700000
P60709	RGILTLK	Fully Tryptic	18.93	-0.4	400.771	2	3886400000	2863500000	3599600000	1981200000		2086400000
P12724	AQWFAIQHISLNPPR	Fully Tryptic	79.13	-0.1	889.478	2	3292300000	3155900000	3017900000	1321800000	1290100000	2038000000
P05164	VVLEGGIDPILR	Fully Tryptic	51.09	0.2	640.882	2	2632900000	3099600000	2755900000	1645900000	1760600000	2030100000
P13727	IQC(1)SVSALNQGQVWIGGR	Fully Tryptic	78.43	0	987.005	2	1575100000	2495100000	1759300000	1596200000	2066700000	2021400000
P05164	NQADC(1)IPFFR	Fully Tryptic	57.05	-1.2	423.201	3	2829800000	3099200000	2732900000	1626800000	1800700000	2016100000
P60709	DLTDYLMK	Fully Tryptic	39.52	-1.9	499.746	2	2268200000	2012600000	2012600000	1695600000	1769400000	2004800000
Q05315	YQVM(2)VNGQSSYTFDHR	Fully Tryptic	76.89	-0.1	974.436	2	3131600000	4493800000	3574300000	1815400000	1708800000	2001400000
P05164	NQINALTSFVDASMVYGSEEPLAR	Fully Tryptic	92.39	0.9	871.428	3	3133700000	3371500000	3120500000	1672400000	2056900000	1946800000
P62937	HTGPGILSMANAGPNTNGSQFFIC(1)TAK	Fully Tryptic	102.1	0	1396.17	2	2636200000	2805900000	2759700000	1422900000	1597900000	1923400000
P08670	ILLAELEQLK	Fully Tryptic	43.86	0.7	585.361	2	2495000000	2896800000	2614200000	1759100000	1641400000	1913100000
P62937	FEDENFILK	Fully Tryptic	48	-1.6	577.789	2	2341600000	3011300000	2773000000	1676700000	1824200000	1908000000
P06702	M(2)HEGDEGPGHHHKPGLGEGTP	Fully Tryptic	84.17	0.6	1096.48	2	4456900000	6464700000	5329300000	1694300000	1240100000	1899600000
P62805	VFLENVIR	Fully Tryptic	31.75	0.8	495.293	2	2296400000	2427700000	2141300000	1586000000	1701100000	1892400000
P16402	ASGPPVSELITK	Fully Tryptic	52.89	-0.3	599.837	2	2447600000	2192700000	2288300000	1572700000	1560900000	1890900000
P60709	PSIVGRPR	Semitryptic	32.01	0.1	441.269	2	2515800000	2804300000	2556500000	1491700000	1587300000	1877900000
P06733	FTASAGIQVVGDDLTVTNPK	Fully Tryptic	85.91	-0.6	1017.03	2	3034700000	3834800000	3218100000	1612800000	1725700000	1873800000
P52566	APEPHVEEDDDDELDSK	Fully Tryptic	90.19	-0.8	970.405	2	3084700000	3481000000	3536900000	1039000000	1788900000	1860000000
P60709	TTGIVMDSGDGVTHTVPIYEGYALPHAI	Semitryptic	93.35	-1.5	1457.72	2	116340000	176030000	159360000	1630500000	1779000000	1857100000
P05109	GNFHAVYRDDLK	Fully Tryptic	60.21	-0.2	717.86	2	2924500000	3816500000	3002600000	1546100000	1630800000	1828500000
P58876	AMGIMNSFVNDIFER	Fully Tryptic	72.59	-0.3	581.944	3	6521200000	6395000000	5539600000	1511700000	1997200000	1791200000
P16401	ALAAGGYDVEK	Fully Tryptic	40.2	0.4	547.28	2	490800000	528350000		1689000000	1681200000	1779500000
P60709	D(3)DDIAALVVDNGSGM(2)C(1)K	Fully Tryptic	75.31	0	919.401	2	2660800000	3329100000	3281800000	1700100000	1468500000	1754500000
P60709	Q(5)EYDESGPSIVHRK	Fully Tryptic	76.69	-1.6	814.388	2	2347400000	4608200000	2706000000	2519300000	1565300000	1742900000
P07737	STGGAPTFNVTVTK	Fully Tryptic	60.2	-0.9	690.361	2	2295900000	2611100000	2186200000	1382000000	1621500000	1729000000
P06454	S(3)DAAVDTSSEITTK	Fully Tryptic	55.68	-0.4	733.846	2	2390100000	2761000000	2629500000	1414500000	1522800000	1727700000
P60709	SYELPDGQVITIGNER	Fully Tryptic	73.06	-1.4	597.635	3	12433000000	14932000000	13190000000	1522500000	1556300000	1726700000
P04083	GGPGSAVSPYPTFNPSSDVAALHK	Fully Tryptic	87.78	0.2	786.057	3	2034800000	2692200000	2398400000	1483700000	1514100000	1716200000
P05164	FC(1)GLPQPETVGQLGTVLR	Fully Tryptic	75.92	-0.2	658.015	3	3124000000	3740800000	3437000000	1146200000	1448100000	1676600000
P61626	RVVRDPQGIR	Fully Tryptic	50.32	1.1	399.239	3	3297300000	3342000000	3142900000	1389000000	1327400000	1667300000
P27797	DDEFTHLYTLIVRPDNTYEVK	Fully Tryptic	95.16	0.5	1284.64	2	3142800000	3825000000	3400900000	1260900000	1447600000	1636600000
P05164	NNIFM(2)SNSYPR	Fully Tryptic	47.78	0.7	453.544	3	1885400000	2060400000	1945200000	1346200000	1373300000	1625100000
P68363	VGINYQPPTVVPGGDLAK	Fully Tryptic	70.22	-0.4	609	3	2345900000	3005400000	2436200000	1445300000	1491400000	1614400000
P04406	VIHDNFGIVEGLMTTV	Semitryptic	68.36	-1	872.95	2	281420000	429510000	342250000	1558700000	1712500000	1602500000
P63313	A(3)DKPDMGEIASFDK	Fully Tryptic	67.66	-1	783.36	2	2115900000	2435100000	2488600000	1565800000	1497100000	1600600000
P07737	A(3)GWNAYIDNLMADGTC(1)QDAAIVGYK	Fully Tryptic	89.46	1.6	920.421	3	1913700000	2392600000	2205200000	1243100000	1555000000	1600000000
P05164	AVSNEIVRFPTDQLTPDQER	Fully Tryptic	80.61	0.7	772.393	3	2644700000	2869800000	2353500000	1143400000	1365100000	1572800000
P60709	Q(5)EYDESGPSIVHR	Fully Tryptic	71.54	-2.5	750.34	2	2193400000	2520400000	2457900000	1395600000	1394300000	1569500000
P60709	GIHETTFNSIMK	Semitryptic	67.96	0.2	689.345	2	62549000	97258000	60323000	1389900000	1402800000	1564700000
Q05315	FNVSYLK	Fully Tryptic	38.13	-0.8	435.739	2	2974300000	3267900000	3088000000	1427300000	1477400000	1557000000
P07737	SSFYVNGLTLGGQK	Fully Tryptic	71.13	-0.9	735.882	2	2036700000	2362300000	2310700000	1439000000	1378900000	1547200000
P05164	VNC(1)ETSC(1)VQQPPC(1)FPLK	Semitryptic	87.57	0.6	1032.47	2	1856000000	2297000000	1970700000	1107500000	1266500000	1529100000
P07437	ALTVPELTQQVFDAK	Fully Tryptic	68.89	-1.2	553.969	3	1961800000	2690700000	2153400000	1205200000	1301100000	1515700000
P60709	FRC(1)PEALFQPSFLGMESC(1)GIHETTFNSIMK	Fully Tryptic	103.35	-0.9	1178.88	3	3078600000	3977200000	2883600000	1231600000	1566300000	1510300000
P62805	RISGLIYEETR	Fully Tryptic	50.84	-0.9	668.864	2	1386900000	1772400000	1526700000	1188600000	1315600000	1482100000
Q9Y2Y8	IQC(1)C(1)TSTVNQAQVWIGGNLR	Fully Tryptic	93.87	0.7	1153.06	2	1183800000	1568400000	1329200000	1398000000	1369800000	1444200000
P60709	FRC(1)PEALFQPS	Semitryptic	40.2	-1.2	451.22	3	174860000	254280000	225310000	1368600000	1299800000	1437500000
Q562R1	FRC(1)PEAIFQPS	Semitryptic	40.2	-1.2	451.22	3	174860000	254280000	225310000	1368600000	1299800000	1437500000
Q05315	SLSTGSTVTIK	Semitryptic	50.68	-0.9	547.308	2	205200000	297630000	245340000	1250500000	1225500000	1420400000
P23528	EILVGDVGQTVDDPYATFVK	Fully Tryptic	74.95	0.1	722.704	3	3461400000	4570600000	4178400000	1189400000	1383000000	1420200000
P07737	DSPSVWAAVPGK	Fully Tryptic	64.26	-1.6	607.313	2	1790300000	2042100000	1819200000	1183600000	1216000000	1417700000
P05164	VGPLLAC(1)IIGTQFR	Fully Tryptic	62.05	0.2	515.625	3	1916700000	2367200000	2236300000	1169000000	1105700000	1392800000
P60709	WHHTFYNELR	Semitryptic	58.5	0.5	468.227	3	216090000	290690000	195960000	1001600000	972240000	1385300000
P60709	SYELPDGQVI	Semitryptic	50.38	-0.1	560.78	2	236130000	336370000	280860000	1428100000	1240000000	1365000000
P23528	YALYDATYETK	Fully Tryptic	50.71	-0.8	669.316	2	1754500000	2167100000	1899800000	1298300000	1411000000	1362800000
P04406	WGDAGAEYVVESTGVFTTMEK	Fully Tryptic	87.69	0.3	1139.02	2	1258400000	1117600000	1290000000	1002000000	1335600000	1356500000
P61626	YWC(1)NDGK	Fully Tryptic	36.34	1.5	471.693	2	1970300000	2538100000	2261400000	1306500000	1275600000	1353300000
P13727	GNLVSIHNFNINYR	Fully Tryptic	68.27	0.6	830.932	2	1781200000	1973800000	1595900000	1275400000	1314800000	1348600000
P68363	TIGGGDDSFNTFFSETGAGK	Fully Tryptic	83.99	-0.1	1004.45	2	1578100000	2089400000	1780100000	1207000000	1363400000	1346600000
P05164	WLPAEYEDGFSLPYGWTPGVK	Fully Tryptic	87.86	-0.1	1206.58	2	1572000000	1400900000	1501000000	841730000	1266700000	1340800000
Q16778	ESYSIYVYK	Fully Tryptic	47.72	0	576.284	2	2778600000	3593800000	3357800000	1140500000	1249600000	1324500000
P13727	GNLVSIHNFNI	Semitryptic	51.89	0	614.328	2	116250000	144070000	110640000	1085400000	1164800000	1324000000
P06702	DLQNFLK	Fully Tryptic	33.14	0.1	439.243	2	2034800000	2140000000	1942600000	1142800000	1205500000	1322600000
P68104	PLRLPLQDVYK	Fully Tryptic	68.96	-0.9	447.934	3	1889000000	2304500000	2014500000	1106500000	1112600000	1296100000
P04406	VPTANVSVVDLTC(1)R	Fully Tryptic	69.5	-0.6	765.9	2	3292000000	4523700000	4008900000	992820000	1072600000	1294900000
P24158	TQEPTQQHFSVAQVFLNNYDAENK	Fully Tryptic	103.58	-1.1	1404.66	2	2319800000	2836200000	2540200000	1094400000	1223800000	1291200000
P62805	DAVTYTEHAK	Fully Tryptic	43.35	0.2	567.775	2	983280000	1245000000	941330000	1185500000	1111400000	1286000000
O75367	LEYLTAEILELAGNAAR	Semitryptic	76.24	-0.7	923.998	2	732660000	828040000	839610000	2014500000	1543100000	1283200000
P08670	ETNLDSLPLVDTHSK	Fully Tryptic	67.92	0.3	834.926	2	1686700000	1837100000	1731400000	1069000000	1093000000	1270200000
P27797	IKDPDASKPEDWDER	Fully Tryptic	77.56	-0.8	450.965	4	1810700000	2444500000	1911000000	997970000	1031300000	1268200000
P61626	ATNYNAGDR	Fully Tryptic	46.64	0.7	491.223	2	1908400000	1216700000	1678800000	1117600000	1155700000	1265500000
P05164	FPTDQLTPDQER	Fully Tryptic	62.14	0.4	723.847	2	1713900000	1859000000	1847400000	955010000	959690000	1257000000
P13796	VYALPEDLVEVNPK	Fully Tryptic	68.2	-0.7	529.287	3	1243800000	1661300000	1505500000	1093800000	1121000000	1248600000
P27797	IDNSQVESGSLEDDWDFLPPKK	Fully Tryptic	87.36	-0.9	840.402	3	2030100000	2545800000	2294400000	1042400000	1084400000	1246800000
P27797	EQFLDGDGWTSR	Fully Tryptic	49.23	-0.8	705.817	2	1771500000	2279900000	2008700000	1082300000	1189500000	1242800000
P12724	DSPRYPVVPVHLDTTI	Fully Tryptic	68.93	-1.9	904.979	2	1742000000	1964800000	1533900000	900740000	1038700000	1233200000
P23528	HELQANC(1)YEEVK	Fully Tryptic	67.4	-0.1	760.346	2	1798600000	1869100000	1786000000	987820000	1188600000	1230700000
P04406	RVIISAPSADAPMFV	Semitryptic	68.74	0.1	787.424	2	212200000	275710000	264300000	971190000	1102300000	1230000000
P60174	VPADTEVVC(1)APPTAYIDFAR	Fully Tryptic	83.03	-0.2	1096.54	2	1549000000	2124200000	1696600000	1018800000	1101300000	1200300000
P68363	IHFPLATYAPVISAEK	Fully Tryptic	74.38	1	586.327	3	1727800000	2151000000	1913900000	968380000	956820000	1184300000
P06748	VDNDENEHQLSLR	Fully Tryptic	75.26	1	784.869	2	1601400000	1617900000	1560200000	925010000	924780000	1178000000
P29401	ILATPPQEDAPSVDIANIR	Fully Tryptic	82.9	-0.4	674.028	3	1565000000	2081900000	1749100000	1089800000	1096100000	1174300000
P68363	NLDIERPTYTNLNR	Fully Tryptic	64.87	-0.4	859.944	2	1133400000	1487000000	1266900000	1018300000	1081700000	1170500000
P24158	GNPGSHFC(1)GGTLIHPSFVLTAAHC(1)LR	Fully Tryptic	89.5	-1.7	936.125	3	3609300000	3450300000	2157300000	1160400000	764580000	1170300000
P60709	SLSTFQQMWISK	Semitryptic	61.91	0.7	728.369	2	83309000	98136000	96578000	983850000	1012900000	1168900000
P58876	Q(5)VHPDTGISSK	Fully Tryptic	52.73	0.2	576.288	2	3069200000	1145600000	2539600000	1657500000	1188400000	1166700000
Q9Y2Y8	C(1)YGGNLVSIHDFNFNYR	Fully Tryptic	83.6	-0.1	1038.47	2	1121000000	1252200000	863370000	969500000	947630000	1147100000
P27797	FYALSASFEPFSNK	Fully Tryptic	65.49	0.9	804.391	2	2116300000	2641200000	2094600000	1078500000	1025400000	1146900000
P06733	GNPTVEVDLFTSK	Fully Tryptic	61.92	-1.9	703.86	2	1573000000	1685500000	1688200000	1065100000	1149600000	1138200000
Q05315	FLNEPYLQVDFHTEMK	Semitryptic	70.16	-0.2	1005.98	2	136060000	217520000	185650000	1068100000	1081000000	1133000000
P68104	DGNASGTTLLEALDC(1)ILPPTRPTDK	Fully Tryptic	92.51	0.1	1328.17	2	1786600000	1712400000	1572000000	969040000	1045600000	1132500000
P60709	LSLYASGR	Semitryptic	38.88	-1.5	433.74	2				1013900000	926800000	1123300000
P05109	LLETEC(1)PQYIRK	Fully Tryptic	45.44	-0.2	775.406	2	1645300000	2115000000	1913900000	1058900000	1090200000	1121200000
P30740	ILLPDDIEDESTGLK	Semitryptic	57.69	-0.6	553.289	3	1042200000	1404200000	1176000000	1049400000	1077000000	1120800000
P04075	GVVPLAGTNGETTTQGLDGLSER	Fully Tryptic	86.05	0.9	1136.58	2	1252000000	1745300000	1367300000	971740000	953440000	1106700000
P06454	RAAEDDEDDDVDTK	Fully Tryptic	65.14	-1.3	797.328	2	1472600000	1259700000	1069800000	889060000	926440000	1104100000
P60709	TTGIVMDSGDGVTHTVPIYEGYALPH	Semitryptic	88.17	-1.1	1365.66	2	615530000	725190000	653380000	968720000	985110000	1098500000
P10599	TAFQEALDAAGDK	Fully Tryptic	59.26	-1	668.822	2	1303800000	1507900000	1342600000	903670000	968690000	1097600000
P07437	FWEVISDEHGIDPTGTYHGDSDLQLDR	Fully Tryptic	86.49	-0.2	1034.81	3	2432700000	3205200000	2743500000	817940000	903940000	1083900000
P04406	SSDFNSDTHSSTFDAGAGIALNDHFVK	Semitryptic	101.51	-0.6	1420.64	2	131910000	219960000	184820000	975720000	1004300000	1082500000
P67936	IQLVEEELDRAQER	Fully Tryptic	62.3	0	864.45	2	1287600000	1676000000	1443700000	916710000	934880000	1080900000
P08670	SLYASSPGGVYATR	Fully Tryptic	64.15	-0.5	476.909	3	1189100000	1685900000	1463700000	937220000	893920000	1051800000
P05164	SRDHGLPGYNAWR	Fully Tryptic	67.16	0.7	382.941	4	1289200000	1698500000	1164300000	738600000	761580000	1048300000
P12724	AQWFAIQHI	Semitryptic	47.37	0	557.296	2	1059400000	1570100000	1304700000	937950000	926620000	1040700000
P60709	C(1)PEALFQPSFLGMESC(1)GIHETTFNSIMK	Fully Tryptic	100.74	0.2	808.621	4	1803800000	1905400000	2008200000	702100000	1075800000	1040100000
P07737	DSLLQDGEFSMDLR	Fully Tryptic	70.24	-0.8	542.587	3	1594500000	1898200000	1670800000	915900000	947000000	1029800000
P08670	TYSLGSALRPSTSR	Fully Tryptic	55.76	-0.3	748.397	2	1164200000	1390100000	1296800000	898410000	920050000	1022200000
P13727	SVSALNQGQVWIGGR	Semitryptic	66.57	0.7	786.419	2	123030000	146740000	128200000	941250000	1372200000	1019700000
P06702	RLTWASHEK	Semitryptic	48.03	-1	376.536	3	198200000	259680000	178300000	851560000	777980000	1019300000
P14618	LAPITSDPTEATAVGAVEASFK	Fully Tryptic	86.24	-0.2	1088.06	2	1441800000	2014100000	1692800000	791010000	856540000	1016800000
P13727	RFQWVDGSR	Fully Tryptic	49.24	0.4	575.791	2	1137000000	110370000	1208900000	963750000	1092000000	1013700000
P07437	NSSYFVEWIPNNVK	Fully Tryptic	80.12	-0.3	848.92	2	1081900000	1495400000	1189800000	879850000	912020000	1013300000
P60709	FLGMESC(1)GIHETTFNSIMK	Semitryptic	96.16	-1	1101.5	2	201250000	218030000	222310000	765320000	926760000	1011300000
P04075	IGEHTPSALAIMENANVLAR	Fully Tryptic	76.82	-1.2	1054.05	2	1268900000	1581800000	1385900000	819860000	842880000	1004600000
P16402	S(3)ETAPLAPTIPAPAEK	Fully Tryptic	67.55	-1.3	817.934	2	393690000	437560000	416300000	1068600000	916020000	1000300000
P58876	MNSFVNDIFERI	Nontryptic	56.76	-0.9	495.578	3		5772200		752290000	912590000	982090000
P04083	GTDVNVFNTILTTR	Fully Tryptic	69.59	0.3	517.611	3	1239800000	1520600000	1183200000	905800000	896280000	971570000
P07910	VFIGNLNTLVVK	Fully Tryptic	49.91	-0.7	439.602	3	1238800000	1704300000	1455200000	890570000	850690000	965640000
P05164	DYLPLVLGPTAMR	Fully Tryptic	60.56	-1.6	482.598	3	1227800000	1011700000	1134300000	639420000	830530000	947870000
P68431	STELLIR	Fully Tryptic	24.76	0	416.25	2	420450000	353670000	451470000	884810000	868210000	937110000
P14618	GADFLVTEVENGGSLGSK	Fully Tryptic	69.29	-0.6	890.441	2	1159300000	1575800000	1347800000	865050000	843000000	935690000
Q5TEC6	EIAQEFKTDLR	Fully Tryptic	30.74	-1.9	675.355	2	310490000	373630000	336190000	816620000	862560000	935300000
P07437	TFIGNSTAIQELFK	Semitryptic	63.3	-0.2	523.615	3				844410000	929190000	932210000
P13727	RSLQTFSQAWFTC(1)R	Semitryptic	74.96	0.3	894.436	2	149240000	248320000	150860000	909030000	718780000	922760000
P13727	GGHC(1)VALC(1)TR	Fully Tryptic	45.87	1	565.764	2	1565000000	728670000	1646900000	473470000	821290000	920930000
P06733	IGAEVYHNLK	Fully Tryptic	51.7	0.3	572.312	2	1191100000	1167700000	1187400000	812610000	715510000	920280000
P09429	KHPDASVNFSEFSK	Fully Tryptic	65.49	1.3	398.949	4	1106000000	1615200000	1405700000	739970000	771610000	913740000
P0DP24	A(3)DQLTEEQIAEFK	Fully Tryptic	66.56	-0.4	782.38	2	1080200000	1446700000	1238600000	841670000	892790000	907690000
P52566	ATFMVGSYGPRPEEYEFLTPVEEAPK	Fully Tryptic	86.71	0.3	982.141	3	1292800000	1484100000	1380300000	674160000	785480000	905630000
P62937	EGMNIVEAMER	Fully Tryptic	64.67	0.4	639.795	2	1066400000	878990000	833620000	774390000	924080000	902540000
P00558	ALESPERPFLAILGGAK	Fully Tryptic	73.8	-0.4	885.001	2	1313400000	1524700000	1387700000	769110000	746100000	894650000
P61626	HLSC(1)SALLQDNIADAVAC(1)AK	Semitryptic	103.12	0.6	1079.03	2	409000000	528310000	499860000	1084500000	904940000	893750000
P27797	HEQNIDC(1)GGGYVK	Fully Tryptic	73.98	-2.3	738.829	2	1182800000	1193000000	1421100000	773440000	771610000	891650000
P00558	LGDVYVNDAFGTAHR	Fully Tryptic	71	0.1	545.602	3	1041900000	1285700000	1194200000	822970000	826730000	888900000
P68104	IGGIGTVPVGR	Fully Tryptic	42.41	-1.7	513.308	2	1349200000	1317800000	1379400000	767260000	781740000	882700000
P30740	LGVQDLFNSSK	Fully Tryptic	56.75	-0.7	604.319	2	1088500000	1366800000	1256600000	755900000	751100000	881930000
P22626	GGGGNFGPGPGSNFR	Fully Tryptic	60.54	-0.1	689.318	2	1165900000	1375800000	1244500000	802580000	760690000	877440000
P62979	TLSDYNIQK	Fully Tryptic	41.08	0.3	541.28	2	978820000	879570000	928570000	779150000	770140000	871710000
P62937	KITIADC(1)GQLE	Fully Tryptic	51.04	-1.2	624.318	2	926290000	1127600000	1045700000	737240000	716560000	870500000
P14174	ASVPDGFLSELTQQLAQATGKPPQYIAV	Semitryptic	62.82	0.9	1465.27	2	197810000	37994000	32146000	786450000	883920000	870270000
P0DMV9	TTPSYVAFTDTER	Fully Tryptic	61.48	-1.7	744.353	2	1135400000	1296300000	1205800000	782230000	805990000	862280000
P68104	TFAPVNVTTEVK	Semitryptic	55.33	-0.6	653.356	2	123900000		150180000	750670000	760280000	861930000
P05164	RNGFPVALAR	Fully Tryptic	53.33	1.4	550.821	2	1394300000	1213900000	1226200000	673310000	707260000	860930000
P05109	GADVWFK	Fully Tryptic	32.05	-0.2	411.719	2	1184400000	1437200000	1241700000	686340000	792480000	860810000
P05164	LMEQYGTPNNIDIWMGGVSEPLK	Fully Tryptic	90.8	1.1	1296.63	2	745670000	920390000	799130000	637530000	861510000	859830000
Q15393	FSNTGEDWYVLVGVAK	Fully Tryptic	35.56	12.5	892.955	2						852300000
P04083	AAYLQETGKPLDETLK	Fully Tryptic	80.48	0.3	888.973	2	1128900000	1217600000	1083000000	768260000	780160000	844200000
Q14103	IFVGGLSPDTPEEK	Fully Tryptic	60.23	-0.9	744.882	2	1116100000	1428300000	1281500000	738990000	739300000	837810000
P60174	VVLAYEPVWAIGTGK	Fully Tryptic	64.47	0.3	801.948	2	1245700000	1712400000	1503900000	676610000	709050000	837780000
P08670	ISLPLPNFSSLNLR	Fully Tryptic	62.29	0	524.303	3	1774600000	2156100000	2168800000	814140000	731140000	831210000
P14618	GVNLPGAAVDLPAVSEK	Fully Tryptic	73.35	0.1	818.949	2	1042300000	1175800000	1127100000	782100000	747050000	818850000
P06454	RAAEDDEDDDVDTKK	Fully Tryptic	69.28	0.5	431.192	4	910470000	601940000	7339700	608250000	741140000	817390000
P08670	DGQVINETSQHHDDLE	Fully Tryptic	67.27	-0.2	918.903	2	1211200000	1132500000	1131600000	648930000	812210000	812330000
P30740	LEESYTLNSDLAR	Fully Tryptic	52.11	0.6	504.251	3	1060700000	1294800000	1204500000	733450000	747280000	809460000
Q01518	AGAAPYVQAFDSLLAGPVAEYLK	Fully Tryptic	93.11	-0.4	1176.12	2	1109700000	1312200000	1170800000	447070000	725540000	807570000
P23528	AVLFC(1)LSEDK	Fully Tryptic	43.72	0.9	591.298	2	1034700000	1448400000	1187000000	742520000	683520000	806480000
P10153	DPPQYPVVPVHLDR	Fully Tryptic	75.42	0.6	544.623	3	1119300000	1137900000	983100000	533360000	636310000	802570000
P13727	WNFAYWAAHQPWSR	Fully Tryptic	76.48	-0.1	910.426	2	1470300000	1151400000	1359700000	247380000	632820000	794600000
P11678	IVYEGGIDPILR	Fully Tryptic	55.97	-0.1	672.88	2	1008800000	1262300000	985280000	579740000	636830000	791240000
P04083	TPAQFDADELR	Fully Tryptic	53.4	-1.7	631.803	2	835880000	972670000	921210000	691930000	661660000	789580000
P16402	ASGPPVSELI	Semitryptic	39.51	-0.5	485.266	2	58289000	63817000	67588000	649350000	660330000	789450000
P68431	YRPGTVALR	Fully Tryptic	42.54	0.9	516.802	2	721940000	938220000	907570000	594970000	575850000	783730000
P05387	ILDSVGIEADDDRLNK	Fully Tryptic	63.64	-0.4	886.955	2	920550000	1290500000	1187500000	697660000	705500000	783050000
P07437	IMNTFSVVPSPK	Fully Tryptic	61.11	-0.3	660.355	2	817830000	697970000	709480000	647540000	759340000	781000000
P04406	SWYDNEFGYSNR	Semitryptic	62.36	-0.4	513.216	3	69284000	105150000	108410000	801870000	756150000	780000000
P52566	TLLGDGPVVTDPK	Fully Tryptic	53.64	-1.7	656.36	2	1078800000	1117100000	1150600000	681020000	676370000	778290000
P68104	YYVTIIDAPGHR	Fully Tryptic	59.31	0.2	702.867	2	1246600000	1055700000	932890000	708810000	645610000	767650000
P08670	VELQELNDR	Fully Tryptic	39.9	0.1	558.288	2	937480000	973520000	1117900000	672900000	713400000	764490000
P30740	FAYGYIEDLK	Fully Tryptic	57.52	1.5	609.807	2	930600000	1370600000	1048400000	692900000	656530000	762960000
P11678	TC(1)AQLPPC(1)FPIK	Fully Tryptic	58.02	-1	716.359	2	1341900000	1264600000	1126700000	473290000	580490000	762640000
P08670	FADLSEAANR	Fully Tryptic	42.73	-0.5	547.267	2	1035400000	1079500000	1119500000	673420000	593840000	762160000
P84243	FQSAAIGALQEASEAYLV	Semitryptic	68.68	0.1	934.476	2	101060000	132590000	114900000	651150000	793670000	760040000
P05164	DHGLPGYNAWR	Fully Tryptic	57.99	1.2	429.208	3	901470000	1101400000	1029600000	511890000	577230000	756850000
P0DP24	DTDSEEEIREAFR	Fully Tryptic	64.94	0.3	798.861	2	1017700000	1260800000	1208600000	629160000	730060000	752820000
P06733	VVIGMDVAASEFFR	Fully Tryptic	69.68	-0.5	514.265	3	1315900000	1938500000	1554100000	872050000	847260000	750800000
P13727	SIHNFNINYR	Semitryptic	46.97	0.4	639.323	2	232770000	218560000	160100000	744820000	636300000	748330000
P27797	RKEEEEAEDKEDDEDKDEDEEDEEDKEEDEEEDVPGQAK	Fully Tryptic	121.75	0.3	1171.47	4	1581800000	2049600000	1831300000	837160000	828920000	745590000
P29401	TSRPENAIIYNNNEDFQVGQAK	Fully Tryptic	95.16	0.7	1254.61	2	983070000	1170900000	1138900000	608660000	632750000	744530000
P07437	EAESC(1)DC(1)LQGFQLTHSLGGGTGSGMGTLLISK	Fully Tryptic	97.6	-0.1	1104.52	3	995840000	1406800000	1178500000	534570000	662980000	744040000
Q3ZCM7	EAESC(1)DC(1)LQGFQLTHSLGGGTGSGMGTLLLSK	Fully Tryptic	97.6	-0.1	1104.52	3	995840000	1406800000	1178500000	534570000	662980000	744040000
P06733	LAQANGWGVMVSHR	Fully Tryptic	67.53	0.7	763.389	2	901780000	758790000	729900000	567370000	668890000	743100000
P08238	GVVDSEDLPLNISR	Fully Tryptic	65.58	-1.4	757.395	2	1299300000	1366000000	1280200000	665560000	703080000	740260000
Q12931	GVVDSEDIPLNLSR	Fully Tryptic	65.58	-1.4	757.395	2	1299300000	1366000000	1280200000	665560000	703080000	740260000
P09651	SSGPYGGGGQYFAK	Fully Tryptic	67.8	-0.3	688.317	2	1176100000	1492500000	1289300000	832910000	787530000	740180000
P04083	GDRSEDFGVNEDLADSDAR	Fully Tryptic	89.6	0	1034.45	2	839460000	1081700000	968530000	558190000	644060000	738290000
P63104	TAFDEAIAELDTLSEESYK	Fully Tryptic	78.6	-0.3	1066.5	2	1193000000	1696000000	1262200000	751670000	812330000	728690000
P08238	TLTLVDTGIGMTK	Fully Tryptic	59.43	-0.1	450.583	3	835860000	906960000	833910000	619620000	678620000	727860000
P07900	TLTIVDTGIGMTK	Fully Tryptic	59.43	-0.1	450.583	3	835860000	906960000	833910000	619620000	678620000	727860000
P08670	VESLQEEIAFLK	Fully Tryptic	57.49	-0.1	703.382	2	1797800000	1965200000	1918000000	636700000	620820000	724650000
P16401	ATGPPVSELI	Semitryptic	41.54	-1	492.274	2	53035000	60807000	60997000	653920000	630890000	717010000
P06702	INTFHQYSVK	Semitryptic	58.05	-1.7	618.821	2	37380000	50708000	44841000	625720000	518940000	715590000
P62979	TLEVEPSDTIENVK	Semitryptic	50.13	0.6	787.402	2	26345000	22671000	25925000	614540000	613790000	711570000
P30740	TYGADLASVDFQHASEDARK	Fully Tryptic	84.71	-0.5	1091.01	2	1105100000	1388100000	1192800000	648260000	699010000	706830000
P30101	FAHTNVESLVNEYDDNGEGIILFRPSHLTNK	Fully Tryptic	97.89	2.9	1177.25	3	1192000000	1241200000	1277800000	629730000	557340000	703300000
Q9H299	RIQYQLVDISQDNALRDEMR	Fully Tryptic	79.45	-0.7	616.565	4	1901000000	1775300000	1615500000	700830000	475620000	702900000
P05164	YGHTLIQPFMFR	Fully Tryptic	56.94	-1.2	755.386	2	934120000	803670000	730710000	552880000	567460000	698840000
P16401	ATGPPVSELITK	Fully Tryptic	54.61	0.7	606.846	2	1338700000	1317800000	1309700000	570550000	565240000	697090000
P13727	HNFNINYR	Semitryptic	46.85	0.6	539.264	2	134770000	5209100	135760000	638330000	612530000	696570000
P68431	FEDTNLC(1)AIHAK	Semitryptic	61.73	-1.1	709.84	2	48597000	82259000	72663000	651270000	636430000	696070000
P04075	GILAADESTGSIAK	Fully Tryptic	50.89	-1.1	666.853	2	812210000	886940000	807020000	548600000	573790000	694510000
P00441	GLTEGLHGFHVHEFGDNTAGC(1)TSAGPHFNPLSR	Fully Tryptic	119.66	0	880.662	4	1058600000	1322500000	1147300000	528240000	495920000	693650000
P37837	ALAGC(1)DFLTISPK	Fully Tryptic	62.66	-1.4	696.862	2	765700000	960620000	893540000	598490000	631010000	689210000
P11678	RRPLLGASNQALAR	Fully Tryptic	67.81	0.7	508.303	3	1069800000	1126600000	904850000	496410000	505610000	688900000
P68104	EHALLAYTLGVK	Fully Tryptic	69.87	0.7	657.875	2	1041900000	1254600000	1039000000	596810000	567710000	685150000
P09382	DSNNLC(1)LHFNPR	Fully Tryptic	71.34	0.5	743.847	2	946460000	1205700000	1073600000	557800000	627220000	684620000
P13727	SLQTFSQAWFTC(1)RR	Fully Tryptic	62.72	-0.4	894.436	2	597020000	834590000	534240000	620840000	583250000	682780000
P16401	ERNGLSLAALK	Fully Tryptic	38.13	-0.7	391.231	3	165540000	180720000	171110000	602550000	607580000	681530000
P04083	GLGTDEDTLIEILASR	Fully Tryptic	68.57	-0.2	851.946	2	944300000	1213700000	1133600000	663580000	648690000	680820000
P08238	SLTNDWEDHLAVK	Fully Tryptic	66.51	0	764.375	2	781800000	1115300000	803280000	552550000	588310000	677920000
P05164	YQPM(2)EPNPR	Fully Tryptic	46.02	-0.1	383.178	3	1079800000	965450000	1119600000	542880000	536850000	677820000
P08238	HLEINPDHPIVETLR	Fully Tryptic	74.34	-0.2	446.493	4	881630000	1014100000	952770000	583690000	589410000	672890000
P62979	ESTLHLVLR	Fully Tryptic	40.07	1	534.315	2	765530000	967990000	837000000	693980000	561910000	672160000
P08670	M(2)FGGPGTASRPSSSR	Fully Tryptic	56.68	-0.8	504.24	3	924740000	1097700000	1071900000	586970000	432240000	670860000
P00558	ITLPVDFVTADK	Fully Tryptic	51.63	-1.6	659.865	2	960370000	1194300000	1041900000	572730000	569890000	664140000
P04075	RLQSIGTENTEENRR	Fully Tryptic	68.25	-2.4	601.64	3	870090000	1147200000	1006600000	550820000	527480000	662440000
P04406	LISWYDNEFGYSNR	Fully Tryptic	71.06	-1.2	588.605	3	3033300000	3992700000	3686900000	491710000	587040000	662090000
P04075	PYQYPALTPEQK	Fully Tryptic	65.05	-1.1	717.866	2	874200000	875140000	843260000	585870000	613010000	660550000
P08238	EGLELPEDEEEK	Fully Tryptic	46.93	-0.4	708.822	2	846780000	751960000	869380000	626340000	567630000	660550000
P62805	TAM(2)DVVYALK	Semitryptic	53.89	-0.1	563.794	2	70086000	254930000	161900000	633770000	540420000	658950000
P13796	AYYHLLEQVAPK	Fully Tryptic	68.39	0.2	716.385	2	900150000	1196200000	897120000	585950000	579950000	656700000
P07900	HLEINPDHSIIETLR	Fully Tryptic	73.05	-0.1	596.32	3	903660000	1099600000	988210000	566370000	536240000	656420000
P13796	FSLVGIGGQDLNEGNR	Fully Tryptic	68.55	2.9	559.286	3	700250000	946860000	786960000	582960000	605770000	656400000
P05164	QNQIAVDEIRER	Fully Tryptic	61.47	0.1	735.887	2	797150000	974130000	827600000	495370000	657810000	655820000
Q16778	ESYSIYVYKV	Semitryptic	44	0.5	625.819	2	22928000	36397000	32214000	641620000	604910000	655690000
P15153	LAPITYPQGLALAK	Fully Tryptic	63.76	0.7	728.433	2	854830000	1089100000	902900000	532580000	565850000	655560000
P61626	RLGMDGYR	Fully Tryptic	46.66	-1.1	484.242	2	1044100000	820940000	901380000	511290000	638920000	654450000
P68363	SIQFVDWC(1)PTGFKVG	Semitryptic	58.43	6.3	870.93	2	798660000	1026600000	854180000	385360000	382930000	654420000
P21333	ANLPQSFQVDTSK	Fully Tryptic	44.18	-0.4	717.865	2				579270000		654350000
P14618	LNFSHGTHEYHAETIK	Fully Tryptic	88.36	-0.3	942.455	2	1140400000	1533900000	1225400000	544950000	513940000	652940000
P08238	EDQTEYLEER	Fully Tryptic	47.32	-0.8	656.288	2	730050000	866260000	777090000	566500000	570850000	647000000
P08670	LLQDSVDFSLADAINTEFK	Fully Tryptic	82.77	0.2	1063.54	2	1095100000	1384000000	1198600000	628000000	684450000	646030000
P52209	DYFGAHTYELLAK	Fully Tryptic	71.23	-0.4	764.377	2	815590000	992860000	863200000	552270000	554660000	645820000
P08670	NLQEAEEWYK	Fully Tryptic	51.84	-2.3	655.305	2	742680000	854400000	822100000	573310000	556270000	645500000
O75367	NGPLEVAGAAVSAGHGLPAK	Fully Tryptic	77.82	-2.5	908.487	2	589730000	758970000	643000000	481310000	563650000	641420000
P04075	YASIC(1)QQNGIVPIVEPEILPDGDHDLK	Fully Tryptic	88.45	-0.8	1007.51	3	853140000	1101100000	1009700000	495190000	570330000	638580000
P10153	YAQTPANMFYIVAC(1)DNRDQR	Fully Tryptic	70.52	-0.8	1217.06	2	673230000	761500000	629430000	516150000	525200000	638030000
P11678	TNYLGLLAINQR	Fully Tryptic	60.4	0.4	688.389	2	994100000	1174500000	851950000	479230000	502820000	636730000
P61978	TGTQDQIQNAQYLLQNSVK	Semitryptic	82.24	-0.4	1075.05	2	43304000		21826000	574650000	589960000	630470000
P30740	IPELLASGMVDNMTK	Fully Tryptic	67.66	-0.4	540.277	3	735860000	761930000	732850000	516370000	549810000	629770000
P26583	KHPDSSVNFAEFSK	Fully Tryptic	65.69	1	398.948	4	858510000	961760000	866890000	547740000	568200000	629570000
P60174	IIYGGSVTGATC(1)K	Fully Tryptic	50.05	-0.9	663.839	2	817760000	811820000	801220000	549820000	568620000	624490000
P11142	TVTNAVVTVPAYFNDSQR	Fully Tryptic	72.2	-0.4	991.502	2	1022200000	1348200000	1193900000	484990000	547140000	621700000
P05109	NSIIDVYHK	Semitryptic	35.26	-0.2	544.79	2	1042600000	1166600000	1058600000	585250000	526390000	619980000
P35579	IAEFTTNLTEEEEK	Fully Tryptic	63.12	1.1	827.397	2	717180000	1020900000	868920000	520700000	498870000	618230000
P37802	DDGLFSGDPNWFPK	Fully Tryptic	58.16	-0.9	797.862	2	766740000	1057800000	863610000	566360000	516870000	614650000
P06733	VNQIGSVTESLQAC(1)	Semitryptic	65.34	1	753.368	2	37960000	69433000	62177000	737120000	730760000	612400000
P13929	VNQIGSVTESIQAC(1)	Semitryptic	65.34	1	753.368	2	37960000	69433000	62177000	737120000	730760000	612400000
P60174	ELASQPDVDGFLVGGASLKPEFVDIINAK	Fully Tryptic	79.72	-1.1	1010.53	3	880340000	1501400000	1350000000	602740000	658880000	611940000
P04083	GVDEATIIDILTK	Fully Tryptic	60.53	-0.7	694.387	2	788840000	1048000000	835910000	527070000	583650000	610710000
P08238	YIDQEELNK	Fully Tryptic	42.24	0.3	576.283	2	611620000	613330000	549840000	501640000	59501000	610300000
P06733	LMIEMDGTENK	Fully Tryptic	51.37	-0.3	640.797	2	625640000	548570000	596620000	439720000	601330000	610000000
P63104	FLIPNASQAESK	Fully Tryptic	44.09	0.2	652.846	2	699920000	817180000	759570000	549910000	534650000	609180000
P26038	IGFPWSEIR	Fully Tryptic	47.75	0	552.795	2	724840000	879260000	763370000	492930000	495510000	608990000
P04083	SLC(1)QAILDETK	Semitryptic	48.24	-0.1	639.324	2		188880000	164920000		542690000	607370000
P68363	AYHEQLSVAEITNAC(1)FEPANQMVK	Fully Tryptic	97.87	0.7	1375.65	2	814620000	881920000	724770000	414710000	514060000	606990000
P04075	YTPSGQAGAAASESLFVSNHAY	Fully Tryptic	70.74	0.4	743.347	3	806180000	1123700000	946100000	521050000	575920000	605050000
P19338	GFGFVDFNSEEDAK	Fully Tryptic	69.37	-1.3	781.343	2	653970000	825050000	750120000	523050000	543040000	604030000
P10809	LVQDVANNTNEEAGDGTTTATVLAR	Fully Tryptic	85.45	-0.1	1280.63	2	950730000	1264700000	1212700000	516540000	509850000	602290000
P68363	HWYVGEGMEEGEFSEAREDMAALEK	Semitryptic	90.59	-0.5	967.421	3	24419000	31086000	31544000	391750000	545850000	599510000
P19338	FGYVDFESAEDLEK	Fully Tryptic	65.13	0.1	824.873	2	725800000	836370000	796420000	512820000	529680000	598670000
Q01518	LSDLLAPISEQIK	Fully Tryptic	53.19	-0.7	476.276	3	806970000	935820000	912420000	523080000	493490000	598090000
Q9H853	QIFHPEQLITGK	Fully Tryptic	70.13	0	705.891	2	927890000	1117400000	951080000	524180000	558440000	598020000
P68363	QLFHPEQLITGK	Fully Tryptic	70.13	0	705.891	2	927890000	1117400000	951080000	524180000	558440000	598020000
P60174	DC(1)GATWVVLGHSER	Fully Tryptic	74.29	0.4	793.873	2	809050000	885500000	873740000	512080000	519940000	596270000
P04075	TFLSGGQSEEEASINLNAINK	Semitryptic	93.55	-0.5	1111.55	2	56727000	80567000	67265000	456310000	509700000	595770000
P08670	EYQDLLNVK	Fully Tryptic	45.97	-1.4	561.295	2	892730000	873820000	870960000	529630000	533500000	594140000
P06733	VNQIGSVTESLQAC(1)K	Fully Tryptic	62.57	-0.5	817.414	2	2364000000	3140600000	2599900000	445130000	484980000	590820000
P13929	VNQIGSVTESIQAC(1)K	Fully Tryptic	62.57	-0.5	817.414	2	2364000000	3140600000	2599900000	445130000	484980000	590820000
P27797	IDNSQVESGSLEDDWDFLPPK	Fully Tryptic	78.18	0.4	1196.05	2	924690000	1231400000	1118800000	467000000	539600000	589750000
P09651	RGFAFVTFDDHDSVDK	Fully Tryptic	77.68	-0.5	619.292	3	797830000	1159400000	864520000	477310000	529330000	587290000
Q9Y277	VNNASLIGLGYTQTLRPGVK	Fully Tryptic	74.78	-1.7	701.062	3	835820000	1160000000	904500000	500600000	505530000	586540000
P23528	EILVGDVGQTVDDPYATFV	Semitryptic	69.41	0.3	1019.5	2	72807000	36171000	92746000	540900000	592600000	586230000
P40926	LTLYDIAHTPGVAADLSHIETK	Fully Tryptic	91.75	-0.4	1183.12	2	1140600000	1341200000	1233500000	527140000	7973600	585590000
P05164	QNQIAVDEIR	Fully Tryptic	45.91	0.6	593.315	2	1024000000	920760000	908840000	549610000	551530000	584280000
P29401	ILTVEDHYYEGGIGEAV	Semitryptic	64.63	0.6	932.952	2	48508000	78081000	62674000	557840000	511840000	580620000
P05109	GNFHAVYRDDLKK	Fully Tryptic	60.96	-2	781.906	2	1167600000	1319400000	1004200000	464800000	458160000	577730000
P09211	FQDGDLTLYQSNTILR	Fully Tryptic	73.33	0.5	942.479	2	1002500000	1347600000	1205700000	706820000	755930000	577320000
P61626	SALLQDNIADAVAC(1)AK	Semitryptic	68.3	0.1	553.951	3	257700000	319610000	291580000	723780000	632460000	577090000
P37802	TLMNLGGLAVAR	Fully Tryptic	53.75	-1.7	405.9	3	656300000	737010000	660500000	495100000	513620000	576890000
P07195	LIAPVAEEEATVPNNK	Fully Tryptic	65.21	0.5	847.952	2	720620000	734290000	826240000	507560000	500870000	576320000
P16104	AGLQFPVGRV	Semitryptic	31.96	0.4	522.304	2	60697000	113280000	92862000	655940000	584250000	576220000
P30740	TFHFNTVEEVHSR	Fully Tryptic	68.67	-0.7	801.886	2	845730000	1220700000	1091700000	546870000	562010000	572190000
P07437	IREEYPDR	Fully Tryptic	41.46	0.8	539.269	2	699610000	810740000	728380000	462610000	508880000	570700000
P07108	TKPSDEEMLFIYGHYK	Fully Tryptic	73.43	1.6	979.473	2	758250000	928280000	797420000	433850000	439540000	569690000
P25705	ILGADTSVDLEETGR	Fully Tryptic	62.9	-1.1	788.396	2	819150000	1073000000	925540000	474190000	528540000	567640000
P68363	EIIDLVLDR	Fully Tryptic	35.74	-0.4	543.313	2	806140000	982700000	945630000	526390000	563540000	567200000
P62736	QEYDEAGPSIVHRK	Fully Tryptic	39.78	-1.4	543.605	3	547700	1242500000		500280000		566970000
P16949	ESVPEFPLSPPK	Fully Tryptic	49.54	-1.3	663.85	2	582110000	735810000	609430000	516760000	496720000	565910000
P30740	KIEEQLTLEK	Fully Tryptic	43.91	-1.2	615.85	2	721740000	1037100000	910390000	478970000	519250000	565090000
P68363	AVFVDLEPTVIDEVR	Fully Tryptic	64.52	0.3	851.457	2	1929600000	2559000000	2185500000	552860000	513910000	563180000
O00299	LAALNPESNTAGLDIFAK	Fully Tryptic	75.9	-1.6	615.662	3	737740000	1014200000	819150000	521000000	618690000	562510000
P11678	WLPAEYEDGLSLPFGWTPSR	Fully Tryptic	81.33	1	1161.07	2	1227700000	1173500000	904390000	348540000	471560000	555600000
P23528	A(3)SGVAVSDGVIK	Fully Tryptic	47	-1	572.813	2	1075100000	1019800000	1016600000	490000000	505370000	555370000
P06748	MSVQPTVSLGGFEITPPVVLR	Fully Tryptic	89.69	-0.1	1114.11	2	1199400000	839990000	781960000	434700000	498620000	553750000
P08238	ADLINNLGTIAK	Fully Tryptic	45.66	-1.4	621.855	2	1244400000	1342600000	1239700000	473900000	461790000	552290000
P27797	SGTIFDNFLITNDEAYAEEFGNETWGVTK	Fully Tryptic	80.87	0.1	1090.17	3	864270000	1350700000	964230000	551590000	367200000	550240000
P09651	GFGFVTYATVEEVDAAMNARPHK	Fully Tryptic	89.86	-0.6	628.308	4	1130900000	1301000000	1189000000	458870000	497280000	548370000
Q9Y2Y8	DFQC(1)PREEDIVEVQGSPR	Fully Tryptic	86.34	-0.6	1081	2	688490000	931970000	817010000	527760000	524600000	548300000
P13727	SIHNFNI	Nontryptic	26.69	0.7	422.719	2	20079000	27206000		500130000	479020000	547890000
P07437	EVDEQMLNVQNK	Fully Tryptic	58.1	-0.4	723.848	2	684130000	457810000	607300000	15682000	480620000	546080000
P13796	VNDDIIVNWVNETLR	Fully Tryptic	65.76	-1.1	600.647	3	1069100000	1487800000	996790000	533040000	560570000	545590000
P07437	ISVYYNEATGGK	Fully Tryptic	57.79	-0.2	651.322	2	1078100000	1459100000	1314100000		477870000	543900000
P07437	AILVDLEPGTMDSVR	Fully Tryptic	59.31	-0.1	539.283	3	1132400000	1278300000	1229700000	461830000	536170000	543250000
Q01105	EQQEAIEHIDEVQNEIDRLNEQASEEILK	Fully Tryptic	88.94	1	1150.56	3	813730000	1440600000	1226400000	500920000	490510000	541610000
P60709	M(2)FETFNTPA	Nontryptic	43.5	0.4	537.234	2				673240000	478120000	539970000
P84103	NPPGFAFVEFEDPRDAADAVR	Fully Tryptic	73.43	-0.4	774.038	3	664220000	814420000	751850000	447760000	480350000	539650000
P08238	HNDDEQYAWESSAGGSFTVR	Fully Tryptic	92.9	-0.9	1128.48	2	488330000	620490000	625720000	426270000	501440000	539230000
P37837	LLGELLQDNAK	Fully Tryptic	42.86	-0.5	607.343	2	666400000	608610000	579660000	508860000	474140000	535300000
P09211	PFETLLSQNQGGK	Fully Tryptic	58.21	-0.7	709.867	2	678740000	682260000	705690000	466960000	475010000	534870000
P22626	RGFGFVTFDDHDPVDK	Fully Tryptic	77.91	0.5	463.722	4	899390000	1208500000	1021200000	456830000	499370000	534710000
P07437	FPGQLNADLRK	Fully Tryptic	49.99	-0.6	629.848	2	787870000	897280000	849940000	467350000	443340000	534420000
P30101	SDVLELTDDNFESR	Semitryptic	61.02	-1	547.253	3	737810000	923810000	818980000	467430000	474140000	533460000
P20700	TTIPEEEEEEEEAAGVVVEEELFHQQGTPR	Fully Tryptic	85.37	0.6	1137.86	3	780240000	980790000	843230000	524120000	580640000	533400000
P09382	FNAHGDANTIVC(1)NSK	Fully Tryptic	80.95	-1.3	824.38	2	683260000	771040000	654130000	436160000	456570000	531490000
P00338	DLADELALVDVIEDK	Fully Tryptic	61.02	0.3	829.43	2	924600000	1083400000	763890000	440880000	442110000	529620000
P31943	STGEAFVQFASQEIAEK	Fully Tryptic	77.81	-0.4	921.449	2	696350000	911850000	740510000	452010000	460900000	528500000
P68431	GLFEDTNLC(1)AI	Nontryptic	42.31	-0.1	626.798	2	21369000	36690000	28405000	682690000	653640000	527820000
O00299	LC(1)PGGQLPFLLYGTEVHTDTNK	Fully Tryptic	73.11	-0.5	820.745	3	580940000	807250000	680750000	388020000	447520000	523600000
P11678	IGLDLAALNMQR	Fully Tryptic	55.61	1.2	657.864	2	693430000	702480000	639850000	342450000	383090000	523510000
P14618	LDIDSPPITAR	Fully Tryptic	42.69	-1.2	599.327	2	762940000	819920000	817900000	436290000	417340000	522950000
P09382	A(3)C(1)GLVASNLNLKPGEC(1)LR	Fully Tryptic	79.32	-0.1	1007.51	2	1000100000	1367600000	1167300000	513050000	493630000	521520000
P13727	VVGIPGC(1)QTC(1)R	Fully Tryptic	46.56	0.4	623.805	2	631350000	639790000	643080000	404560000	432550000	521190000
P07437	EIVHIQAGQC(1)GNQIGAK	Fully Tryptic	80.39	-0.2	911.965	2	795360000	898790000	867820000	419930000	431500000	518980000
P68371	EIVHLQAGQC(1)GNQIGAK	Fully Tryptic	80.39	-0.2	911.965	2	795360000	898790000	867820000	419930000	431500000	518980000
P62258	AAFDDAIAELDTLSEESYK	Fully Tryptic	74.55	-1	1044.49	2	576270000	623960000	569300000	459410000	464990000	518640000
P14618	PHSEAGTAFIQTQQLHAAMADTFLEHMC(1)R	Fully Tryptic	102.73	-0.8	825.385	4	781380000	881190000	775450000	220690000	412610000	517590000
P23528	LGGSAVISLEGKPL	Fully Tryptic	56.22	0	670.893	2	1662500000	2200600000	1919500000	425070000	466440000	516240000
P22626	EDTEEHHLRDYFEEYGK	Fully Tryptic	79.39	0	1098.98	2	661770000	900770000	817820000	399530000	444010000	513820000
P60174	VAHALAEGLGVIAC(1)IGEK	Fully Tryptic	85.99	-1.5	904.489	2	822300000	1089600000	947450000	456910000	467250000	513690000
P09651	SHFEQWGTLTDC(1)VVMRDPNTK	Fully Tryptic	91.65	0.5	841.059	3	679090000	800410000	640050000	395710000	454730000	512220000
P19338	TLVLSNLSYSATEETLQEVFEK	Fully Tryptic	85.75	1.2	1251.14	2	1230000000	1295000000	1037500000	599380000	574220000	508440000
P62937	VNPTVFFDIAVDGEPLGR	Fully Tryptic	84.7	0.7	973.505	2	1394900000	1622800000	1282900000	648310000	611340000	507970000
P60660	ALGQNPTNAEVLK	Fully Tryptic	57.05	-1.5	677.869	2	781730000	705030000	775310000	421810000	426550000	507700000
P25705	FENAFLSHVVSQHQALLGTIR	Fully Tryptic	98.55	0.5	1184.13	2	1047300000	1371400000	970460000	421250000	375210000	507250000
P22626	LFIGGLSFETTEESLR	Fully Tryptic	68.21	-0.1	899.965	2	1127700000	1440200000	1327600000	762430000	627410000	507110000
P06702	LTWASHEK	Fully Tryptic	35.15	2	486.251	2	1351300000	1391900000	1322600000	425010000	409240000	507090000
P13727	YWAAHQPWSR	Semitryptic	57.13	-1.1	651.312	2	132100000	192840000	125520000	474030000	407860000	506940000
P61978	GSYGDLGGPIITTQVTIPK	Fully Tryptic	86.76	-0.8	959.019	2	698950000	912130000	729910000	433540000	445140000	505150000
P06744	KIEPELDGSAQVTSHDASTNGLINFIK	Fully Tryptic	99.24	-0.1	721.873	4	901550000	1084800000	1075300000	43163000	406400000	504200000
P08238	SLIINTFYSNK	Semitryptic	50.3	-1	433.902	3	336800000	467310000	408900000	481050000	435160000	503190000
P07910	GFAFVQYVNER	Fully Tryptic	58.35	0	665.333	2	813740000	1089000000	850870000	454400000	449820000	499900000
P05164	VFFASWR	Fully Tryptic	38.06	0.5	456.74	2	764270000	963380000	842260000	385740000	397690000	497770000
P06733	SGETEDTFIADLVVGLC(1)TGQIK	Fully Tryptic	96.16	0	1177.08	2	905370000	1925100000	1013100000	328060000	379460000	495020000
P00338	VIGSGC(1)NLDSAR	Fully Tryptic	48.09	-1	624.803	2	615420000	548720000	565120000	423530000	433840000	490280000
P68104	AAGVGEFEAGISK	Semitryptic	58.41	-1	618.316	2	46588000	61174000	62848000	466230000	430840000	487990000
P68431	EIAQDFK	Fully Tryptic	30.18	0.1	425.719	2	217080000	131280000	196410000	481900000	518260000	487590000
P11142	DAGTIAGLNVLR	Fully Tryptic	47.27	-1.3	600.34	2	658710000	778090000	670260000	449940000	437950000	486690000
P13796	VDTDGNGYISFNELNDLFK	Fully Tryptic	80.44	-0.4	1081.01	2	446400000	586940000	531320000	439350000	432690000	482300000
P07437	FWEVISDEHGIDPTGTYHGDSDLQLDRI	Semitryptic	79.01	0.4	804.629	4				434110000	415730000	482300000
P30740	TYNFLPEFLVSTQK	Fully Tryptic	64.84	-1	562.962	3	651930000	813030000	822990000	437840000	450600000	482150000
P63104	GIVDQSQQAYQEAFEISK	Fully Tryptic	77.58	0.3	1021	2	596610000	769150000	656670000	399290000	427800000	480760000
P07437	GHYTEGAELVDSVLDVVRK	Fully Tryptic	83.96	-0.8	696.363	3	1145600000	1216900000	1121700000	532940000	581020000	480240000
P30101	FLQDYFDGNLK	Fully Tryptic	52.97	1.3	680.333	2	626340000	831930000	698390000	438200000	446970000	478440000
P35579	PAGPPGILALLDEEC(1)WFPK	Fully Tryptic	87.78	-0.3	1055.54	2	561120000	644830000	614300000	380260000	455300000	477330000
P07437	LTTPTYGDLNHLV	Semitryptic	56.38	-0.4	481.921	3	64096000	82256000		394320000	420280000	476930000
Q00839	RNFILDQTNVSAAAQR	Fully Tryptic	76.59	-0.4	902.476	2	635840000	704160000	611220000	422630000	454930000	476820000
P24158	LVNVVLGAHNVR	Fully Tryptic	50.3	-1.1	645.885	2	1018000000	1348900000	1121200000	423310000	371430000	475600000
P31146	VSQTTWDSGFC(1)AVNPK	Fully Tryptic	73.97	-0.1	599.614	3	585960000	736840000	731530000	481190000	447730000	475480000
P04406	VPTANVSVVDLTC(1)RLEK	Fully Tryptic	77.79	-0.8	634.343	3	1166300000	1758900000	1316900000	416540000	455690000	474980000
P31146	AAPEASGTPSSDAVSR	Fully Tryptic	60.38	-0.3	751.857	2	688480000	537640000	635340000	370890000	362700000	473840000
P16104	TIAQGGVLPNIQAV	Nontryptic	55.28	-0.7	690.895	2	60890000	88706000	83909000	415650000	455840000	473550000
P31946	TAFDEAIAELDTLNEESYK	Fully Tryptic	78.38	1.1	1080.01	2	755820000	877130000	775310000	416020000	478260000	470530000
P05164	AAPAVLGEVDTSLVLSSMEEAK	Semitryptic	87.82	-0.6	1109.07	2	605340000	651750000	645470000	434230000	484980000	469130000
P63261	E(3)EEIAALVIDNGSGMC(1)K	Fully Tryptic	74.29	0.2	939.435	2	1410400000	1637800000	1425100000	421010000	502180000	467840000
Q07021	AFVDFLSDEIK	Fully Tryptic	56.7	-1.6	642.328	2	621510000	801020000	639140000	402420000	436550000	466500000
P60174	IAVAAQNC(1)YK	Fully Tryptic	44.02	-1	569.289	2		672020000	616360000	393490000	397010000	466030000
P14618	NTGIIC(1)TIGPASR	Fully Tryptic	49.42	-0.9	680.356	2	648530000	665600000	674330000	412420000	419860000	466020000
P07437	LAVNMVPFPR	Fully Tryptic	54.11	-0.6	572.32	2	793640000	840580000	723760000	398780000	413520000	465660000
P30101	VVVAENFDEIVNNENK	Fully Tryptic	80.48	-0.3	916.955	2	912700000	1308300000	1139400000	399210000	407880000	465450000
P06744	VFEGNRPTNSIVFTK	Fully Tryptic	60.61	-0.7	854.954	2	410030000	541140000	470830000	386390000	405040000	464070000
P60174	QSLGELIGTLNAAK	Fully Tryptic	61.14	-0.4	707.898	2	576980000	646330000	627760000	447190000	434050000	461750000
P00558	VSHVSTGGGASLELLEGK	Fully Tryptic	84.03	0.2	870.96	2	835630000	1056600000	975070000	392700000	392220000	461570000
P07195	SLADELALVDVLEDK	Fully Tryptic	63.71	-0.5	815.432	2	676390000	662490000	584300000	362690000	452550000	460720000
P11142	STAGDTHLGGEDFDNR	Fully Tryptic	81.28	0.2	846.367	2	601770000	655140000	696220000	432810000	460510000	460250000
P05164	IVGAMVQIITYR	Fully Tryptic	61.82	0.6	682.392	2	880300000	968450000	857180000	304460000	322750000	459930000
O75367	GVTIASGGVLPNIHPELLAK	Fully Tryptic	81.01	-2.7	993.57	2	511900000	586550000	591250000	393750000	392580000	458390000
P29401	LGQSDPAPLQHQMDIYQK	Fully Tryptic	90.31	-0.2	1035.01	2	562720000	638070000	571300000	392960000	484890000	457750000
P08238	IRYESLTDPSK	Fully Tryptic	55.71	-0.1	654.843	2	642230000	631410000	631800000	384150000	393600000	455430000
P60709	HQGVMVGMGQK	Fully Tryptic	62.58	-0.9	586.289	2	536920000	171520000	265280000	311110000	535190000	455260000
P09651	NQGGYGGSSSSSSYGSGR	Fully Tryptic	69.47	-1.3	847.852	2	332770000	487840000	426640000	502350000	477050000	455260000
P60709	MTQIMFETFNTPA	Semitryptic	53.61	0.5	765.852	2	80340000	73216000	78617000	290910000	379060000	455140000
P14174	LLC(1)GLLAER	Fully Tryptic	40.83	0.4	522.797	2	684570000	782600000	689860000	402260000	408770000	455050000
P52209	VGTGEPC(1)C(1)DWVGDEGAGHFVK	Fully Tryptic	76.66	0.4	1138.99	2	604440000	758090000	655500000	359350000	427970000	454780000
P11678	NGFLLPLVR	Fully Tryptic	48.7	0.9	514.817	2	762690000	770340000	667430000	367150000	379040000	453580000
P62805	FLENVIRDAV	Nontryptic	42.62	0.5	588.325	2				467490000	475640000	452690000
P22626	GFGFVTFSSMAEVDAAMAARPHSIDGR	Fully Tryptic	93.32	0.6	707.588	4	711190000	658340000	621380000	333140000	376330000	452690000
O00299	FLDGNELTLADC(1)NLLPK	Fully Tryptic	75.17	0.2	966.991	2	514140000	662410000	627160000	378800000	450090000	451280000
P52565	A(3)EQEPTAEQLAQIAAENEEDEHSVNYKPPAQK	Fully Tryptic	77.31	0.1	1202.9	3	633420000	809520000	646540000	451270000	177380000	448530000
P60660	DQGTYEDYVEGLR	Fully Tryptic	56.87	-2.3	515.566	3	502720000	690880000	576520000	347720000	329860000	446960000
P29401	SVPTSTVFYPSDGVATEK	Fully Tryptic	65.91	-0.6	942.964	2	842850000	1146800000	1056400000	415090000	393610000	446430000
P35579	ANLQIDQINTDLNLER	Fully Tryptic	65.02	0.2	935.487	2	551660000	611390000	593080000	327430000	372890000	446020000
P09211	DQQEAALVDMVNDGVEDLR	Fully Tryptic	78.83	-1.1	1058.99	2	682260000	784760000	647830000	411590000	466470000	445600000
P40926	VDFPQDQLTALTGR	Fully Tryptic	66.48	0.5	780.905	2	647400000	743580000	709950000	369830000	390670000	444470000
P06744	TFTTQETITNAETAK	Fully Tryptic	68.58	-1.3	828.409	2	507930000	710710000	615520000	388590000	420200000	444120000
P61626	SLANWMC(1)LAK	Semitryptic	52.62	-0.7	597.293	2	167940000	221080000	199870000	518480000	463730000	443750000
Q06830	HGEVC(1)PAGWKPGSDTIKPDVQK	Fully Tryptic	94.98	-0.7	602.302	4	562470000	680490000	686920000	422160000	452970000	443160000
P06576	AIAELGIYPAVDPLDSTSR	Fully Tryptic	72.71	-1	663.349	3	726550000	934390000	783520000	360880000	370700000	442290000
P07355	LSLEGDHSTPPSAYGSVK	Fully Tryptic	80.12	-3.3	922.952	2	558210000	650030000	542890000	299370000	347600000	440290000
P11678	IIC(1)DNTGITTVSR	Fully Tryptic	56.12	0	725.372	2	1103500000	975790000	1002100000	211050000	300740000	439260000
P11142	GPAVGIDLGTTYSC(1)VGVFQHGK	Fully Tryptic	88.82	-0.3	755.044	3	596850000	750220000	687820000	436120000	400450000	439000000
P35579	IAQLEEQLDNETK	Fully Tryptic	52.54	-0.9	765.885	2	586030000	695440000	680100000	347360000	399970000	438790000
P26038	FYPEDVSEELIQDITQR	Fully Tryptic	76.45	-1	1041.5	2	838150000	763980000	789240000	406320000	476880000	438560000
P31946	FYYEILNSPEK	Semitryptic	52.83	0.1	701.848	2				384250000	384880000	438280000
P63104	SVTEQGAELSNEER	Fully Tryptic	58.05	-0.3	774.86	2	566080000	559580000	507380000	343450000	426170000	437360000
P04406	RVIISAPSADAPMFVMGVNHEK	Fully Tryptic	91.06	-0.1	790.408	3	1797800000	1824200000	1641700000	320340000	369430000	436820000
P51991	LFIGGLSFETTDDSLREHFEK	Fully Tryptic	71.65	-0.3	611.055	4	854720000	1152200000	967230000	469390000	370180000	436730000
P12724	NQNTFLR	Fully Tryptic	29.09	0	446.735	2	897450000	551790000	841330000	400530000	397130000	435720000
P68104	STTTGHLIYK	Fully Tryptic	51.95	-1.1	560.803	2	656750000	538180000	596440000	366320000	367650000	433140000
P11142	LLQDFFNGK	Fully Tryptic	43.5	0.9	541.288	2	589230000	700460000	592600000	383680000	361090000	432280000
P06733	VSIEDPFDQDDWGAWQK	Semitryptic	73.34	-0.3	679.306	3	13103000			354480000	443380000	432210000
P31146	ADQC(1)YEDVR	Fully Tryptic	50.35	0.9	578.241	2	538550000	606390000	564920000	337500000	334270000	431310000
P14174	PMFIVNTNVPR	Fully Tryptic	59.47	0.7	429.901	3	528590000	484050000	477190000	331530000	396280000	430710000
P06744	VWYVSNIDGTHIAK	Fully Tryptic	61.49	-0.8	534.947	3	510010000	870240000	678020000	374960000	305440000	427020000
P07437	LTTPTYGDLNHLVSATMSGVTTC(1)LR	Fully Tryptic	89.14	1.4	1354.67	2	213960000	1994100000	786340000	355180000	433570000	426750000
P25705	TGTAEMSSILEER	Fully Tryptic	62.02	-0.6	712.34	2	565210000	597120000	519790000	350170000	375990000	426560000
P20160	ALFRDWIDGVLNNPG	Nontryptic	58.23	-0.1	843.933	2						426500000
P35579	TELEDTLDSTAAQQELR	Fully Tryptic	69.52	-0.1	640.644	3	563970000	527010000	524480000	368600000	408940000	426380000
P35579	TQLEELEDELQATEDAK	Fully Tryptic	68.39	-0.9	981.462	2	551940000	765410000	581680000	362670000	374510000	426180000
P00441	DGVADVSIEDSVISLSGDHC(1)IIGR	Fully Tryptic	85.93	0.5	1257.61	2	517170000	789860000	639420000	292740000	358850000	425350000
P27797	EPAVYFK	Semitryptic	31.1	0.4	427.226	2	600740000	597540000	639140000	371990000	383240000	424930000
Q00839	YNILGTNTIMDK	Fully Tryptic	47.36	-0.1	691.853	2	476190000	418490000		360840000	378830000	424780000
P05164	VGPLLAC(1)IIGTQFRK	Fully Tryptic	65.37	0.6	836.982	2	805690000	983310000	721640000	356240000	390490000	424410000
P11021	ITPSYVAFTPEGER	Fully Tryptic	60.61	0.2	522.932	3	642730000	927280000	738110000	361180000	350690000	422270000
P05387	NIEDVIAQGIGK	Fully Tryptic	51.99	-0.7	628.845	2	631750000	769790000	642390000	385030000	405610000	421490000
P35579	HSQAVEELAEQLEQTK	Fully Tryptic	88.04	0.1	920.458	2	552990000	608900000	521700000	359410000	378630000	420590000
P11142	ARFEELNADLFR	Fully Tryptic	59.63	-0.2	740.881	2	606960000	793990000	645990000	344370000	324830000	418590000
P35579	NFINNPLAQADWAAK	Fully Tryptic	70.75	-1	836.925	2	550930000	747750000	659480000	366220000	356360000	416660000
P08670	ARVEVERDNLAEDIMR	Fully Tryptic	80.14	-0.9	639.326	3	448930000	430920000	369830000	347360000	408220000	416340000
P06702	NIETIINTFHQYSV	Semitryptic	58.55	-0.1	839.925	2	27399000	41305000	34734000	405400000	422860000	415890000
P16104	VTIAQGGVLPNIQAVLLPK	Semitryptic	84	-1.4	966.087	2	13121000000	16184000000	13293000000	331050000	350410000	415420000
P68104	SGWNGDNMLEPSANMPWFK	Semitryptic	80.65	-1	1090.98	2	113690000	159700000	146600000	342520000	423950000	415370000
P52209	PGQFIHTNWTGHGGTVSSSSYNA	Fully Tryptic	91.23	0.5	1203.05	2	632180000	787220000	695740000	343510000	330910000	415110000
P0DMV9	VEIIANDQGNR	Fully Tryptic	41.26	-0.2	614.817	2	762550000	738080000	754180000	355080000	378040000	414900000
P17066	VEILANDQGNR	Fully Tryptic	41.26	-0.2	614.817	2	762550000	738080000	754180000	355080000	378040000	414900000
P06748	DELHIVEAEAMNYEGSPIKV	Semitryptic	82.91	-0.4	1122.55	2	69495000	104300000	93090000	334350000	382390000	414150000
P07355	AYTNFDAERDALNIETAIK	Fully Tryptic	81.62	-1.7	1078.04	2	99021000	720680000	628750000	396330000	394360000	412530000
P06396	AGALNSNDAFVLK	Fully Tryptic	48.22	-0.9	660.351	2	545400000	622230000	584010000	380100000	372690000	412260000
P09429	IKGEHPGLSIGDVAK	Fully Tryptic	67.58	-0.8	760.925	2	546640000	594400000	546010000	377470000	376240000	411750000
P68363	MLSNTTAIAEAWAR	Semitryptic	65.28	-0.9	767.887	2				246420000	349180000	410760000
P08238	NPDDITQEEYGEFYK	Fully Tryptic	75.8	-0.8	924.401	2	475300000	534340000	489400000	321560000	297800000	409760000
P13796	EGIC(1)AIGGTSEQSSVGTQHSYSEEEK	Fully Tryptic	86.56	-0.3	924.075	3	781780000	852590000	780390000	430130000	422520000	409200000
P22626	IDTIEIITDR	Fully Tryptic	44.17	-0.8	594.827	2	1385300000	1579600000	1358700000	378550000	395170000	408520000
P04083	DITSDTSGDFR	Fully Tryptic	40.61	-0.1	607.27	2	533530000	551820000	507910000	337800000	323650000	407490000
P05164	RFC(1)GLPQPETVGQLGTVLR	Fully Tryptic	78.37	-0.9	710.048	3	1008500000	778580000	649400000	277540000	342490000	406970000
P27797	VHVIFNYK	Fully Tryptic	47.69	0.5	510.288	2	906840000	1075700000	971000000	398370000	336930000	406250000
P26038	VTTMDAELEFAIQPNTTGK	Fully Tryptic	79.83	-0.1	1033.51	2	548030000	743930000	652080000	318420000	351050000	406240000
P05164	FWWENEGVFSM(2)QQR	Fully Tryptic	69.14	-0.9	620.61	3	472550000	552820000	472540000	278590000	295600000	406200000
Q14103	FGEVVDC(1)TLK	Fully Tryptic	43.98	-0.6	584.289	2	596340000	735980000	707650000	347620000	370980000	406090000
O14979	FGEVVDC(1)TIK	Fully Tryptic	43.98	-0.6	584.289	2	596340000	735980000	707650000	347620000	370980000	406090000
P07437	LHFFMPGFAPLTSR	Fully Tryptic	70.36	0.7	540.95	3	696340000	681860000	615750000	350120000	263190000	406010000
P09211	PPYTVVYFPVR	Fully Tryptic	67.03	0.7	669.367	2	1009900000	1166900000	1065000000	268470000	313070000	405240000
P0DP24	DGNGYISAAELR	Fully Tryptic	64.12	-1.9	633.308	2	851150000	1107800000	1036600000	332830000	388040000	405090000
P52209	GILFVGSGVSGGEEGAR	Fully Tryptic	61.26	-1.7	796.406	2	659100000	836030000	715190000	357700000	389080000	403540000
P23284	TVDNFVALATGEK	Fully Tryptic	56.02	-1.5	682.856	2	711110000	899640000	775740000	363100000	370280000	403300000
P06733	DYPVVSIEDPFDQDDWGAWQK	Fully Tryptic	88.7	0.5	1255.56	2	654590000	639350000	774300000	286750000	406830000	403190000
P10809	GYISPYFINTSK	Fully Tryptic	58.56	-0.4	695.356	2	477480000	661300000	565570000	366450000	335280000	403170000
P30740	FQSLNADINK	Fully Tryptic	39.96	1.5	575.299	2	635250000	651340000	639570000	376560000	368510000	401300000
P11678	ASAPNSHVPLSSAFFASWR	Fully Tryptic	71.49	0	678.006	3	624240000	728200000	540920000	281790000	280950000	401050000
P04406	GILGYTEHQVV	Semitryptic	45.97	-1.1	608.321	2	33714000	46838000	38126000	425020000	383270000	400770000
P31146	SDLFQEDLYPPTAGPDPALTAEEWLGGR	Fully Tryptic	90.45	0	1015.82	3	483530000	605420000	595180000	361820000	430850000	400010000
P11142	SFYPEEVSSMVLTK	Fully Tryptic	66.35	0.2	808.898	2	632180000	674490000	682790000	301420000	341400000	399830000
Q71UM5	LVQSPNSYFMDVK	Fully Tryptic	50.4	-4.4	764.376	2	450270000		464030000	336850000		399700000
P13796	LSPEELLLR	Fully Tryptic	41.1	0.1	535.316	2	361790000	408900000	372580000	350900000	358460000	397770000
P23528	FWAPESAPLK	Semitryptic	46.08	-1.6	573.302	2	29395000		31392000	378440000	370710000	397560000
P68363	DLEPTVIDEVR	Semitryptic	45.58	0	643.335	2	53191000		63962000	362880000	344540000	397210000
P11021	SQIFSTASDNQPTVTIK	Fully Tryptic	71.05	-1.7	918.969	2	603300000	773540000	669690000	337720000	366950000	395170000
P05386	AAGVNVEPFWPGLFAK	Fully Tryptic	70.12	-0.2	568.303	3	568900000	654100000	685990000	368620000	347400000	394860000
P06576	FLSQPFQVAEVFTGHMGK	Fully Tryptic	76.65	0	675.008	3	609290000	637830000	642160000	315540000	379920000	392160000
P21333	TITWGGQNIGR	Semitryptic	23.16	3.2	601.819	2					376520000	392110000
P14618	DPVQEAWAEDVDLR	Fully Tryptic	71	-0.9	821.888	2	516690000	652460000	594570000	374200000	360960000	390970000
Q01105	VEVTEFEDIK	Fully Tryptic	47.63	-1.1	604.805	2	469600000	670240000	560370000	351500000	359120000	389490000
P68104	VETGVLKPGMVVTFAPVNVTTEVK	Fully Tryptic	85.79	0.4	839.133	3	1708700000	2251200000	1791300000	317060000	366920000	388900000
P30086	WSGPLSLQEVDEQPQHPLHVTYAGAAVDELGK	Fully Tryptic	92.59	0.1	868.685	4	582230000	635850000	651160000	296870000	309910000	388190000
P37802	DGTVLC(1)ELINALYPEGQAPVK	Fully Tryptic	82.86	0.4	1144.09	2	580960000	1188300000	661610000	162560000	228580000	386930000
P09382	A(3)C(1)GLVASNLNLK	Fully Tryptic	60.9	-0.1	651.348	2	545640000	620420000	601020000	328910000	348990000	384730000
P05164	DC(1)IPFFR	Semitryptic	34.63	-0.4	477.728	2	581690000	691680000	549440000	287380000	306370000	384430000
P48735	LNEHFLNTTDFLDTIK	Fully Tryptic	85.07	-0.1	960.989	2	620250000	853130000	774130000	304100000	332580000	383590000
O75367	ASGGVLPNIHPELLAK	Semitryptic	63.89	-0.3	808.462	2	28590000			349030000	343650000	382880000
Q06830	LVQAFQFTDK	Fully Tryptic	49.87	1.2	598.82	2	509330000	726610000	639760000	340950000	324640000	381700000
P13796	YPALHKPENQDIDWGALEGETREER	Fully Tryptic	93.75	0.1	739.107	4	457800000	700860000	576970000	285630000	327410000	381620000
P09382	FPNRLNLEAI	Semitryptic	38.82	-0.6	593.832	2	84142000	121200000	102260000	359750000	373930000	381460000
P20700	SLETENSALQLQVTEREEVR	Fully Tryptic	68.94	-0.4	1166.09	2	528900000	827320000	627850000	286420000	340770000	381320000
P00558	VLNNMEIGTSLFDEEGAK	Fully Tryptic	73.61	-0.7	983.974	2	602770000	840040000	672490000	330700000	331250000	380050000
P02768	VPQVSTPTLVEVSR	Fully Tryptic	59.45	0.4	756.425	2	569990000	742850000	619060000	316840000	318880000	379440000
P10809	TLNDELEIIEGMK	Fully Tryptic	59.49	-1.1	752.881	2	430450000	531650000	474240000	337080000	379580000	378840000
P30101	TFSHELSDFGLESTAGEIPVVAIR	Fully Tryptic	98.28	0.9	1288.16	2	518930000	649770000	622980000	47359000	373740000	378730000
P29401	NMAEQIIQEIYSQIQSK	Fully Tryptic	76.74	-0.7	1012.01	2	604850000	760100000	611280000	355400000	344030000	377690000
P08238	ELISNASDALDK	Fully Tryptic	44.69	-0.1	638.325	2	723350000	710240000	710560000	303640000	298320000	377640000
P31146	LQATVQELQK	Fully Tryptic	40.33	-0.2	579.33	2	501140000	515630000	516530000	346680000	343370000	377460000
P11021	DNHLLGTFDLTGIPPAPR	Fully Tryptic	77.68	0.2	645.343	3	525410000	709820000	630450000	317350000	312060000	377240000
P50238	PYC(1)NHPC(1)YAAMFGPK	Fully Tryptic	82.38	-0.3	906.886	2	352500000	322510000	333620000	298010000	357730000	376690000
P60709	VLSGGTTMYPGIADR	Semitryptic	58.68	-0.8	769.387	2	54121000	67011000	66438000	317510000	349890000	376420000
P10153	PVVPVHLDR	Semitryptic	43.68	-0.4	344.538	3	469630000	532320000	449280000		282060000	375890000
P40926	GYLGPEQLPDC(1)LK	Fully Tryptic	59.79	-0.7	745.371	2	484510000	565740000	548580000	336240000	344290000	374760000
P08670	SLPLPNFSSLNLR	Semitryptic	57.95	0	486.608	3	17100000	20708000	19961000	417620000	421880000	373990000
P35579	QTLENERGELANEVK	Fully Tryptic	68.77	-0.6	865.439	2	360130000	418680000	366610000	253200000	344270000	372990000
P04075	ADDGRPFPQVIK	Fully Tryptic	49.84	-0.3	671.859	2	618650000	612810000	616370000	316680000	330310000	372960000
P04406	LVINGNPITIFQER	Fully Tryptic	63.84	0	807.454	2	867460000	1161400000	1067500000	307490000	321840000	371860000
Q9Y277	WNTDNTLGTEISWENK	Fully Tryptic	74.33	-0.3	954.442	2	466250000	673270000	587690000	295980000	329360000	371790000
P08238	IDIIPNPQER	Fully Tryptic	35.72	-0.8	597.827	2	444210000	435900000	466880000	324550000	335030000	371660000
P14625	TDDEVVQREEEAIQLDGLNASQIR	Fully Tryptic	93.81	-1.4	910.116	3	510950000	609330000	547400000	279480000	321440000	371560000
P37802	A(3)NRGPAYGLSR	Fully Tryptic	57.17	0.1	602.315	2	418910000	504060000	471950000	350850000	357930000	371280000
P07910	VDSLLENLEK	Fully Tryptic	41.68	0	580.314	2	460450000		461610000	325190000	364650000	369590000
P13796	MINLSVPDTIDER	Fully Tryptic	58.2	0.1	751.88	2	614490000	494990000	495650000	224360000	300350000	369580000
P27695	LPAELQELPGLSHQYWSAPSDK	Fully Tryptic	87.48	-0.6	822.748	3	442420000	535800000	486850000	292750000	317600000	369370000
P08670	SRLGDLYEEEMR	Fully Tryptic	63.83	-0.8	749.353	2	455590000	496390000	457670000	325640000	375240000	368770000
P63241	KYEDIC(1)PSTHNMDVPNIK	Fully Tryptic	88.99	-0.6	721.006	3	413700000	440370000	423700000	281070000	338220000	368040000
P68363	DLTEFQTNLVPYPR	Semitryptic	69.3	0.3	846.933	2	74076000	92807000	85267000	313930000	316540000	366990000
P10809	TVIIEQSWGSPK	Fully Tryptic	44.76	-1.2	672.861	2	484570000	659620000	557350000	310620000	317070000	366770000
P24158	LFPDFFTR	Fully Tryptic	46.12	0.1	521.771	2	591590000	760370000	636330000	305430000	310670000	366620000
P06396	NWRDPDQTDGLGLSYLSSHIANVER	Fully Tryptic	95.06	-0.8	711.597	4	495130000	673770000	607100000	342120000	332510000	365950000
P52565	AEEYEFLTPVEEAPK	Fully Tryptic	64.82	0.3	876.423	2	436480000	562620000	504670000	273170000	318780000	364900000
P37802	DVGRPQPGRENFQNWLK	Fully Tryptic	55.2	-0.4	1021.02	2	511490000	647360000	591070000	326090000	290860000	364780000
P23284	DTNGSQFFITTVK	Fully Tryptic	60.68	-0.5	486.58	3	525510000	712270000	629770000	358270000	320940000	364440000
P20700	IQELEDLLAK	Fully Tryptic	40.21	0	586.332	2	489500000	555020000	491280000	339110000	323490000	364150000
P09429	M(2)SSYAFFVQTC(1)R	Fully Tryptic	63.37	0.1	756.834	2	693130000	1083500000	773920000	439730000	357690000	362080000
P05387	SAAPGSAAPAAGSAPAAAEEK	Semitryptic	73.69	0	891.437	2	51039000	45233000	50811000	316700000	341320000	361480000
P18669	FSGWYDADLSPAGHEEAK	Fully Tryptic	81.53	-1.1	990.441	2	387400000	604290000	555050000	311250000	330620000	360990000
P08865	FTPGTFTNQIQAAFREPR	Fully Tryptic	60.06	-1.2	694.356	3	444880000	545760000	494090000	305340000	301110000	359780000
P27824	APVPTGEVYFADSFDR	Fully Tryptic	71.54	-1.6	885.919	2	488530000	692040000	607730000	287010000	299270000	359260000
P61978	NLPLPPPPPPR	Fully Tryptic	55.14	0.2	398.905	3	475800000	477360000	473820000	305780000	298310000	358680000
P04406	LTGMAFR	Fully Tryptic	32.38	-1.9	398.212	2	453420000	353970000	408230000	288780000	322140000	357520000
P00558	AC(1)ANPAAGSVILLENLR	Fully Tryptic	80.91	0.6	884.973	2	925640000	1245700000	1111400000	295880000	343260000	357370000
P08246	LGNGVQC(1)LAMGWGLLGR	Fully Tryptic	75.5	-0.6	901.463	2	389320000	438860000	340860000	354140000	312480000	357150000
P06576	IM(2)DPNIVGSEHYDVAR	Fully Tryptic	72.48	-1.5	916.434	2	502150000	692540000	633050000	347020000	287510000	357050000
P18124	TTHFVEGGDAGNREDQINR	Fully Tryptic	74.53	0.4	529.751	4	219790000	331170000	266560000	294380000	291380000	356950000
P13727	RSLQTFSQAWF	Nontryptic	49.02	-0.5	685.846	2	22835000	33223000	25683000	346110000	332710000	356860000
P30740	TYGADLASVDFQHASEDAR	Fully Tryptic	87.79	0	1026.97	2	532370000	600590000	569300000	258020000	324960000	356850000
P26038	AQQELEEQTRR	Fully Tryptic	45.52	1	694.351	2	501090000	536330000	180440000	288600000	166070000	356670000
P08670	FADLSEAANRNNDALR	Fully Tryptic	54.91	-0.5	592.959	3	434020000	617870000	506260000	334530000	373580000	356260000
P14625	EEASDYLELDTIK	Fully Tryptic	59.33	-0.3	763.367	2	448980000	586210000	549560000	331560000	326320000	355620000
P68431	RVTIM(2)PK	Fully Tryptic	28.05	-2.2	430.754	2	213110000	69955000	251070000	292280000	328830000	354300000
P11142	SQIHDIVLVGGSTR	Fully Tryptic	64.47	-1.1	741.406	2	433480000	486320000	458760000	308680000	309010000	352290000
P13796	VNHLYSDLSDALVI	Semitryptic	65.4	-0.3	779.909	2	41045000	66437000	59997000	317170000	380510000	352270000
P14625	SLTDENALSGNEELTVK	Semitryptic	69.53	-0.7	910.449	2	59721000	84063000	70010000	283700000	315740000	352200000
P08238	YHTSQSGDEMTSLSEYVSR	Fully Tryptic	91.12	-1.2	1088.97	2	455330000	449160000	445390000	254370000	357180000	351800000
P60174	HVFGESDELIGQK	Fully Tryptic	69.03	0	729.865	2	455520000	519470000	492550000	308740000	327190000	351540000
P07237	VDATEESDLAQQYGVR	Fully Tryptic	69.8	-0.6	890.92	2	623460000	800990000	732110000	307430000	288450000	351470000
P35579	DFSALESQLQDTQELLQEENR	Fully Tryptic	88.19	-0.5	1247.09	2	515410000	567930000	441940000	288170000	284800000	351170000
P08246	GGHFC(1)GATLIAPNFVMSAAHC(1)VANVNVR	Fully Tryptic	98.5	-0.7	990.814	3	679550000	619770000	563930000	366750000	297900000	350620000
P40926	TIIPLISQC(1)TPK	Fully Tryptic	48.04	-1.3	685.888	2	488480000	523750000	471190000	318740000	329160000	350340000
P06396	AQPVQVAEGSEPDGFWEALGGK	Fully Tryptic	82.81	0.4	1136.55	2	468040000	691240000	558210000	283690000	315980000	350160000
P58876	NDIFERI	Nontryptic	23.5	-0.2	453.736	2				327740000	326690000	349310000
P13796	HVIPMNPNTNDLFNAVGDGIVLC(1)K	Fully Tryptic	98.51	-0.3	1319.66	2	651830000	627950000	631400000	311450000	310250000	349160000
P26583	SEHPGLSIGDTAK	Fully Tryptic	61.61	-0.7	656.33	2	518700000	433740000	417360000	296690000	329720000	348910000
P10153	PPQYPVVPVHLDR	Semitryptic	69.27	2.1	758.919	2	524860000	1234700000	532860000	400160000	242720000	348900000
P38159	LFIGGLNTETNEK	Fully Tryptic	48.21	-0.6	718.375	2	459210000	575690000	528950000	328750000	306410000	348860000
P26447	RTDEAAFQK	Fully Tryptic	37.59	0	533.27	2	519950000	366200000	505790000	340780000	320480000	348490000
P61978	SQLPLESDAVEC(1)LNYQHYK	Semitryptic	72.89	0.9	1147.54	2	49000000	68350000	59208000	336150000	327290000	348170000
P14618	EAEAAIYHLQLFEELRR	Fully Tryptic	72.48	-0.8	522.777	4	767650000	999990000	952840000	223410000	286770000	348100000
P22626	LTDC(1)VVMRDPASK	Fully Tryptic	70.55	1.1	746.369	2	469820000	395440000	405500000	273660000	303320000	348070000
P06576	FTQAGSEVSALLGR	Fully Tryptic	65.8	0.3	718.381	2	641440000	749240000	617970000	294800000	326350000	347170000
P68371	FWEVISDEHGIDPTGTYHGDSDLQLER	Fully Tryptic	88.13	-3.2	1039.48	3	649110000	852510000	716460000	259480000	287630000	346740000
P35579	Q(5)LC(1)INYTNEKLQQLFNHTMFILEQEEYQR	Semitryptic	23.99	17.1	743.571	5						346440000
P11142	NSLESYAFNMK	Fully Tryptic	49.41	-1.2	652.302	2	357110000	425830000	376720000	282460000	286270000	345050000
P11678	VANVFTLAFR	Fully Tryptic	58.27	0.4	569.325	2	550810000	689950000	545990000	256860000	259480000	344910000
P22626	NYYEQWGK	Fully Tryptic	47.47	0	544.246	2	338080000	466590000	466010000	258090000	279090000	344580000
P68431	STELLIRK	Fully Tryptic	21.92	-2	480.297	2	164210000	163590000	172780000	331700000	361170000	342560000
P08670	LQDEIQNMK	Fully Tryptic	42.66	0.7	559.779	2	483500000	319890000	411110000	281040000	313490000	342270000
P27797	LFPNSLDQTDM(2)HGDSEYNIMFGPDIC(1)GPGTK	Fully Tryptic	70.36	-0.2	1158.18	3	483990000	675550000	562280000	247310000	289350000	341420000
P10153	DQRRDPPQYPVVPVHLDR	Fully Tryptic	79.9	-0.2	438.234	5	434170000	521590000	446950000	236080000	300600000	341360000
O75367	SIAFPSIGSGR	Fully Tryptic	48.07	0.1	546.296	2	255280000	254190000	231740000	291940000	269840000	341250000
P14618	RFDEILEASDGIMVAR	Fully Tryptic	77.13	-0.6	911.461	2	539830000	632540000	539010000	254170000	315570000	340980000
P0C0S5	ATIAGGGVIPHIHK	Fully Tryptic	60.35	-1.7	685.898	2	556460000	589260000	568510000	282080000	271790000	340310000
P09211	ALPGQLKPFETLLSQNQGGK	Fully Tryptic	75.53	0.8	1063.58	2	567280000	704650000	620790000	337460000	275830000	339880000
P60709	FRC(1)PEALFQPSFLGM(2)ESC(1)	Semitryptic	83.69	-0.4	1096.48	2	10924000	14729000	21963000	409700000	401830000	338560000
P06396	SLVADENPFAQGALK	Semitryptic	68.45	0.1	780.407	2	37654000	57216000	89446000	313920000	348390000	338490000
Q00839	GYFEYIEENK	Fully Tryptic	57.08	-1	646.295	2	406560000	499940000	505590000	326520000	324580000	338060000
P60709	AVFPSIVGR	Fully Tryptic	41.71	0.9	473.28	2	491620000	464610000	467510000	267920000	245600000	337390000
P30101	GFPTIYFSPANK	Fully Tryptic	55.44	-0.6	671.345	2	559220000	642160000	597810000	299260000	299700000	336200000
P10599	PFFHSLSEK	Fully Tryptic	44.63	-0.2	364.522	3	440420000	448770000	433120000	304700000	267880000	336080000
P08238	EQVANSAFVER	Fully Tryptic	43.82	-10.6	625.306	2	451670000	502450000	496170000	283590000	284750000	336060000
Q07021	TALEHQEYITFLEDLK	Semitryptic	80.05	4	975.5	2	286360000	423470000	340670000	200140000	209200000	335780000
Q13151	LFVGGLK	Fully Tryptic	25.8	-0.5	367.234	2	467560000	365270000	466540000	274780000	299000000	335440000
P09651	IFVGGIK	Fully Tryptic	25.8	-0.5	367.234	2	467560000	365270000	466540000	274780000	299000000	335440000
P22626	LFVGGIK	Fully Tryptic	25.8	-0.5	367.234	2	467560000	365270000	466540000	274780000	299000000	335440000
P62913	VLEQLTGQTPVFSK	Fully Tryptic	53.55	-1.2	773.927	2	483120000	603040000	514360000	276150000	317750000	335350000
P61978	TDYNASVSVPDSSGPER	Fully Tryptic	74.68	-0.6	890.902	2	540810000	546960000	560820000	310170000	348860000	334820000
P10809	AAVEEGIVLGGGC(1)ALLR	Fully Tryptic	60.28	0.3	842.956	2	527050000	670050000	597320000	312370000	314830000	333850000
P13796	YAFVNWINK	Fully Tryptic	50.34	0.8	577.804	2	636910000	844320000	684820000	269890000	278320000	332570000
P04075	ALSDHHIYLEGTLLK	Fully Tryptic	75.51	0.2	855.465	2	496250000	642630000	400370000	288760000	278360000	332000000
P06702	QLSFEEFI	Semitryptic	28.26	0.2	506.753	2	52467000	41572000	33669000	351970000	330800000	331040000
P10809	NAGVEGSLIVEK	Fully Tryptic	47.86	-0.9	608.332	2	407280000	571790000	498180000	292560000	284500000	330190000
P00558	YSLEPVAVELK	Fully Tryptic	51.25	-1.4	624.347	2	792580000	1022800000	841120000	276800000	294210000	330100000
Q15084	ALDLFSDNAPPPELLEIINEDIAK	Fully Tryptic	86.69	-0.7	879.793	3	611220000	716770000	637110000	272950000	364670000	329290000
P13796	KLENC(1)NYAVELGK	Fully Tryptic	69.83	-0.3	769.387	2	319130000	361230000	369680000	258340000	275860000	328160000
P04406	TIFQERDPSK	Semitryptic	50.51	0.5	610.817	2	72360000	82157000	29992000	338200000	305900000	327810000
O75367	AASADSTTEGTPADGFTVLSTK	Fully Tryptic	86.46	1.4	1064.01	2	316450000	385370000	356440000	279030000	284540000	327730000
P37837	SYEPLEDPGVK	Fully Tryptic	55.28	-1	617.303	2	407250000	370790000	400040000	309150000	320810000	326930000
P26447	ELPSFLGK	Fully Tryptic	26.25	0.5	445.753	2	399620000	406940000	408790000	283540000	262560000	326790000
Q05315	GRPLAC(1)FLNEPYLQV	Semitryptic	54.77	-0.2	888.958	2	214840000	311300000	232270000	253130000	286260000	325840000
P25705	RTGAIVDVPVGEELLGR	Fully Tryptic	70.23	-0.4	890.999	2	470780000	592090000	671490000	275500000	235950000	324350000
P05386	ALANVNIGSLIC(1)NVGAGGPAPAAGAAPAGGPAPSTAAAPAEEK	Fully Tryptic	77.29	0.6	1270.32	3	811830000	914020000	978430000	241550000	257690000	324170000
P22626	GGNFGFGDSR	Fully Tryptic	41.42	-2.3	507.224	2	486550000	520400000	464590000	284320000	264510000	323730000
P67936	HIAEEADRKYEEVAR	Fully Tryptic	68.27	0.5	908.453	2	242780000	354950000	287710000	320900000	330570000	323670000
P61978	SADIETIGEILK	Semitryptic	53.35	-1.1	644.853	2	24215000	35012000	34327000	297120000	292240000	322940000
O00299	EEFASTC(1)PDDEEIELAYEQVAK	Fully Tryptic	84.67	-0.5	1287.06	2	516300000	668560000	575120000	285810000	327440000	322890000
P14618	AEGSDVANAVLDGADC(1)I	Semitryptic	68.54	-1.3	838.874	2	33395000	31601000	46100000	287960000	318880000	322750000
S4R3N1	VLQATVVAVGSGSK	Fully Tryptic	52.55	-0.1	658.383	2	546390000	748860000	662710000	280820000	285210000	322690000
P40926	SQETEC(1)TYFSTPLLLGK	Fully Tryptic	76.59	-0.2	987.48	2	378800000	482440000	390040000	288530000	291900000	322660000
P11021	NQLTSNPENTVFDAK	Fully Tryptic	62.87	0.9	559.941	3	466530000	582630000	520920000	319050000	300120000	321390000
P14625	FQSSHHPTDITSLDQYVER	Fully Tryptic	85.53	-1.2	754.025	3	543720000	648690000	569560000	276440000	274640000	321310000
P29401	QAFTDVATGSLGQGLGAAC(1)GMAYTGK	Fully Tryptic	97.29	1	1266.6	2	443520000	529180000	464890000	365060000	414910000	319620000
P11021	IEWLESHQDADIEDFK	Fully Tryptic	82.77	-0.4	987.957	2	424880000	546800000	551180000	286850000	302090000	319270000
P68363	SIHVGQAGVQIGNAC(1)WELYC(1)LEHGIQPDGQMPSDK	Semitryptic	105.58	0.2	974.456	4	40924000	71795000	47953000	312210000	356170000	318860000
P06576	IPSAVGYQPTLATDMGTMQER	Fully Tryptic	82.91	0.1	756.033	3	304700000	321770000	293600000	242920000	280930000	317220000
P19338	VEGTEPTTAFNLFVGNLNFNK	Fully Tryptic	82.79	1.5	771.391	3	431180000	539730000	586090000	264870000	320330000	316930000
P13796	ISFDEFIK	Fully Tryptic	38.2	-0.8	499.763	2	518480000	612380000	566100000	276070000	269730000	316680000
P11142	NQVAM(2)NPTNTVFDAK	Fully Tryptic	65.5	-0.2	833.399	2	464650000	633730000	590650000	282630000	230670000	316110000
P06733	SC(1)NC(1)LLLK	Fully Tryptic	45.5	1.1	504.255	2	490250000	267230000	433060000	275380000	315080000	315930000
P30101	IFRDGEEAGAYDGPR	Fully Tryptic	72.52	-0.8	826.886	2	433330000	661970000	518690000	293670000	321220000	315800000
P00338	DQLIYNLLK	Fully Tryptic	33.58	-0.1	560.324	2	443220000	490910000	472250000	301870000	269510000	315180000
P20160	RGGIC(1)NGDGGTPLVC(1)EGLAHGVASFSLGPC(1)GR	Fully Tryptic	106.15	-0.4	807.883	4	503530000	557080000	434930000	248880000	252640000	314720000
P09651	EDTEEHHLRDYFEQYGK	Fully Tryptic	92.55	-0.6	1098.48	2	322250000	494620000	394960000	273310000	297930000	313910000
P08246	GGC(1)ASGLYPDAFAPVAQFV	Semitryptic	72.66	0.5	963.957	2	91259000	171100000	103450000	228350000	173930000	313830000
P00558	VLPGVDALSNI	Fully Tryptic	38.19	-0.8	549.313	2	478970000	559110000	544030000	296200000	315370000	313320000
P13796	WANYHLENAGC(1)NK	Fully Tryptic	71.67	-0.9	788.851	2	235240000	290980000	270130000	247560000	299290000	313100000
P63244	FSPNSSNPIIVSC(1)GWDK	Fully Tryptic	66.63	-2.2	954.449	2	466250000	673270000	533900000		285520000	312430000
Q00839	EVLAGRPLFPHVLC(1)HNC(1)AVEFNFGQK	Fully Tryptic	103.64	-3.6	1013.84	3	600110000	640820000	528380000	286310000	189370000	312020000
P61978	IIPTLEEGLQLPSPTATSQLPLESDAVEC(1)LNYQHYK	Fully Tryptic	80.64	2.5	1014.52	4	436240000	461860000	516770000	197800000	224740000	311900000
P63261	ALVIDNGSGM(2)C(1)K	Semitryptic	47.97	4.7	640.805	2				296350000	268080000	311820000
P05164	GVNC(1)ETSC(1)VQQPPC(1)FPLK	Semitryptic	84.59	-0.8	1060.98	2	376990000	455600000	432370000	220120000	277600000	311540000
P15153	LRPLSYPQTDVFLI	Semitryptic	59.54	-0.5	831.466	2		62484000		311120000	281590000	311340000
O00299	A(3)EEQPQVELFVK	Fully Tryptic	57.64	0.1	729.877	2	366310000	466300000	452700000	260580000	292770000	311250000
P08246	NWIDSIIQR	Semitryptic	41.16	1.1	382.217	3	163600000	209580000	195880000	322450000	273980000	310580000
Q01130	S(3)YGRPPPDVEGMTSLK	Fully Tryptic	74.38	-1.8	888.434	2	350330000	423310000	366460000	253230000	254980000	310220000
Q15185	LTFSC(1)LGGSDNFK	Fully Tryptic	56.12	-1	723.339	2	350780000	409270000	394390000	272580000	291930000	310110000
P35579	FLSNGHVTIPGQQDK	Fully Tryptic	74.3	0.2	820.923	2	387910000	509230000	369240000	260130000	246890000	310110000
P22314	IHVSDQELQSANASVDDSRLEELK	Fully Tryptic	88	-0.9	895.11	3	348350000	510180000	282380000	259480000	276960000	309990000
P04406	VIPELNGK	Fully Tryptic	26.88	0.7	435.259	2	443660000	273450000	372090000	252610000	269220000	309830000
P06733	HIADLAGNSEVILPVPAFNVI	Semitryptic	76.31	0.8	1095.1	2	9211800	32669000	19256000	214740000	164380000	309740000
P27797	KIDNSQVESGSLEDDWDFLPPK	Semitryptic	95.01	-0.4	1260.1	2	185790000	248170000	230160000	278370000	282490000	309570000
P52272	GNFGGSFAGSFGGAGGHAPGVAR	Fully Tryptic	89.81	0.3	1017.98	2	350150000	475640000	389000000	236800000	247040000	309530000
P30041	PGGLLLGDVAPNFEANTTVGR	Fully Tryptic	82.12	-1.3	700.035	3	512840000	733550000	646600000	282100000	326570000	309120000
P20700	DQIAQLEASLAAAK	Fully Tryptic	54.46	-0.7	476.928	3	458780000	589930000	555530000	269490000	260160000	309030000
O00299	VLDNYLTSPLPEEVDETSAEDEGVSQRK	Fully Tryptic	83.91	-0.3	1040.83	3	414860000	577520000	458620000	272510000	288820000	308530000
P17213	GEFYSENHHNPPPFAPPVMEFPAAHDR	Fully Tryptic	89.69	0.7	773.355	4	355040000	478210000	226450000	119740000	248080000	308190000
P35579	LQQELDDLLVDLDHQR	Fully Tryptic	68.75	1.5	975.501	2	309720000	533410000	371070000	20548000	232660000	306150000
Q16629	NPPGFAFVEFEDPRDAEDAVR	Fully Tryptic	76.43	-0.1	1189.56	2	376750000	465490000	418380000	264310000	272230000	305580000
P60709	PEEHPVLLTEAPLNPK	Semitryptic	82.06	-0.2	892.483	2	495650000	540570000	504840000	288520000	273670000	305550000
P02768	EC(1)C(1)HGDLLEC(1)ADDRADLAK	Semitryptic	88.92	1	1124.48	2	441230000	454160000	447990000	241760000	257370000	305440000
P07355	SLYYYIQQDTK	Fully Tryptic	55.24	-1.7	711.35	2	403160000	484830000	421320000	274000000	249790000	305150000
Q06830	LNC(1)QVIGASVDSHFC(1)HLAWVNTPK	Fully Tryptic	90.35	-0.3	689.087	4	518040000	636440000	566930000	253170000	252220000	304760000
Q05315	FLNEPYLQV	Nontryptic	35.06	1.2	561.796	2	4638600	7609200	7597800	365430000	279660000	304160000
O75531	PVGSLAGIGEVLGK	Fully Tryptic	61.59	-0.7	648.879	2	336730000	402410000	384800000	251200000	249020000	303980000
P59190	IQIWDTAGQER	Fully Tryptic	50.27	-1.7	439.557	3	280540000	329010000	303510000	260340000	259390000	303590000
P61106	LQIWDTAGQER	Fully Tryptic	50.27	-1.7	439.557	3	280540000	329010000	303510000	260340000	259390000	303590000
Q9H082	IQLWDTAGQER	Fully Tryptic	50.27	-1.7	439.557	3	280540000	329010000	303510000	260340000	259390000	303590000
Q7Z6P3	LQLWDTAGQER	Semitryptic	50.27	-1.7	439.557	3	280540000	329010000	303510000	260340000	259390000	303590000
P22392	VM(2)LGETNPADSKPGTIR	Fully Tryptic	68.33	0.5	901.46	2	457120000	629730000	557550000	272150000	238210000	303570000
P62750	LAPDYDALDVANK	Fully Tryptic	52.94	-1.6	702.853	2	248970000	262100000	264490000	258640000	278390000	303440000
P25398	LVEALC(1)AEHQINLIK	Fully Tryptic	69.24	1.2	875.981	2	548620000	741790000	597620000	255000000	269990000	303420000
P10809	ISSIQSIVPALEIANAHR	Fully Tryptic	72.09	0.4	640.362	3	524140000	574780000	575730000	257910000	259190000	303260000
P06744	TLAQLNPESSLFIIASK	Fully Tryptic	76.08	-0.8	611.343	3	528930000	672910000	610980000	293030000	323390000	303160000
P06733	ILPVPAFNVINGGSHAGNK	Semitryptic	76.9	-0.6	635.683	3	45150000	44089000	38198000	263070000	262700000	302980000
O75390	ALGFPLERPK	Fully Tryptic	43.08	9.9	564.338	2	373100000	28854000	380010000	237500000	24291000	302880000
P06396	SEDC(1)FILDHGK	Fully Tryptic	57.79	1.4	440.868	3	182780000	175370000	315890000	67301000	67314000	302830000
Q15365	IITLTGPTNAIFK	Fully Tryptic	51.16	1.6	463.611	3	452970000	535580000	485060000	267510000	262460000	302430000
Q15185	HLNEIDLFHC(1)IDPNDSK	Fully Tryptic	83.14	0.9	1033.98	2	411240000	439460000	399720000	265170000	266850000	301950000
P27797	FYGDEEK	Fully Tryptic	34.3	-0.5	444.192	2	528950000	540780000	539680000	316220000	281740000	301390000
P14618	ITLDNAYMEK	Fully Tryptic	45.13	-0.7	599.294	2	387120000	385460000	422700000	248360000	271350000	301310000
P09211	TVETWQEGSLK	Semitryptic	45.82	1.4	639.323	2				311330000	291000000	300380000
P37802	NALYPEGQAPVK	Semitryptic	46.05	-1	643.84	2	43136000	55183000	53265000	314990000	283290000	299850000
P62244	HGYIGEFEIIDDHR	Fully Tryptic	73.71	-0.8	850.904	2	291700000	327050000	303730000	221680000	225180000	298960000
P61978	IILDLISESPIK	Fully Tryptic	50.03	-0.2	670.905	2	698900000	1061200000	946890000	332150000	282640000	298830000
P25398	A(3)EEGIAAGGVMDVNTALQEVLK	Fully Tryptic	87.14	-0.7	1129.07	2	467730000	635180000	563730000	251770000	297210000	298780000
P30048	DYGVLLEGSGLALR	Fully Tryptic	56.9	-1.7	488.267	3	379590000	505280000	458300000	250400000	253310000	298640000
P07237	HNQLPLVIEFTEQTAPK	Fully Tryptic	84.63	-0.8	983.025	2	657430000	846220000	735740000	292120000	259890000	298220000
P62241	ISSLLEEQFQQGK	Fully Tryptic	49.86	-1.1	502.931	3	229210000	264240000	233610000	259480000	259120000	298140000
O75367	FVIHC(1)NSPVWGADK	Fully Tryptic	80.63	0.9	815.396	2	245740000	288960000	262620000	258450000	250280000	297390000
Q15365	LEEDINSSMTNSTAASRPPVTLR	Fully Tryptic	54.91	0.4	830.415	3	340150000	487550000	389520000	236410000	262670000	296540000
P07900	NPDDITNEEYGEFYK	Fully Tryptic	73.26	-0.1	917.394	2	377980000	509830000	459820000	256670000	270300000	296500000
P26599	IAIPGLAGAGNSVLLV	Semitryptic	48.46	-0.6	488.964	3	54228000	82971000	45831000	120420000	122850000	296400000
P35579	EEVGEEAIVELVENGKK	Fully Tryptic	67.91	2.5	936.486	2	402990000	536420000	431650000	251380000	260170000	296190000
P06744	VDHQTGPIVWGEPGTNGQHAFYQLIHQGTK	Fully Tryptic	93.56	0.6	829.663	4	562330000	464420000	613880000	241320000	226930000	296100000
P61981	TAFDDAIAELDTLNEDSYK	Fully Tryptic	76.54	0.4	1065.99	2	375260000	442150000	463270000	251350000	296460000	296010000
P68371	ALTVPELTQQMFDAK	Fully Tryptic	70.63	-0.8	564.627	3	367990000	499540000	454290000	259750000	279950000	295350000
P52907	TIDGQQTIIAC(1)IESHQFQPK	Fully Tryptic	81.53	-1.3	1157.58	2	377420000	512070000	442040000	240170000	267200000	295260000
P07900	DQVANSAFVER	Fully Tryptic	43.45	-0.1	618.304	2	374960000	365530000	380820000	272920000	260490000	295250000
Q07020	ILTFDQLALDSPK	Fully Tryptic	51.19	0.4	730.904	2	126660000	172280000	157900000	256050000	240840000	295050000
P55072	NAPAIIFIDELDAIAPK	Fully Tryptic	72.58	-0.8	906	2	207050000	445200000	235350000	120650000	136530000	294820000
P59998	T(3)ATLRPYLSAVR	Fully Tryptic	58.18	-0.8	695.395	2			393980000	203750000		294660000
P42166	PEFLEDPSVLTK	Fully Tryptic	61.66	-0.6	687.861	2	362980000	442770000	389090000	271020000	267160000	294550000
P14618	TATESFASDPILYRPVAV	Semitryptic	77.25	0.3	969.005	2	92134000	147620000	124820000	242820000	265700000	294430000
P62424	VPPAINQFTQALDR	Fully Tryptic	68.29	-1.1	523.95	3	127130000	158020000	131420000	232200000	270290000	293060000
Q14103	MFIGGLSWDTTK	Fully Tryptic	55.5	-0.5	678.337	2	316780000	243570000	268930000	174710000	222600000	292650000
P30101	YGVSGYPTLK	Fully Tryptic	53.31	1	542.788	2	433530000	524420000	487790000	261720000	270200000	292060000
P62888	TLAIIDPGDSDIIR	Semitryptic	48.98	3.4	500.277	3	96241000	119330000	102640000	256530000	256890000	291920000
P09651	EDSQRPGAHLTVK	Fully Tryptic	54.71	-2.5	360.191	4	455320000	336490000	418750000	268050000	254270000	291890000
P23396	ELAEDGYSGVEVR	Fully Tryptic	48.94	-1	712.338	2	314130000	393520000	341660000	232530000	251850000	291640000
Q06323	EPALNEANLSNLK	Fully Tryptic	59.92	-0.7	706.872	2	367040000	406740000	393050000	239830000	249080000	291470000
P68431	MALQEAC(1)EAYLVGLFEDTNLC(1)AIHAK	Semitryptic	95.42	-1.6	989.805	3	108740000	100720000	94073000	163920000	174950000	291450000
P26599	NNQFQALLQYADPVSAQHAK	Fully Tryptic	83.4	1.8	1122.07	2	543220000	611860000	563970000	252420000	242030000	291390000
P84098	VWLDPNETNEIANANSR	Fully Tryptic	71.66	-0.2	648.313	3	114880000	134630000	125610000	246440000	243910000	291220000
P18669	ALPFWNEEIVPQIK	Fully Tryptic	68.22	-0.7	842.458	2	313730000	398370000	426020000	276310000	288310000	290910000
P09211	ASC(1)LYGQLPK	Fully Tryptic	50.76	-0.3	568.792	2	384300000	335600000	372670000	278630000	264250000	290660000
P52272	GDFFPPERPQQLPHGLGGIGMGLGPGGQPIDANHLNK	Fully Tryptic	65.23	-1.7	955.483	4	453780000	537110000	271770000	175960000	191270000	290110000
P29401	ISSDLDGHPVPK	Fully Tryptic	59.31	-0.2	632.83	2	346540000	353640000	392980000	237150000	244620000	289890000
P61956	VAGQDGSVVQFK	Fully Tryptic	48.32	-1.4	617.824	2	387970000	392480000	413650000	237040000	247850000	289100000
Q00839	EKPYFPIPEEYTFIQNVPLEDR	Fully Tryptic	83.57	0.8	1362.68	2	491980000	533370000	561080000	265290000	288040000	288960000
P12724	RPPQFTR	Semitryptic	40.41	-0.2	451.254	2	520470000	379970000	488130000	238520000	220620000	288890000
P39687	VSGGLEVLAEK	Fully Tryptic	43.03	-0.4	551.311	2	349270000	467710000	399230000	267650000	274790000	288320000
P27824	IPNPDFFEDLEPFR	Fully Tryptic	72.18	-0.8	868.419	2	93228000	123930000	104930000	262280000	260050000	288320000
P35579	ALELDSNLYR	Fully Tryptic	40.59	0.7	597.312	2	283470000		298430000	269820000	261040000	288170000
P27824	TPELNLDQFHDK	Fully Tryptic	60.32	-0.2	486.24	3	436510000	396830000	461540000	181990000	257710000	288130000
P02768	YIC(1)ENQDSISSK	Fully Tryptic	54.34	0.4	722.325	2	391960000	460820000	399210000	204910000	214610000	287750000
P06576	IPVGPETLGR	Fully Tryptic	43.47	0.1	519.801	2	375590000	357560000	368350000	248050000	237130000	287740000
P68431	FQSSAVM(2)ALQEAC(1)EAYLV	Semitryptic	64.26	-0.6	1016.97	2	40020000	41963000	51702000	212130000	318380000	287310000
P37837	LSSTWEGIQAGK	Fully Tryptic	55.38	-0.8	638.83	2	337720000	402410000	381350000	254070000	274200000	286210000
P00338	VTLTSEEEAR	Fully Tryptic	41.29	-0.7	567.785	2	555290000	616440000	594440000	242780000	232780000	286140000
O43707	AAIAQELNELDYYDSHNVNTR	Semitryptic	79.46	-0.2	812.719	3	40140000	59803000	47374000	241670000	246320000	285930000
P84090	S(3)HTILLVQPTK	Fully Tryptic	56.58	-1.8	639.873	2	425980000	466490000	452490000	250380000	251740000	285760000
P29401	M(3)ESYHKPDQQK	Fully Tryptic	73.58	0	716.83	2	289740000	334840000	327060000	222920000	251210000	284840000
P09382	DGGAWGTEQR	Fully Tryptic	45.61	-2	538.74	2	410070000	450370000	429680000	250650000	229070000	284750000
P12956	SDSFENPVLQQHFR	Fully Tryptic	73.33	-0.2	852.41	2	336440000	441210000	388350000	233680000	244410000	284710000
P68363	NYQPPTVVPGGDLAK	Semitryptic	58.78	0.1	519.275	3	20880000			259430000	249170000	284320000
Q14103	HSEAATAQREEWK	Fully Tryptic	68.93	-1.1	771.867	2	372580000	448950000	387310000	246500000	234740000	283920000
P31146	HLEEPLSLQELDTSSGVLLPFFDPDTNIVYLC(1)GK	Fully Tryptic	99.1	-0.5	1282.98	3	362570000	673250000	419620000	223680000	80047000	283720000
Q15365	LVVPATQC(1)GSLIGK	Fully Tryptic	59.65	-1.2	481.606	3	340860000	386170000	350960000	257510000	251270000	283620000
P31946	DSTLIMQLLR	Fully Tryptic	47.33	0.4	595.334	2	972850000	792420000	672400000	241480000	259450000	283560000
P13796	DAIQPGSINYDLLK	Semitryptic	51.38	0.5	773.909	2			28896000	291780000	261690000	283510000
P68104	SGDAAIVDMVPGK	Fully Tryptic	56.18	0.3	630.319	2	300700000	285240000	261510000	216850000	247320000	283470000
P07237	EADDIVNWLK	Fully Tryptic	52.61	-1.7	601.805	2	338670000	470780000	416270000	242900000	255740000	283320000
P06576	LVLEVAQHLGESTVR	Fully Tryptic	64.52	0.2	825.962	2	564490000	796080000	669920000	266210000	258940000	283300000
P27797	TLIVRPDNTYEVK	Semitryptic	61.78	-0.1	774.425	2	516080000	648540000	595110000	245550000	241590000	283190000
P0DP24	EAFSLFDK	Fully Tryptic	42.21	-0.6	478.74	2	412010000	484530000	420760000	253210000	244820000	283060000
P68363	FVDLEPTVIDEVR	Semitryptic	55.9	-0.7	511.271	3		11678000		239650000	250240000	283010000
Q06323	APLDIPVPDPVK	Fully Tryptic	57.62	-0.5	630.863	2	315650000	364690000	318310000	267660000	251030000	282800000
P39019	ELAPYDENWFYTR	Fully Tryptic	53.3	0.2	568.595	3	309380000	342120000	343270000	219380000	209230000	282280000
P60709	VFPSIVGRPR	Semitryptic	43.25	-1.6	564.337	2	349510000	399570000	357280000		237970000	282020000
P29401	SKDDQVTVIGAGVTLHEALAAAELLK	Fully Tryptic	106.33	-0.5	883.82	3	598530000	842240000	671450000	244560000	229140000	281970000
P06744	ILLANFLAQTEALMR	Fully Tryptic	65.88	0.4	852.48	2	267340000	717470000	291610000	125910000	126690000	281840000
P13010	YAPTEAQLNAVDALIDSMSLAK	Fully Tryptic	86.89	1.5	1161.09	2	326980000	612580000	365920000	207160000	165440000	281800000
P68363	SIQFVDWC(1)PTGFK	Fully Tryptic	65.78	-0.6	792.879	2	308260000	431740000	380000000	209510000	229770000	281260000
P00441	GDGPVQGIINFEQK	Fully Tryptic	69.44	-2	751.384	2	350180000	343560000	359050000	247110000	260200000	280870000
P23246	LFVGNLPADITEDEFK	Fully Tryptic	64.27	0.2	904.459	2	390400000	505250000	417370000	277610000	255170000	280590000
P41218	VSQEQSKPPGPSGASTSAAVDHPPLPQTSSSTPSNTSFTPNQETQAQR	Fully Tryptic	80.17	0.7	1230.59	4	354880000	447280000	397360000	231570000	213240000	280550000
Q00839	TC(1)NC(1)ETEDYGEK	Fully Tryptic	61.92	-0.7	753.279	2	346960000	373460000	343040000	204590000	274750000	280480000
P20160	QFPFLASIQNQGR	Fully Tryptic	65.06	-0.9	753.396	2	373340000	476550000	395090000	255130000	256060000	280070000
P40926	VAVLGASGGIGQPLSLLLK	Fully Tryptic	76.61	-0.9	897.048	2	831360000	885240000	637980000	322450000	298140000	279610000
P12724	FYVVAC(1)DNRD	Semitryptic	40.62	-0.4	629.779	2	432800000	496950000	496150000	199040000	94512000	279470000
P10809	RIQEIIEQLDVTTSEYEK	Fully Tryptic	88.49	0.4	1097.57	2	378210000	496300000	436660000	250990000	265120000	278950000
P30086	GNDISSGTVLSDYVGSGPPK	Fully Tryptic	83.75	-0.3	975.476	2	305070000	385650000	367810000	259120000	251180000	278880000
P62241	LTPEEEEILNK	Fully Tryptic	44.38	-0.1	657.843	2	234440000	245130000	228890000	257130000	263710000	278650000
P27348	TAFDEAIAELDTLNEDSYK	Fully Tryptic	77.46	-0.5	1073	2	358910000	500340000	363010000	235050000	268540000	277990000
P08758	LLQANRDPDAGIDEAQVEQDAQALFQAGELK	Semitryptic	88.45	0.2	1118.56	3	157630000	220930000	191710000	235420000	245560000	277420000
P20700	SLEGDLEDLK	Fully Tryptic	46.28	-0.1	559.782	2	424210000	391470000	370590000	249620000	242440000	276990000
P35579	RQLEEAEEEAQR	Fully Tryptic	61.85	0	744.358	2	311530000	393780000	338400000	203920000	210530000	276950000
P63244	TNHIGHTGYLNTVTVSPDGSLC(1)ASGGK	Fully Tryptic	98.5	1.1	1372.16	2	388010000	498020000	414800000	244830000	264430000	276900000
Q9H299	VYSTSVTGSR	Fully Tryptic	39.52	0.2	528.77	2	499690000	351660000	463440000	241860000	238520000	276850000
P19105	ELLTTMGDRFTDEEVDELYR	Fully Tryptic	67.53	0.1	811.381	3	351450000	457930000	395820000	221990000	228570000	276150000
P60660	ILYSQC(1)GDVMR	Fully Tryptic	45.09	-0.6	671.318	2		293540000	285750000	218640000	253280000	275670000
P11678	LNLSAWR	Fully Tryptic	31.3	-1.2	430.242	2	399420000	478120000	397950000	194350000	220020000	275320000
P15880	SPYQEFTDHLVK	Fully Tryptic	70.63	-1.3	732.361	2	358880000	463330000	381410000	221780000	249260000	273970000
P05141	YFPTQALNFAFK	Fully Tryptic	55.52	-0.9	482.918	3	470680000	505630000	486140000	227020000	248010000	273890000
P29401	VLDPFTIK	Fully Tryptic	34.01	-0.8	466.776	2	436540000	440500000	424390000	254340000	259090000	273820000
P60174	SNVSDAVAQSTR	Fully Tryptic	53.7	0.5	617.805	2	496180000	374900000	478300000	255710000	275280000	273430000
P35579	NLPIYSEEIVEMYK	Fully Tryptic	64.62	-0.6	864.431	2	309170000	405310000	370840000	221090000	255480000	273380000
P52272	AFITNIPFDVK	Fully Tryptic	51.42	-0.9	632.85	2	334840000	466460000	411570000	225860000	241270000	273370000
P19105	GNFNYIEFTR	Fully Tryptic	55.76	-0.1	630.804	2	333810000	459210000	397030000	224690000	229220000	273200000
P09429	KKEEEEDEEDEEDEEEEEDEEDEDEEEDDDD	Semitryptic	56.37	1.2	1293.1	3	384780000	354090000	361190000	1006300	230310000	273070000
P06733	TIAPALVSK	Fully Tryptic	34.84	-0.8	450.281	2	463710000	311210000	430960000	225390000	253210000	273040000
P11678	ASAPNSHVPLSSAFF	Semitryptic	55.29	0.7	766.381	2			217840000		190370000	272510000
P35579	RQAQQERDELADEIANSSGK	Fully Tryptic	72.35	-0.6	749.031	3	407470000	477210000	439270000	247920000	227790000	272460000
P23528	AVLFC(1)LSEDKK	Fully Tryptic	46.1	0.2	655.345	2	356330000	510290000	420650000	244280000	248090000	272110000
P25705	TSIAIDTIINQK	Fully Tryptic	56.33	-0.4	658.874	2	456980000	599760000	522860000	243450000	248550000	271660000
Q15365	C(1)SDAAGYPHATHDLEGPPLDAYSIQGQHTISPLDLAK	Fully Tryptic	110.8	-0.4	987.223	4	36686000	348740000	321310000	15976000	231650000	271370000
P30101	GFFDDSFSEAHSEFLK	Semitryptic	78.67	-0.7	931.914	2		26113000	21316000	233000000	234030000	271180000
P07737	TLVLLMGK	Fully Tryptic	38	1.6	437.776	2	466890000	406640000	424070000	237710000	252930000	271040000
P62258	AASDIAMTELPPTHPI	Semitryptic	62.34	0.6	832.422	2			3803000	230760000	246410000	270930000
P51991	RGFAFVTFDDHDTVDK	Fully Tryptic	73.65	0.8	468.225	4	435690000	641790000	477630000	237880000	244630000	270680000
P45880	VNNSSLIGVGYTQTLRPGVK	Fully Tryptic	75.14	-0.6	701.723	3	364750000	480700000	439430000	261270000	239110000	270480000
P68104	VAAGVGEFEAGISK	Semitryptic	62.44	-0.4	667.851	2	33799000	50724000	40550000	228290000	223400000	269860000
Q58FF8	HSQFLGYPI	Semitryptic	43.95	1.1	531.275	2	153180000	214400000	195030000	248510000	255680000	269700000
P08238	HSQFIGYPI	Semitryptic	43.95	1.1	531.275	2	153180000	214400000	195030000	248510000	255680000	269700000
P11678	VAFTAGVDC(1)ER	Fully Tryptic	48.88	0.4	612.788	2	343380000	454320000	409550000	203210000	217700000	269080000
Q14019	YDGSTIVPGEQGAEYQHFIQQC(1)TDDVR	Fully Tryptic	84.13	0.6	1038.47	3	374920000	486250000	424210000	172760000	213130000	268870000
P35579	EQADFAIEALAK	Fully Tryptic	49.75	0.3	435.894	3	317500000	462360000	374220000	243720000	245360000	268850000
Q7Z406	EQADFALEALAK	Fully Tryptic	49.75	0.3	435.894	3	317500000	462360000	374220000	243720000	245360000	268850000
P35579	IIGLDQVAGMSETALPGAFK	Fully Tryptic	79.12	-0.4	1009.53	2	510070000	577520000	559470000	264900000	292280000	268620000
Q9Y3Z3	VGNIIDTMITDAFLK	Fully Tryptic	65.12	0.3	550.964	3	188730000	364910000	205680000	126790000	123520000	268560000
P05109	GNFHAVYR	Fully Tryptic	42.44	-1.4	482.243	2	436160000	397140000	426340000	220600000	189990000	268550000
P31943	EGRPSGEAFVELESEDEVK	Fully Tryptic	82.2	1.4	1054	2	362970000	454240000	397170000	218000000	260610000	268200000
P84077	HYFQNTQGLIFVVDSNDRER	Fully Tryptic	78.54	1.7	813.401	3	429650000	528600000	458530000	249070000	210460000	267890000
P05388	AGAIAPC(1)EVTVPAQNTGLGPEK	Fully Tryptic	81.45	0	1090.55	2	292620000	397890000	334610000	225250000	216770000	267750000
P26038	ALTSELANARDESK	Fully Tryptic	65.76	0.4	752.884	2	269400000	422460000		153080000	246860000	267570000
P41218	SLLAYDLGLTTK	Fully Tryptic	49.02	-0.4	647.866	2	397900000	572520000	474590000	261970000	255930000	267270000
P37802	ENFQNWLK	Fully Tryptic	34.93	1.1	539.77	2	316690000	398590000	344690000	220960000	208590000	267030000
P30041	LPFPIIDDR	Fully Tryptic	42.04	-0.5	543.303	2	288920000	352740000	314120000	218010000	219430000	266720000
P09382	LPDGYEFK	Fully Tryptic	42.18	-0.4	484.74	2	567640000	622880000	609030000	239410000	225330000	266460000
Q92688	LPNLTHLNLSGNK	Fully Tryptic	63.89	1.4	710.9	2	362850000	424950000	408860000	224680000	245570000	265950000
P13796	IGNFSTDIK	Fully Tryptic	48.08	-1.4	497.763	2	453650000	413660000	434920000	260680000	260770000	265550000
P19338	GLSEDTTEETLK	Fully Tryptic	43.13	-0.2	661.82	2		368150000		253570000	279110000	265290000
P13010	IQPGSQQADFLDALIV	Semitryptic	43.47	-0.3	857.954	2	38206000	48316000	45602000	122560000	2250000	265090000
P29401	RC(1)EAFGWHAIIVDGHSVEELC(1)K	Fully Tryptic	98.03	-0.6	654.063	4	138410000	583940000	471180000	216610000	234270000	265050000
P46734	FPYESWGTPFQQLK	Fully Tryptic	55.78	7.1	864.431	2					246500000	264820000
P61604	VLLPEYGGTK	Fully Tryptic	36.19	1.2	538.804	2	409070000		487020000	236600000	231900000	264770000
P68363	DVNAAIATIK	Fully Tryptic	46.68	-0.7	508.292	2	523860000	453640000	510540000	231040000	227540000	263880000
P0C0S5	HLQLAIRGDEELDSLIK	Fully Tryptic	66.73	-1	488.271	4	489380000	650130000	707730000	259360000	274470000	263680000
P04406	VVDLMAHMASKE	Fully Tryptic	67.19	-1.6	665.827	2	417480000	405550000	379820000	196450000	235540000	263530000
O14979	VFVGGLSPDTSEEQIK	Fully Tryptic	67.24	-1	853.435	2	348580000	389580000	352790000	237690000	235890000	263120000
P07195	SADTLWDIQK	Fully Tryptic	46.9	-0.3	588.798	2	298900000	387860000	327730000	231180000	237140000	262910000
P13639	EGIPALDNFLDKL	Fully Tryptic	52.06	-1	722.887	2	475440000	400480000		216620000	270730000	262340000
P07237	DAPEEEDHVLVLR	Semitryptic	67.67	0.1	761.381	2	411290000	474070000	443880000	211970000	223480000	262340000
P18669	YADLTEDQLPSC(1)ESLK	Fully Tryptic	70.2	-1.1	934.932	2	330330000	368260000	328700000	191190000	213330000	262310000
P68104	VETGVLKPGM(2)VV	Semitryptic	48.11	-0.7	622.849	2	42790000	48885000	42398000	256220000	208610000	262150000
P26038	KAPDFVFYAPR	Fully Tryptic	55.73	-0.1	655.848	2	360800000	472550000	374870000	215790000	207180000	262030000
P05164	SLMFMQWGQLLDHDLDFTPEPAAR	Fully Tryptic	106.1	-0.6	1409.67	2	352960000	401500000	268280000	159610000	16150000	261980000
P14625	DDEVDVDGTVEEDLGK	Semitryptic	67.09	-0.2	867.881	2	369640000	460400000	392570000	224360000	266780000	260900000
P46782	TIAEC(1)LADELINAAK	Fully Tryptic	64.41	-0.7	544.615	3	330640000	78456000	427230000	263080000	253900000	260860000
P40925	FVEGLPINDFSR	Fully Tryptic	51.76	-0.3	697.359	2	353910000	447880000	397330000	215240000	226660000	260650000
P13796	YTLNILEEIGGGQK	Fully Tryptic	58.13	-0.2	767.909	2	357120000	533140000	431980000	229780000	244180000	260550000
P40926	GC(1)DVVVIPAGVPR	Fully Tryptic	64.27	-1.1	669.863	2	396300000	462280000	437320000	217220000	223210000	260130000
P52209	LVPLLDTGDIIIDGGNSEYRDTTRR	Fully Tryptic	55.52	-0.8	698.116	4	304250000	433510000	364790000	228640000	239690000	259500000
Q06323	TENLLGSYFPK	Fully Tryptic	46.22	-0.7	634.829	2	289350000	352340000	298920000	234180000	237440000	259390000
P52209	AGQAVDDFIEK	Fully Tryptic	46.02	-0.7	596.795	2	372200000	383400000	380190000	235450000		259120000
P23396	DEILPTTPISEQK	Fully Tryptic	42.87	1.9	735.889	2		376700000		208620000		258760000
P31146	DRPHEGTRPVR	Fully Tryptic	60.65	-0.6	330.678	4	474950000	385330000	433590000	264400000	202050000	258410000
Q05315	MVNGQSSYTFDHR	Semitryptic	64.94	-1.2	771.343	2	36616000	25069000	22173000	198810000	262800000	258360000
P30044	GVLFGVPGAFTPGC(1)SK	Fully Tryptic	61.86	-0.2	531.941	3	278500000	318820000	311930000	221420000	228570000	257910000
P62826	FNVWDTAGQEK	Fully Tryptic	53.67	-2	647.805	2	331320000	350990000	344840000	235860000	234970000	256950000
P62826	NLQYYDISAK	Fully Tryptic	45.3	-1.1	607.806	2	345590000	430820000	397870000	231620000	241590000	256850000
P27797	TNDEAYAEEFGNETWGVTK	Semitryptic	77.23	0.9	1080.97	2	11477000	12440000	13660000	223360000	239020000	256720000
P18669	SYDVPPPPMEPDHPFYSNISK	Fully Tryptic	75.83	0.4	806.376	3	305020000	320030000	315370000	215170000	241940000	256560000
P14618	AGKPVIC(1)ATQMLESMIK	Fully Tryptic	79.47	-0.3	938.988	2	395110000	425880000	385960000	238210000	227770000	256380000
P30101	ELSDFISYLQR	Fully Tryptic	55.94	0	685.851	2	642020000	835750000	740190000	207990000	234070000	255490000
P05164	SSEM(2)PELTSMHTLLLR	Fully Tryptic	71.77	-0.1	930.963	2	465340000	565710000	474230000	160900000	174280000	255460000
P35637	GEATVSFDDPPSAK	Fully Tryptic	57.16	0.7	710.834	2	325330000	325590000	354140000	217690000	212730000	255120000
P12956	TFNTSTGGLLLPSDTK	Fully Tryptic	68.73	-0.8	826.43	2	315240000	380820000	358800000	238140000	225190000	254570000
O75083	NIDNPALADIYTEHAHQVVVAK	Fully Tryptic	82.91	-0.7	605.315	4	435730000	619540000	508600000	205960000	221780000	254560000
P31946	YLIPNATQPESK	Fully Tryptic	50.08	0.4	680.859	2	336050000	347000000	356420000	240260000	215420000	254330000
P13796	NWMNSLGVNPR	Fully Tryptic	56.66	0	644.317	2	255550000	249600000	232460000	198230000	254080000	254240000
O00299	IEEFLEAVLC(1)PPRYPK	Fully Tryptic	71.03	1.7	981.015	2	548730000	928180000	663940000	174880000	218600000	253960000
P30101	DASIVGFFDDSFSEAHSEFLK	Fully Tryptic	77.48	0	1174.54	2	563350000	867160000	862210000	235420000	282220000	253940000
P0DMV9	TVPAYFNDSQR	Semitryptic	55.93	-1	433.21	3	14527000	19387000	19831000	228350000	210510000	253690000
P68104	SGDAAIVDMVPGKPM(2)C(1)VESFSDYPPLGR	Fully Tryptic	90.47	-0.4	1004.47	3	400550000	530880000	503570000	213090000	219240000	253500000
Q15084	LAAVDATVNQVLASR	Fully Tryptic	70.79	0.5	509.955	3	433050000	563690000	527100000	221150000	216750000	253440000
P25705	HALIIYDDLSK	Fully Tryptic	58.17	-0.9	644.35	2	426850000	511880000	469980000	221200000	239260000	253370000
P61978	IDEPLEGSEDRIITI	Semitryptic	58.06	-1.9	850.439	2		43071000		238360000	248580000	253360000
P11678	FC(1)GLSQPR	Fully Tryptic	39.29	-0.7	482.737	2	409750000	343270000	347890000	184570000	197470000	252620000
P35579	VEDMAELTC(1)LNEASVLHNLK	Fully Tryptic	81.08	-0.4	762.708	3	436540000	384480000	430190000	187700000	212230000	252470000
P20700	AEHDQLLLNYAK	Fully Tryptic	69.71	0.1	707.87	2	343900000	408430000	400260000	108440000	252080000	252110000
P52566	LNYKPPPQK	Fully Tryptic	52.58	1	542.812	2	356950000	264890000	331570000	217460000	216900000	252000000
P07737	C(1)YEMASHLR	Fully Tryptic	53.36	0.2	389.508	3	248400000	194100000	203940000	187200000	223910000	251580000
P37837	WLHNEDQMAVEK	Fully Tryptic	70.41	0.2	750.351	2	303870000	247180000	244360000	161460000	202210000	251530000
P05164	SGSASPMELLSYFK	Fully Tryptic	63.07	-0.4	506.25	3	365680000	504620000	397660000	216790000	254590000	251300000
P05164	SSGC(1)AYQDVGVTC(1)PEQDK	Fully Tryptic	83.24	-0.4	1000.92	2	322990000	399780000	415820000	240440000	302600000	250600000
P31146	ALIC(1)EASGGGAFLVLPLGK	Semitryptic	89.1	0.7	937.017	2	21163000	18557000	18806000	260870000	249940000	250420000
P04406	VIISAPSADAPMFVMGVNHEK	Fully Tryptic	72.87	-0.8	1107.06	2	946100000	915700000	910210000	168900000	213720000	250360000
P08670	LQEEM(2)LQREEAENTLQSFRQDVDNASLAR	Fully Tryptic	83.85	0.3	859.916	4	468710000	698290000	562930000	195100000	221550000	249980000
P52272	A(3)AGVEAAAEVAATEIK	Fully Tryptic	66.18	0.8	771.905	2	354710000	613400000	517550000	210930000	192140000	249860000
P30040	DGDFENPVPYTGAVK	Fully Tryptic	68.88	0.4	804.881	2	343760000	427920000	388460000	226600000	229020000	249760000
P52907	LLLNNDNLLR	Fully Tryptic	38.51	-1.7	599.35	2	340430000	421860000	386830000	209760000	204940000	249740000
P40926	IFGVTTLDIVR	Fully Tryptic	45.88	-1.3	617.363	2	493450000	609140000	514140000	212660000	233590000	249450000
P60709	IIAPPER	Fully Tryptic	25.2	1.6	398.24	2	327840000	196380000	299270000	203630000	213060000	249110000
O75083	SSLAWLDEHTLV	Nontryptic	52.07	-0.6	685.851	2				203240000	228160000	249000000
P62937	TEWLDGK	Fully Tryptic	31.65	-1.3	424.711	2	419650000	411900000	411070000	250870000	250070000	248640000
P36578	A(3)C(1)ARPLISVYSEK	Fully Tryptic	56.51	0.5	512.601	3	131500000	203620000	157680000	226460000	224800000	248620000
P37802	YGINTTDIFQTVDLWEGK	Fully Tryptic	80.86	1.1	1050.52	2	846110000	758320000	747770000	241360000	244450000	248310000
P68431	FQSSAVM(2)ALQEAC(1)EAYLVGLFEDTNLC(1)AIHAK	Fully Tryptic	107.87	0.8	1201.57	3	303390000	534130000	298780000	106820000	106310000	247990000
P49773	IIFEDDRC(1)LAFHDISPQAPTHFLVIPK	Fully Tryptic	88.77	1.4	795.665	4	328840000	444380000	376810000	181180000	211790000	247300000
P30101	FVMQEEFSR	Fully Tryptic	51.1	0.4	586.774	2	346400000	420770000	380750000	208760000	217610000	247020000
P30048	GLFIIDPNGVIK	Fully Tryptic	46.71	-1.1	643.379	2	358670000	459850000	433950000	220690000	231140000	246960000
Q00839	GNFTLPEVAEC(1)FDEI	Semitryptic	43.01	-0.1	870.893	2		4537000	4006400	140190000	120430000	246700000
P30740	HNSSGSILFLGR	Fully Tryptic	59.7	-3.2	644.342	2	484570000	481550000	435270000	211580000	207890000	246260000
P52566	LTLVC(1)ESAPGPITMDLTGDLEALK	Fully Tryptic	90.04	1	1272.65	2	195950000	598820000	140410000	236660000	233990000	246240000
P06576	GFQQILAGEYDHLPEQA	Semitryptic	53.42	-0.5	958.462	2	13595000	21276000	14784000	130800000	211080000	245700000
P60709	TTGIVMDSGDGVTHTVPIYEGY	Semitryptic	83.13	-0.8	1156.54	2	151330000	162180000	172980000	192970000	221280000	245630000
P16104	AGLQFPV	Semitryptic	24.51	-2.2	366.207	2	14210000	19689000	14596000	271260000	214880000	245440000
P84243	FQSAAIGALQEASEAYLVGLFEDTNLC(1)AIHAK	Fully Tryptic	96.61	-0.9	860.181	4	460820000	632370000	458750000	201860000	209750000	245390000
P07203	GLVVLGFPC(1)NQFGHQENAK	Fully Tryptic	77.49	0	705.686	3	399040000	488030000	445470000	182820000	207620000	245150000
P68363	EDAANNYAR	Fully Tryptic	46.06	0.4	512.228	2	371120000	266280000	323860000	226730000	233390000	245020000
P08238	SIYYITGESK	Fully Tryptic	51.12	0	580.795	2	333700000	414230000	365940000	208840000	211630000	244800000
P13639	YVEPIEDVPC(1)GNIVGLVGVDQFLVK	Fully Tryptic	82.45	0.1	920.482	3	317120000	385680000	336370000	201650000	228740000	244520000
P08133	DAYERDLEADIIGDTSGHFQK	Fully Tryptic	80.05	1	1190.56	2	260630000	382320000	312730000	211140000	230490000	244450000
P31943	HTGPNSPDTANDGFVR	Fully Tryptic	73.53	-1.7	842.886	2	329540000	393770000	309390000	196090000	222640000	244400000
P60174	TATPQQAQEVHEK	Fully Tryptic	62.76	1	489.58	3	439570000	283680000	401530000	217670000	209020000	244110000
P04040	NFTEVHPDYGSHIQALLDK	Fully Tryptic	87.24	-1.2	1092.54	2	379020000	451950000	375910000	202120000	206090000	243820000
Q01105	ALLGEEDEEALHYLTR	Semitryptic	66.22	0.7	929.963	2	52306000	1336600	66156000	206610000	210870000	243590000
P13010	DQVTAQEIFQDNHEDGPTAK	Fully Tryptic	80.19	-1.5	1122.01	2	294940000	376840000	350320000	164710000	221120000	243280000
P16104	AQGGVLPNIQAV	Nontryptic	46.57	0.3	583.83	2	47092000	63995000	55352000	232450000	248950000	243260000
P27695	GAVAEDGDELRTEPEAK	Fully Tryptic	70.18	-1	893.925	2	284190000	328420000	263480000	188860000	212620000	243230000
P31949	TEFLSFMNTELAAFTK	Fully Tryptic	71.4	0.8	617.307	3	699860000	685340000	669280000	326950000	264210000	243200000
P14625	GVVDSDDLPLNVSR	Fully Tryptic	62.23	-0.9	743.38	2	435600000	523620000	522620000	231760000	216350000	243190000
P07203	EALPAPSDDATALMTDPK	Fully Tryptic	69.19	-1	614.964	3	299980000	324720000	308970000	204830000	213650000	242750000
P31946	NLLSVAYK	Fully Tryptic	25.55	-1.4	454.265	2	626370000	593910000	601920000	207840000	206810000	242700000
P07910	VPPPPPIAR	Fully Tryptic	39.13	0.6	472.29	2	252050000	271110000	348440000	199270000	202860000	242610000
P24158	IVGGHEAQPHSRPYMASLQMR	Semitryptic	78.54	1.1	592.047	4	378660000	254870000	261740000	168100000	212490000	242570000
P22626	YHTINGHNAEVR	Fully Tryptic	61.76	1.7	353.428	4	413700000	422810000	405750000	198010000	168390000	242550000
P13727	SLQTFSQAWF	Semitryptic	41.95	1.4	607.795	2	94904000	81057000	97883000	253180000	235440000	242350000
P05141	EQGVLSFWR	Fully Tryptic	40.59	0.8	561.291	2	304260000			203730000	204530000	242210000
P11021	LYGSAGPPPTGEEDTAEKDEL	Fully Tryptic	81.49	0.4	1088.5	2	366090000	436630000	396680000	211750000	224890000	242090000
P40926	AGAGSATLSMAYAGAR	Fully Tryptic	60.8	-0.4	727.856	2	302390000	418910000	352910000	169860000	209850000	241950000
P00558	ITLPVDFVTADKFDENAK	Fully Tryptic	76.21	-0.4	675.017	3	401070000	541970000	472590000	215440000	208720000	241810000
P35579	IRELESQISELQEDLESER	Fully Tryptic	76.78	-2	1152.07	2	296890000	279010000	335350000	192770000	218490000	241800000
P09429	HPDASVNFSEFSK	Fully Tryptic	66.86	0.3	732.842	2	273570000	342450000	304720000	201700000	208590000	241280000
O00299	GVTFNVTTVDTK	Fully Tryptic	55.13	-1	641.337	2	346880000	423720000	378920000	213240000	208180000	241140000
P14618	IYVDDGLISLQVK	Fully Tryptic	61.67	0.1	731.911	2	287230000	553810000	471510000	193200000	193860000	241050000
P11021	NELESYAYSLK	Fully Tryptic	46.89	-0.1	439.55	3	358360000	454460000	404850000	227880000	222910000	240640000
P35579	Q(5)LLQANPILEAFGNAK	Fully Tryptic	74.27	-0.4	855.464	2	314750000	364630000	350140000	10287000	185300000	240210000
Q9UKX3	Q(5)IIQANPLLEAFGNAK	Semitryptic	74.27	-0.4	855.464	2	314750000	364630000	350140000	10287000	185300000	240210000
P30101	RLAPEYEAAATR	Fully Tryptic	62.07	-1.6	674.353	2	341200000	438200000	349130000	194610000	209280000	239780000
P60709	MFETFNTPAMYV	Nontryptic	66.69	0.2	725.823	2				138640000	179050000	239110000
P08708	LLDFGSLSNLQVTQPTVGMNFK	Fully Tryptic	81.01	1.5	1205.13	2	236970000	331720000	281070000	225200000	219990000	239100000
P35579	LDPHLVLDQLR	Fully Tryptic	52.62	-0.6	440.254	3	358470000	412250000	365020000	211280000	196660000	239030000
P07737	NITPAEVGVLVGK	Semitryptic	59.37	-0.8	432.922	3			18145000	221390000	216280000	238940000
P00338	SADTLWGIQK	Fully Tryptic	47.49	-1.1	559.795	2	335250000	381010000	384890000	206360000	198520000	238900000
P62937	ITIADC(1)GQLE	Fully Tryptic	39.13	-1.6	560.27	2		405610000	354750000	208080000	213750000	238680000
O75367	LLAVANDEELNQLLK	Semitryptic	64.02	-0.5	561.649	3	37895000	62024000	51404000	208900000	203880000	238420000
P05164	Q(5)ALAQISLPR	Fully Tryptic	50.69	0.4	540.314	2	281850000	282050000	274990000	188880000	140280000	237980000
P62249	GPLQSVQVFGR	Fully Tryptic	48	-0.2	594.33	2	278840000	367260000	315520000	210500000	210360000	237680000
P08670	EEAENTLQSFRQDVDNASLAR	Fully Tryptic	79.1	1.6	1197.07	2	439080000	593200000	523260000	215720000	196380000	237110000
P35579	LTEMETLQSQLMAEK	Fully Tryptic	70.58	-0.9	876.431	2	188510000	223550000	222920000	208280000	229590000	236890000
P08238	RAPFDLFENK	Fully Tryptic	47.37	0	412.884	3	276060000	375250000	292430000	221120000	222070000	236750000
P13639	ETVSEESNVLC(1)LSK	Fully Tryptic	64.53	-1.3	797.884	2	270790000	299580000	282070000	204840000	201010000	236560000
P51991	WGTLTDC(1)VVMRDPQTK	Fully Tryptic	79.16	0.6	953.962	2	274330000	243550000	228930000	147410000	189180000	236210000
P30740	LLPDDIEDESTGLK	Semitryptic	56.94	0.1	772.888	2	94607000	118420000	102610000	193560000	199990000	236170000
P20700	IESLSSQLSNLQK	Fully Tryptic	60.03	-0.9	723.893	2	320840000	345720000	332890000	191810000	186810000	236040000
P27824	EIEDPEDRKPEDWDERPK	Fully Tryptic	73.27	1.6	1142.03	2	362050000	499210000	414800000	214190000	177110000	236000000
P11678	TDPASPGAVETSVLR	Semitryptic	63.3	1.1	500.595	3	335030000	299760000	313150000	203970000	206380000	235840000
P18124	IVEPYIAWGYPNLK	Fully Tryptic	59.67	0	831.948	2	121340000	162370000	149650000	231370000	21056000	235630000
P07900	LVTSPC(1)C(1)IVTSTYGWTANMER	Fully Tryptic	82.53	-1	1223.56	2	439560000	558690000	511140000	46755000	206610000	234850000
P83916	IIGATDSSGELMFLMK	Fully Tryptic	70.54	-0.4	571.625	3	285490000	325010000	323100000	183000000	240350000	234670000
P49411	LLDAVDTYIPVPAR	Fully Tryptic	60.09	1.3	771.931	2	291610000	389180000	328590000	197460000	195770000	234290000
P29401	ISSIQATTAAGSGHPTSC(1)C(1)SAAEIMAV	Semitryptic	48.16	0.9	893.411	3	130450000	49299000	40199000	188610000	236910000	234260000
Q13185	KVEEAEPEEFVVEK	Fully Tryptic	70.34	0.9	831.418	2	312300000	398940000	348740000	183680000	194680000	234060000
P08670	VELQELNDRFANYIDK	Fully Tryptic	83.23	-0.2	983.997	2	315830000	470660000	335210000	221180000	256790000	234010000
P07437	SVYYNEATGGK	Semitryptic	52.43	0.1	594.78	2	15715000	20508000	18330000	207100000	202690000	233690000
P14209	KPSAGDDFDLGDAVVDGENDDPRPPNPPK	Fully Tryptic	93.67	0.2	1012.14	3	283830000	335180000	290140000	160000000	205240000	233680000
Q01518	LFNHLSAVSESI	Semitryptic	52.21	0.8	658.846	2	12781000	22449000	20235000	209390000	210480000	233020000
P27797	IKDPDASKPEDWDERAK	Fully Tryptic	70.23	1.3	400.801	5	287630000	497900000	350850000	218910000	226680000	232810000
P51991	EDTEEYNLRDYFEK	Fully Tryptic	71.39	-1	925.907	2	281240000	369180000	336460000	230060000	234870000	232620000
P68363	IHFPLATYAPV	Semitryptic	53.66	1	614.841	2	53001000	91930000	78093000	211860000	211110000	232390000
P39687	C(1)PNLTHLNLSGNK	Fully Tryptic	76.45	-1.3	734.371	2	237010000	50256000	227260000	205060000	217400000	232290000
P06396	EVQGFESATFLGYFK	Fully Tryptic	68.35	1.4	574.951	3	4882000	393800000	331980000	193890000	201740000	232210000
P07437	FPGQLNADLR	Fully Tryptic	52.03	-0.3	565.801	2	258680000	310170000	298420000	198920000	183980000	231980000
P00558	GC(1)ITIIGGGDTATC(1)C(1)AK	Fully Tryptic	68.07	-1.6	877.896	2	403830000	432380000	391080000	181360000	209360000	231960000
P12956	ELVYPPDYNPEGK	Fully Tryptic	59.84	0.5	760.867	2	286880000	343880000	325660000	198490000	186820000	231670000
Q15365	ESTGAQVQVAGDMLPNSTER	Fully Tryptic	74.46	-0.2	1045.49	2	159060000	283400000	215470000	172180000	224390000	231550000
P09429	LGEMWNNTAADDK	Fully Tryptic	60.7	-0.4	732.824	2	201510000	142950000	161050000	151170000	223370000	231180000
P13796	GSVSDEEMMELR	Fully Tryptic	57.05	-0.2	691.8	2	263380000	238890000	256710000	188200000	215830000	231180000
P0DMV9	SINPDEAVAYGAAVQAA	Semitryptic	58.35	-2.1	823.903	2	17563000	24355000	19248000	250090000	216580000	231120000
P54819	APSVPAAEPEYPK	Fully Tryptic	57.14	-1.2	678.345	2	303870000	335570000		204200000	206420000	230920000
P27797	GQTLVVQFTVK	Fully Tryptic	53.33	-0.7	610.356	2	716100000	1057300000	863200000	202670000	207210000	230850000
P68363	DYEEVGVDSVEGEGEEEGEEY	Fully Tryptic	37.72	0	1174.96	2	338270000	452370000	411510000	203620000	220950000	230830000
P61978	LFQEC(1)C(1)PHSTDR	Fully Tryptic	64.63	2.9	517.224	3	314430000	374960000	337840000	211880000	210350000	230540000
P22626	YHTINGHNAEVRK	Fully Tryptic	68.65	1.1	385.451	4	363670000	412550000	328420000	200740000	175800000	230230000
P35579	KQELEEIC(1)HDLEAR	Fully Tryptic	75.81	-0.4	885.428	2	388010000	446610000	433120000	231860000	174810000	230010000
P52566	LTLVC(1)ESAPGPITMDLTGDLEALKK	Fully Tryptic	95	-0.4	891.467	3	573750000	640700000	584580000	217510000	232110000	229980000
P52566	YVQHTYR	Fully Tryptic	37.14	0.4	483.743	2	276720000	288260000	295130000	205090000	178540000	229920000
P21964	ILNHVLQHAEPGNAQSVLEAIDTYC(1)EQK	Fully Tryptic	99.92	1.5	1059.86	3	338380000	409430000	336930000	189650000	197890000	229820000
P26599	AQAALQAVNSVQSGNLALAASAAAVDAGMAMAGQSPVLR	Fully Tryptic	105.35	1.2	1227.63	3	326900000	541610000	338060000	107170000	106930000	229640000
P0C0S5	ILEYLTAEVLELAGNASK	Semitryptic	72.18	-0.5	967.527	2	7356100	22046000	11381000	366750000	188440000	229620000
P06753	LVIIEGDLERTEER	Fully Tryptic	54.01	-0.3	836.449	2	330450000	448730000	409610000	196070000	198140000	229440000
P61158	TLTGTVIDSGDGVTHVIPVAEGYVIGSC(1)IK	Fully Tryptic	93.93	0.5	1020.2	3	255500000	334790000	272260000	173610000	237980000	229390000
P39687	YLDGYDRDDK	Semitryptic	47.73	0	420.523	3	111290000	134590000	129040000	184710000	206540000	229030000
P60660	EAFQLFDR	Fully Tryptic	38.6	2.1	513.257	2	336990000	398720000		204380000	216520000	229010000
P07237	NFEDVAFDEK	Fully Tryptic	47.34	0.3	607.272	2	334710000	423430000	383260000	222330000	210020000	228670000
P05388	IIQLLDDYPK	Fully Tryptic	41.32	-1.6	609.341	2	383540000	459230000	375440000	202410000	202660000	228640000
Q00325	IQTQPGYANTLR	Fully Tryptic	48.26	4	454.579	3	289090000	321380000	335280000	203620000	215880000	228400000
P27824	IVDDWANDGWGLK	Fully Tryptic	63.9	-0.2	744.859	2	316460000	400590000	360570000	191990000	191260000	228360000
Q15084	GSFSEQGINEFLR	Fully Tryptic	63.07	-0.3	742.362	2	296370000	378760000		239040000		228310000
Q01105	IDFYFDENPYFENK	Fully Tryptic	68.88	-1	920.906	2	276630000	327960000	312140000	170950000	200940000	228160000
P62269	IPDWFLNR	Fully Tryptic	39.09	-0.9	530.782	2	187880000	256360000	200520000	188290000	198620000	228060000
P13796	VREITENLMATGDLDQDGR	Fully Tryptic	79.98	-0.8	1067.01	2	296240000	324440000	306830000	166610000	210250000	227960000
P27824	IPDPEAVKPDDWDEDAPAK	Fully Tryptic	85.37	-1.3	1054.49	2	6770300	425520000	346720000	180670000	181720000	227490000
P31943	YVELFLNSTAGASGGAYEHR	Fully Tryptic	76.36	0.8	714.68	3	273390000	53949000	34616000	208910000	182030000	226980000
P09211	AFLASPEYVNLPINGNGK	Fully Tryptic	79.77	0.4	952.5	2	593770000	760540000	639170000	166380000	187190000	226820000
P41218	INQEEVGLAAPAPTAR	Fully Tryptic	67.95	0.3	818.937	2	318190000	343360000	323640000	170020000	181790000	226380000
P60709	YVALDFEQEMATAASSSSLEK	Semitryptic	90.23	-0.2	1139.03	2	125620000	164790000	148460000	467390000	501140000	225740000
P23284	SIYGERFPDENFK	Fully Tryptic	61.28	-0.5	801.383	2	330380000	437490000	290320000	221920000	211520000	225610000
P11142	RFDDAVVQSDMK	Fully Tryptic	61.22	-0.2	705.838	2	270330000	247210000	261630000	201470000	207710000	225570000
P13796	ALENDPDC(1)R	Fully Tryptic	43.66	-0.5	545.235	2	343970000	227940000	280050000	180050000	191120000	225560000
Q9P1F3	IVTYPGELLLQGVHDDVDII	Semitryptic	60.55	-1.2	1105.09	2	9608600	17422000	13118000	91217000	248290000	225470000
P07355	TPAQYDASELK	Fully Tryptic	56.31	-0.5	611.801	2	326340000	294490000	313100000	202010000	197220000	225320000
P24534	SPAGLQVLNDYLADK	Fully Tryptic	69.31	-1	802.419	2	263220000	338330000	290790000	196890000	211610000	224880000
P05387	YVASYLLAALGGNSSPSAK	Fully Tryptic	78.76	-0.8	934.99	2	727820000	874310000	808980000	187080000	204260000	224770000
P60709	C(1)DVDIRK	Fully Tryptic	32.78	-0.4	453.229	2	487080000	263960000	460920000	247200000	224790000	224670000
P62979	EGIPPDQQR	Fully Tryptic	36.33	-1.2	520.261	2	413900000	229620000	496090000	321850000	261930000	224350000
P14618	GDLGIEIPAEK	Fully Tryptic	43.92	-0.9	571.308	2	575470000	659760000	582350000	179600000	201960000	224240000
P08246	VVLGAHNLSR	Fully Tryptic	44.06	-0.7	355.877	3	266670000	201480000	220100000	155850000	179430000	223990000
P06396	TPSAAYLWVGTGASEAEK	Fully Tryptic	77.15	-0.1	919.452	2	336370000	449400000	342960000	202470000	221540000	223840000
P62258	YLAEFATGNDRK	Fully Tryptic	51.13	1	462.234	3	317360000	411640000	326550000	207280000	223120000	223770000
P36578	IEEVPELPLVVEDK	Fully Tryptic	53.33	-1.1	536.962	3	132950000	159000000	156740000	186510000	183410000	223730000
O75367	SSYFVSTMSSSIK	Semitryptic	58.59	0.3	712.342	2			1969400	183330000	180140000	223630000
P62318	VLHEAEGHIVTC(1)ETNTGEVYR	Fully Tryptic	87.4	0.2	1207.57	2	260180000	389200000	355440000	194780000	200150000	223520000
P30101	FIQENIFGIC(1)PHMTEDNK	Fully Tryptic	76.77	3.5	1097.01	2	232830000	257680000	239560000	180140000	203980000	223160000
P06744	A(3)ALTRDPQFQK	Fully Tryptic	60.48	0.2	658.852	2	290420000	315840000	294780000	215820000	208570000	223140000
P09211	SLIYTNYEAGK	Semitryptic	43.73	1.4	629.82	2		13062000	13382000	175700000	197590000	222760000
P26038	GMLREDAVLEYLK	Fully Tryptic	60.09	-0.1	512.941	3	250690000	248420000	226530000	187470000	213490000	222340000
P35579	NMDPLNDNIATLLHQSSDK	Fully Tryptic	80.51	-2.1	1063.51	2		177610000		174640000	240850000	222260000
P20700	NQNSWGTGEDVK	Fully Tryptic	55.33	-0.8	667.802	2	309100000	327880000	310440000	187670000	207610000	222250000
P12956	NIYVLQELDNPGAK	Fully Tryptic	62.77	0.1	787.415	2	255510000	322940000		206830000	211880000	221780000
P07237	RTGPAATTLPDGAAAESLVESSEVAVI	Semitryptic	84.33	1.8	1306.68	2	74689000	33701000	28132000	39403000	49083000	221560000
P40925	VIVVGNPANTNC(1)LTASK	Fully Tryptic	67.61	-1.3	879.463	2	249790000	264330000	271230000	180950000	193920000	221200000
P28066	AIGSASEGAQSSLQEVYHK	Fully Tryptic	78.49	0.2	981.482	2	221300000	319680000	269300000	169830000	191820000	220800000
P30101	SEPIPESNDGPVK	Fully Tryptic	47.99	0.5	684.836	2	377220000	310790000	341600000	198340000	216990000	220410000
P60174	FFVGGNWK	Fully Tryptic	39.69	-1.3	477.745	2	357330000	453000000	379990000	183970000	166750000	220070000
P30044	VGDAIPAVEVFEGEPGNK	Fully Tryptic	64.69	-1	609.975	3	289180000	360200000	288970000	192920000	193540000	219510000
P68104	THINIVVIGHVDSGK	Fully Tryptic	71.47	-0.2	397.976	4	693980000	873900000	716240000	248670000	135610000	219300000
P60842	VLITTDLLAR	Fully Tryptic	35.4	-1.4	557.844	2	242850000	300370000	265350000	194370000	194090000	219050000
P04075	TVPPAVTGITFLSGGQSEEEASINLNAINK	Fully Tryptic	77.4	0	1019.86	3	694730000	961370000	835290000	181040000	210480000	218520000
P22392	TFIAIKPDGVQR	Fully Tryptic	49.06	0.8	672.886	2	369830000	423310000	392010000	184490000	180850000	218460000
P13796	AAC(1)LPLPGYR	Fully Tryptic	51.17	-1	559.294	2	558480000	609840000	576670000	167720000	186930000	218040000
Q13151	GDVAEGDLIEHFSQFGTVEK	Fully Tryptic	95.84	1.5	1089.52	2	250740000	292720000	291830000	210890000	213030000	218010000
Q71DI3	FQSSAVM(2)ALQEASEAYLV	Semitryptic	66.69	-0.4	980.472	2	18820000	32903000	40887000	183800000	121940000	217800000
P06702	NTFHQYSVK	Semitryptic	53.05	-2.1	562.279	2		18973000		189620000	158890000	217780000
P07910	M(2)IAGQVLDINLAAEPK	Fully Tryptic	69.12	-0.6	849.958	2	336520000	600470000	521190000	274620000	221450000	217370000
Q01105	EFHLNESGDPSSK	Fully Tryptic	66.88	-0.9	723.828	2	320910000	312340000	312940000	182100000	192870000	217300000
P09429	RPPSAFFLFC(1)SEYRPK	Fully Tryptic	76.82	0.4	501.256	4	708210000	723940000	554390000	88743000	155440000	217300000
Q05315	EESDIVFHFQVC(1)	Semitryptic	68.59	-0.8	755.337	2	8470300	15619000	16911000	372370000	290860000	217100000
P05109	LNSIIDVYHK	Semitryptic	32.84	0.2	601.331	2	345650000	373290000	348870000	191930000	179540000	217070000
P14406	LFQEDDEIPLYLK	Fully Tryptic	59.11	0.1	811.919	2	226200000	312970000	247230000	199060000	211690000	216880000
P41218	EASSVSDFNQNFEVPNR	Fully Tryptic	82	-0.5	970.442	2	550910000	676830000	424430000	198920000	202770000	216750000
P61626	TPGAVNAC(1)HLSC(1)SALLQDNIADAVAC(1)	Semitryptic	76.62	0.4	910.088	3	181440000	231940000	233270000	246470000	202680000	216330000
P13639	AYLPVNESFGFTADLR	Fully Tryptic	74.47	-0.1	600.637	3	358730000	537560000	411720000	221030000	196110000	216300000
P00338	FIIPNVVK	Fully Tryptic	35.4	0.8	465.295	2	397510000	455350000	381670000	180100000	191920000	216060000
Q13838	LTLHGLQQYYVK	Fully Tryptic	73.22	-0.7	731.906	2	326170000	423230000	350830000	190550000	179000000	215360000
P60660	C(1)(3)DFTEDQTAEFK	Fully Tryptic	63.19	0.6	766.815	2	298970000	380910000	418550000	217770000	236220000	215230000
P60660	VLDFEHFLPMLQTV	Semitryptic	53.36	0.6	844.94	2	11752000	28875000	13974000	102920000	109720000	215230000
P08670	EEAENTLQSFR	Fully Tryptic	51.13	1	441.878	3	355430000	328650000	339640000	181440000	194540000	215200000
P08670	FANYIDK	Fully Tryptic	37.56	-0.5	435.721	2	465710000	451870000	449910000	200690000	201460000	214960000
O43707	TINEVENQILTR	Fully Tryptic	51.7	0.7	715.386	2	267840000	414520000	284130000	193520000	191070000	214470000
Q02878	AIPQLQGYLR	Fully Tryptic	41.65	-0.1	386.892	3	129020000	171580000	148770000	193190000	189190000	214420000
P04406	GILGYTEHQVVSSDFNSDTHSSTFDAGAGIALNDHFV	Semitryptic	90.39	1.5	1303.61	3				226010000	189850000	214230000
P52565	SIQEIQELDKDDESLRK	Fully Tryptic	70.71	1.7	1023.52	2	332220000	460850000	386800000	138660000	177890000	214200000
P17213	GLDYASQQGTAALQK	Fully Tryptic	64.87	-1.1	775.893	2	307050000	306900000	333120000	179490000	157590000	214200000
P04406	VPTANVSVVDLTC(1)	Semitryptic	65.11	1	687.851	2	17605000	30524000	27158000	251400000	231240000	213360000
P05109	KGNFHAVYRDDLK	Semitryptic	58.24	0.4	781.908	2	1408700000	929480000	439040000	194450000	162600000	213100000
P35579	VIQYLAYVASSHK	Fully Tryptic	58.51	-0.8	739.903	2	427930000	548750000	459650000	191250000	166050000	213050000
P08238	LVSSPC(1)C(1)IVTSTYGWTANMER	Fully Tryptic	88.09	0.2	1216.56	2	388300000	526290000	437680000	147090000	185080000	212910000
P06576	TREGNDLYHEMIESGVINLK	Fully Tryptic	82.4	-0.6	1159.58	2	333050000	369820000	326600000	168160000	200300000	212650000
P25705	NVQAEEMVEFSSGLK	Fully Tryptic	68.46	0.1	834.401	2	303400000	457390000	373070000	157260000	193970000	212650000
P26038	VLLASYAVQSK	Semitryptic	41.42	-0.6	589.842	2	34074000	51582000	46445000	201060000	190790000	212270000
P15880	TYSYLTPDLWK	Fully Tryptic	51.64	0.1	693.851	2	241100000	292130000	259700000	196120000	199380000	212200000
P25705	EIVTNFLAGFEA	Fully Tryptic	55.65	0.5	655.835	2	277680000	448670000	331460000	168440000	124640000	211900000
P08670	LLEGEESR	Fully Tryptic	28.82	-0.4	466.738	2	474670000	350190000	484080000	227430000	181980000	211670000
P08238	HFSVEGQLEFR	Fully Tryptic	61.65	-0.7	674.835	2	307860000	456210000	347330000	196120000	175290000	211070000
Q13263	A(3)ASAAAASAAAASAASGSPGPGEGSAGGEK	Fully Tryptic	90.66	0.7	1215.06	2	267860000	269360000	247010000	180630000	185790000	211060000
P31943	VTGEADVEFATHEDAVAAMSK	Fully Tryptic	79.71	0.9	1089.51	2	272390000	352900000	297460000	156900000	210830000	211050000
P08670	LGDLYEEEMR	Fully Tryptic	52.47	-0.7	627.787	2	258770000	258070000	242220000	184520000	198420000	210880000
P61247	AC(1)QSIYPLHDVFVR	Fully Tryptic	66.18	-0.6	852.929	2	178750000	241560000	214320000	167900000	165580000	210800000
P17213	FFGTFLPEVAK	Fully Tryptic	58.29	0.3	628.34	2	232590000	307110000	263490000	166090000	180870000	210670000
P61224	TAQSTFNDLQDLR	Semitryptic	62.81	-0.8	754.87	2	23347000	35893000	31489000	198760000	186510000	210610000
P08133	SLHQAIEGDTSGDFLK	Fully Tryptic	76.68	-1.4	859.422	2	331770000	436680000	253120000	162200000	211980000	210490000
P23396	AELNEFLTR	Fully Tryptic	39.15	0.2	546.788	2	263310000	322020000	270850000	196720000	187700000	210200000
P27635	FNADEFEDMVAEK	Fully Tryptic	63.24	0.8	772.833	2	145860000	183050000	159320000	197880000	186120000	210180000
Q02878	HLTDAYFK	Fully Tryptic	42.2	0.2	497.753	2	202430000	274230000	227970000	192980000	177840000	208740000
P06733	EGLELLK	Fully Tryptic	21.6	0.3	401.24	2	317180000	262790000	302010000	201500000	212820000	208690000
Q99497	EGPYDVVVLPGGNLGAQNLSESAAVK	Fully Tryptic	77.29	0.2	862.113	3	368510000	526380000	471540000	158340000	53937000	208570000
P07355	DIISDTSGDFRK	Fully Tryptic	46.26	-1.2	451.892	3	291010000	327490000	302670000	186690000	186850000	208350000
P62263	IEDVTPIPSDSTR	Fully Tryptic	53.75	0.8	715.363	2	252200000	267680000	255460000		174420000	208100000
O75367	AEILELAGNAAR	Semitryptic	40.88	-0.8	409.894	3	134780000	137140000	145640000	186460000	181240000	207630000
P19105	LNGTDPEDVIR	Fully Tryptic	48.05	-0.1	614.812	2	272810000	282970000	274980000	176730000	170780000	207610000
P26599	NFQNIFPPSATLHLSNIPPSVSEEDLK	Fully Tryptic	70.73	0.5	998.846	3	326020000	370820000	355520000	198230000	220240000	207240000
P31146	RLDRLEETVQAK	Fully Tryptic	49.06	-0.8	365.207	4	271650000	348410000	282810000	166500000	176500000	207160000
Q06323	IEDGNNFGVAVQEK	Fully Tryptic	57.83	-0.4	760.373	2	222100000	293800000	275210000	184290000	175810000	207060000
P05141	DFLAGGVAAAISK	Fully Tryptic	55.09	0.4	407.228	3	302600000	383620000	331710000	188640000	187740000	206860000
P08670	KVESLQEEIAFLK	Fully Tryptic	72.64	-1.1	767.429	2	472260000	622270000	515060000	189200000	190720000	206750000
P07237	SNFAEALAAHK	Fully Tryptic	53.99	-0.5	579.798	2	305540000	347360000	333000000	92201000	92153000	206720000
P84103	AFGYYGPLR	Fully Tryptic	50.37	0.6	522.269	2	304900000	389690000	344830000	188480000	182390000	206460000
Q15365	INISEGNC(1)PER	Fully Tryptic	49.6	0.5	430.203	3	257950000	240940000	244940000	174640000	198020000	206400000
P59666	YGTC(1)IYQGR	Fully Tryptic	53.1	-1.4	559.258	2	475480000	524130000	519310000	171330000	144260000	206380000
P62826	A(3)AQGEPQVQFK	Fully Tryptic	55.94	0.3	622.817	2	293190000	279250000	312310000	196160000	204470000	206150000
P31946	AVTEQGHELSNEER	Fully Tryptic	72.72	-0.2	799.874	2	399870000	443290000	427480000	193140000	194860000	205870000
P20700	ALYETELADAR	Fully Tryptic	46.29	-0.7	626.314	2	265240000	345940000	333740000			205610000
P35579	TDLLLEPYNK	Fully Tryptic	43.15	-0.4	603.324	2	235130000	254340000	248970000	196990000	187730000	205540000
P07355	QDIAFAYQR	Fully Tryptic	38.83	-0.9	556.28	2		342790000	319500000	204070000	181180000	205460000
P60842	LQMEAPHIIVGTPGR	Fully Tryptic	75	1	809.941	2	260940000	286410000	262140000	167750000	175220000	205450000
P09651	YHTVNGHNC(1)EVR	Fully Tryptic	62.73	-0.4	372.172	4	251740000	267800000	248320000	158970000	147750000	205350000
P52272	FNEC(1)GHVLYADIK	Fully Tryptic	70.43	-0.6	783.374	2	240460000	325150000	287630000	174420000	174470000	205150000
P14866	NPNGPYPYTLK	Fully Tryptic	60.58	-0.8	632.322	2	267460000	340830000	303020000	207210000	187930000	204970000
P04083	ALYEAGER	Fully Tryptic	23.52	-1	454.727	2		306970000	330450000	188820000	176030000	204820000
P49411	GEETPVIVGSALC(1)ALEGRDPELGLK	Fully Tryptic	84.69	3.7	1305.68	2	76143000	120140000	116850000	161450000		204780000
Q13151	LFIGGLNVQTSESGLR	Fully Tryptic	66.38	-0.2	845.96	2	290380000	345550000	339960000	190490000	185470000	204540000
P26038	RKPDTIEVQQMK	Fully Tryptic	57.46	-0.5	736.898	2	253320000	201390000	216300000	156130000	157180000	204130000
P11678	LNRQDAMLVDELRDR	Fully Tryptic	73.69	0.4	461.742	4	289100000	216060000	210350000	115820000	172420000	204120000
P27695	EEAPDILC(1)LQETK	Fully Tryptic	62.02	1.1	773.378	2	287500000	403830000	357500000	190230000	201600000	204050000
Q15366	LEEDISSSMTNSTAASRPPVTLR	Fully Tryptic	59.3	-0.4	616.31	4	223400000	303580000	254180000	153470000	176500000	204050000
P06733	SAGIQVVGDDLTVTNPK	Semitryptic	65.52	-0.9	571.972	3	12608000	18112000	14886000	196490000	206850000	203940000
P52209	DAFDRNPELQNLLLDDFFK	Fully Tryptic	89.52	1.2	1155.58	2	433050000	444670000	366420000	155790000	172400000	203870000
P04406	VVDLM(2)AHMASK	Fully Tryptic	54.48	-1.8	609.303	2	262890000	312300000	292950000	143240000	132910000	203790000
P62277	GLTPSQIGVILR	Fully Tryptic	46.28	-1.2	627.382	2	216590000	289530000	261860000	177990000	170620000	203720000
P29401	TVPFC(1)STFAAFFTR	Fully Tryptic	65.72	-0.4	551.269	3	535360000	478500000	397740000	205290000	165690000	203600000
P20700	SM(2)YEEEINETR	Fully Tryptic	57.15	-0.8	708.8	2	251290000	356670000	325970000	174070000	129210000	203340000
P62258	M(3)DDREDLVYQAK	Fully Tryptic	57.18	-0.8	508.904	3	296090000	338640000	306470000	174790000	215510000	202920000
P07437	SDEHGIDPTGTYHGDSDLQLDR	Semitryptic	91.11	0.4	607.772	4	9629000	16134000	12327000	164660000	175380000	202820000
P17096	KQPPVSPGTALVGSQK	Fully Tryptic	73.43	-0.3	531.97	3	324680000	311990000	318190000	171770000	172220000	202720000
Q00839	PYFPIPEEYTFIQNVPLEDR	Fully Tryptic	89.38	0.8	823.078	3	228120000		267260000	191990000	194820000	202420000
P11678	GYC(1)SNVDPR	Fully Tryptic	48.05	-0.7	534.232	2	286810000	211880000	219750000	136330000	166190000	202150000
P07355	GDLENAFLNLVQC(1)IQNK	Fully Tryptic	76.33	-0.8	988.498	2	246270000	456610000	280150000	158180000	67708000	202060000
P68104	PM(2)C(1)VESFSDYPPLGR	Fully Tryptic	78.01	-0.1	885.895	2	296740000	465050000	390430000	187220000	159410000	201740000
P11142	SINPDEAVAYGAAVQAAILSGDK	Fully Tryptic	82.79	1	754.054	3	781110000	987940000	895760000	173240000	187120000	201520000
P08133	YRGSIHDFPGFDPNQDAEALYTAMK	Fully Tryptic	95.05	-0.4	711.582	4	289610000	177110000	347180000	282360000	174000000	201490000
P13796	YPALHKPENQDIDWGALEGETR	Fully Tryptic	84	-0.1	847.078	3	355860000	492390000	393020000	208300000	168460000	201440000
P26038	ESEAVEWQQK	Fully Tryptic	50.52	-1.2	617.29	2	245470000	294360000	269050000	192320000	165090000	201260000
P10606	GLDPYNVLAPK	Fully Tryptic	45.67	0.2	593.827	2	291240000	326790000	293510000	182070000	173130000	201170000
P38159	RGPPPRSGGPPPKRSAP	Semitryptic	28.26	6.2	428.496	4	312440000	311220000	161630000	157750000	137160000	201130000
P49411	TIGTGLVTNTLAMTEEEK	Fully Tryptic	73.33	-0.5	954.485	2	251280000	304250000	273900000	165010000	175280000	201100000
P35579	DVLLQVDDERR	Fully Tryptic	49.91	-0.5	679.357	2	305890000	407800000	328670000	196080000	209560000	201090000
P61353	NIDDGTSDRPYSHALVAGIDRYPR	Fully Tryptic	75.27	1	538.469	5	118110000	173400000	139610000	152780000	168830000	200950000
P61978	RPAEDMEEEQAFK	Fully Tryptic	70.09	0.8	790.357	2	230660000	208740000	213180000	167770000	167380000	200930000
P68104	IGYNPDTVAFVPI	Semitryptic	44.46	-0.9	703.371	2			154560000	186110000	205290000	200720000
Q15084	LYSSSDDVIELTPSNFNR	Semitryptic	78.86	-0.1	1028.99	2	307240000	382470000	339280000	192140000	180080000	200710000
Q99536	TEAASDPQHPAASEGAAAAAASPPLLR	Fully Tryptic	98.52	0.4	853.093	3	261310000	294710000	287450000	177990000	192310000	200660000
O43390	NLATTVTEEILEK	Fully Tryptic	54.8	-0.2	730.896	2	338810000	487510000	374720000	155900000	172700000	200580000
P23528	NIILEEGK	Fully Tryptic	21.24	0.3	458.261	2	349950000	289470000	335440000	184090000	176130000	200550000
P67936	IQLVEEELDR	Fully Tryptic	37.25	-1.4	622.329	2	280180000	317160000	313200000	158150000	166210000	200450000
P25705	EVAAFAQFGSDLDAATQQLLSR	Fully Tryptic	89.95	0.7	780.061	3	797150000	970850000	933400000	263690000	254180000	200280000
P11021	VTHAVVTVPAYFNDAQR	Fully Tryptic	78.83	1.2	629.996	3	333430000	437530000	400260000	171810000	189970000	200240000
P60842	SLVINYDLPTNR	Semitryptic	56.08	0.7	468.921	3	75997000	119240000	107080000	164830000	177420000	200230000
P35579	SGVLQLGNIVFK	Semitryptic	51.14	0.3	637.877	2	14892000	23058000	16689000	189770000	189630000	199570000
P14314	AQQEQELAADAFK	Fully Tryptic	54.69	0.5	724.855	2	244050000	263530000	287120000	178010000	176760000	199530000
Q01105	LRQPFFQK	Fully Tryptic	39.9	-1.3	355.206	3	290230000	293700000	288200000	178090000	153310000	199400000
P62826	PFLWLAR	Fully Tryptic	31.85	-1	451.765	2	273460000	345210000	305990000	169220000	155120000	199160000
P61978	IIPTLEEGLQLPSPTAT	Semitryptic	48.43	0.3	890.491	2		35079000	32014000	210790000	220040000	199120000
P63104	GIVDQSQQAYQEAFEISKK	Fully Tryptic	78.74	-1.9	1085.04	2	315370000	416110000	343360000	173410000	181830000	199110000
P30050	HSGNITFDEIVNIAR	Fully Tryptic	74.32	0.2	843.434	2	300120000	378660000	322080000	154710000	69430000	198900000
P30086	APVAGTC(1)YQAEWDDYVPK	Fully Tryptic	97.8	-0.2	1035.47	2	226980000	288000000	276070000	140420000	177370000	198870000
P04083	PAFFAEK	Fully Tryptic	38.9	-0.8	405.213	2	344670000	346600000	356410000	178790000	169590000	198840000
P30086	LYTLVLTDPDAPSRK	Fully Tryptic	60.22	-0.5	563.645	3	295090000	361150000	314780000	171170000	168980000	198800000
P68363	HWYVGEGMEEGEFSEAR	Semitryptic	74.79	-0.5	1006.93	2	10865000	12653000	11282000	176440000	159960000	198480000
P14866	SDALETLGFLNHYQMK	Fully Tryptic	71.73	-1.4	933.955	2	279160000	325920000	289760000	181030000	179040000	198420000
P35579	KFDQLLAEEK	Fully Tryptic	49.36	-2.9	610.828	2	290510000	327520000	340390000	179540000	204360000	198120000
P13796	VPVDWNR	Fully Tryptic	31.7	-1.7	443.232	2	301280000	350470000	316170000	178480000	170900000	197920000
P08133	DLEADIIGDTSGHFQK	Fully Tryptic	64.7	0	873.421	2	249380000	344830000	298240000	169780000	157680000	197660000
P14625	FAFQAEVNR	Fully Tryptic	42.37	0.7	541.275	2		431890000	347870000	180930000	177090000	197640000
P13489	VNPALAELNLR	Fully Tryptic	50.57	-1.9	403.902	3	302220000	349460000	325260000	187490000	168030000	197560000
P05164	SNEIVRFPTDQLTPDQER	Semitryptic	76.87	0.4	715.691	3	90391000	217490000	170770000	196740000	188080000	197420000
P50395	SPYLYPLYGLGELPQGFAR	Fully Tryptic	81.91	-0.2	714.374	3	316440000	319020000	269940000	184370000	193940000	197340000
P51991	IETIEVMEDR	Fully Tryptic	35.24	-0.6	617.802	2	287600000	312150000	294870000	175380000	187260000	197310000
P13489	ELTVSNNDINEAGVR	Fully Tryptic	58.71	0.3	815.905	2	263240000	332160000	308400000	183550000	163540000	197250000
P29401	SSAVVGEPGITVTHLAVNRVPR	Semitryptic	76.88	-1.4	565.569	4	25634000	41518000	33964000	172360000	166990000	197040000
P48735	YFDLGLPNRDQTDDQVTIDSALATQK	Fully Tryptic	87.8	-0.1	1462.72	2	331560000	38409000	379840000	201380000	181800000	196890000
P61247	NC(1)LTNFHGMDLTR	Fully Tryptic	64.14	-1.3	789.86	2	139260000	163100000	134550000	151480000	160680000	196820000
P11021	FEELNMDLFR	Fully Tryptic	47.08	-0.4	657.313	2	210480000	266770000	231160000	172710000	190570000	196620000
P25705	EAYPGDVFYLHSR	Fully Tryptic	62.57	-0.3	518.584	3	425620000	574190000	453570000	267790000	168740000	196450000
P62263	ADRDESSPYAAMLAAQDVAQR	Fully Tryptic	89.34	-0.7	1133.03	2	286760000	364350000	351900000	163430000	179410000	196440000
Q09028	TIFTGHTAVVEDV	Semitryptic	49.37	1	694.857	2				158150000	153200000	196300000
Q99623	IGGVQQDTILAEGLHFR	Fully Tryptic	73.36	-0.1	618.667	3	256070000	323610000	294450000	155380000	176820000	195730000
P27635	AKVDEFPLC(1)GHM(2)VSDEYEQ(4)LSSEALEAAR	Fully Tryptic	92.72	8.4	825.384	4	304010000		348830000	148030000		195730000
P62873	S(3)ELDQLRQEAEQLK	Fully Tryptic	64.72	-2	864.94	2	266020000	291690000	310770000	175900000	170100000	195570000
P13639	VNFTVDQIR	Fully Tryptic	47.2	0.5	546.296	2	330650000	352670000	352180000	175400000	173270000	195080000
P62805	ISGLIYEETRGV	Semitryptic	35.75	9.4	668.865	2	310930000	413330000	347880000	237300000	165780000	195000000
Q09028	TPSSDVLVFDYTK	Fully Tryptic	69.75	-0.4	736.369	2	203210000	318000000	254730000	173270000	163580000	194980000
P13010	SLEGEDGLDEIYSFSESLRK	Semitryptic	80.4	0.5	1137.54	2	23753000	58351000	33037000	164730000	208740000	194890000
P09211	MLLADQGQSWKEEVVTVETWQEGSLK	Fully Tryptic	97.52	-1.6	997.829	3	194870000	167710000	233490000	134570000	200210000	194740000
P26038	APDFVFYAPR	Fully Tryptic	55.83	0.1	591.801	2	241810000	330960000	285120000	169280000	178530000	194660000
P10809	PVTTPEEIAQVATI	Semitryptic	57.02	-1	734.898	2	36264000	44834000	42016000	166580000	185890000	194490000
Q92688	IFGGLDMLAEK	Fully Tryptic	48.58	1.5	597.316	2	205220000	226800000	214250000	178300000	191340000	194430000
Q15084	TGEAIVDAALSALR	Fully Tryptic	60.06	0.3	462.925	3	399400000	536800000	385110000	191770000	207880000	194390000
P52209	LVPLLDTGDIIIDGGNSEYRDTTR	Fully Tryptic	66.87	0	878.452	3	259440000	404790000	293720000	177110000	166710000	194260000
P11678	SGSASPMDLLSYFK	Fully Tryptic	61.83	-1.1	751.863	2	161070000	273100000	198280000	172160000	183320000	194200000
P10809	VGGTSDVEVNEK	Fully Tryptic	56.61	-1.1	617.301	2	344650000	270370000	290330000	143660000	165650000	194060000
P04075	PYQYPALTPEQKK	Fully Tryptic	65.96	0.5	521.612	3	245250000	309280000	287260000	186690000	198390000	194010000
P84090	TYADYESVNEC(1)MEGVC(1)K	Fully Tryptic	73.04	-0.2	1027.91	2	197760000	307620000	264370000	140650000	151700000	194010000
P10809	DRVTDALNATR	Fully Tryptic	56.57	-1.7	616.322	2	272140000	301280000	278180000	166170000	174400000	193590000
Q13011	VIGNQSLVNELAFTAR	Fully Tryptic	72.51	-0.4	866.473	2	258170000	335660000	295970000	166380000	157020000	193530000
P60709	MYVAIQAV	Nontryptic	32.8	-0.5	447.741	2				152760000	158800000	193070000
P04075	ALSDHHIYLEGTLLKPNMVTPGHAC(1)TQK	Fully Tryptic	96.85	-0.3	783.649	4	296180000	368490000	321650000	199670000	153860000	192990000
P40925	NVIIWGNHSSTQYPDVNHAK	Fully Tryptic	86.96	-0.2	1140.56	2	296310000	401800000	383840000	152720000	163190000	192650000
P06576	AHGGYSVFAGVGER	Fully Tryptic	67.11	-0.1	703.844	2	112090000	321160000	225410000	144950000	155450000	192520000
P05164	TGVNC(1)ETSC(1)VQQPPC(1)FPLK	Semitryptic	87.39	-0.2	1111.51	2	289490000	353070000	280590000	456860000	516520000	192480000
P31943	GLPWSC(1)SADEVQR	Fully Tryptic	60.86	-0.3	752.846	2	222250000	311120000	261670000	159390000	158820000	192460000
Q15149	IIITVVEEQEQK	Fully Tryptic	49.2	-4.7	714.898	2	237060000	265170000	236830000	167740000	172670000	192370000
O60234	S(3)DSLVVC(1)EVDPELTEK	Fully Tryptic	63.65	0.2	931.441	2	211000000	308970000	237470000	162610000	181740000	191970000
Q14697	LSFQHDPETSVLVLR	Fully Tryptic	70.74	0.1	870.968	2	308970000	324070000	348410000	168180000	168130000	191830000
P13727	ALNQGQVWIGGR	Semitryptic	51.23	-0.6	649.851	2	65113000	94741000	68769000	194350000	249500000	191820000
Q01469	TQTVC(1)NFTDGALVQHQEWDGK	Fully Tryptic	83.42	0.1	812.041	3	258920000	361290000	312660000	178100000	136590000	191740000
P78417	VPSLVGSFIR	Fully Tryptic	38.97	-0.4	537.819	2	256880000	305150000	251720000	165880000	164050000	190780000
P30050	HPHDIIDDINSGAVEC(1)PAS	Fully Tryptic	71.71	-3.2	1023.96	2	266150000	295130000	287340000	142980000	166250000	190720000
P16050	LVFPPGMEELQAQLEK	Fully Tryptic	69.88	-1.5	610.321	3	254820000	326100000	258180000	135920000	195480000	190650000
P13639	VFSGLVSTGLK	Fully Tryptic	48.43	-1.3	554.323	2	254380000	289800000	286100000	186600000	172600000	190580000
Q13185	GFTDADNTWEPEENLDC(1)PELIEAFLNSQK	Fully Tryptic	77.31	0	1128.17	3	224750000	333380000	259350000	156490000	155230000	190170000
P68871	VLGAFSDGLAHLDNLK	Fully Tryptic	68.12	0.1	835.449	2	279710000	338450000	364110000	169390000	162760000	190160000
P22626	GFGFVTFDDHDPVDK	Fully Tryptic	72.25	-3.9	848.383	2	307680000	330750000	313690000	173250000	185040000	190120000
Q00839	LQAALDDEEAGGRPAMEPGN(4)GSLDLGGDSAGR	Fully Tryptic	89.03	1.7	1043.15	3	219750000	227520000	223930000	143420000	160300000	190120000
P21796	YQIDPDAC(1)FSAK	Fully Tryptic	50.44	-0.1	707.819	2	243680000	249150000	245020000	164010000	167110000	190110000
P52272	LGSTVFVANLDYK	Fully Tryptic	56.34	0.6	713.883	2	270470000	379600000	317510000	164750000	170830000	189950000
P47756	DETVSDC(1)SPHIANIGR	Fully Tryptic	72.63	-0.1	885.907	2	281810000	69322000	300070000	189330000	186410000	189910000
Q09666	VDIDAPDVDVHGPDWHLK	Fully Tryptic	76.99	-0.3	1014.49	2	246010000	249790000	250900000	149000000	151940000	189810000
P06576	FYMVGPIEEAVAK	Semitryptic	63.68	0.4	727.374	2	13811000	10513000	12114000	134510000	212950000	189720000
P14618	C(1)DENILWLDYK	Fully Tryptic	63.6	-1.8	734.841	2	187460000	214710000	208940000	162650000	168140000	189700000
P62244	WQNNLLPSR	Fully Tryptic	45.71	0.1	564.302	2	220670000	242290000	228020000	169640000	167540000	189260000
P42166	GPPDFSSDEEREPTPVLGSGAAAAGR	Fully Tryptic	91.89	-0.1	857.409	3	328470000	404040000	362550000	162920000	161000000	189180000
P31948	LAYINPDLALEEK	Fully Tryptic	58.79	-0.1	744.901	2	226200000	296760000		162410000	160490000	189100000
P08758	GTVTDFPGFDER	Fully Tryptic	49.89	-0.7	670.809	2	250520000	272510000	236530000	153990000	158590000	188760000
P07237	ENLLDFIK	Fully Tryptic	32.56	-1.5	496.276	2	339210000	365450000	363460000	181990000	163870000	188590000
P26447	IAMMC(1)NEFFEGFPDK	Semitryptic	72.56	-0.9	918.393	2	5489300	6251900	5695500	172440000	182440000	188490000
P63104	DIC(1)NDVLSLLEK	Fully Tryptic	56.25	-0.6	709.863	2	257010000	259690000	273380000	167920000	171090000	188480000
P07237	QFLQAAEAIDDIPFGITSNSDVFSK	Fully Tryptic	90.42	0.2	1357.17	2	529330000	529780000	396940000	192550000	210240000	188420000
P13010	TDTLEDLFPTTK	Fully Tryptic	55.12	-1.6	690.847	2	204580000	237010000	217990000	199590000	172400000	188140000
Q06830	RTIAQDYGVLK	Fully Tryptic	51.59	1.1	421.907	3	258260000	293220000	271080000	160450000	168260000	188070000
P62857	EGDVLTLLESER	Fully Tryptic	49.07	-2.2	680.85	2	250840000	296140000	302240000	172540000	146560000	188030000
P24158	TFFC(1)RPHNIC(1)TFVPR	Semitryptic	69.58	-1	651.318	3	91332000	143800000	78945000	196770000	161070000	188000000
P29401	MFGIDRDAIAQAV	Semitryptic	57.17	0.1	703.859	2	10114000	7541500		108030000	157220000	187840000
P41218	VITISDYSEC(1)K	Fully Tryptic	50.19	0.4	657.816	2	237800000	318770000	291700000	164890000	151170000	187680000
P08133	SLATGHREEGGENLDQAREDAQVAAEILEIADTPSGDK	Semitryptic	80.63	0.2	799.387	5		30549000	19821000	152790000	181760000	186970000
P26583	HPDSSVNFAEFSK	Fully Tryptic	68.85	-0.9	732.841	2	250590000	309790000	291990000	188690000	179780000	186890000
P08133	GTVRPANDFNPDADAK	Fully Tryptic	66.48	1.1	563.273	3	254390000	274480000	277150000	46832000	178460000	186620000
P07900	RAPFDLFENRK	Fully Tryptic	55.65	0.4	696.873	2	229720000	292870000	258950000	157540000	161210000	186310000
P13489	ELSLAGNELGDEGAR	Fully Tryptic	50.81	-0.8	765.873	2	233730000	242770000		172110000		186290000
P60709	GIVMDSGDGVTHTVPIYEGYALPHAILR	Semitryptic	83.44	-0.5	994.511	3	55997000	99365000	83130000	146010000	19567000	186250000
P08758	GLGTDEESILTLLTSR	Fully Tryptic	71.81	-0.3	852.954	2	393620000	488510000	313040000	197720000	214230000	186010000
P06733	SGETEDTFIADLV	Semitryptic	58.58	0	698.827	2	6175900	14000000	8067100	184550000	179310000	185730000
P61313	VLNSYWVGEDSTYK	Fully Tryptic	63.55	-0.8	830.896	2	108100000	164920000	115020000	157200000	157880000	185470000
Q15056	TVATPLNQVANPNSAIFGGARPR	Fully Tryptic	53.98	-0.2	784.424	3	232820000	323440000	247040000	161630000	163960000	185200000
Q9H299	IQYQLVDISQDNALRDEMR	Fully Tryptic	72.18	0.4	1154.07	2	243300000	291260000	278580000	125540000	147470000	185140000
P35579	ELEDATETADAMNR	Fully Tryptic	58.14	-0.4	783.341	2	256720000	215250000	228410000	139540000	162520000	185050000
P14314	PFTC(1)LDGSATIPFDQVNDDYC(1)DC(1)K	Fully Tryptic	92.97	-1.3	1419.59	2	256350000	338770000	321250000	144110000	163010000	185020000
Q14697	FGAVWTGDNTAEWDHLK	Fully Tryptic	74.3	-0.5	973.955	2	182600000	242710000	208600000	145020000	158030000	184920000
P48735	TIEAEAAHGTVTR	Fully Tryptic	61.79	-1.6	678.348	2	287960000	307080000	288840000	150810000	155170000	184870000
P23396	KPLPDHVSIVEPKDEILPTTPISEQK	Fully Tryptic	82.49	0.1	728.401	4	285760000	343660000	301690000	145740000	158680000	184720000
P05109	KGADVWFK	Fully Tryptic	33.12	-0.3	475.758	2	361450000	453890000	397540000	160880000	163890000	184660000
P63244	LWNTLGVC(1)K	Fully Tryptic	40.66	0	545.789	2	226510000	306770000	133620000	137160000	135730000	184590000
P07900	ELHINLIPNK	Fully Tryptic	45.04	-0.9	595.848	2	282310000	316190000	286900000	156770000	150290000	184210000
P07108	AKWDAWNELK	Fully Tryptic	55.73	-1.1	630.822	2	192300000	289140000	232430000	148960000	136090000	184060000
P68431	M(2)ALQEAC(1)EAYLV	Nontryptic	58.02	-0.2	707.323	2				345430000	210740000	184000000
P04075	RC(1)QYVTEK	Fully Tryptic	35.32	-0.1	361.846	3	268140000	231480000	257440000	165240000	160230000	184000000
P62879	Q(5)TFIGHESDINAV	Semitryptic	54.47	0.3	707.336	2		3327800			575450	184000000
P25705	VVDALGNAIDGK	Fully Tryptic	54.33	-1.3	586.319	2	358680000	341690000	350860000	155670000	150840000	183810000
P61978	ILDLISESPIK	Semitryptic	39.54	-0.2	614.363	2		18380000	16462000	165700000	161940000	183660000
P35268	AGNLGGGVVTIER	Fully Tryptic	44.39	-1.4	621.843	2	228780000	251430000	246020000	166980000	178030000	183640000
P09211	EEVVTVETWQEGSLK	Fully Tryptic	65.61	-0.3	578.624	3	256170000	329990000	296270000	150490000	155140000	183600000
P09382	SFVLNLGK	Fully Tryptic	29.35	-1.2	439.26	2	257570000	267830000	260660000	175740000	148490000	183560000
Q05315	WRDISLTK	Semitryptic	31.12	-0.7	340.194	3	8171600	12377000	9904500	162070000	162390000	183050000
P01891	DGEDQTQDTELVETRPAGDGTFQK	Fully Tryptic	80.89	-0.3	1319.1	2	216010000	257230000	256590000	152430000	144750000	183000000
P19105	NAFAC(1)FDEEATGTIQEDYLR	Fully Tryptic	87.23	1.2	1175.52	2	365690000	459130000	426960000	132860000	160990000	182820000
P07910	KSDVEAIFSK	Fully Tryptic	50.48	-0.7	562.303	2	286750000	288790000	340920000	153000000	171470000	182580000
O75083	LATGSDDNC(1)AAFFEGPPFK	Fully Tryptic	89.84	-1.6	1022.46	2	211880000	231680000	198650000	172500000	162380000	182290000
P31146	DGGLIC(1)TSC(1)R	Fully Tryptic	48.65	0.6	569.753	2	226410000	176510000	206080000	161980000	131170000	182280000
P52597	ATENDIYNFFSPLNPVR	Fully Tryptic	77.77	-0.1	998.992	2	374090000	418230000	393390000	166950000	176240000	182240000
P15880	AFVAIGDYNGHVGLGVK	Fully Tryptic	62.18	2	572.975	3	232530000	326000000	276090000	166890000	156660000	182090000
P22626	NMGGPYGGGNYGPGGSGGSGGYGGR	Fully Tryptic	92.67	-1.1	1095.46	2	230880000	204860000	208140000	171590000	232210000	182080000
P52209	VDDFLANEAK	Fully Tryptic	47.34	0.1	561.277	2	256510000	262610000	255200000	155480000	151310000	181870000
P15153	YLEC(1)SALTQR	Fully Tryptic	41.31	-0.3	414.204	3	330010000	405780000	405700000	135690000	155460000	181820000
P09429	GEHPGLSIGDVAK	Fully Tryptic	60.31	-0.8	640.335	2	202000000	211960000	489890000	320990000	350400000	181470000
P23246	NLSPYVSNELLEEAFSQFGPIER	Fully Tryptic	86.88	0.6	1320.15	2	186310000	334560000	215320000	89723000	96321000	181050000
P18124	AGNFYVPAEPK	Fully Tryptic	51.95	0.6	596.804	2	72481000	82979000	77711000	155790000	168640000	180960000
P60842	LLSATMPSDVLEVTK	Semitryptic	60.92	0	802.434	2			24796000	163660000	179780000	180930000
P60660	VLDFEHFLPMLQTVAK	Fully Tryptic	84.1	1.2	944.507	2	338640000	462560000	370470000	165200000	166620000	180790000
P18621	EQIVPKPEEEVAQK	Fully Tryptic	57.03	-1.3	812.432	2	112930000	125510000	110220000	155730000	163010000	180740000
P30041	LSILYPATTGR	Fully Tryptic	36.95	-1.6	596.339	2	199330000	208270000	180690000	159660000	159860000	180390000
P14625	NLLHVTDTGVGMTREELVK	Fully Tryptic	72.23	0.8	528.784	4	126130000	296010000	125870000	145930000	99367000	180040000
P27797	KPEDWDEEM(2)DGEWEPPVIQNPEYK	Fully Tryptic	100.95	1.8	1488.65	2	263260000	356850000	348900000	138400000	166090000	179990000
P67936	EDKYEEEIK	Fully Tryptic	42.51	0.1	591.78	2	201890000	313830000	367080000	140580000	236510000	179960000
P39023	SINPLGGFVHYGEVTNDFV	Semitryptic	77.73	-2.1	1033	2	32782000	34832000		204220000	209400000	179800000
P23528	KEDLVFIFWAPESAPLK	Fully Tryptic	78.53	-0.4	995.537	2	384610000	372720000	365490000	224390000	189340000	179420000
P11021	IEIESFYEGEDFSETLTR	Fully Tryptic	71.68	-1.2	1083	2	192940000	216340000	177150000	147100000	175430000	179020000
P30042	ITDLANLSAANHDAAIFPGGFGAAK	Fully Tryptic	92.73	2.6	1221.63	2	235460000	336010000	268550000	152720000	155980000	178780000
P62241	IIDVVYNASNNELVR	Fully Tryptic	62.74	0.1	573.641	3	167860000	143520000	201680000	146930000	163650000	178730000
P30046	PFLELDTNLPANRVPAGLEK	Fully Tryptic	65.45	-0.3	732.067	3	267320000	364970000	311990000	179860000	177650000	178480000
P48735	NILGGTVFREPIIC(1)K	Fully Tryptic	68.11	0.3	858.977	2	297080000	417790000	313790000	155830000	159330000	178270000
Q13263	LSPPYSSPQEFAQDVGR	Fully Tryptic	68.89	-0.9	939.454	2	217940000	285090000	247090000	150550000	140200000	178170000
P09012	A(3)VPETRPNHTIYINNLNEK	Fully Tryptic	78.67	-0.8	1133.08	2	170400000	191330000	192710000	140540000	146760000	178100000
O75083	SSLAWLDEHTLVTTSHDASVK	Semitryptic	83.72	0.2	766.385	3				154390000	161910000	178020000
P07900	FYEQFSK	Fully Tryptic	42.52	-0.8	474.726	2	280900000	320020000	286510000	166730000		177960000
P32969	SNSAALIQQATTVK	Semitryptic	57.06	0.2	716.394	2	39811000	48783000	47614000	132170000	164720000	177900000
P23396	RFGFPEGSVELYAEK	Fully Tryptic	70.05	-0.8	576.957	3	241100000	357670000	298440000	146290000	154430000	177900000
P00558	IQLINNMLDK	Fully Tryptic	38.52	0.7	601.335	2	472920000	493230000	479690000	130690000	156900000	177880000
P52209	LVPLLDTGDIIIDGGNSEYR	Fully Tryptic	80.23	0.5	1080.56	2	219740000	276970000	256660000	166960000	175030000	177690000
P61158	LGYAGNTEPQFIIPSC(1)IAIK	Fully Tryptic	80.39	0.7	1096.58	2	117300000	326030000	281890000	58653000	65240000	177330000
P49458	PQYQTWEEFSR	Fully Tryptic	51.26	-1.4	735.835	2	225350000	284690000	281070000	178010000	172940000	177310000
P52566	ELQEM(2)DKDDESLIK	Fully Tryptic	66.65	-0.2	854.901	2	412370000	682780000	509900000	259220000	235990000	176910000
P14618	C(1)C(1)SGAIIVLTK	Fully Tryptic	65.28	-0.1	611.32	2	271770000	291160000	279750000	135450000	144220000	176890000
P26599	IAIPGLAGAGNSVLLVSNLNPER	Fully Tryptic	89.73	1.5	1138.14	2	375110000	504000000	471830000	147480000	153090000	176840000
P31146	AAPEASGTPSSDAVSRLEEEMRK	Fully Tryptic	64.46	-0.9	605.294	4	216860000	331770000	224400000	159090000	183100000	176780000
P67936	IQALQQQADEAEDRAQGLQR	Fully Tryptic	67.77	-0.6	1134.57	2	230470000	199270000	160070000	159170000	173850000	176720000
O75947	LAALPENPPAIDWAYYK	Fully Tryptic	75.28	-0.6	644.668	3	253220000	359980000	293530000	142610000	142650000	176170000
Q8IUE6	GNYAERV	Semitryptic	25.11	0.1	404.701	2					182540000	176060000
P06748	M(3)EDSMDMDMSPLRPQNYLFGC(1)ELK	Fully Tryptic	110.99	0	1475.13	2	187450000	194420000	161510000	134270000	190200000	175900000
P61626	TPGAVNAC(1)HLSC(1)	Semitryptic	69.92	-1.2	643.784	2	86640000	74318000	92512000	222510000		175890000
P25705	VLSIGDGIAR	Fully Tryptic	31.21	0.1	500.793	2	333370000	344890000	338550000	157590000	156010000	175690000
P27797	DDEFTHLYTLIVRPDNTYEV	Semitryptic	94.49	-0.7	1220.59	2	9686600	11279000	9312100	161180000	163180000	175450000
Q14847	RPLEQQQPHHIPTSAPVYQQPQQQPVAQSYGGYK	Fully Tryptic	95.75	1.4	972.242	4	256210000	327800000	320670000	122950000	114930000	175180000
P11021	VYEGERPLTK	Fully Tryptic	45.47	-0.4	596.322	2	262830000	77485000		50465000	47442000	174810000
P00338	DDVFLSVPC(1)ILGQNGISDLVK	Fully Tryptic	81.2	-1	763.731	3	300560000	524400000	309280000	139070000	97976000	174730000
P01893	WAAVVVPSGEEQR	Fully Tryptic	52.71	-0.5	714.367	2		265220000		137940000	139030000	174700000
Q9BTT0	DLSTVEALQNLK	Fully Tryptic	58.8	-1.9	665.863	2	247340000	264410000	198050000	142700000	150510000	174610000
P62424	NFGIGQDIQPK	Fully Tryptic	51.1	0.5	608.82	2	77031000	75705000	82268000	131950000	162890000	174320000
P09651	IEVIEIMTDR	Fully Tryptic	41.77	0.1	609.824	2	636870000	738590000	697860000	149930000	158790000	173980000
P62873	LIIWDSYTTNK	Fully Tryptic	50.68	0.3	677.356	2	239910000	341580000	286450000	162130000	154420000	173920000
P38159	GFAFVTFESPADAK	Fully Tryptic	62.5	-1.2	743.863	2	261530000	305730000	291960000	145020000	152600000	173770000
P20674	SHGSQETDEEFDAR	Semitryptic	73.64	-1.6	804.331	2	251250000	291560000	246450000	133830000	143780000	173420000
Q8IUE6	HLQLAVR	Fully Tryptic	25.9	0.6	418.759	2	337580000	303840000	358450000	158960000	147990000	173400000
Q06323	ISELDAFLK	Fully Tryptic	37.74	-2.3	518.288	2	216140000	263030000	232640000	153640000	154310000	173380000
Q07955	GGPPFAFVEFEDPRDAEDAVYGR	Fully Tryptic	74.53	-0.3	1271.09	2	257890000	354510000	315200000	130130000	156890000	173330000
P00491	LTQAQIFDYGEIPNFPR	Fully Tryptic	76.27	-0.4	670.342	3	201070000	234030000	210870000	131300000	155950000	173300000
P07602	GC(1)SFLPDPYQK	Fully Tryptic	57.2	0.1	656.306	2	268740000	300020000	284100000	158820000	168060000	173250000
P62280	DVQIGDIVTVGEC(1)RPLSK	Fully Tryptic	63.85	-1.6	993.518	2	264300000	323260000	287540000	154340000	151600000	173100000
P05164	YGHTLIQPF	Semitryptic	39.42	1	538.283	2	262370000	269440000	266980000	134640000	141860000	173070000
P27348	AVTEQGAELSNEER	Fully Tryptic	54.96	-0.3	766.863	2	264100000	253830000	269280000	141560000	149720000	172720000
P35579	RALEQQVEEMK	Fully Tryptic	52.26	-0.8	680.847	2	225270000	215630000	198430000	144210000	150560000	172600000
P62258	LAEQAERYDEMVESMK	Fully Tryptic	78.26	-0.5	964.94	2	139330000	187480000	144560000	125860000	156480000	172550000
P47756	STLNEIYFGK	Fully Tryptic	48.72	0.5	586.304	2	227040000	269270000	260790000	156810000	158740000	172480000
Q15084	DVIELTDDSFDK	Fully Tryptic	51.27	-0.1	698.827	2	260830000	250320000	233290000	166360000	172880000	172410000
P06733	NFRNPLAK	Fully Tryptic	33.8	1	480.274	2	292760000	251860000	274800000	164170000	140830000	172410000
O00299	IGNC(1)PFSQR	Fully Tryptic	51.82	1.8	539.76	2	184110000	163770000	189920000	169800000	162060000	172400000
P27797	RKEEEEAEDKEDDEDKDEDEEDEEDKEEDEEEDVPGQAKDEL	Fully Tryptic	117.18	0.6	1260.76	4	286870000	437990000	408820000	149660000	196860000	172350000
P16949	RASGQAFELILSPR	Fully Tryptic	53.92	0	772.931	2	244850000	360910000	285820000	160330000	150370000	172240000
P07237	ILEFFGLK	Fully Tryptic	35.34	0	483.787	2	317920000	399650000	335930000	174720000	162560000	172200000
Q07955	IYVGNLPPDIR	Fully Tryptic	55.21	-0.3	628.853	2	285160000	303280000	338080000	146080000	154680000	171980000
P47756	GC(1)WDSIHVVEVQEK	Fully Tryptic	74.45	-0.8	843.4	2	172490000	196100000	208140000	100120000	148240000	171960000
P37802	Q(5)MEQISQFLQAAER	Fully Tryptic	65.79	-0.1	831.401	2	191290000	363820000	218110000	65466000	84031000	171560000
P52907	FITHAPPGEFNEVFNDVR	Fully Tryptic	74.33	-0.3	697.009	3	365740000	503270000	423780000	137260000	144370000	171460000
S4R3N1	FLPLFDR	Fully Tryptic	28.48	-1.2	454.255	2	225950000	254050000	239850000	140580000	148390000	171380000
P61160	VVVC(1)DNGTGFVK	Fully Tryptic	53.15	-0.8	647.826	2	208620000	237970000	232580000	151310000	156170000	171340000
P51858	GFSEGLWEIENNPTVK	Fully Tryptic	73.07	-2.4	910.444	2	188660000	243630000	232690000	141570000	144110000	171210000
P08238	ALLSSGFSLEDPQTHSNR	Semitryptic	77.33	0.9	979.983	2	46748000	78821000	4869100	158310000	139980000	170360000
P04406	AINDPFIDLNYMVYMFQYDSTHGK	Semitryptic	91.11	-0.4	961.443	3	29366000	37331000		57207000	74722000	170280000
P61158	AEPEDHYFLLTEPPLNTPENR	Fully Tryptic	80.33	2.8	1241.6	2	3932300	2616000	8157400	130860000	135580000	170150000
P61586	DQFPEVYVPTVFENYVADIEVDGK	Fully Tryptic	85.25	0.3	925.113	3	282690000	411220000	311220000	112420000	107620000	170050000
P30086	YVWLVYEQDRPLK	Fully Tryptic	63.31	-1	854.956	2	214690000	315720000	239350000	142540000	137710000	169870000
Q8NFU3	LQATQLAR	Semitryptic	16.73	0.2	450.767	2	94142000			165360000	174200000	169780000
P14625	DISTNYYASQK	Fully Tryptic	48.61	-2	645.303	2	255480000	287040000	257830000	141800000	166580000	169680000
Q13185	LTWHSC(1)PEDEAQ	Fully Tryptic	52.66	-0.2	736.809	2	181200000	255750000	244690000	157040000	176700000	169460000
O60506	TGYTLDVTTGQR	Fully Tryptic	56.6	1.1	656.331	2	192710000	274450000	224820000	142010000	142720000	169430000
P62081	DVNFEFPEFQL	Fully Tryptic	53.5	0.7	692.825	2	171070000	193320000	193270000	135110000	160680000	169340000
P13489	LLC(1)ETLLEPGC(1)QLESLWVK	Fully Tryptic	69.01	-0.3	763.393	3	371200000	371540000	324820000	153640000	159410000	169290000
P07203	YVRPGGGFEPNFMLFEK	Fully Tryptic	69.41	-1.2	994.489	2	185120000	176970000	166550000	132470000	141900000	169250000
Q13838	AIVDC(1)GFEHPSEVQHEC(1)IPQAILGMDVLC(1)QAK	Fully Tryptic	89.44	-0.1	1217.91	3	240560000	330430000	326640000	122730000	172600000	169110000
O75367	INPTNADIDLK	Semitryptic	44.83	-0.8	607.324	2		15178000	15835000	161880000	144930000	168970000
P68371	INVYYNEATGGK	Fully Tryptic	54.18	-0.9	664.827	2	270910000	360110000	331080000	139230000	143110000	168850000
Q99497	VLPGGNLGAQNLSESAAVK	Semitryptic	68.8	0.1	912.994	2				155510000	155060000	168760000
P39019	VPEWVDTVK	Fully Tryptic	47.62	0.8	536.788	2	260710000	304630000	281170000		142710000	168740000
P32969	FLDGIYVSEK	Fully Tryptic	43.69	-0.9	585.805	2	188360000	246670000	242350000	166810000	153350000	168660000
P20700	C(1)QSLTEDLEFRK	Fully Tryptic	62.34	0.9	509.249	3	241190000	42726000	222510000	188770000		168650000
P04040	FSTVAGESGSADTVRDPR	Fully Tryptic	38.26	-1.7	926.444	2	281460000	311600000	292140000	141660000	125260000	168600000
O60664	SEEWADNHLPLTDAELAR	Fully Tryptic	87.74	-0.4	1033.99	2	230420000	297470000	269570000	142910000	136810000	168510000
P37802	SQFLQAAER	Semitryptic	36.58	-1.2	525.272	2		14965000	19177000	165980000	140140000	168290000
P00367	SEAVADREDDPNFFK	Semitryptic	69.12	0.8	870.398	2	215320000	278180000	249160000	135310000	146250000	168130000
P06576	VALVYGQMNEPPGAR	Fully Tryptic	68.67	-1.3	534.608	3	306630000	331430000	303020000	124090000	145990000	168130000
P78417	EDPTVSALLTSEK	Fully Tryptic	63.43	-0.3	695.359	2	196950000	230750000	207380000	150670000	150940000	168090000
Q01518	WRVENQENVSNLVIEDTELK	Fully Tryptic	81.59	0	805.743	3	217620000	262140000	241420000	146390000	161600000	167960000
P26641	AAAPAPEEEMDEC(1)EQALAAEPK	Fully Tryptic	82.35	-0.7	1179.02	2	156880000	135470000	157110000	138570000	160360000	167940000
O75083	YAPSGFYIASGDVSGK	Fully Tryptic	70.89	-1.6	809.89	2	231020000	283270000	262620000	164630000	155030000	167860000
P13639	SLFYELSENDLNFIK	Semitryptic	69.69	-0.1	916.459	2	57491000	107840000	96365000	148780000	167150000	167770000
P06702	ETIINTFHQYSVK	Semitryptic	48.51	-1.3	790.408	2	182770000	222830000	215850000	123050000	140230000	167770000
P24158	QLPQQDQPVPHGTQC(1)LAMGWGR	Semitryptic	79.61	2.1	1252.6	2	91114000	123030000	101340000	149820000	147440000	167520000
P62318	VAQLEQVYIR	Fully Tryptic	39.37	-0.1	609.846	2	269320000	369390000	309200000	144110000	137770000	167490000
O43707	DDPVTNLNNAFEVAEK	Fully Tryptic	74.23	0.7	888.427	2	228570000	238910000	204650000	141510000	150580000	167440000
P52565	VAVSADPNVPNVVV	Semitryptic	55.28	-2.2	690.379	2		68448000	62238000	139500000	148080000	167380000
P62316	REEEEFNTGPLSVLTQSVK	Fully Tryptic	81.71	-0.8	721.702	3	280530000	335650000	341040000	165750000	152240000	167360000
P22314	ALPAVQQNNLDEDLIRK	Fully Tryptic	74.93	0.1	969.026	2	253770000	334280000	297130000	149250000	154210000	167320000
P10809	C(1)IPALDSLTPANEDQK	Fully Tryptic	74.5	0.2	886.43	2	195290000	217960000	198000000	150110000	166930000	167290000
P08133	LVFDEYLK	Fully Tryptic	37.18	0.5	513.779	2	223300000	294800000	257430000	155800000	146200000	167250000
Q5SSJ5	A(3)TDTSQGELVHPK	Fully Tryptic	63.55	-1	712.854	2	148190000	126390000	142750000	146790000	146110000	167170000
P21796	SENGLEFTSSGSANTETTK	Fully Tryptic	75.73	0.5	980.443	2	179740000	239060000	238910000	129030000	139830000	167030000
Q9UL46	IEDGNDFGVAIQEK	Fully Tryptic	62.53	-0.3	767.873	2	129570000	148720000	142440000	140950000	140340000	166950000
P49773	C(1)LAFHDISPQAPTHFLVIPK	Fully Tryptic	85.46	-1.3	573.555	4	143860000	182220000	158500000	122540000	121500000	166910000
P50395	EIRPALELLEPIEQK	Fully Tryptic	69.74	-0.5	889.506	2	257110000	328440000	283070000	141030000	147280000	166760000
P13639	ARPFPDGLAEDIDK	Fully Tryptic	62.04	0.5	772.391	2	238200000	283580000	250280000	144450000	148460000	166640000
P30153	IGPILDNSTLQSEVKPILEK	Fully Tryptic	72.42	-0.8	732.082	3	206050000	242640000	233330000	146890000	147650000	166620000
Q15942	VNPFRPGDSEPPPAPGAQR	Fully Tryptic	69.63	-0.1	663.669	3	203760000	247050000	229080000	135390000	141430000	166550000
P17844	APILIATDVASR	Fully Tryptic	39.75	-1.4	613.858	2	249920000	306510000	272200000	149110000	142860000	166460000
O43707	HEAFESDLAAHQDRVEQI	Semitryptic	80.73	0	1048	2	15153000	21911000	22310000	136560000	121000000	166430000
O96000	AFDLIVDRPV	Semitryptic	38.79	-0.9	572.821	2				103990000	11055000	166360000
P08133	DAFVAIVQSVK	Fully Tryptic	56.32	-1.2	588.834	2	299580000	383040000	341080000	153020000	144050000	166250000
P26641	AYYVSNEELR	Semitryptic	44.25	-0.7	622.301	2				133220000	133330000	166070000
O43707	AGTQIENIDEDFRDGLK	Fully Tryptic	67.67	-2.5	960.966	2	153790000	221270000	172530000	140230000	195290000	165950000
P30040	SLNILTAFQK	Fully Tryptic	44.93	-0.2	567.829	2	260480000	327310000	308700000	154040000	135640000	165930000
P27695	EAAGEGPALYEDPPDQK	Fully Tryptic	70.87	-0.8	893.909	2	234570000	223020000	228510000	168650000	187680000	165620000
P58876	AMGIMNSFVNDIFERI	Semitryptic	72.18	-0.2	619.639	3	50638000	60905000	47305000	111300000	84014000	165540000
Q02543	SSGEIVYC(1)GQVFEK	Fully Tryptic	55.51	1.4	801.878	2	81411000	109360000	81219000	131560000	150710000	165430000
P30041	DINAYNC(1)EEPTEK	Fully Tryptic	62.49	-0.7	791.837	2	181650000	191350000	167380000	141500000	168870000	165420000
P04899	EIYTHFTC(1)ATDTK	Fully Tryptic	74.3	-0.7	793.861	2	177550000	206870000	176720000	134730000	140060000	165310000
P60842	MFVLDEADEMLSR	Fully Tryptic	62.6	-0.2	519.242	3	200860000	161030000	170830000	102690000	150770000	165300000
O43707	FAIQDISVEETSAK	Fully Tryptic	59.66	0.4	769.391	2	141600000	196160000	144560000	146470000	156420000	165190000
P13796	NLSVPDTIDER	Semitryptic	43.91	-1.2	629.817	2				174500000	171880000	164830000
P14314	LGGSPTSLGTWGSWIGPDHDK	Fully Tryptic	84.66	-0.3	723.352	3	258160000	370490000	302000000	148320000	165800000	164800000
P20674	GINTLVTYDMVPEPK	Fully Tryptic	58.65	1	559.624	3	204960000	255150000	247480000	133270000	158120000	164700000
P62258	VAGMDVELTVEER	Fully Tryptic	57.33	-1.3	724.357	2	236320000	364330000	307000000	148740000	164130000	164670000
P63104	YLAEVAAGDDK	Fully Tryptic	42.75	-2.8	576.281	2	194020000	208140000	196810000	160710000	121720000	164550000
P21333	IPEISIQDMTAQVTSPSGK	Fully Tryptic	79.16	-1	1001.51	2	197380000	287840000	234970000	131640000	145990000	164520000
P60842	GYDVIAQAQSGTGK	Fully Tryptic	60.72	-0.4	697.849	2	220560000	238740000	221140000	159320000	155020000	164320000
P45880	TGDFQLHTNVNDGTEFGGSIYQK	Fully Tryptic	91.93	-0.7	843.394	3	187650000	273580000	188370000	118080000	120570000	164260000
P26038	IAQDLEMYGVNYFSIK	Fully Tryptic	69.75	-1.6	945.967	2	387960000	403710000	415730000	115450000	159890000	164240000
P62753	DIPGLTDTTVPR	Fully Tryptic	46.52	0.6	642.844	2	73022000	69013000	73657000	266570000	147870000	164140000
Q07666	ASPATQPPPLLPPSATGPDATVGGPAPTPLLPPSATASVK	Fully Tryptic	76.15	2.1	1243.01	3	188430000	193250000	208460000	144300000	140710000	164130000
P07900	ELISNSSDALDK	Fully Tryptic	43.5	-1	646.322	2	303910000	219820000	271180000	141690000	146040000	164070000
P04406	GILGYTEHQVVSSDFNSDTHSSTFDAGAGI	Semitryptic	77.96	0.5	1038.14	3	12776000	18025000	18194000	124640000	126310000	164010000
P12724	FRVPLLHC(1)DLINPG	Semitryptic	62.89	0.1	550.964	3	307240000	363690000	312700000	149290000	135560000	163800000
P04040	GAGAFGYFEVTHDITK	Fully Tryptic	76	-0.7	856.917	2	271180000	423770000	313520000	147720000	145000000	163740000
[truncated: 56,082 more rows]

## Sheet: Case 3
Supplemental Table 2: Peptides Identified by case - Case 3
[truncated: 60,775 more rows]

[truncated: 3 more sheets: Case 4, Case 5, K562]
