# Supplementary material for: Stabilizing the Proteomes of Acute Myeloid Leukemia Cells: Implications for Cancer Proteomics
Source: Mol Cell Proteomics. 2024 Jan 12;23(2):100716. doi: 10.1016/j.mcpro.2024.100716 (PMC10864662; doi:10.1016/j.mcpro.2024.100716)
Supplement: Supplemental Table S3 [file mmc4.xlsx]

## Sheet: AML Peptides
Supplemental Table 3: Summary of tryptic and non-tryptic peptides from five AML cases with high and low expression of ELANE.
	Case 1		Case 2		Case 3		Case 4		Case 5		K562
	UPN 507696		UPN 595704		UPN 348685		UPN 224143		UPN 332131
	No DFP	+DFP	No DFP	+DFP	No DFP	+DFP	No DFP	+DFP	No DFP	+DFP	No DFP	+DFP
Tryptic (1)	18326.7	28705.7	25312.7	30668.3	22853	30323.3	22767	27521	26313	30041	28150	32376
Nontryptic (2)	9544.33	3942	8024.67	2934	10560	3766.33	6529	1817	5791	1584	1382	1453
ELANE Motif Nontryptic Peptides (A,I,V) (3)	7163	2065	6002	1363	8001	1754	4670	487	1149	345	288	335
(1) Tryptic peptides: Lys or Arg is N- terminal flanking residue with Xxx, Yyy and Zzz as any residue and Lys/Arg as C-terminus, (Lys/Arg)-Xxx-Yyy-Zzz-Lys/Arg.
(2) Nontryptic peptides: Lys or Arg at one terminus or neither terminus Www, Xxx, Yyy and Zzz as any residue except Lys/Arg, (Www)-Xxx-Yyy-Zzz or (Lys/Arg)-Xxx-Yyy-Zzz or (Www)-Xxx-Yyy-Zzz-Lys/Arg.
(3) ELANE Motif Nontryptic Peptides: Ala, Ile or Val at one terminus or both termini Xxx, Yyy and Zzz as any residue, (Ala/Ile/Val)-Xxx-Yyy-Zzz or Xxx-Yyy-Zzz-Ala/Ile/Val or (Ala/Ile/Val)-Xxx-Yyy-Zzz-Ala/Ile/Val.
