# Supplementary material for: Stabilizing the Proteomes of Acute Myeloid Leukemia Cells: Implications for Cancer Proteomics
Source: Mol Cell Proteomics. 2024 Jan 12;23(2):100716. doi: 10.1016/j.mcpro.2024.100716 (PMC10864662; doi:10.1016/j.mcpro.2024.100716)
Supplement: Supplemental Table S4 [file mmc5.xlsx]

## Sheet: LFQ proteins
Supplemental Table 4: Number of proteins identified by LFQ proteomics with a minimum of 2 tryptic peptides.
	Case 1		Case 2		Case 3		Case 4		Case 5		K562
	UPN 507696		UPN 595704		UPN 348685		UPN 224143		UPN 332131
	No DFP	+DFP	No DFP	+DFP	No DFP	+DFP	No DFP	+DFP	No DFP	+DFP	No DFP	+DFP
Proteins (average)	2395	3130	2963	3333	2770	3329	2821	3074	3073	3353	3226	3422
Replicates
	Case 1		Case 2		Case 3		Case 4		Case 5		K562
	UPN 507696		UPN 595704		UPN 348685		UPN 224143		UPN 332131
	No DFP	+DFP	No DFP	+DFP	No DFP	+DFP	No DFP	+DFP	No DFP	+DFP	No DFP	+DFP
Proteins Rep 1	2583	3075	2863	3377	2732	3383	2821	3074	3073	3353	3226	3422
Proteins Rep 2	2001	3164	2915	3305	2781	3291
Proteins Rep 3	2600	3150	3112	3318	2796	3312
