# Supplementary material for: Stabilizing the Proteomes of Acute Myeloid Leukemia Cells: Implications for Cancer Proteomics
Source: Mol Cell Proteomics. 2024 Jan 12;23(2):100716. doi: 10.1016/j.mcpro.2024.100716 (PMC10864662; doi:10.1016/j.mcpro.2024.100716)
Supplement: Supplemental Table S5 [file mmc6.xlsx]

## Sheet: Summary
Supplemental Table 5: DFP Adduct Database Search Tryptic Peptides
The convention below is used to specify modified amino acids in peptide sequences.
Sequence Annotation	Amino Acid Modification
1	Carbamidomethyl
2	Oxidation
3	Acetylation
4	Deamidation
5	Pyrogluamate
6	Diisopropyl phosphate (DFP adduct)

## Sheet: DFP Adduct Search Peptides
Supplemental Table 5: DFP Adduct Database Search Tryptic Peptides
Protein Accession	Peptide Sequence	-10lgP	ppm	m/z	z	RT	Area Case 1 +DFP Rep 1	Area Case 1 +DFP Rep 2	Area Case 1 +DFP Rep 3	Area Case 1 No DFP Rep 1	Area Case 1 No DFP Rep 2	Area Case 1 No DFP Rep 3	Area Case 2 +DFP Rep 1	Area Case 2 +DFP Rep 2	Area Case 2 +DFP Rep 3	Area Case 2 No DFP Rep 1	Area Case 2 No DFP Rep 2	Area Case 2 No DFP Rep 3	Area Case 3 +DFP Rep 1	Area Case 3 +DFP Rep 2	Area Case 3 +DFP Rep 3	Area Case 3 No DFP Rep 1	Area Case 3 No DFP Rep 2	Area Case 3 No DFP Rep 3	PTM	AScore
P63258	VAPEEHPVLLTEAPLNPK	113.77	-1	977.535	2	86.07	15953000000	15472000000	19835000000	3879700000	5032500000	4874600000	24086000000	28149000000	26305000000	12728000000	12113000000	13640000000	19684000000	17538000000	17047000000	6032500000	5856800000	7130400000
F2Z4E8	LLLPGELAK	48.36	0.3	477.305	2	88.45	8003300000	7196600000	12027000000	8787500000	9805000000	9628400000	13548000000	13963000000	13153000000	7197100000	7279400000	8367300000	10711000000	10267000000	10477000000	5904200000	5840600000	6988300000
P63258	TTGIVMDSGDGVTHTVPIYEGYALPHAILR	130.94	0.2	1061.88	3	110.25	7839400000	7665200000	9657900000	5746100000	6924200000	6746700000	10589000000	11721000000	11288000000	12593000000	13677000000	13204000000	8436800000	7955000000	6851100000	7959400000	7938000000	9639500000
Q3ZC07	YPIEHGIITNWDDMEK	93.55	-1	980.958	2	90.83	7869500000	7726100000	11783000000	4963300000	5502900000	6790900000	11503000000	13265000000	13073000000	8265900000	9641700000	10307000000	10684000000	8427100000	7130500000	6457000000	6280000000	6537300000
P61626	TPGAVNAC(1)HLSC(1)SALLQDNIADAVAC(1)AK	143.22	-1.2	1464.19	2	105.93	10413000000	10847000000	12059000000	3839700000	4334200000	4128200000	14467000000	17533000000	15894000000	6928700000	7522300000	8873000000	8113100000	6164600000	6071200000	4087200000	3545300000	4600000000	Carbamidomethylation	C8:Carbamidomethylation:1000.00;C12:Carbamidomethylation:1000.00;C26:Carbamidomethylation:1000.00
A0A3Q1N7K2	HLQLAIRNDEELNK	97	-1.1	423.981	4	59.47	6359100000	6185100000	8314900000	4857600000	6135000000	6120200000	9204100000	14192000000	12368000000	7005300000	7247500000	7609700000	9274300000	8225500000	7342400000	4609100000	5320900000	4302900000
A0A3Q1N7K2	AGLQFPVGR	65.46	-0.4	472.769	2	77.97	6185400000	6532700000	11113000000	3953700000	4808400000	5061000000	13342000000	13130000000	13941000000	5756100000	5701100000	6643800000	8971700000	8020400000	8297200000	3944900000	3767200000	4791500000
P63258	AVFPSIVGRPR	80.68	-0.3	400.24	3	72.95	5893600000	5579200000	7134900000	4147000000	5241500000	5179000000	9183600000	10229000000	9547600000	5849400000	6414600000	7330200000	7335900000	5876600000	6226000000	4458400000	4858800000	4721500000
P63258	DLYANTVLSGGTTMYPGIADR	107.47	-0.3	1108.04	2	114.01	5544300000	5551500000	8794900000	3382200000	4365500000	4321700000	7775200000	8138500000	8987500000	5602200000	6525800000	5845800000	6936600000	5916500000	5844500000	4478700000	4066700000	5196000000
P06702	NIETIINTFHQYSVK	99.96	0.5	903.973	2	109.01	7017600000	5165000000	9190000000	1407800000	1952700000	2016800000	15870000000	18749000000	10398000000	6120000000	4262500000	5252600000	3847800000	3546700000	2960400000	19639000	0	28527000
P63258	IWHHTFYNELR	94.3	-1	505.921	3	65.08	5564800000	5808500000	6512000000	1375600000	2055800000	2172700000	9784900000	13852000000	9521100000	4088300000	4240800000	5485000000	7549800000	6133300000	3824700000	2227200000	2298500000	2456700000
P63258	SYELPDGQVITIGNER	110.29	0.5	895.95	2	98.44	6998100000	6452200000	9694100000	29608000	33038000	25082000	12433000000	14931000000	13190000000	1522500000	1556300000	1726700000	8995600000	7746100000	8898400000	112650000	102330000	122910000
P63258	LC(1)YVALDFEQEMATAASSSSLEK	130.2	0.1	1275.59	2	124.51	5278000000	5218100000	7686100000	581210000	759890000	705160000	8233200000	9436000000	9048700000	3677600000	4149400000	4303300000	8590000000	6879300000	6697700000	1656100000	1389300000	1839200000	Carbamidomethylation	C2:Carbamidomethylation:1000.00
A0A3Q1N7K2	VTIAQGGVLPNIQAVLLPK	116.03	-0.7	966.087	2	125.87	4898400000	6282700000	6835700000	2604200	5546200	2271000	13121000000	16184000000	13293000000	331050000	350410000	415420000	8429600000	6611900000	7564300000	4282100	3146500	7181400
P63258	GYSFTTTAER	84.7	0.3	566.767	2	53.72	3935000000	3692900000	5548400000	2459700000	3202000000	3045800000	6056600000	7519000000	6723500000	4808200000	4895800000	4915200000	6001400000	4817500000	4887100000	3237300000	3027400000	3708500000
P06702	VIEHIMEDLDTNADK	112.82	0.6	871.915	2	74.78	4387600000	3906800000	7166900000	2185200000	2913400000	3130100000	7950600000	9376800000	8692700000	4962100000	5074500000	5726400000	3605900000	3133200000	2506300000	1761600000	1944400000	2050900000
A0A3Q1MDT7	TVTAMDVVYALK	85.34	0	437.572	3	107.02	1549600000	1415800000	2700100000	5437200000	6558800000	6429800000	2543200000	3072200000	2693300000	4619200000	4994900000	5629400000	4352500000	3053400000	2511100000	7310500000	6891000000	8305100000
P04406	GILGYTEHQVVSSDFNSDTHSSTFDAGAGIALNDHFVK	200	1.9	1346.31	3	102.59	4349300000	4632800000	5159400000	928740000		1136000000	7706500000	9642400000	8659900000	1627400000	3462500000	3780100000	4718500000	8748700000	6686200000	2112200000	1879200000	1345000000
P59666	YGTC(1)IYQGR	82.86	-1.4	559.258	2	47.14	1197800000	1096300000	1475100000	465770000	528420000	612900000	475480000	524130000	519310000	171330000	144260000	206380000	14687000000	12901000000	12387000000	8730300000	8262800000	8999400000	Carbamidomethylation	C4:Carbamidomethylation:1000.00
Q05315	S(3)LLPVPYTEAASLSTGSTVTIK	100.86	-2	1139.11	2	134.46	8941200000	8570200000	11229000000	1346800000	1245500000	2005900000	7695500000	9962700000	8684700000	2970600000	3039100000	3713600000	857010000	653810000	688300000	130250000	108770000	124190000	Acetylation (Protein N-term)	S1:Acetylation (Protein N-term):1000.00
A0A0A0MPA1	S(3)DKPDMAEIEK	58.89	1.2	652.806	2	54.18	5319400000	3656900000	6526600000	2974600000		3855900000	6972800000	5375800000	5934900000	4273000000	4684100000	5437300000	2571800000	2395900000	2267200000	2161200000	2556100000	2449000000	Acetylation (Protein N-term)	S1:Acetylation (Protein N-term):1000.00
Q6B411	STDYGIFQINSR	92.76	-0.7	700.843	2	90.93	4275100000	4241300000	5404500000	2406700000	2815700000	2998200000	5649600000	6591300000	7040800000	3385400000	3580500000	3946100000	3607000000	3155100000	2799900000	2067900000	1854300000	2069500000
A4IFV9	RLPFIC(1)SY	89.26	0.2	528.271	2	93.05	5684100000	5505300000	8453400000	3859100000	5068400000	4678400000	5858600000	8806900000	6382400000	4358200000	3634500000	5010200000	99222000	82182000	70145000	45739000	49539000	52023000	Carbamidomethylation	C6:Carbamidomethylation:1000.00
Q05315	YQVMVNGQSSYTFDHR	103.88	-0.6	966.438	2	70.82	7037500000	7573100000	12608000000	3214100000	3873700000	4847900000	4737700000	5207500000	5099700000	3146800000	3897300000	3841500000	436130000	51357000	326310000	220820000	166930000	284290000
P05109	LLETEC(1)PQYIR	77.23	-0.1	474.575	3	74.7	3541600000	3518700000	4138500000	2001500000	2581700000	2725400000	6439700000	8211800000	7521800000	4211900000	4224500000	4635100000	3049600000	2406200000	2388400000	1517100000	1409500000	1854400000	Carbamidomethylation	C6:Carbamidomethylation:1000.00
P04406	LVINGNPITIFQERDPSK	112.14	0.2	1021.06	2	104.57	3784100000	3498200000	4760600000	782990000	48110000	884800000	5577000000	7361100000	6707000000	2783200000	2885800000	3327600000	6902300000	6356700000	4927000000	1836500000	1755400000	1882600000
F2Z4E8	AMGIMNSFVNDIFER	96.96	-0.4	872.413	2	126.87	3754700000	3826800000	7336900000	903570000	995430000	1101400000	6521200000	6395000000	5539600000	1511700000	1997200000	1791200000	7135600000	5301100000	3853400000	1387200000	1555400000	1927400000
P04406	GALQNIIPASTGAAK	93.21	-0.5	706.398	2	79.82	3039200000	2872500000	3560800000	1605900000	2017700000	2124900000	4788700000	5187700000	4967500000	3025300000	3047900000	3374100000	4701700000	4515700000	4428700000	2817100000	2861500000	3301600000
P06733	YISPDQLADLYK	103.41	-0.5	713.366	2	100.44	2485700000	2338800000	3305600000	1529400000	2220700000	2268600000	3863600000	4892400000	3899700000	2815200000	2793900000	3287300000	5898200000	5008400000	4674500000	3340200000	3086000000	3288000000
F2Z4E8	ESYSVYVYK	68.06	0.2	569.277	2	64.99	3955300000	3755900000	6050100000	1555300000	2172700000	2444000000	8227700000	11372000000	10049000000	3153000000	3181600000	3861400000	404860000	341430000			47958000	57582000
P63258	AGFAGDDAPR	82.64	0.9	488.728	2	41.34	3305600000	2098800000	4042500000	2267100000	1752100000	2728200000	6305800000	5576700000	6109000000	3296900000	3016600000	3463500000	2825200000	3538500000	3356500000	1773900000	1968900000	2027500000
P63258	DSYVGDEAQSK	88.75	0.7	599.765	2	32.81	2936600000	2705100000	3653500000	2319000000	2347800000	2885700000	4747000000	4482500000	5060000000	3867400000	3542000000	3569600000	3209900000	2747500000	3309600000	2220900000	3043300000	2127300000
P59666	IPAC(1)IAGER	71.84	0.9	493.757	2	50.74	931090000	671930000	1048500000	306110000		386100000			358980000	112840000	101460000	128550000	9559900000	9404600000	9721200000	7270600000	6972500000	9629800000	Carbamidomethylation	C4:Carbamidomethylation:1000.00
P06702	LGHPDTLNQGEFK	106.8	-1.5	728.364	2	53.75	2846600000	2537400000	4053600000	1428700000	1881000000	1883400000	6475500000	7164800000	6843700000	3106600000	3439000000	3698400000	2336300000	2282700000	2140500000	1162200000	1208700000	1309800000
Q9XSJ4	AAVPSGASTGIYEALELRDNDK	115.68	0.6	570.04	4	96.47	2009600000	1880300000	2457200000	1342000000		1724100000	3887300000	4560700000	3979700000	2563200000	2778700000	2933400000	6087300000	5199000000	4597600000	3253600000	3575100000	2889900000
P06733	HIADLAGNSEVILPVPAFNVINGGSHAGNK	134.95	3.6	753.651	4	112.99	2203600000	2092600000	2953700000	574120000	610620000	569100000	4837900000	6442000000	5330000000	2010300000	2180100000	2551000000	6860000000	6239300000	4833400000	1520200000	1419400000	1692400000
A0A3Q1N7K2	HLQLAIR	54.17	0.8	425.767	2	55.41	3371700000	2418000000	3902600000	2004200000	1645000000	1955700000	5152000000	5617600000	5715000000	2524500000	2141300000	2730900000	2707100000	2709200000	2411700000	1200600000	1082400000	1581800000
P63258	EITALAPSTMK	70.63	-2.4	581.311	2	68.95	3348300000	2390500000	4738800000	1315500000	1211600000	1470800000	5060600000	4122100000	4592500000	2483100000	3073500000	3191300000	2682600000	2618800000	2486700000	1690600000	2125200000	2180500000
A5D7J6	IDDPTDSKPEDWDKPEHIPDPDAK	112.93	-0.6	920.759	3	62.68	3171400000	3404600000	4324100000	2835600000	3686600000	3331000000	2966700000	4243200000	3320500000	2054300000	2159300000	2621500000	2874500000	2400200000	2303700000	1501300000	1506200000	1907100000
P04406	IISNASC(1)TTNC(1)LAPLAK	99.77	-0.1	917.463	2	76.06	1800400000	1620400000	3051300000	903990000	1151000000	1829600000	3230200000	4182800000	3914800000	2636100000	2822700000	3179100000	4506500000	3672200000	3431500000	2639400000	2816300000	3189100000	Carbamidomethylation	C7:Carbamidomethylation:1000.00;C11:Carbamidomethylation:1000.00
P12724	TTFANVVNVC(1)GNQSIR	110.1	0.8	890.445	2	84.2	3383000000	3909200000	6654500000	2423200000	3775700000	2898600000	4430300000	6055700000	4840300000	2580100000	2812500000	3756900000	650650000	71407000	286700000	521840000	450190000	641570000	Carbamidomethylation	C10:Carbamidomethylation:1000.00
P02253	ALAAAGYDVEK	79.87	0.2	554.288	2	52.58	1802500000	1459500000	2079500000	3355700000	3782700000	4144200000	876970000	935520000	915460000	2839500000	2634400000	3059000000	3958100000	3428300000	3427000000	2989500000	3059900000	3233000000
P63258	QEYDESGPSIVHRK	94.56	-0.2	822.902	2	40.1	2133400000	1918700000	2772800000	1450300000	1517700000	1939600000	3218800000	4243100000	3736500000	2580200000	2771400000	3025000000	3447400000	2773400000	2746500000	1977300000	2226900000	1940400000
P05109	ALNSIIDVYHK	82.22	-2.5	636.849	2	75.65	2527000000	2304400000	3083700000	1161000000	1556100000	1464500000	5164600000	5792000000	5242600000	2859700000	2758400000	3188200000	2041900000	1815700000	1635000000	952810000	953240000	945820000
P12724	YPVVPVHLDTTI	100.98	0.6	677.375	2	107.16	3022500000	4136600000	4837100000	2098100000	3257500000	2628300000	3836200000	4390300000	3908400000	2122000000	2294700000	2805700000	1031600000	906610000	868940000	589500000	482340000	695890000
P07737	TFVNITPAEVGVLVGK	107.71	0	548.65	3	121.88	2075800000	2461600000	2950000000	1078500000	1425500000	1299900000	3572000000	4281500000	3963900000	2114500000	2291800000	2095700000	3206300000	3002600000	2722100000	1498400000	1396800000	1643200000
P08670	ILLAELEQLK	67.18	-1.4	585.36	2	108	1561600000	1611000000	2158600000	810960000	1230100000	1317800000	2495000000	2896800000	2614200000	1776700000	1641400000	1913100000	5481500000	3790700000	3420800000	2594700000	2516200000	2736200000
P61626	GISLANWMC(1)LAK	83.74	0.1	682.347	2	122.73	2514100000	2897200000	4169200000	1096500000	1389100000	1198300000	4060600000	4226000000	4188800000	1878000000	2247400000	2172200000	2612300000	2096900000	1482000000	1085700000	1020600000	1231900000	Carbamidomethylation	C9:Carbamidomethylation:1000.00
P62992	TITLEVEPSDTIENVK	92.71	-1.4	894.466	2	95.39	2329100000	2666500000	2482000000	1561500000	2143300000	1789300000	2805600000	3958000000	3014000000	1703700000	1839300000	2166800000	3007200000	2773700000	2877000000	1269600000	1263100000	1429000000
P69905	VADALTNAVAHVDDMPNALSALSDLHAHK	122.27	-2.4	999.499	3	115.07	2696100000	2908300000	3952500000	1690200000	1921000000	1763100000	295890000	351370000	317360000	117310000	127130000	133320000	7469700000	4965400000	4584300000	2110000000	1932300000	2448000000
P59666	IPAC(1)IAGERR	76.25	-0.6	571.808	2	37.92	447840000	379640000	551810000	163530000	155620000	210770000	211840000	210290000	206250000	58804000	59385000	64212000	6993700000	7362000000	6837100000	4705900000	6053600000	4729800000	Carbamidomethylation	C4:Carbamidomethylation:1000.00
Q9XSJ4	FTASAGIQVVGDDLTVTNPK	119.88	-0.4	1017.03	2	104.38	1656000000	1823600000	2166400000	608000000	970870000	923920000	3034700000	3841400000	3218100000	1612100000	1725700000	1873800000	4035000000	3902700000	3129100000	1546500000	1436500000	1728800000
Q9XSJ4	DATNVGDEGGFAPNILENK	114.85	-0.5	980.966	2	95.49	1646600000	1810500000	1966400000	1176500000	1388900000	1359500000	2530400000	3536000000	2653900000	1988100000	1926200000	2148800000	3099900000	3001800000	3272200000	1818500000	1883200000	1960300000
P02253	ASGPPVSELITK	88.09	0.5	599.838	2	76.06	3165100000	2592200000	3616800000	319480000	344680000	374550000	2447600000	2192700000	2288300000	1572700000	1560900000	1890900000	4532200000	4708100000	5072600000	376280000	412470000	425140000
P12724	FYVVAC(1)DNRDPR	61.34	0.6	756.357	2	52.12	3247800000	3754700000	5599300000	2462000000		1925400000	2834700000	4492000000	4016800000	2152300000	1320200000	2657100000	851330000	942140000	693840000	418520000		260880000	Carbamidomethylation	C6:Carbamidomethylation:1000.00
P13727	FQWVDGSR	71.79	-1	497.74	2	63.2	2994200000	2751200000	4474000000	2018900000	3570100000	2971400000	3164500000	4173600000	3310800000	2425400000	2803600000	2664000000	57697000	48891000	48214000	48202000	44269000	42694000
P60712	D(3)DDIAALVVDNGSGMC(1)K	108.62	-0.5	911.403	2	121.54	1938100000	2112100000	3447900000	1024800000	1330500000	1346600000	2375300000	2456000000	2551700000	1995200000	2636100000	2189700000	2491300000	2246400000	1890900000	1355900000	1365900000	1596600000	Acetylation (Protein N-term); Carbamidomethylation	D1:Acetylation (Protein N-term):1000.00;C16:Carbamidomethylation:1000.00
Q5E9F7	EILVGDVGQTVDDPYATFVK	100.51	0.1	722.704	3	115.56	1559800000	1876700000	2483600000	226950000	324060000	294300000	3461400000	4570600000	4178400000	1189400000	1383000000	1420200000	4165100000	3661500000	3425500000	689820000	598630000	688540000
A5D7J6	DDEFTHLYTLIVRPN(4)NTYEVK	119.22	0.5	1284.64	2	114.01	2842200000	2904400000	3585200000	751350000	883040000	907070000	3142800000	3825000000	3400900000	1260900000	1447600000	1636600000	2590600000	2304000000	2053000000	624060000	607120000	644050000	Deamidation (NQ)	N15:Deamidation (NQ):33.98
P62935	IIPGFMC(1)QGGDFTR	106.27	-0.1	533.587	3	99.86	1697200000	1465000000	2992700000	1031300000	1216600000	1495600000	2113300000	2219100000	2114300000	1648800000	1956600000	2103400000	2973000000	2167600000	1865600000	1877200000	2025500000	2245200000	Carbamidomethylation	C7:Carbamidomethylation:1000.00
P68871	VLGAFSDGLAHLDNLK	94.07	-0.2	835.449	2	99.88	2899100000	2642200000	3890900000	2038500000	2427400000	2424300000	279710000	338450000	325330000	169390000	162140000	190160000	4188700000	3275600000	2985900000	2153300000	2313000000	2435400000
A0A3Q1MDT7	VFLENVLR	59.32	0.8	495.293	2	89.18	888380000	893880000	1442300000	1538900000	1949800000	1733000000	2296400000	2427700000	2149800000	1586000000	1701100000	1892400000	2676700000	2147800000	2012000000	2595200000	2362500000	2787200000
P61626	WESGYNTR	65.61	-2	506.727	2	36.28	1819400000	1475100000	2704600000	1258300000	1374300000	1627100000	3044300000	3916800000	3263600000	1561800000	1844400000	2157400000	2283100000	1734700000	1756300000	1056400000	1142900000	953080000
P62937	FEDENFILK	93	-1.6	577.789	2	84.72	1343100000	1401900000	1914000000	1039200000	1258300000	1276400000	2347000000	3018300000	2773000000	1676700000	1824200000	1908000000	2639800000	2548900000	2288300000	1842000000	1622000000	1793800000
Q9Y2Y8	TFAEAQNVC(1)SR	99.86	0.5	641.795	2	47.34	3241200000	3169300000	4027700000	1958000000	2279200000	2336700000	3529400000	3861000000	3333800000	1977000000	2200300000	2587100000							Carbamidomethylation	C9:Carbamidomethylation:1000.00
Q9XSJ4	AAVPSGASTGIYEALELR	106.57	-0.7	902.975	2	112.55	1812300000	4818300	3624700000	720540000		1198200000	1092300000	1400900000	1226400000	1688900000	2047400000	2753800000	4227800000	4154900000		2581400000	2543100000	3338500000
P62935	HTGPGILSMANAGPNTNGSQFFIC(1)TAK	130.68	0.9	1396.17	2	108.82	1593200000	1554800000	2649400000	722990000	878080000	830530000	2636200000	2805900000	2759700000	1422900000	1597900000	1923400000	3053700000	2705000000	2208100000	1456800000	1654100000	1841700000	Carbamidomethylation	C24:Carbamidomethylation:1000.00
P63258	QEYDESGPSIVHR	96.49	-0.3	506.239	3	45.23	1799500000	1741300000	2504500000	1048300000	1452500000	1416100000	2649700000	3030500000	3071100000	1809400000	1843400000	1956100000	2121500000	1612800000	1738500000	1194000000	1028400000	1676500000
P05164	IPC(1)FLAGDTR	92.15	-0.9	575.289	2	79.19	2573100000	2599900000	3503900000	1672900000	2528000000	2112200000	3268500000	3976400000	3261700000	1926400000	2165800000	2423900000	314300000	270250000	276330000	261020000	238790000	307280000	Carbamidomethylation	C3:Carbamidomethylation:1000.00
P62935	VSFELFADK	75.23	-5.9	528.271	2	93.05	5033000000	871040000	1003000000	442410000	616250000	575630000	1671400000	2082700000	8108800000	950640000	926130000	4175700000	1811200000	1520000000	1229900000	853520000	793990000	949960000
P04406	VPTANVSVVDLTC(1)R	113.58	0.4	765.901	2	85.41	1866800000	1904200000	2810400000	117270000	165860000	117020000	3292000000	4523700000	4008900000	992820000	1072600000	1294900000	3736200000	3359500000	2965200000	427160000	362530000	551690000	Carbamidomethylation	C13:Carbamidomethylation:1000.00
P24158	GNPGSHFC(1)GGTLIHPSFVLTAAHC(1)LR	118.11	0.7	936.128	3	99.18	1170700000	1510400000	2282900000	763490000	354380000	882880000	3609300000	3450300000	2157300000	1160400000	764580000	1145900000	4672900000	3988000000	839550000	1095800000	1572000000	1428300000	Carbamidomethylation	C8:Carbamidomethylation:1000.00;C24:Carbamidomethylation:1000.00
P13727	SLQTFSQAWFTC(1)R	99.9	-1.9	544.592	3	111.53	1659300000	1677300000	2418600000	3020500000	4183700000	4283600000	1777000000	2132500000	1748000000	3074700000	3086700000	3652700000	19422000	20410000	14211000	22312000	18781000	33693000	Carbamidomethylation	C12:Carbamidomethylation:1000.00
P24158	TQEPTQQHFSVAQVFLNNYDAENK	165.4	-0.1	1404.66	2	105.26	1326300000	1346800000	2038600000	795000000	762350000	939880000	2310700000	2832400000	2540200000	1090900000	1223800000	1285500000	2822700000	2867300000	3165900000	1772400000	1628900000	1688000000
P52566	APEPHVEEDDDDELDSK	111.3	0.7	970.406	2	49.46	1790400000	1780200000	2303300000	1015600000	1395800000	1139500000	3084700000	3481000000	3535900000	1039000000	1788900000	1860000000	2032000000	1736500000	1094300000	904320000	961300000	811560000
P07737	STGGAPTFNVTVTK	95.36	0.1	690.362	2	69.6	1587500000	1783800000	2093500000	990490000	1146000000	1115900000	2295900000	2611100000	2186200000	1382000000	1621500000	1729000000	2250900000	2170200000	2276900000	1346300000	1358600000	1407300000
P05164	IANVFTNAFR	78.07	-0.1	576.812	2	91.07	1948100000	2130100000	3206500000	1825200000	2598600000	2299400000	2932900000	3558500000	2967900000	1720700000	1837000000	2128000000	450500000	354790000	348180000	262450000	269780000	318490000
P63258	FRC(1)PEALFQPSFLGMESC(1)GIHETTFNSIMK	200	0.3	1178.88	3	121.58	1764800000	1818700000	2898800000	156230000	160000000	215120000	3075500000	3977200000	2883600000	1231600000	1566300000	1510300000	3556000000	2622000000	1625300000	491970000	488610000	595000000	Carbamidomethylation	C3:Carbamidomethylation:1000.00;C18:Carbamidomethylation:1000.00
P10096	LISWYDNEFGYSNR	109.37	-0.6	882.404	2	101.45	1684900000	1943900000	2541500000	115610000	146920000	158020000	3033300000	3992700000	3686900000	491710000	587040000	662090000	3907200000	3718500000	3104200000	254340000	219070000	250680000
Q05315	FNVSYLK	71.51	0.6	435.74	2	73.08	3454700000	3088800000	4488800000	1172100000	1454700000	1461000000	2974300000	3267900000	3088000000	1427300000	1477400000	1557000000	272820000	207750000	223110000	80924000	84687000	92707000
P05164	NQINALTSFVDASMVYGSEEPLAR	121.26	1.5	1306.64	2	127.15	1998700000	2099700000	2640800000	1454800000	2063600000	1965500000	3124900000	3371500000	3120500000	1667600000	2045400000	1946800000	121260000	340250000	352900000	298220000	290060000	373740000
P04083	GGPGSAVSPYPTFNPSSDVAALHK	118.89	0.2	786.057	3	89.36	1309900000	1298100000	1865100000	779210000	878510000	992850000	2034800000	2689000000	2398400000	1483700000	1514100000	1716200000	2400400000	2122600000	1980000000	1127300000	1124000000	1303600000
P01252	S(3)DAAVDTSSEITTK	78.59	0.1	733.847	2	62.81	1538800000	1548300000	2210700000	830590000	962410000	938980000	2390100000	2761000000	2622800000	1414500000	1522800000	1727700000	1931700000	1739100000	1747300000	966560000	1003000000	1131900000	Acetylation (Protein N-term)	S1:Acetylation (Protein N-term):1000.00
P63313	A(3)DKPDMGEIASFDK	91.99	-0.8	783.361	2	86.52	1433000000	1464700000	2224600000	757450000	985960000	1055400000	2115900000	2435100000	2488600000	1565800000	1497100000	1600600000	2292300000	1794800000	1617900000	1162800000	1121100000	1359500000	Acetylation (Protein N-term)	A1:Acetylation (Protein N-term):1000.00
F2Z4C1	VGINYQPPTVVPGGDLAK	99.35	-0.3	912.996	2	95.43	1429800000	1401700000	1995700000	628330000	756520000	809700000	2345900000	3005400000	2436200000	1445300000	1491400000	1614400000	2565700000	2142000000	2072300000	938160000	880040000	1005300000
P05164	NQADC(1)IPFFR	94.89	-0.5	634.296	2	96.03	1822000000	1839800000	2683000000	1719200000	2272200000	2153400000	2829800000	3099200000	2732900000	1626800000	1800700000	2016100000	389120000	324140000	318150000	278810000	256670000	298860000	Carbamidomethylation	C5:Carbamidomethylation:1000.00
A6QPT4	IGLDLPALNMQR	84.96	-0.4	447.583	3	109.14	1980700000	2121300000	3817100000	1376500000	1726400000	1496800000	2812300000	2834900000	2773100000	1544800000	1826300000	2131500000	402980000	276540000	251310000	278740000	260380000	331770000
P61626	RVVRDPQGIR	70.01	0.2	399.239	3	24.47	1613800000	1211400000	2001200000	692230000	753760000	1041600000	3207400000	3342000000	3057800000	1334000000	1275700000	1601800000	1755700000	1556900000	1469700000	714700000	859950000	652850000
P63258	DLTDYLMK	55.12	-1.9	499.746	2	87.36	1258900000	1032300000	2395200000	985490000	1164400000	1263000000	2268200000	2012600000	2012600000	1695600000	1769400000	2004800000	1613700000	1270400000	1318500000	1166600000	1246200000	1481300000
P05164	IIC(1)DNTGITTVSK	86.06	-0.8	711.368	2	60.05	2103800000	1842900000	3073800000	1206800000	1445800000	1468500000	3171500000	3299600000	3266200000	1440300000	1653600000	2103500000	303060000	266910000	295890000	219800000	231370000	244480000	Carbamidomethylation	C3:Carbamidomethylation:1000.00
P00974	AGLC(1)QTFVYGGC(1)R	91.71	-0.3	744.84	2	75.67	1565300000	1347000000	1877600000	1131700000	1370600000	1415000000	1528400000	1933800000	1777800000	1353200000	1523900000	1654700000	1805800000	1574600000	1406100000	1344100000	1306400000	1635800000	Carbamidomethylation	C4:Carbamidomethylation:1000.00;C12:Carbamidomethylation:1000.00
A6QPT4	VVLEGGIDPILR	91.02	-0.3	640.882	2	98	1717400000	1916100000	2729700000	1633400000	2222000000	1879600000	2632900000	3099600000	2755900000	1645900000	1760600000	2030100000	316440000	263280000	259240000	212330000	200270000	246060000
P02679	EGFGHLSPTGTTEFWLGNEK	128.66	0.2	1104.02	2	102.04				8024200		5073700							5665100000	5467400000	4905400000	3860400000	3556900000	3979100000
P02253	S(3)ETAPAAPAAAPPAEK	74.64	-0.7	760.883	2	61.31	2196800000	733550000	2397300000	795390000	701110000	2794200000	564040000	675080000	1250400000	2237400000	1000100000	2634900000	1588100000	1729700000	1990700000	1642000000	631290000	1765500000	Acetylation (Protein N-term)	S1:Acetylation (Protein N-term):1000.00
A0A3Q1MDT7	RISGLIYEETR	86.67	0.4	446.246	3	64.47	727400000	683280000	901860000	1283800000	1615200000	1594200000	1386900000	1772400000	1526700000	1188600000	1315600000	1482100000	2064000000	1820600000	1668800000	1959400000	1686800000	2131200000
P16401	ALAAGGYDVEK	77.95	0.4	547.28	2	53.56	0	814530000	1281400000	2449400000	2496700000	2907900000	490800000	528350000		1689000000	1681200000	1779500000	1924800000	1888100000	1759700000	1608900000	1626700000	1750500000
P48616	ETNLDSLPLVDTHSK	102.1	0.1	834.926	2	79.15	1003000000	937480000	1268600000	619790000	750560000	748950000	1680000000	1837100000	1731400000	1069000000	1093000000	1270200000	2651800000	2556600000	2375500000	1641300000	1659000000	1760100000
P05109	GNFHAVYRDDLK	83.1	1	717.861	2	45.14	1426600000	1383400000	1835800000	690760000	158810000	960550000	2924500000	3816500000	3002600000	1546100000	1630800000	1828500000	1374100000	1086000000	1051000000	636220000	569120000	624480000
P01966	TYFPHFDLSHGSAQVK	113.57	-0.5	917.449	2	79.42	2609900000	2128900000	2669600000	1836000000	1769100000	1766300000	706250000	340640000	736420000	80806000	95138000	96955000	2754600000	2756000000	1852800000	1182700000	1431700000	1609400000
P61626	YWC(1)NDGK	66.83	1.2	471.702	2	32.82	1332600000	1530000000	2539000000	998350000	1388500000	1461800000	1970300000	2538100000	2257300000	1306500000	1275600000	1353300000	1651200000	945870000	1272200000	794890000	910330000	859620000	Carbamidomethylation	C3:Carbamidomethylation:1000.00
P12724	AQWFAIQHISLNPPR	121.13	-1.4	889.477	2	106.33	1258500000	2179800000	3634200000	1116000000	1541600000	1011600000	3292300000	3155900000	3017900000	1321800000	1290100000	2038000000	457610000	284880000	146370000	175370000	164440000	222050000
P16401	S(3)ETAPAETATPAPVEK	84.24	0	820.902	2	66.11	1473200000	1348000000	1776100000	1723500000	1786100000	1907000000	792070000	749270000	786690000	1761300000	1786400000	2127300000	1511400000	1522400000	1472800000	1141000000	1215100000	1358200000	Acetylation (Protein N-term)	S1:Acetylation (Protein N-term):1000.00
Q2KJD0	ALTVPELTQQVFDAK	96.64	0.6	830.452	2	114.07	1180700000	1054600000	1686100000	577520000	773430000	770410000	1961800000	2690700000	2153400000	1205200000	1310300000	1515700000	2391000000	2003200000	1748900000	985920000	972980000	1008700000
P27797	FYALSASFEPFSNK	97.58	0.4	804.391	2	110.39	1898500000	2044700000	2627100000	950250000	1215500000	1249200000	2116300000	2641200000	2094600000	1078500000	1025400000	1133800000	1466400000	1594100000	1042500000	554730000	552210000	609990000
A5D7J6	IDNSQVESGSLEDDWDFLPPKK	118.36	-0.8	840.402	3	103.07	1805500000	1648100000	2584200000	942190000	1186100000	1226800000	2030100000	2545800000	2294400000	1042400000	1084400000	1246800000	1520000000	1403000000	1349700000	566050000	623530000	629330000
P07737	SSFYVNGLTLGGQK	107.33	-0.9	735.882	2	90.42	1267400000	1351100000	1876400000	810030000	910710000	981410000	2036700000	2362300000	2310700000	1439000000	1378900000	1547200000	1588600000	1539800000	1443200000	976080000	803170000	1065700000
F2Z4E8	QVHPDTGISSK	74.25	-0.1	584.801	2	27.86	2066900000	316420000	667020000	2930100000	719930000	1956900000	2379600000	771670000	1824700000	1504800000	1747000000	1710200000	266150000	708070000	1046100000	1085700000	1800000000	2023000000
P05164	FC(1)GLPQPETVGQLGTVLR	110.29	0.5	986.52	2	115.58	1269900000	1817600000	2865000000	784720000	1388200000	959920000	3124000000	3740800000	3437000000	1143800000	1448100000	1676600000	355270000	245880000	255020000	190930000	160690000	218970000	Carbamidomethylation	C2:Carbamidomethylation:1000.00
P27797	EQFLDGDGWTSR	76.07	-0.6	705.817	2	82.73	1902400000	1832100000	2079600000	1428900000	1548500000	1427100000	1771500000	2279900000	2008700000	1082300000	1189500000	1242800000	1013400000	1055600000	976280000	665080000	648650000	770900000
P27797	IKDPDASKPEDWDER	101.87	-0.8	450.965	4	44.09	1645800000	1575600000	2160800000	1288000000	703420000	1794500000	1810700000	2444500000	1911000000	997970000	1031300000	1268200000	1565100000	1281500000	1195300000	636670000	604180000	825810000
P10153	RDPPQYPVVPVHLDR	108.64	1.5	447.744	4	72.87	1256300000	1423800000	2101200000	860190000	1129800000	1080000000	2899300000	3243100000	2854300000	1443600000	1765800000	2346700000	548910000	449860000	447520000	274440000	245350000	324900000
Q3ZC09	VNQIGSVTESIQAC(1)K	105.44	-0.8	817.414	2	75.68	1457200000	1355800000	2051700000				2364000000	3140600000	2599900000	445130000	484980000	590820000	3507900000	2985900000	2761100000	271390000	232500000	304980000	Carbamidomethylation	C14:Carbamidomethylation:1000.00
P02679	YEASILTHDSSIR	106.99	-0.3	746.375	2	61.72	4579500	0		3459200		2949800							5768900000	4929900000	5153500000	3013700000	2744000000	2925900000
Q5E9F7	YALYDATYETK	87.54	-0.7	669.316	2	71.84	1085100000	1182200000	1499700000	583400000	724570000	889360000	1754500000	2167100000	1899800000	1298300000	1411000000	1362800000	1775100000	1603000000	1816400000	1112500000	1036300000	1299800000
A0A452DIX3	VPADTEVVC(1)APPTAYIDFAR	133.18	0.3	1096.54	2	112.24	1081900000	1116700000	1426100000	530000000	693460000	665240000	1549000000	2124200000	1696600000	1018800000	1101300000	1200300000	2478800000	2101100000	1975100000	1220500000	1099600000	1381100000	Carbamidomethylation	C9:Carbamidomethylation:1000.00
P63258	HQGVM(2)VGM(2)GQK	83.26	-0.6	602.284	2	25.53	1164900000	691750000	174710000	589580000	409480000	935860000	2865300000	2626900000	2932800000	1595300000	1132900000	1707800000	1417400000	1622800000	1868600000	780240000	787620000	734060000	Oxidation (M)	M5:Oxidation (M):1000.00;M8:Oxidation (M):1000.00
Q2KJD0	FWEVISDEHGIDPTGTYHGDSDLQLDR	112.06	0.3	776.357	4	101.3	1172600000	1333000000	1749200000	143250000	220530000	209990000	2432700000	3205200000	2743500000	817940000	903940000	1083900000	2690900000	2205300000	1884400000	344270000	334150000	372520000
P02671	GLIDEVNQDFTNR	97.67	-0.8	760.87	2	87.61													5296700000	4269100000	4795300000	3108900000	2757400000	3460300000
P02675	HQLYIDETVNSNIPTNLR	116.78	0.9	709.7	3	85.65													5208200000	4960400000	4364800000	3027500000	2838000000	3186200000
P48616	ISLPLPNFSSLNLR	100.93	-0.7	524.303	3	125.85	1065800000	1152800000	1346500000	274230000	28474000	272380000	1774600000	2156100000	2168800000	814140000	731140000	831210000	3077800000	2722300000	2695300000	728530000	668930000	819120000
P10153	YAQTPANMFYIVAC(1)DNR	100.6	-0.1	678.645	3	112.9	1235600000	1517400000	2575600000	774550000	982490000	978250000	2525100000	2621000000	2410300000	1386900000	1733800000	2280400000	572640000	398800000	375510000	292410000	226010000	371220000	Carbamidomethylation	C14:Carbamidomethylation:1000.00
P02584	A(3)GWNAYIDNLMADGTC(1)QDAAIVGYK	103.33	0.5	1380.13	2	133.58	523270000	1166900000	1568900000	383580000	551100000	527790000	1913700000	2392600000	2205200000	1243100000	1555000000	1600000000	2110500000	1827400000	1779100000	695080000	414940000	610100000	Acetylation (Protein N-term); Carbamidomethylation	A1:Acetylation (Protein N-term):1000.00;C16:Carbamidomethylation:1000.00
F2Z4C1	TIGGGDDSFNTFFSETGAGK	112.36	-0.2	1004.45	2	106.46	1101400000	1070800000	1447700000	736100000	933390000	957950000	1578100000	2089400000	1780100000	1207000000	1363400000	1346600000	1364400000	1506100000	1488400000	1065500000	964380000	977080000
Q3T160	VDNDENEHQLSLR	105.51	0.7	784.869	2	46.06	1079700000	889420000	1327100000	758700000	944990000	979220000	1605700000	1617900000	1560200000	925010000	927570000	1171300000	1878700000	1748800000	1629900000	1071400000	1198200000	1201600000
P02584	DSPSVWAAVPGK	92.18	-1.6	607.313	2	77.35	1169700000	1020700000	1495700000	703670000	864960000	898650000	1790300000	2042100000	1819200000	1183600000	1216000000	1417700000	1424000000	1262800000	1374500000	842440000	878030000	930880000
Q5E9F7	HELQANC(1)YEEVK	100.33	0.1	760.346	2	46.71	968860000	960310000	1253800000	604440000	745200000	759700000	1798600000	1869100000	1874200000	987820000	1188600000	1230700000	1834900000	1584700000	1421700000	948690000	991360000	1076100000	Carbamidomethylation	C7:Carbamidomethylation:1000.00
P05164	NNIFM(2)SNSYPR	85.79	-0.7	679.809	2	68.29	1181600000	1381100000	1798400000	1335200000	1646500000	2590700000	1885400000	2060400000	1945200000	1346200000	1373300000	1625100000	417030000	331150000	247020000	331920000	306860000	224580000	Oxidation (M)	M5:Oxidation (M):1000.00
P06733	GNPTVEVDLFTSK	87.06	-0.2	703.862	2	90.71	951740000	1067700000	1157700000	710010000	786380000	792860000	1573000000	1685500000	1688200000	1065100000	1149600000	1138200000	1618300000	1614100000	1468000000	1127200000	1092800000	1199800000
A0A3Q1MBN5	ESYSIYVYK	63.93	0.7	576.285	2	76.43	1545300000	1466100000	2081900000	641470000	943530000	934810000	2778600000	3593800000	3357800000	1140500000	1249600000	1324500000	320710000	281810000	74632000	50255000	42409000	47305000
P48616	VESLQEEIAFLK	76.07	-0.1	703.382	2	113.13	1172700000	1102500000	1440100000	116920000	159860000	159020000	1797800000	1965200000	1912600000	636700000	617600000	724650000	2994400000	2812400000	2489300000	607950000	519750000	596100000
P61626	ATNYNAGDR	85.52	1	491.223	2	13.99	1442100000	1118600000	1890500000	1090000000	1000900000	1322600000	1908400000	1216200000	1678800000	1117400000	1155700000	1265500000	936560000	1054200000	860820000	658900000	807020000	658670000
P16401	ATGPPVSELITK	94.43	0.7	606.846	2	75.3	1764900000	1451500000	2044800000	133720000	177200000	153160000	1338700000	1317800000	1309700000	570550000	565240000	697090000	3086800000	3137100000	2903400000	151470000	164110000	193930000
P08670	SLYASSPGGVYATR	96.7	0	714.86	2	63.33	688480000	690350000	865210000	436300000	607330000	631930000	1189100000	1685900000	1463700000	937220000	893920000	1051800000	2169200000	1753500000	1766500000	1399000000	1307100000	1509700000
A0A3Q1MDT7	DAVTYTEHAK	67.08	-1	567.774	2	28.97	488420000	247590000	466070000	2161600000	1613900000	2119400000	983280000	1245000000	941330000	1185500000	1111400000	1286000000	88041000	591500000	315590000	1630600000	1933200000	1996700000
P13727	IQC(1)SVSALNQGQVWIGGR	114.18	-0.9	987.004	2	96.76	1634100000	1614200000	2198000000	849850000	1544400000	1027300000	1575100000	2495100000	1759300000	1596200000	2066700000	2016500000							Carbamidomethylation	C3:Carbamidomethylation:1000.00
P05164	AVSNEIVRFPTDQLTPDQER	112.7	-0.4	772.392	3	90.43	1120800000	1376700000	2374900000	909120000	1025600000	1017100000	2447500000	2660100000	2178300000	1036600000	1234500000	1572800000	337940000	278120000	278350000	186960000	177780000	161600000
F2Z4C1	IHFPLATYAPVISAEK	107.25	0.6	586.326	3	108.34	887380000	905520000	1327000000	445480000	579520000	502830000	1727800000	2151000000	1913900000	968380000	956820000	1184300000	1792700000	1428800000	1258900000	688740000	709040000	832010000
A5D7J6	HEQNIDC(1)GGGYVK	112.45	0.5	738.831	2	39.78	1377100000	1285800000	1784900000	1113400000	1444100000	1377900000	1182800000	1193000000	1421100000	773440000	771610000	891650000	1136400000	884580000	967540000	632050000	694010000	731470000	Carbamidomethylation	C7:Carbamidomethylation:1000.00
P02675	TPC(1)TVSC(1)NIPVVSGK	117.91	-0.7	809.899	2	70.78	721480	0	1879000										4660100000	3674500000	3957000000	2361300000	2213400000	2768400000	Carbamidomethylation	C3:Carbamidomethylation:1000.00;C7:Carbamidomethylation:1000.00
P10096	WGDAGAEYVVESTGVFTTMEK	127.93	-0.5	1139.02	2	120.91	894000000	731080000	1228400000	471980000	564130000	590720000	1258400000	1117600000	1292000000	1014700000	1345400000	1366900000	1567100000	1191000000	1230300000	1057700000	1300300000	1389200000
Q3SX47	VFIGNLNTLVVK	83.8	0.1	658.9	2	110.25	813220000	888090000	948870000	532800000	696720000	713320000	1238800000	1704300000	1455200000	890570000	850690000	965640000	2018700000	1729400000	1384400000	919410000	907000000	951730000
A6QPT4	VGPLLAC(1)LIGTQFR	113.83	0.2	772.935	2	123.43	1192000000	1464800000	1982500000	1020600000	1411100000	1091100000	1916700000	2367200000	2236300000	1169100000	1105700000	1392800000	212630000	194860000	177960000	154850000	113660000	213490000	Carbamidomethylation	C7:Carbamidomethylation:1000.00
P63258	C(1)PEALFQPSFLGMESC(1)GIHETTFNSIMK	118.23	0.1	1077.83	3	123.53	1421600000	1368400000	2463700000	162990000	187350000	206410000	1803800000	1905400000	2008200000	702100000	1075800000	1040100000	1267700000	1273300000	1165500000	342090000	232550000	517710000	Carbamidomethylation	C1:Carbamidomethylation:1000.00;C16:Carbamidomethylation:1000.00
P07737	DSLLQDGEFSMDLR	95.26	-1.7	813.376	2	111.53	834000000	837500000	1285700000	339170000	460270000	566170000	1594500000	1845700000	1670800000	915900000	947000000	1029800000	1499700000	1370700000	1247700000	880460000	753430000	1028700000
A6QLL8	GVVPLAGTNGETTTQGLDGLSER	131.23	0.9	1136.58	2	95.54	990040000	1012100000	1166700000	658400000	831200000	850040000	1252000000	1745300000	1367300000	971740000	953440000	1106700000	1300500000	1170300000	1198800000	784970000	827080000	870930000
P29401	ILATPPQEDAPSVDIANIR	117.82	-0.7	1010.54	2	98.66	1112900000	1029600000	1373000000	533300000	689040000	721040000	1561900000	2081900000	1749100000	1089800000	1096100000	1174300000	1133600000	973690000	896110000	552350000	560100000	647690000
A0A3Q1LSN0	VYALPEDLVEVNPK	101.07	-0.2	529.287	3	105.81	815980000	788400000	1085000000	595230000	727440000	781160000	1243800000	1661300000	1505500000	1093800000	1121000000	1248600000	1362000000	1214000000	1054900000	905670000	825970000	912260000
P02675	NYC(1)GLPGEYWLGNDK	103.04	-0.3	595.935	3	104.24				10414000	7922300								4237600000	3582500000	3470600000	2683500000	2520200000	2392500000	Carbamidomethylation	C3:Carbamidomethylation:1000.00
P01966	VGGHAAEYGAEALER	108.68	-0.3	765.37	2	55.28	1458800000	1443500000	2271700000	1124400000	998920000	1472700000	198190000	274560000	87396000	97762000	77154000	107250000	2135900000	1912100000	1680200000	1134700000	1078800000	1251500000
P13727	GNLVSIHNFNINYR	103.45	0.1	830.929	2	89.6	1614900000	1751000000	2143600000	1266900000	1422200000	1128300000	1781200000	1973800000	1595900000	1275400000	1314800000	1348600000	24113000	21160000	12209000	6436400	6092800	1378400
P68871	VNVDEVGGEALGR	97.08	-0.1	657.836	2	66.65	1603900000	1334700000	2080500000	1102000000	1350100000	1404400000	169290000	195890000	192270000	78620000	84097000	95019000	1765600000	1651100000	1627700000	1148200000	1317300000	1366300000
P48616	DGQVINETSQHHDDLE	95.53	0.2	918.904	2	44.7	793950000	734760000	886720000	439270000	524900000	588740000	1211200000	1132500000	1131600000	648930000	812210000	812330000	1848300000	1532800000	1786800000	1185200000	1021000000	1284600000
P02679	FGSYC(1)PTTC(1)GIADFLSTYQTK	116.19	0.5	1209.04	2	121.69													3795300000	3360500000	3357200000	2833900000	2381500000	2644300000	Carbamidomethylation	C5:Carbamidomethylation:1000.00;C9:Carbamidomethylation:1000.00
P20160	RGGIC(1)NGDGGTPLVC(1)EGLAHGVASFSLGPC(1)GR	175.08	0	1076.84	3	100.58	940590000	961010000	1291400000	647080000	820450000	885820000	503530000	557080000	434930000	248880000	252640000	314720000	2460800000	2253100000	1807600000	1286500000	1221600000	1430200000	Carbamidomethylation	C5:Carbamidomethylation:1000.00;C15:Carbamidomethylation:1000.00;C30:Carbamidomethylation:1000.00
F2Z4C1	AVFVDLEPTVIDEVR	92.47	-0.1	851.456	2	119.91	1004700000	1151300000	1415500000	47312000	79460000	69728000	1929900000	2559000000	2185500000	552860000	513910000	563180000	2143200000	1825800000	1635100000	204480000	163420000	200540000
P06733	VVIGMDVAASEFFR	114.03	0.3	770.895	2	120.98	690030000	778380000	1117100000	352330000	392360000	489550000	1311000000	1938500000	1552900000	872050000	847260000	749040000	1777600000	1771800000	1405700000	733290000	613010000	844410000
P06733	LAMQEFMILPVGAANFR	108.73	0.2	954.497	2	127.63	703600000	796070000	1318700000	163520000	249260000	227290000	2050500000	1842600000	1434900000	697320000	745410000	767050000	1906500000	1563900000	1559500000	652500000	660570000	839300000
P09867	LFIGGLSFETTDESLR	97.14	-0.1	892.957	2	120.4	747020000	894150000	979720000	477970000	48018000	647780000	1282300000	1771300000	1575100000	818760000	916630000	876680000	1629600000	1715300000	1393900000	796450000	697320000	801200000
P61284	IGPLGLSPK	47.64	-15.2	441.27	2	73.36	1462800000	1374200000	1911100000	1017800000	1310300000	1281700000			2556500000	1491700000				1613500000	1724700000	1108500000	1198600000
P06702	M(2)HEGDEGPGHHHKPGLGEGTP	98.45	0.6	1096.48	2	25.61	294520000	1495800000	1606100000	509790000		1113500000	637730000	745960000	4601600000	1415500000	1007800000	416900000	1780500000	183390000	1249300000	442770000	409030000	122160000	Oxidation (M)	M1:Oxidation (M):1000.00
F2Z4C1	NLDIERPTYTNLNR	82.87	-1.8	859.943	2	70.22	734980000	717120000	1008100000	613610000		800480000	1133400000	1487000000	1266900000	1018300000	1081700000	1170500000	1349700000	1268000000	1116500000	985590000	967850000	1059300000
A0A452DIX3	VVLAYEPVWAIGTGK	103.61	0.4	801.948	2	116.2	630550000	732680000	1093800000	333800000	482100000	482070000	1245700000	1712400000	1503900000	676610000	709050000	837780000	1824100000	1712400000	1513200000	719070000	705920000	842790000
P05164	FPTDQLTPDQER	99.56	0.7	723.847	2	66.29	1272600000	1472800000	2019100000	923150000	1299300000	1182600000	1713900000	1859000000	1847400000	955010000	959690000	1257000000	196990000	163840000	180270000	130030000	120870000	191210000
A6H6Y0	IFVGGLSPDTPEEK	87.03	-0.1	744.883	2	78.48	765820000	698820000	905950000	412640000	895390000	479170000	1116100000	1428300000	1281500000	738990000	739300000	837810000	1113200000	2047700000	1510400000	606280000	605700000	1440300000
P14618	LAPITSDPTEATAVGAVEASFK	120.14	-1.9	1088.06	2	116.02	982130000	970740000	1366500000	357310000	433970000	435090000	1441800000	2014100000	1692800000	791010000	856540000	1016800000	1354100000	1198300000	1123700000	501500000	474050000	552290000
P06702	DLQNFLK	56.8	0.1	439.243	2	77.54	1021100000	831110000	1076600000	515920000	11312000	636780000	2034800000	2140000000	1942600000	1142800000	1205500000	1322600000	670240000	617010000	658710000	475010000	501560000	523480000
P09211	FQDGDLTLYQSNTILR	106.95	0.6	942.479	2	106.11	601730000	656950000	749240000	371690000	488740000	488120000	1002500000	1153500000	1205700000	706820000	755930000	577320000	2037800000	1637300000	1661600000	1091600000	966780000	1030300000
P10599	TAFQEALDAAGDK	94.82	-1	668.822	2	75.68	826030000	735520000	1025000000	508620000	636920000	649150000	1303800000	1507900000	1342600000	903670000	968690000	1097600000	1201900000	1080400000	1003300000	747310000	755170000	870320000
P04075	IGEHTPSALAIMENANVLAR	106.74	-0.2	1054.05	2	111.33	849420000	827880000	1309100000	342150000	488550000	509090000	1268900000	1581800000	1385900000	803960000	842880000	1004600000	1523100000	1221600000	1024700000	684300000	674780000	773910000
P20160	QFPFLASIQNQGR	106.5	0.3	502.6	3	106.8	836280000	891270000	964710000	791290000	1083500000	1019100000	373340000	476550000	395090000	255130000	256060000	280070000	1807700000	1642300000	1409300000	1564300000	1499600000	1514000000
P19120	TTPSYVAFTDTER	93.14	-1.1	744.354	2	73.27	739500000	707980000	906770000	438110000	545410000	563250000	1135400000	1296300000	1205800000	782230000	805990000	862280000	1486200000	1287200000	1344500000	930480000	855200000	905940000
Q2HJ60	GGGGNFGPGPGSNFR	101.8	-1.3	689.317	2	62.45	751070000	742000000	997760000	569720000	687150000	769140000	1165900000	1375800000	1244500000	802580000	760690000	877440000	1242400000	1088100000	1219500000	750410000	725850000	878300000
P01252	RAAEDDEDDDVDTK	85.49	-0.9	797.328	2	20.73	1043900000	836470000	1004100000	736810000	182230000	824520000	1472200000	1259700000	1069800000	889060000	926440000	1104100000	906730000	931370000	1111800000	755280000	819850000	765680000
P12724	DSPRYPVVPVHLDTTI	107.93	-0.1	904.981	2	101.1	1184700000	1348200000	2262700000	724660000		971710000	1343600000	1964800000	1533900000	900740000	1038700000	1233200000	623650000	498480000	493770000	78252000	271880000	151230000
Q3T0P6	ALESPERPFLAILGGAK	104.93	0.2	885.002	2	111.87	709080000	752560000	1030400000	287340000	359610000	443520000	1313400000	1524700000	1387700000	769110000	746100000	894650000	1762000000	1360300000	1180400000	698540000	664960000	725860000
P02081	LLVVYPWTQR	85.34	-1.5	425.579	3	109.34	1959700000	1940300000	2353100000	459030000	523920000	532320000	220280000	278720000	238210000	62225000	61478000	76095000	2208600000	2168900000	1888800000	499860000	497470000	580920000
P68103	VETGVLKPGMVVTFAPVNVTTEVK	118.62	0.4	839.133	3	112.25	946450000	1037800000	1378200000	15597000			1708700000	2251200000	1791300000	317060000	366920000	388900000	2427700000	1969000000	1639000000	82254000	76616000	112700000
P68103	IGGIGTVPVGR	75.79	-1.7	513.308	2	68.73	825490000	631500000	1091100000	488790000	514480000	608220000	1349200000	1317800000	1379400000	767260000	781740000	882700000	1121900000	1143900000	1188400000	719240000	841100000	838250000
P02679	VAQLEAQC(1)QEPC(1)K	95.02	-0.3	780.861	2	43.95	3413100	1426600		2319800		3159700	2766100						2928200000	3100500000	3103900000	2344500000	2393700000	2588900000	Carbamidomethylation	C8:Carbamidomethylation:1000.00;C12:Carbamidomethylation:1000.00
Q9Y2Y8	IQC(1)C(1)TSTVNQAQVWIGGNLR	123.17	-0.1	1153.06	2	101.77	1187400000	1132700000	1527100000	1238500000	1634000000	1440900000	1183800000	1568400000	1329200000	1396300000	1369800000	1444200000							Carbamidomethylation	C3:Carbamidomethylation:1000.00;C4:Carbamidomethylation:1000.00
Q3MHM5	NSSYFVEWIPNNVK	110.36	-0.3	848.92	2	110.18	729290000	729900000	967960000	489520000	648370000	661440000	1081900000	1495400000	1189800000	879850000	912020000	1013300000	1111300000	1119700000	1050700000	697500000	736410000	715090000
P04040	NFTEVHPDYGSHIQALLDK	117.97	1.5	1092.54	2	86.38	228220000	240240000	296580000	122600000	130140000	165070000	379020000	451950000	375910000	188690000	206090000	225100000	3046400000	2676800000	2742000000	1609600000	1551500000	1543100000
P62157	A(3)DQLTEEQIAEFK	89.57	-0.1	782.38	2	110.22	789770000	873510000	895270000	537990000	674830000	734470000	1080200000	1446700000	1238600000	841670000	892790000	907690000	1125200000	1145100000	969760000	676920000	635350000	680190000	Acetylation (Protein N-term)	A1:Acetylation (Protein N-term):1000.00
P68871	FFESFGDLSTPDAVMGNPK	109.76	0.8	1029.98	2	116.44	1456200000	1388600000	2290300000	769490000	911670000	1033200000	116410000	150720000	133280000	56988000	70131000	65998000	1859600000	1613500000	1442600000	894840000	875750000	983630000
P04406	VIHDNFGIVEGLMTTVHAITATQK	133.14	-0.1	1298.18	2	123.86	1119900000	1657900000	1892500000				1471000000	2949800000	1644500000	34548000	36421000	100490000	2331900000	1755100000	1111100000
Q3T0P6	LGDVYVNDAFGTAHR	106.98	-0.5	817.899	2	76.08	697260000	637210000	911490000	445720000	621860000	631610000	1041900000	1285700000	1194200000	822970000	826730000	888900000	1303900000	1244900000	1078500000	784810000	816200000	815080000
P05109	LLETEC(1)PQYIRK	68.86	-1.4	775.405	2	56.15	783020000	715360000	1181500000	425120000		577820000	1645300000	2115000000	1913900000	1058900000	1090200000	1121200000	812340000	672360000	709360000	373950000	428290000	360430000	Carbamidomethylation	C6:Carbamidomethylation:1000.00
P48616	FADLSEAANR	81.02	1.1	547.268	2	52.33	756860000	663070000	901970000	436060000	512320000	549880000	1035400000	1079500000	1119500000	673420000	593840000	762160000	1430300000	1287600000	1327400000	897940000	836840000	1116300000
P68432	STELLIR	56.55	0	416.25	2	65.14	260210000	140420000	231830000	2086800000	1379900000	2104900000	420450000	353670000	451470000	884810000	868210000	937110000	332290000	392410000	399040000	1399100000	1350300000	1933400000
Q9XSJ4	LM(2)IEMDGTENK	89.21	-1.6	648.793	2	61.41	693070000	516190000	304780000	278740000	313350000	396590000	1837400000	1291900000	1320200000	338020000	1254600000	315720000	1811500000	1649200000	1114200000	1022100000	686370000	727300000	Oxidation (M)	M2:Oxidation (M):68.23
P08670	QVQSLTC(1)EVDALK	90.05	-0.4	745.879	2	80.53	612640000	620590000	769840000	437870000	538240000	576980000	873310000	948690000	911800000	717580000	723070000	814160000	1539400000	1348700000	1382900000	970660000	927100000	1135200000	Carbamidomethylation	C7:Carbamidomethylation:1000.00
P68871	EFTPPVQAAYQK	86.72	-1.7	689.852	2	71.33	1382300000	1433000000	1816200000	863040000	1129100000	1196900000	145720000	167240000	146450000	71583000	73189000	76816000	1422300000	1351000000	1516400000	940490000	946840000	1082200000
A0A452DIX3	ELASQPDVDGFLVGGASLKPEFVDIINAK	106.91	-0.7	758.151	4	125.18	708250000	572200000	722560000	381790000	100100000	447880000	880340000	1501400000	1350000000	602740000	658880000	611940000	1339000000	1512700000	1662400000	903760000	859800000	854680000
P48616	VELQELNDR	59.09	-1	558.288	2	58.9	770170000	677100000	929960000	451380000	485530000	541320000	937480000	973520000	1117900000	672280000	713400000	764490000	1235900000	1161900000	1179800000	907340000	912580000	1132800000
P62935	EGMNIVEAMER	87.46	-2.5	639.793	2	89.1	778560000	738800000	1357100000	441350000	429850000	562190000	1066400000	878990000	833620000	774390000	924080000	902540000	1259100000	903340000	862990000	951080000	895750000	987420000
P63103	TAFDEAIAELDTLSEESYK	109.06	-0.4	1066.5	2	127.29	678700000	656690000	938680000	411940000	553620000	523580000	1193000000	1696000000	1262200000	751670000	812330000	728690000	1082200000	1050100000	1010600000	736460000	656890000	791560000
P69905	FLASVSTVLTSK	87.24	-0.4	626.861	2	91.5	1324800000	1461200000	1966400000	775680000	1018200000	1073700000	154470000	210960000	169040000	57116000		59218000	1959800000	1796600000	1261900000	693690000	755080000	795060000
Q2TBI4	GVVDSEDIPLNLSR	91.04	-0.9	757.396	2	93.97	627940000	686860000	882390000	212810000	224860000	208650000	1299300000	1366000000	1280200000	665560000	703080000	740260000	1745400000	1606300000	1494200000	560550000	521930000	682020000
P40926	LTLYDIAHTPGVAADLSHIETK	119.29	-0.4	1183.12	2	105.65	644260000	837680000	941880000	466890000	684700000	517460000	1140600000	1341200000	1233500000	527140000	7973600	585590000	1884300000	1415800000	1166400000	715330000	701980000	690060000
P10096	RVIISAPSADAPMFVMGVNHEK	122.87	-0.3	790.408	3	92.2	979070000	982160000	1961900000	7858100	9007600	8279300	1797800000	1824200000	1641700000	320340000	369430000	436820000	2290400000	1615200000	1113400000	29034000		92617000
P02675	APDAGGC(1)LHADPDLGVLC(1)PTGC(1)QLQEALLQQERPIR	200	-1.3	1319.31	3	117.61						5417700							7575100000	51020000	43299000	3813600000	3582500000	344060000	Carbamidomethylation	C7:Carbamidomethylation:1000.00;C18:Carbamidomethylation:1000.00;C22:Carbamidomethylation:1000.00
P14618	GADFLVTEVENGGSLGSK	106.08	-0.4	890.441	2	98.99	722010000	713860000	1026000000	467400000	586670000	609610000	1159300000	1575800000	1347800000	865050000	843000000	935690000	1085900000	910300000	901980000	530030000	512030000	589430000
Q9XSJ4	IGAEVYHNLK	71.87	0.3	572.312	2	46.87	727120000	582780000	763570000	448530000	491420000	555760000	1191100000	1167700000	1187400000	812610000	715510000	920280000	1116300000	1038800000	1039300000	847500000	892220000	882810000
P61626	RLGM(2)DGYR	75.78	-0.3	328.496	3	24.29	843760000	689260000	305910000	413530000	495350000	694900000	1606900000	1994900000	1902300000	814700000	631160000	908790000	1030700000	876890000	891600000	435220000	428170000	405780000	Oxidation (M)	M4:Oxidation (M):1000.00
P04083	GTDVNVFNTILTTR	100.39	-1.4	775.911	2	113.78	751780000	756620000	1035700000	332130000		462520000	1213800000	1487600000	1159900000	869390000	857640000	931120000	1316900000	1171500000	1085800000	647750000	627060000	647610000
A0A3Q1LFQ2	IQLVEEELDRAQER	70.14	0.3	864.45	2	72.71	716660000	685140000	940270000	500190000		641280000	1287600000	1676000000	1443700000	916710000	920650000	1080900000	974500000	943820000	883880000	575210000	569890000	514350000
P30101	FAHTNVESLVNEYDDNGEGIILFRPSHLTNK	153.32	-0.3	1177.25	3	109.12	826380000	984150000	1152500000	376970000	543790000	628970000	1192000000	1241200000	1277800000	624680000	557340000	697000000	1480200000	1216600000	910730000	508460000	496530000	540390000
G3MWV5	S(3)ETAPAAPAAPAPAEK	67.34	0.9	760.884	2	66.69	1294800000	1075800000		1503800000	1534000000	1869700000	734750000				1356800000	1609800000	974620000	2237600	2400900	1065400000	1144200000	1081200000	Acetylation (Protein N-term)	S1:Acetylation (Protein N-term):1000.00
P30740	LGVQDLFNSSK	94.3	-1.4	604.319	2	91.51	865970000	855140000	1107200000	477450000	598100000	607280000	1088500000	1366800000	1256600000	755900000	751100000	881930000	1082600000	905150000	892730000	519260000	564830000	581320000
P10103	KHPDASVNFSEFSK	91.23	0	531.595	3	60.64	633960000	565110000	892540000	424230000	446950000	613720000	1106000000	1615200000	1405700000	739970000	771610000	913740000	1149200000	975270000	943130000	580300000	644000000	671740000
P68103	YYVTIIDAPGHR	99.76	0.2	702.867	2	75.23	813740000	820800000	1075200000	313170000	396530000	381050000	1246600000	1055700000	932890000	708810000	645610000	767650000	1641700000	1316900000	1188800000	545650000	519810000	682940000
Q2HJ60	LFIGGLSFETTEESLR	85.94	-0.4	899.964	2	121.14	632170000	634960000	705940000	538990000	534890000	698970000	1127700000	1440200000	1327600000	762430000	627410000	507110000	1145200000	1174100000	954030000	742090000	609520000	880090000
P02675	LESDVSAQMEYC(1)R	103.99	-0.5	794.342	2	61.37	592320	1921600		2202300									3080300000	2689400000	2799500000	2129100000	1897900000	2399700000	Carbamidomethylation	C12:Carbamidomethylation:1000.00
P62992	TLSDYNIQK	71.04	-0.6	541.279	2	52.5	776710000	606760000	901550000	816170000	851890000	965880000	978820000	879570000	928570000	779150000	770140000	871710000	708590000	758380000	741240000	817410000	864810000	898150000
P02675	DNENVVNEYSSELEK	106.89	-1.1	884.896	2	79.51													2795300000	2860000000	2775700000	2009800000	1956000000	2502000000
Q5TEC6	EIAQEFKTDLR	55.14	-1.9	675.355	2	59.99	200570000	186790000	259110000	1690200000		2277300000	310490000	373630000	336190000	816620000	862560000	935300000	594210000	522660000	470970000	1668000000	1538900000	1806500000
P48616	LLQDSVDFSLADAINTEFK	110.4	-0.2	1063.54	2	125.66	634170000	705360000	874670000	268760000	312150000	299990000	1095100000	1367800000	1196000000	628000000	684450000	646030000	1389300000	1340800000	1378700000	604050000	543690000	759240000
P04083	AAYLQETGKPLDETLK	113.04	-0.5	888.972	2	72.88	709840000	684920000	893220000	402700000	545210000	567090000	1128900000	1217600000	1083000000	768260000	780160000	844200000	1020600000	1003600000	1015100000	650310000	690180000	707960000
Q5E9F7	LGGSAVISLEGKPL	86.83	0	670.893	2	94.85	889980000	914050000	1141000000	55032000	78073000	75282000	1662500000	2200600000	1919500000	425070000	466440000	516240000	1540800000	1341300000	1073100000	129590000	124170000	147040000
P19120	IINEPTAAAIAYGLDK	94.02	-0.8	553.97	3	102.67	982200000	1016800000	1569900000				1689400000	2028800000	1767400000	63624000	84606000	111450000	1950100000	1744600000	1620100000
F1MUZ9	LVQDVANNTNEEAGDGTTTATVLAR	119.89	-0.3	1280.63	2	78.05	639780000	715260000	737240000	347080000	398450000	468650000	950730000	1264700000	1212700000	516540000	509850000	602290000	1570100000	1357500000	1258900000	635850000	545280000	698880000
P62937	KITIADC(1)GQLE	69.42	-1	624.318	2	64.89	569160000	521450000	797580000	417550000	467370000	543900000	926290000	1127600000	1045700000	737240000	716560000	870500000	1237100000	1105300000	955170000	734340000	805890000	843050000	Carbamidomethylation	C7:Carbamidomethylation:1000.00
P52566	ATFMVGSYGPRPEEYEFLTPVEEAPK	125.69	0.5	1472.7	2	117.41	749350000	709910000	1258800000	307780000	384340000	489110000	1230100000	1407200000	1307400000	674160000	785480000	905630000	979550000	915000000	651110000	496670000	486360000	585440000
P16402	S(3)ETAPLAPTIPAPAEK	90.87	-1.3	817.934	2	98.83	696190000	553640000	690600000	977290000	1121800000	1108800000	393690000	437560000	416300000	1068600000	916020000	1000300000	832830000	748040000	852790000	799450000	797990000	881630000	Acetylation (Protein N-term)	S1:Acetylation (Protein N-term):1000.00
Q76LV2	TLTIVDTGIGMTK	100.19	-0.1	450.583	3	93.37	553470000	542410000	947970000	367080000	439130000	459110000	835860000	906960000	833910000	619620000	678620000	727860000	1382900000	1116300000	974480000	829430000	915800000	991880000
Q3ZCL8	RIQYQLVDISQDNALRDEMR	107.45	0.7	616.566	4	87.74	701720000	288370000	1234800000	69313000	190390000	87622000	1901000000	1775300000	1615500000	700830000	475620000	702900000	1403000000	1121000000	1037700000	117520000	279210000	403600000
P30740	LEESYTLNSDLAR	74.31	-1.3	504.25	3	75.67	751660000	712640000	963220000	428370000	570840000	584540000	1056900000	1294800000	1204500000	733450000	747280000	809460000	961170000	875240000	864910000	520690000	497090000	506610000
Q76LV2	ADLINNLGTIAK	80.22	-1.4	621.855	2	91.28	699890000	648440000	851810000	91707000	117560000	113520000	1244400000	1342600000	1239700000	473900000	461790000	552290000	1857100000	1603500000	1553300000	334320000	330990000	360830000
P42899	ILDSVGIEADDDRLNK	82.84	-0.7	886.954	2	71.52	669810000	677710000	875380000	478330000	65741000	635150000	920550000	1290500000	1187500000	697660000	705500000	783050000	1029800000	912510000	897710000	617340000	648530000	759550000
P02671	DSHSLTTNIMEILR	114.44	-1.5	815.416	2	112.42			1585700	1166100									3313100000	3044800000	2558200000	1730800000	1533000000	1660800000
P62935	VNPTVFFDIAVDGEPLGR	86.41	0.7	973.505	2	126.28	585080000	667630000	913080000	326390000	362080000	394280000	1394900000	1622800000	1282900000	648310000	611340000	507970000	1094900000	1144500000	797940000	457680000	453140000	541220000
P63258	E(3)EEIAALVIDNGSGMC(1)K	109.19	-0.5	939.434	2	128.02	741200000	730500000	1298000000	65544000	93347000	89358000	1410400000	1637800000	1425100000	421010000	502180000	467840000	1754500000	1322000000	1309900000	151430000	147530000	193900000	Acetylation (Protein N-term); Carbamidomethylation	E1:Acetylation (Protein N-term):1000.00;C16:Carbamidomethylation:1000.00
P05164	WLPAEYEDGFSLPYGWTPGVK	111.64	0.9	1206.58	2	126.66	723090000	882000000	762960000	779290000	1342100000	1023600000	1572000000	1400900000	1501000000	841730000	1266700000	792540000	187440000	148760000	132240000	64807000	155340000	181460000
P02679	YLQEIYNSNNQK	87.98	-0.4	757.367	2	59.43	1000800	2099300		0	1964800	1579900							2674000000	2455900000	2759400000	1696900000	1813700000	2231200000
A6QPT4	SRDHGLPGYNAWR	97.55	0.5	510.252	3	59.27	976370000	1056100000	1503100000	834380000	1165400000	1151300000	1289200000	1435300000	1164300000	738600000	761580000	1048300000	128600000	27105000	77601000	87140000	85738000	104670000
P30740	FAYGYIEDLK	84.23	-1.1	609.805	2	91.46	720180000	763170000	935810000	465800000	591960000	610190000	930600000	1370600000	1048400000	692900000	656530000	762960000	933440000	834790000	810370000	494330000	485700000	514340000
Q9Y2Y8	C(1)YGGNLVSIHDFNFNYR	118.84	-0.8	1038.47	2	103.69	889020000	966080000	1196300000	1208900000	1601700000	1427600000	1121000000	1249000000	863370000	969500000	947630000	1147100000	4794200	7465200		5640400	5515300	4456000	Carbamidomethylation	C1:Carbamidomethylation:1000.00
P30740	TYGADLASVDFQHASEDARK	122.1	0.4	1091.01	2	71.39	680010000	701390000	926510000	326400000	293620000	458590000	1105100000	1388100000	1192800000	648260000	699010000	706830000	1052500000	940350000	1012600000	481320000	492180000	467360000
Q5E9F7	AVLFC(1)LSEDK	74.55	0.3	591.297	2	87.6	636570000	644560000	905960000	391770000	490670000	460740000	1034700000	1448400000	1187000000	742520000	683520000	806480000	1000200000	817730000	634790000	537700000	494040000	598770000	Carbamidomethylation	C5:Carbamidomethylation:1000.00
P24158	LVNVVLGAHNVR	86.24	-1.1	645.885	2	63.02	490850000	608650000	803340000	309280000	347010000	319210000	1018000000	1348900000	1121200000	423310000	371430000	475600000	1508600000	1343800000	1045900000	563810000	647110000	720980000
P08670	TYSLGSALRPSTSR	96.79	0.3	499.267	3	60.18	700870000	606830000	863630000	200840000	223280000	594370000	1164200000	1390100000	1296800000	898410000	920050000	1022200000	722670000	336700000	328770000	764880000	569430000	812500000
Q2HJ60	IDTIEIITDR	66.39	-0.8	594.827	2	89.14	861390000	885400000	1112000000	58372000	72414000	72179000	1385300000	1579600000	1358700000	378550000	395170000	408520000	1641400000	1392500000	1388700000	125390000	115770000	124580000
P19120	TVTNAVVTVPAYFNDSQR	108.57	-0.4	991.502	2	95.99	665050000	644470000	866680000	154260000	206970000	213180000	1022200000	1348200000	1193900000	484990000	547140000	621700000	1520200000	1293000000	1254000000	418150000	420180000	467170000
E1B8K6	TLVLSNLSYSATEETLQEVFEK	116.02	1.2	1251.14	2	127.55	496600000	496000000	619870000	346700000	461980000	500080000	1230000000	1295000000	1037500000	599380000	574220000	508440000	1028800000	1142800000	824120000	735270000	646690000	779430000
Q3MHM5	EAESC(1)DC(1)LQGFQLTHSLGGGTGSGMGTLLISK	126.71	-1	1104.52	3	117.37	672410000	659370000	1146200000	180550000	191280000	215800000	995840000	1406800000	1178500000	534570000	662980000	744040000	1298400000	1157400000	897350000	430660000	402820000	482710000	Carbamidomethylation	C5:Carbamidomethylation:1000.00;C7:Carbamidomethylation:1000.00
A5D984	GVNLPGAAVDLPAVSEK	110.81	0.2	546.302	3	102.18	749790000	689210000	898970000	386170000	490960000	498690000	1042300000	1175800000	1127100000	782100000	747050000	818850000	869340000	750820000	777590000	457180000	449640000	501990000
P08670	EMEENFAVEAANYQDTIGR	112.16	0	1093.99	2	97.01	594240000	667780000	1169100000	99892000	126460000	137150000	948910000	1059800000	969540000	405600000	492540000	526900000	1924700000	1502300000	1291500000	405990000	420660000	461520000
P09382	DSNNLC(1)LHFNPR	105.37	0.3	743.847	2	70.65	351180000	323550000	516490000	211290000	173660000	257920000	946460000	1205700000	1072500000	557800000	627220000	684620000	1456300000	1292300000	1174300000	702740000	792140000	856850000	Carbamidomethylation	C6:Carbamidomethylation:1000.00
P62157	DTDSEEEIREAFR	99.33	-0.4	798.86	2	69.87	595440000	558740000	909470000	428850000	240560000	586870000	1017700000	1260800000	1208600000	629160000	730060000	752820000	878190000	856650000	837850000	494450000	582910000	586440000
P48616	NLQEAEEWYK	81.84	-1.6	655.306	2	76.71	450280000	418380000	570450000	395220000	486000000	508960000	742680000	854400000	822100000	573310000	556270000	645500000	1280200000	1142200000	1107000000	869080000	830800000	815500000
P68103	EHALLAYTLGVK	113.15	-0.4	657.874	2	85.08	608970000	597920000	681010000	359370000	404080000	438880000	1041900000	1254600000	1039000000	596810000	567710000	685150000	1220700000	1040100000	876110000	542660000	504160000	592210000
Q76LV1	HLEINPDHPIVETLR	108.68	-1	891.977	2	77.21	483330000	438920000	579950000	314940000	396810000	425510000	881630000	1014100000	952770000	588160000	589410000	672890000	1252000000	1168500000	1121100000	733100000	695930000	712490000
P59666	RYGTC(1)IYQGR	74.08	-1.4	637.308	2	39.72	157620000	155270000	207200000	58011000	24165000	83957000	54395000	72958000	61586000	19785000	18094000	23376000	2755700000	2159200000	1830000000	1631200000	1782800000	1883300000	Carbamidomethylation	C5:Carbamidomethylation:1000.00
Q76LV2	HLEINPDHSIIETLR	108.63	1.7	893.977	2	83.97	484260000	475760000	572020000	294590000	407590000	392630000	903660000	1099600000	988210000	566370000	536240000	656420000	1347400000	1171800000	1143900000	599840000	594090000	735620000
Q76LV1	EGLELPEDEEEK	92.45	-1	708.822	2	68.05	652970000	507210000	716180000	389870000	373850000	439560000	846780000	751960000	869380000	626340000	567630000	660550000	1075200000	1021300000	1050200000	772250000	826900000	782200000
Q76LV1	SLTNDWEDHLAVK	83	0	764.375	2	76.81	435880000	391120000	668360000	173040000	343100000	246480000	781800000	1115300000	803280000	552550000	588310000	677920000	1504100000	1197500000	1189500000	691070000	733650000	794880000
P13727	RFQWVDGSR	72.4	-0.2	384.197	3	57.31	1278800000	1261900000	1665200000	702500000	1289700000	1034500000	1137000000	110370000	1208900000	963750000	1092000000	1013700000
Q3T0P6	ITLPVDFVTADK	79.54	0.1	659.866	2	106.54	651260000	683580000	870210000	245300000	329180000	306690000	960370000	1194300000	1041900000	572730000	569890000	664140000	1152500000	995940000	1004100000	495150000	459280000	516570000
P04083	TPAQFDADELR	93.78	-1.2	631.803	2	65.8	577260000	554820000	752960000	380640000	460190000	531110000	835880000	972670000	921210000	691930000	661660000	789580000	1007900000	873120000	832510000	577400000	605300000	683710000
A5D7J6	IDNSQVESGSLEDDWDFLPPK	111.61	-0.8	1196.05	2	118.56	793190000	875350000	1222500000	521740000	693820000	699380000	924690000	1231400000	1118800000	467000000	539600000	589750000	749810000	662790000	616290000	350130000	293960000	341150000
P48616	EYQDLLNVK	67.63	-1.4	561.295	2	73.2	593530000	527080000	723070000	295190000	342170000	333830000	892730000	873820000	870960000	529630000	533500000	594140000	1186500000	1082500000	1191900000	701830000	652350000	721370000
P62992	ESTLHLVLR	82.38	-0.8	534.314	2	68.96	584240000	579280000	768610000	550230000	628940000	756600000	765530000	967990000	837000000	693980000	561910000	672160000	934420000	793160000	599530000	597190000	623940000	716630000
P09867	GFGFVTYATVEEVDAAMNARPHK	123.97	-0.9	628.308	4	118.39	431490000	541610000	912360000	236210000	255170000	305430000	1130900000	1301000000	1189000000	458870000	497280000	548370000	1467700000	1190200000	684210000	487800000	454460000	517880000
P52566	TLLGDGPVVTDPK	86.34	-1.7	656.36	2	73.99	615050000	616110000	744000000	447330000	476780000	542330000	1078800000	1117100000	1150600000	681020000	676370000	778290000	692570000	664360000	670260000	540790000	506240000	581460000
A5D984	LNFSHGTHEYHAETIK	105.75	-0.3	942.455	2	44.58	734900000	688950000	965660000	238810000	225420000	335810000	1140400000	1533900000	1225400000	544950000	513940000	652940000	1090100000	911150000	816830000	299030000	264020000	352050000
P60174	VTNGAFTGEISPGMIK	104.37	-0.8	811.416	2	88.63	599960000	567990000	934900000	345290000	436520000	468950000	714890000	819130000	759660000	539720000	598120000	670270000	1176000000	882180000	793880000	653600000	725390000	830130000
F1MLB8	ILGADTSVDLEETGR	101.65	0.4	788.397	2	76.29	573490000	571640000	772730000	335500000	529530000	515320000	819150000	1063600000	925540000	474190000	528540000	567640000	1064900000	930700000	913110000	581290000	588350000	715980000
P25705	FENAFLSHVVSQHQALLGTIR	130.35	0.5	1184.13	2	106.94	585080000	593790000	669220000	253100000	241160000	244250000	1047300000	1371400000	970460000	421250000	375210000	507250000	1885100000	1306400000	733790000	399280000	384340000	452820000
P05109	GADVWFK	58.39	0.2	411.719	2	73.58	628360000	663610000	833470000	442180000	532580000	547700000	1184400000	1437200000	1241700000	686340000	792480000	860810000	544620000	481170000	516160000	344690000	347360000	349850000
Q3MHM5	GHYTEGAELVDSVLDVVRK	119.31	-0.6	522.524	4	114.15	539510000	690850000	1140100000	171070000	184480000	148290000	1145600000	1216900000	1121700000	532940000	581020000	480240000	1213200000	1212000000	1164600000	286950000	307600000	271550000
Q2TBR3	EQQEAIEHIDEVQNEIDRLNEQASEEILK	114.49	0.4	1150.56	3	119.51	491380000	431510000	494150000	149280000	200650000	292950000	813730000	1440600000	1226400000	500920000	490510000	541610000	1514500000	1364300000	978410000	474490000	443380000	533880000
P04083	GLGTDEDTLIEILASR	110.47	1	851.945	2	125.94	465990000	557650000	773340000	314900000	415510000	452360000	944300000	1213700000	1133600000	659900000	648690000	680820000	820990000	826730000	819270000	553410000	506840000	545140000
P06733	LAQANGWGVMVSHR	100.19	0.2	763.388	2	73.77	442000000	128940000	1215900000	360110000	418010000	450670000	901780000	758790000	729900000	567370000	668890000	743100000	1212600000	955390000	714540000	531550000	642670000	874870000
P00441	GLTEGLHGFHVHEFGDNTAGC(1)TSAGPHFNPLSR	200	-0.6	880.661	4	87.76	586720000	663760000	821500000	374380000	46280000	474720000	929220000	1322500000	1147300000	528240000	495920000	693650000	1050300000	927920000	745490000	491130000	445560000	491670000	Carbamidomethylation	C21:Carbamidomethylation:1000.00
P37837	ALAGC(1)DFLTISPK	92.88	-1.4	696.862	2	96.06	574770000	526190000	742960000	332930000	427060000	472730000	765700000	960620000	893540000	598490000	631010000	689210000	1223500000	1035000000	1005300000	669640000	642770000		Carbamidomethylation	C5:Carbamidomethylation:1000.00
P05164	DYLPLVLGPTAMR	104.86	-1.2	723.394	2	119.91	895320000	818080000	1722400000	633060000	875070000	790440000	1227800000	1011700000	1134300000	639420000	830530000	947870000	123470000	87249000	85374000	88476000	78261000	109610000
Q2KJD0	AILVDLEPGTMDSVR	94.9	0.3	539.284	3	106.02	712570000	703720000	1252200000	127770000	154670000	162690000	1132400000	1278300000	1229700000	461830000	536170000	543250000	1221500000	979830000	790830000	257590000	253290000	294150000
A0A3Q1LFQ2	IQVLQQQADDAQ(4)ERAER	95.61	-1.4	999.994	2	62.42	643550000	607580000	868960000	384600000	41036000	538750000	994500000	1326700000	1123900000	666470000	667370000	726730000	879890000	762960000	843020000	466290000	31422000	503080000	Deamidation (NQ)	Q12:Deamidation (NQ):55.60
F1MWZ4	QAIIAVTQPR	41.96	0.2	548.827	2	82.79	929950000	1003900000	1473500000	665290000	888160000	712730000	1670200000		1537700000	799430000	829350000	1046300000			147880000	111200000	111410000	137920000
A0A452DIX3	IIYGGSVTGATC(1)K	88.76	-0.9	663.839	2	59.21	579520000	497060000	713100000	322420000	396800000	441630000	817760000	811820000	801220000	549820000	568620000	624490000	1043900000	949290000	950870000	617720000	632520000	717960000	Carbamidomethylation	C12:Carbamidomethylation:1000.00
Q5E9B7	LAALNPESNTAGLDIFAK	107.66	-0.1	922.991	2	114.72	517290000	528210000	657840000	222830000	305480000	338710000	737740000	1014200000	819150000	521000000	618690000	562510000	1157000000	1036600000	966880000	673060000	658440000	696570000
P04040	GAGAFGYFEVTHDITK	107.12	-0.7	856.917	2	90.48	39905000	39984000	232660000	20100000	23480000	27429000	271180000	423770000	313520000	147720000	145000000	163740000	2511400000	2284700000	1902100000	1155900000	1092300000	1235600000
P08670	M(2)FGGPGTASRPSSSR	91.5	-0.7	504.24	3	36.71	395820000	366990000	299900000	251110000		354240000	808350000	953080000	942570000	505830000	365060000	582830000	1422100000	1408500000	1397800000	588700000	584420000	798460000	Oxidation (M)	M1:Oxidation (M):1000.00
P60174	DC(1)GATWVVLGHSER	113.5	-1.9	793.871	2	75.46	590150000	561010000	717120000	295960000	409340000	391410000	809050000	885500000	873740000	512080000	519940000	596270000	1146000000	1066900000	905250000	556600000	548980000	626370000	Carbamidomethylation	C2:Carbamidomethylation:1000.00
Q3MHM5	IMNTFSVVPSPK	90.58	-1.1	660.354	2	89.51	670470000	563480000	1188000000	410740000	448500000	517020000	817830000	697970000	709480000	647540000	759340000	781000000	769230000	557510000	520660000	588360000	629720000	733030000
Q9XSJ4	LAQSNGWGVMVSHR	45.75	-0.4	771.385	2	57.17	500250000	475600000	262500000			311440000	230490000	358250000	1640200000	736270000	591710000	835300000	1549000000	1537700000	1416900000	503150000	521150000	478120000
A0A452DIX3	VAHALAEGLGVIAC(1)IGEK	127.21	-0.9	904.49	2	106.99	529590000	548660000	625380000	242580000	276100000	334980000	822300000	1089600000	947450000	456910000	467250000	513690000	1258900000	1162600000	921510000	573880000	533540000	630460000	Carbamidomethylation	C14:Carbamidomethylation:1000.00
Q9TU25	LAPITYPQGLALAK	92.32	-0.4	728.432	2	104	567880000	537910000	761920000	223330000	346430000	370470000	854830000	1089100000	902900000	532580000	565850000	655560000	1148600000	904090000	897440000	528570000	482180000	563540000
P38657	VVVAENFDEIVNNENK	112.54	-0.8	916.954	2	93.46	807170000	792010000	1118800000	227620000	300610000	298180000	912700000	1308300000	1139400000	399210000	407880000	465450000	1050900000	944990000	841110000	262660000	298490000	314420000
P02675	KREEAPSLRPAPPPISGGGYR	90.56	-1.4	559.554	4	57.5													3022700000	2565800000	2594200000	1799700000		1900900000
Q3MHM5	SGPFGQIFRPDNFVFGQSGAGNNWAK	135.83	-0.5	933.452	3	120.86	685370000	727720000	830350000	440260000	513700000	526570000	946500000	972070000	1086300000	797490000	109070000	123510000	819650000	795570000	619030000	593060000	596370000	565320000
P30740	TFHFNTVEEVHSR	102.54	1	534.927	3	58.96	647190000	652170000	828550000	396980000	384020000	553730000	855120000	1220700000	1091700000	546870000	533960000	572190000	861870000	724660000	709830000	356570000	360580000	409490000
P02675	NSVDELNNNVEAVSQTSSSSFQYMYLLK	144.06	1.2	1056.5	3	123.13				7424200									2752800000	2562600000	2180900000	1415000000	1114900000	1617900000
P02675	AHYGGFTVQNEANK	117.57	0.8	768.366	2	46.87		1000100				3075700							2299100000	2092600000	1978800000	1808000000	1767400000	1674800000
P68871	GTFATLSELHC(1)DK	95.08	-1.6	739.85	2	66.14	1030300000	936650000	1332100000	651830000	842720000	859400000	94984000	114230000	108180000	42030000	44883000	51504000	1226300000	1137900000	1114500000	647350000	675140000	687570000	Carbamidomethylation	C11:Carbamidomethylation:1000.00
A6QLL8	YASIC(1)QQNGIVPIVEPEILPDGDHDLK	111.84	-0.2	1007.51	3	113.82	571820000	578760000	832130000	234290000	254990000	278780000	853140000	1101100000	1009700000	495190000	570330000	638580000	1059700000	922980000	934340000	423000000	389060000	426770000	Carbamidomethylation	C5:Carbamidomethylation:1000.00
Q9MZ13	VNNASLIGLGYTQTLRPGVK	107.41	-1	1051.09	2	95.37	580180000	609490000	717030000	343830000	419620000	379460000	835820000	1160000000	904500000	500600000	505530000	586540000	928870000	852690000	787030000	455620000	495670000	511140000
Q76LV1	EDQTEYLEER	70.16	0.2	656.289	2	52.66	470960000	495440000	608460000	299600000	388830000	359090000	730050000	866260000	777090000	566500000	570850000	647000000	1015500000	1023600000	901790000	550650000	624390000	654860000
P04083	GDRSEDFGVNEDLADSDAR	109.6	-0.8	1034.45	2	62.42	490930000	482230000	625570000	311970000	363740000	386520000	839460000	1081700000	965890000	558190000	644060000	738290000	898630000	852580000	863480000	437460000	453920000	516780000
E1B8K6	FGYVDFESAEDLEK	87.07	0.1	824.873	2	99.3	433820000	452670000	580250000	346300000	450020000	496350000	725800000	836370000	796420000	512820000	529680000	598670000	972570000	951310000	875290000	571030000	654850000	670340000
P05164	RNGFPVALAR	91.44	-0.6	367.549	3	65	718190000	741380000	1159400000	572680000	737030000	749890000	1394300000	1213900000	1226200000	673310000	707260000	860930000	111120000	100540000	116460000	104220000	99777000	126730000
P02675	VYC(1)DMNTENGGWTVIQNR	122.79	2.4	1078.98	2	86.67													2536900000	2065300000	1989400000	1635400000	1501300000	1673800000	Carbamidomethylation	C3:Carbamidomethylation:1000.00
P02679	LTIGEGQQHHLGGAK	101.82	-0.9	773.409	2	38	0												2282900000	2208900000	2058700000	1479000000	1590900000	1774400000
A0A3Q1MG04	KKEEAPSLRPVPPPISGGGYR	45.76	-12.2	559.555	4	57.46													3443600000	362100000	2939900000	2078400000	2219600000	315420000
A6QLL8	RLQSIGTENTEENRR	88.37	1.1	451.483	4	34.56	485250000	474840000	722870000	313010000	112280000	456860000	870090000	1147200000	1006600000	550820000	527480000	662440000	1047700000	782420000	797880000	450070000	504490000	439790000
P05164	LMEQYGTPNNIDIWMGGVSEPLK	117.35	0.7	1296.63	2	122.39	824910000	862490000	1871300000	624430000	797850000	858370000	745670000	920390000	799130000	637530000	861510000	859830000	128770000	38873000	89849000	125320000	115410000	184210000
P13727	GGHC(1)VALC(1)TR	74.18	-1.1	565.763	2	32.15	1288900000	815160000	1824700000	524290000	503890000	187150000	1565000000	728670000	1646900000	473470000	821290000	920930000	8371500	8342300	8734900	3420400	3788000	4157600	Carbamidomethylation	C4:Carbamidomethylation:1000.00;C8:Carbamidomethylation:1000.00
A5D7J6	SGTIFDNFLITNDEAYAEEFGNETWGVTK	103.37	0.2	1090.17	3	129.92	808470000	907020000	1342700000	404890000	378870000	498550000	864270000	1350700000	964230000	551590000	367200000	550240000	667210000	665210000	494120000	221650000	92393000	194550000
P11116	A(3)C(1)GLVASNLNLKPGEC(1)LR	91.92	-1.2	1007.51	2	102.46	232730000	327710000	557250000				1000100000	1367600000	1167300000	513050000	393830000	521520000	1772000000	1508300000	1386700000	566810000			Acetylation (Protein N-term); Carbamidomethylation	A1:Acetylation (Protein N-term):1000.00;C2:Carbamidomethylation:1000.00;C16:Carbamidomethylation:1000.00
F2Z4C1	QLFHPEQLITGK	100.93	0	705.891	2	78.05	518200000	477890000	694810000	231900000	349490000	319410000	927890000	1117400000	951080000	524180000	558440000	598020000	957170000	834940000	828090000	429680000	441070000	486640000
P13796	VNDDIIVNWVNETLR	105.24	-2.1	900.466	2	127.05	473270000	451660000	608370000	286540000	388570000	351950000	1069100000	1487800000	996790000	533040000	560570000	545590000	808890000	695770000	694630000	430280000	393530000	463910000
Q9XSJ4	SGETEDTFIADLVVGLC(1)TGQIK	133.05	-0.2	1177.08	2	131.75	445690000	827690000	768490000	56951000		67710000	905370000	1925100000	1013100000	328060000	379460000	495020000	1324800000	1419400000	779950000	166140000	120590000	193290000	Carbamidomethylation	C17:Carbamidomethylation:1000.00
Q3T160	MSVQPTVSLGGFEITPPVVLR	124.76	0.2	1114.11	2	127.64	523160000	434410000	652460000	327100000	344380000	352550000	1199400000	839990000	781960000	434700000	498620000	553750000	1117200000	814390000	636850000	466860000	586590000	641290000
P29401	TSRPENAIIYNNNEDFQVGQAK	122.13	-0.8	836.741	3	73.19	630120000	612440000	721550000	304050000	412200000	427340000	983070000	1170900000	1136000000	608660000	632750000	744530000	684680000	567950000	583110000	305240000	311580000	352680000
P09211	PPYTVVYFPVR	95.08	-0.4	669.366	2	104.89	506680000	587510000	786520000	22926000		21926000	1009900000	1166900000	1065000000	268470000	313070000	405240000	1723300000	1236500000	1248900000	246970000	242970000	332430000
P07195	LIAPVAEEEATVPNNK	102.87	-0.4	847.951	2	77.11	479950000	442530000	682500000	319650000	453510000	453960000	720620000	734290000	826240000	507560000	500870000	576320000	875560000	905650000	875560000	566080000	598580000	621540000
Q2HJ65	NGPLEVAGAAVSAGHGLPAK	117.43	-1.6	908.488	2	78.63	606420000	563810000	702010000	309890000	392350000	399650000	589730000	758970000	643000000	481310000	563650000	641420000	1083400000	994760000	936300000	446140000	443460000	543380000
A6QLL8	GILAADESTGSIAK	86.39	-0.2	666.854	2	66.69	577690000	531810000	649610000	359990000	379810000	453310000	812210000	886940000	807020000	548600000	585660000	694510000	771090000	694150000	718070000	515390000	527740000	582620000
P28801	DQQEAALVDMVNDGVEDLR	111.98	-1.1	1058.99	2	122.11	395920000	355990000	560670000	155230000	218190000	217700000	682260000	784760000	647830000	411590000	466470000	445600000	1308200000	1353000000	1193600000	655590000	572410000	645180000
P00432	FSTVAGESGSADTVRDPR	60.27	-0.6	617.966	3	53.26	158650000	154900000	210800000	49553000		78778000	244730000	311600000	292140000	141660000	125260000	137390000	2485800000	2220200000	1772000000	868280000	936850000	815400000
Q9Y2Y8	DFQC(1)PREEDIVEVQGSPR	114.44	1.3	721.005	3	73.83	1200400000	1269200000	1634700000	797840000	974900000	1041400000	688490000	931970000	817010000	527760000	422120000	548300000							Carbamidomethylation	C4:Carbamidomethylation:1000.00
P04083	GVDEATIIDILTK	97.09	-0.5	694.387	2	123.59	586470000	457580000	683810000	279610000	382130000	321510000	788840000	1048000000	835910000	524470000	583650000	610710000	752040000	747630000	797100000	502210000	450130000	456090000
P04075	YTPSGQAGAAASESLFVSNHAY	101.57	-1.1	1114.52	2	95.03	569390000	615070000	719500000	215040000	135650000	287170000	804660000	1123700000	946100000	521050000	571810000	598980000	894390000	803750000	830060000	393470000	358620000	374700000
Q5E9F7	A(3)SGVAVSDGVIK	62.92	0.8	572.814	2	80.3	516790000	437410000	763750000	272260000	278640000	331670000	1075100000	1019800000	1016600000	490000000	505370000	555370000	736400000	743260000	800200000	359790000	418290000	432410000	Acetylation (Protein N-term)	A1:Acetylation (Protein N-term):1000.00
E1B8K6	GFGFVDFNSEEDAK	99.96	0.1	781.344	2	94.49	447600000	456410000	583130000	299570000	416380000	412840000	653970000	825050000	750120000	523050000	543040000	604030000	892480000	852920000	781490000	570280000	534420000	588130000
Q2KJD0	ISVYYNEATGGK	90.98	-0.2	651.322	2	57.32	718530000	647130000	906460000	103210000	122510000	130080000	1078100000	1459100000	1314100000		477870000	543900000	1047300000	881850000	883910000		186920000	201860000
P11678	IVYEGGIDPILR	91.21	-0.1	672.88	2	96.98	844500000	902580000	1327200000	585070000	835380000	671640000	1009900000	1262300000	987070000	579740000	636830000	791240000	26598000	21129000	19497000	13569000		16384000
P09867	RGFAFVTFDDHDSVDK	104	-0.4	619.292	3	75.96	474690000	474980000	663050000	207710000	259800000	311160000	797830000	1159400000	864520000	477310000	529330000	587290000	1026100000	764420000	680970000	391520000	390990000	420230000
Q2HJ86	ELIDLVLDR	55.63	-0.6	543.313	2	104.68	412370000	429650000	642140000	234750000	273370000	268290000	806140000	982700000	945630000	526390000	563540000	567200000	1027900000	866730000	730900000	391070000	382520000	418980000
P05164	QALAQISLPR	93.97	0.9	548.828	2	79.43	951430000	1023600000	11759000	25426000	923110000	737570000	1678800000	1539300000	1545700000	815060000	842810000	21755000	159380000	140130000		3532000	3371500	3515300
P30740	IPELLASGMVDNMTK	118.06	0.3	809.913	2	106.21	608970000	551840000	1073200000	268970000	306200000	404090000	735860000	761930000	732850000	516370000	549810000	629770000	796960000	621210000	517810000	423480000	409830000	484950000
A6QPT4	DHGLPGYNAWR	94.49	0	643.307	2	71.03	890210000	868280000	1093500000	647230000	842380000	745050000	901470000	1101400000	1029600000	511890000	577230000	763790000	77435000	65618000	70124000	66487000	51691000	76782000
P06748	DELHIVEAEAMNYEGSPIK	107.84	-1.2	1073.01	2	106.01	665440000	683250000	900730000	99872000	114060000	120820000	926060000	1016800000	1058400000	277640000	311750000	325900000	1162500000	836850000	1120300000	234110000	237570000	287140000
A0A140T894	TAFDEAIAELDTLNEESYK	114.08	-0.2	1080	2	124.23	470050000	411560000	547360000	248660000	356070000	309600000	755820000	877130000	775310000	416020000	478260000	470530000	976290000	813970000	932580000	490680000	477660000	499140000
A0A3Q1MDT7	ISGLIYEETR	70.01	-1	590.813	2	72.64	384990000	422840000	527170000	400390000	450140000	459190000	675460000	841200000	698680000	291900000	335520000		1083400000	999640000	987860000	575870000	556040000	606300000
Q05315	NMPFQDGQEFELSISVLPDK	111.05	-0.6	765.371	3	124.31	1220000000	1288600000	1740500000	764720000	586910000	834000000	579880000	923580000	601700000	648530000	541070000	370650000	32505000	35960000	14910000	35170000	13436000	55119000
E1BEG2	LFIGGLSFETTDDSLREHFEK	95.89	-2	611.054	4	108.81	422000000	545710000	561450000	278310000		358340000	854720000	1152200000	967230000	469390000	370180000	436730000	1043300000	922950000	660440000	413090000	404180000	417780000
P80311	TVDNFVALATGEK	88.16	0.3	455.574	3	94.91	572000000	566090000	844390000	247240000	323520000	307930000	711110000	899640000	775740000	363100000	370280000	403300000	1036800000	899280000	845080000	351940000	357040000	393420000
P37837	LLGELLQDNAK	75.14	0.3	607.343	2	81.17	566200000	501000000	504480000	316700000	361970000	386100000	666400000	608610000	579660000	508860000	474140000	535300000	827100000	777240000	823110000	582140000	574000000	643790000
Q3T0B6	AFVDFLSDEIK	82.83	-0.3	642.329	2	111.21	446550000	402380000	605380000	294280000	387220000	386750000	621510000	801020000	639140000	402420000	436550000	466500000	1033500000	900930000	789920000	533830000	525320000	558380000
A5D7J6	VHVIFNYK	94.07	-0.4	510.287	2	60.29	842300000	802880000	1092400000	395810000	429830000	469390000	906840000	1075700000	971000000	398370000	336930000	406250000	619740000	584670000	279720000	182890000	183810000	234390000
P00338	DLADELALVDVIEDK	102.22	0.6	829.429	2	127.49	332890000	401370000	553520000	240830000	331990000	324600000	924600000	1083400000	763890000	440880000	442110000	529620000	909990000	734460000	770180000	467350000	402790000	464320000
Q3SX47	GFAFVQYVNER	99.04	-1.5	665.332	2	98.22	491840000	533790000	735000000	157450000	196780000	205170000	813740000	1089000000	850870000	454400000	449820000	499900000	1093800000	906690000	746990000	295830000	274460000	318270000
P14618	TATESFASDPILYRPVAVALDTK	127.23	-1.2	1233.15	2	112.99	657840000	740250000	982460000				1363200000	1682200000	1436000000	47737000	62792000	68523000	1144400000	953430000	972620000
P00829	AIAELGIYPAVDPLDSTSR	108.86	-1.2	663.348	3	119.18	387670000	395190000	552330000	223500000	404420000	380420000	726550000	934390000	783520000	360880000	370700000	442290000	1031400000	883960000	878450000	444010000	384100000	513660000
Q2HJ60	RGFGFVTFDDHDPVDK	111.62	0.1	463.722	4	82.9	480750000	509430000	600540000	197280000	219700000	244720000	899390000	1208500000	1021200000	456830000	499370000	534710000	877570000	845340000	693220000	326260000	118890000	343010000
A6QPT4	YGHTLIQPFMFR	98.25	0.7	755.388	2	98.27	646530000	626050000	1662200000	640150000	697570000	668890000	934120000	803670000	730710000	552880000	567460000	698840000	108370000	57395000	40919000	204200000	216480000	217390000
P63103	FLIPNASQAESK	71.6	-0.9	652.845	2	71.67	477790000	400560000	580880000	276300000	387130000	389690000	699920000	817180000	759570000	549910000	534650000	609180000	777140000	688580000	658940000	461620000	469620000	498960000
Q5E9F5	DDGLFSGDPNWFPK	89.21	-0.9	797.861	2	119.66	331180000	315410000	407520000	225830000	267880000	285200000	766740000	1057800000	863610000	566360000	516870000	614650000	923520000	786250000	789040000	444280000	398180000	470860000
P60174	QSLGELIGTLNAAK	103.36	-0.4	707.898	2	106.99	381440000	400520000	462080000	282920000	349190000	357710000	576980000	646330000	627760000	447190000	434050000	461750000	1297400000	883450000	730970000	593760000	536330000	539410000
P40673	KHPDSSVNFAEFSK	88.79	-0.6	398.948	4	59.34	479340000	457320000	678570000	311180000	296930000	419380000	858510000	961760000	866890000	547740000	568200000	629570000	649710000	547230000	568520000	337710000	353080000	417800000
Q1JPB0	KIEQ(4)QLTLEK	52.66	-1.2	615.85	2	51.36	539860000	498820000	720890000	273930000	109620000	366850000	721740000	1037100000	910390000	478580000	519250000	565090000	784550000	695770000	589380000	365150000	346020000	398930000	Deamidation (NQ)	Q4:Deamidation (NQ):10.11
P20700	TTIPEEEEEEEEAAGVVVEEELFHQQGTPR	147.27	-0.3	853.648	4	121.82	590020000	530550000	628580000	408580000		562160000	780240000	980790000	843230000	524120000	580640000	533400000	606630000	610500000	648980000	355010000	351090000	376070000
A0A3Q1LSN0	FSLVGIGGQDLNEGNR	106.23	0.3	838.424	2	98.86	409540000	405890000	579830000	274770000	349760000	381790000	700250000	946860000	786960000	582960000	605770000	656400000	715480000	659340000	595210000	417990000	394400000	440970000
Q3MHM5	LTTPTYGDLNHLVSATMSGVTTC(1)LR	125.96	1.4	1354.67	2	122.01	108200000	464170000	69013000	80690000	13936000	71183000	1871800000	1994100000	786340000	355180000	433570000	426750000	1307000000	1162400000	645630000	37188000	29432000	45080000	Carbamidomethylation	C23:Carbamidomethylation:1000.00
P27797	LFPNSLDQTDMHGDSEYNIMFGPDIC(1)GPGTK	131.02	-1	1152.84	3	118.32	795750000	764190000	1374300000	532860000	369260000	926270000	756290000	222350000		526380000	664350000	492350000	858120000			464710000	467870000	669780000	Carbamidomethylation	C26:Carbamidomethylation:1000.00
F2Z4C1	AYHEQLSVAEITNAC(1)FEPANQMVK	132.49	0.5	1375.65	2	104.63	492490000	480110000	874440000	146070000	254810000	234210000	814620000	881920000	724770000	414710000	514060000	606990000	882170000	790230000	659090000	347470000	321400000	413220000	Carbamidomethylation	C15:Carbamidomethylation:1000.00
Q01518	AGAAPYVQAFDSLLAGPVAEYLK	130.9	-0.4	1176.12	2	133.25	285870000	523070000	595740000	11811000	13982000	223210000	1109700000	1312200000	1170800000	447070000	725540000	807570000	808060000	719910000	628930000	246850000	76098000	134350000
Q3SZR8	NPPGFAFVEFEDPRDAADAVR	102.32	-0.4	774.038	3	108.37	443030000	429920000	591900000	275060000		415170000	664220000	814420000	751850000	447760000	517480000	539650000	839300000	804010000	723170000	558270000	478490000	546460000
Q3T0P6	VSHVSTGGGASLELLEGK	123.76	0.2	870.96	2	73.98	414440000	444460000	596060000	172350000	206880000	263380000	835630000	1056600000	975070000	392700000	392220000	461570000	882510000	862200000	733370000	373690000	354320000	421730000
A6QLB7	SALFAQINQGESITHALK	106.31	-1.2	964.514	2	93.27	523810000	494540000	597240000	277190000	344260000	336530000	864170000	1168000000	900020000	473620000	475660000	520970000	687240000	585670000	527290000	325600000	312610000	328430000
P00558	AC(1)ANPAAGSVILLENLR	119.1	-0.8	884.972	2	116.15	449210000	497280000	711870000	13335000	20290000	55958000	925640000	1245700000	1111400000	295880000	343260000	357370000	1377600000	1120000000	1054200000	49671000	47250000	51125000	Carbamidomethylation	C2:Carbamidomethylation:1000.00
P02679	VELEDWNGR	66.4	-1.6	373.18	3	68.11	2045200					0							2051200000	1801200000	1813500000	1308800000	1206300000	1523200000
A6QPT4	QNQIAVDEIR	74.68	-0.2	593.315	2	62.38	711120000	700840000	996040000	652990000	804430000	730780000	1024000000	920760000	908840000	549610000	551530000	584280000	87231000	82606000	89138000	86562000	68749000	116960000
P19120	DAGTIAGLNVLR	82.09	0.4	600.341	2	91.38	405090000	428120000	537390000	239530000	320700000	353980000	658710000	778090000	670260000	449940000	437950000	486690000	842490000	749000000	786320000	526490000	472560000	507700000
P30101	FLQDYFDGNLK	84.1	0.1	680.333	2	97.08	552920000	539200000	742880000	394760000	527090000	534000000	626340000	831930000	698390000	438200000	446970000	478440000	641080000	572960000	533390000	363180000	351610000	367760000
E1BF20	STGEAFVQFASQEIAEK	116.86	0.4	921.45	2	110.8	449280000	455880000	668800000	206050000	247270000	261410000	696350000	911850000	740510000	452010000	460900000	528500000	884370000	797680000	809010000	360360000	323170000	377660000
P06702	LTWASHEK	63.18	-0.3	486.251	2	35.73	480380000	460230000	727940000	179960000	228310000	241580000	1351300000	1391900000	1322600000	425010000	409240000	507090000	560780000	488200000	449350000	121900000	129200000	140610000
P02675	MGPTELLIEMEDWKGDK	111.15	1.9	996.478	2	119.55													2325700000	1630700000	1316100000	1078700000	1748500000	1514800000
Q01518	LSDLLAPISEQIK	96.03	0.3	476.276	3	107.78	541540000	485400000	673140000	238920000	334040000	275060000	806970000	935820000	912420000	523080000	493490000	598090000	780320000	548450000	520100000	315430000	279540000	334990000
P14174	PM(2)FIVNTNVPR	86.25	0.4	652.345	2	82.37	333650000	365100000	128520000	156440000	216420000	256390000	726540000	1157000000	940880000	459450000	409600000	502620000	960210000	966910000	920350000	379210000	344550000	363440000	Oxidation (M)	M2:Oxidation (M):1000.00
P19120	STAGDTHLGGEDFDNR	114.42	0.2	846.367	2	45.09	413350000	408340000	549880000	277560000	366040000	375270000	601770000	655140000	696220000	432810000	460510000	460250000	836890000	664890000	730480000	525400000	506790000	609210000
Q0VCX2	ITPSYVAFTPEGER	80.41	-1.7	522.931	3	86.19	596450000	558670000	797000000	302780000	372750000	366760000	642730000	927280000	738110000	361180000	350690000	422270000	772440000	648460000	616790000	338280000	331200000	393140000
P11678	TC(1)AQLPPC(1)FPIK	97.89	-0.8	716.359	2	93.38	692120000	779170000	1359800000	321560000	458320000	359030000	1335700000	1270500000	1126700000	473290000	580490000	762640000							Carbamidomethylation	C2:Carbamidomethylation:1000.00;C8:Carbamidomethylation:1000.00
Q5E947	HGEVC(1)PAGWKPGSDTIKPDVQK	118.48	-1	602.302	4	59.9	346710000	333820000	485530000	235810000	315080000	351440000	562470000	680490000	668380000	422160000	452970000	443160000	974940000	822910000	764990000	509590000	532130000	595170000	Carbamidomethylation	C5:Carbamidomethylation:1000.00
Q2HJ60	EDTEEHHLRDYFEEYGK	88.1	0	1098.98	2	66.02	349530000	332340000	498460000	295070000	39822000	401280000	661770000	900770000	817820000	399530000	444010000	513820000	824580000	820090000	724880000	446940000	527380000	498920000
P14174	LLC(1)GLLAER	66.09	0.4	522.797	2	89.95	386410000	372600000	573060000	207610000	272510000	252170000	684570000	793530000	689860000	402260000	408770000	455050000	969640000	813610000	781680000	479030000	447020000	506310000	Carbamidomethylation	C3:Carbamidomethylation:1000.00
A6QPT4	YQPM(2)Q(4)PNPR	73.31	-0.6	574.263	2	34.79	625670000	514510000	741500000	637000000	646350000	793910000	1079800000	965450000	1119600000	542880000	536850000	677820000	111080000	98164000	115480000	87970000	99131000	98060000	Oxidation (M); Deamidation (NQ)	M4:Oxidation (M):1000.00;Q5:Deamidation (NQ):14.63
P02671	DSDWPFC(1)SDEDWNYK	122.33	-0.3	982.375	2	111.99				7040100									1837200000	1606700000	1659400000	1421400000	1469700000	1470000000	Carbamidomethylation	C7:Carbamidomethylation:1000.00
P35579	IAEFTTNLTEEEEK	91.48	-0.7	827.396	2	77.39	498310000	514860000	678050000	309300000	393000000	448110000	717180000	1020900000	868920000	520700000	498870000	618230000	540410000	469200000	422970000	292450000	284910000	335010000
P16401	ERNGLSLAALK	69.9	-1.1	391.231	3	67.27	337210000	282080000	393940000	680870000	420200000	768290000	165540000	180720000	171110000	602550000	607580000	681530000	800460000	714950000	737480000	609150000	692630000	574520000
P62261	AAFDDAIAELDTLSEESYK	113.1	-1	1044.49	2	124.47	366060000	355240000	464490000	297540000	406580000	377090000	576270000	623960000	569300000	459410000	464990000	518640000	876490000	709790000	727300000	564290000	481100000	582000000
P04040	LGPNYLHIPVNC(1)PYR	105.11	0.7	906.965	2	93.31	113900000	120950000	169200000	88052000	112580000	110890000	171950000	240300000	208620000	122820000	120750000	150100000	1847300000	1546100000	1371000000	873380000	969160000	1075600000	Carbamidomethylation	C12:Carbamidomethylation:1000.00
P04040	NAIHTFVQSGSHLAAR	111.61	-0.2	570.301	3	60.11	123640000	111930000	97932000	51916000	3435700	4115300	139460000	164650000	227270000	73166000	108380000	133360000	2083000000	1791100000	1596800000	966300000	911840000	739400000
P09382	FNAHGDANTIVC(1)NSK	121.77	-0.8	824.38	2	44.21	270520000	251740000	239060000	156840000	172630000	201360000	683260000	771040000	654130000	436160000	456570000	531490000	1086700000	870660000	906580000	506440000	513430000	607300000	Carbamidomethylation	C12:Carbamidomethylation:1000.00
F1MWU9	VEILANDQGNR	74.89	-0.5	614.817	2	47.69	638790000	486320000	655100000	201840000	204280000	249450000	762550000	738080000	754180000	355080000	378040000	414900000	807190000	757000000	788390000	352090000	335500000	421450000
P09211	ALPGQLKPFETLLSQNQGGK	110.64	-0.1	1063.58	2	109.81	266220000	243890000	323780000	177910000	240280000	247550000	567280000	704650000	620790000	337460000	275830000	339880000	1289900000	1125900000	858200000	515550000	589590000	526070000
P04406	LVINGNPITIFQER	98.67	1.1	538.638	3	118.35	464590000	585530000	803380000	72062000	101890000	109890000	867460000	1161400000	1067500000	307490000	321840000	371860000	933530000	802080000	701550000	173870000	148320000	253590000
Q3MHM5	FPGQLNADLRK	77.25	-0.1	420.235	3	62.74	408530000	375030000	545370000	229870000	296270000	315750000	787870000	897280000	849940000	467350000	443340000	534420000	730990000	612020000	622170000	368980000	335600000	422850000
Q2HJ49	IGFPWSEIR	75.69	-1.1	552.795	2	111.06	382150000	383020000	538930000	225950000	346530000	364840000	724840000	879260000	763370000	492930000	495510000	608990000	709070000	564060000	488720000	412190000	421220000	431820000
P42899	LASVPAGGAVAVSAAPGSAAPAAGSAPAAAEEK	102.87	0.7	1387.72	2	84.79	675920000	719180000	794510000				985940000	1397600000	1257300000	79914000	68159000	100780000	1169500000	1050900000	890550000	6175700	4622400	8936200
Q3T0D0	GSYGDLGGPIITTQVTIPK	118.98	-0.3	959.02	2	107.1	358350000	399080000	565110000	180640000	251590000	233520000	698950000	912130000	729910000	433540000	445140000	505150000	925040000	735710000	707360000	372600000	342040000	409270000
A0A140T897	VPQVSTPTLVEVSR	95.62	-0.1	756.425	2	87.48	788440000	689300000	1036600000	577080000	728500000	709990000	569990000	742850000	619060000	316840000	318880000	379440000	377260000	328780000	315650000	214930000	214980000	243410000
P04075	PYQYPALTPEQK	90.84	-2.8	717.865	2	71.51	599680000	626850000	756130000	11995000	427800000	480050000	876920000	865860000	0	579270000	610020000	660550000	761480000		827400000	542210000	530310000	11877000
P62157	DGNGYISAAELR	89.6	-1.1	633.309	2	69.61	584380000	590070000	696150000	124140000		0	851150000	1107800000	1033600000	332830000	388040000	405090000	900060000	765030000	797440000	197680000	185220000	208610000
Q3MHM5	IREEYPDR	66.27	-0.3	539.27	2	30.91	388420000	399960000	522450000	268280000	322110000	405570000	699610000	810740000	728380000	462610000	508880000	570700000	673690000	596710000	559800000	390520000	424340000	410610000
P05307	HNQLPLVIEFTEQTAPK	117.11	-2.1	983.024	2	109.12	589020000	666390000	736660000	220710000	311430000	289810000	657430000	846220000	735740000	292120000	259890000	298220000	831860000	767100000	642110000	331960000	302210000	336000000
P00432	GPLLVQDVVFTDEMAHFDRER	133.74	0	619.309	4	115.79	99279000	108710000	145700000	41780000	58714000	62620000	172440000	241270000	196980000	75414000	106340000	116800000	2020200000	1610700000	1299400000	896730000	919770000	924010000
Q5E9F5	TLMNLGGLAVAR	91.34	-0.4	405.901	3	101.11	345070000	330800000	675000000	197830000	235080000	213130000	656300000	737010000	660500000	495100000	513620000	576890000	915630000	634370000	527830000	427360000	447140000	504650000
Q56K14	ALANVNIGSLIC(1)NVGAGGPAPAAGAAPAGGPAPSTAAAPAEEK	99.93	0.6	1270.32	3	119.82	385000000	501730000	602500000	204680000		245280000	811830000	914020000	978430000	241550000	257690000	324170000	954200000	926020000	753250000	296800000	326630000	368000000	Carbamidomethylation	C12:Carbamidomethylation:1000.00
P24158	LFPDFFTR	77.3	0	521.771	2	109.29	255010000	300870000	482650000	222310000	310470000	302190000	591590000	760370000	636330000	305430000	310670000	366620000	1023100000	880060000	803340000	479480000	451830000	582100000
P02679	ASTPNGYDNGIIWATWK	98.61	-0.9	947.459	2	110.33				1841300									1529800000	1694600000	1656600000	1416400000	1350100000	1400200000
Q3MHM5	EIVHLQAGQC(1)GNQIGAK	118.41	-0.1	911.965	2	54.59	512410000	459900000	671000000	162930000	194330000	199650000	795360000	898790000	867820000	419930000	431500000	518980000	747850000	684600000	660720000	264690000	196410000	360040000	Carbamidomethylation	C10:Carbamidomethylation:1000.00
P05307	VDATEESDLAQQYGVR	102.36	-0.8	890.92	2	78.16	498150000	557990000	813930000	302550000	357740000	441490000	623460000	800990000	732110000	307430000	288450000	351470000	790710000	696590000	649930000	302500000	172100000	344890000
P11678	TNYLGLLAINQR	109.35	0.4	688.387	2	109.92	777260000	892890000	1353000000	387190000	505640000	412810000	994100000	1174500000	851950000	479230000	502820000	636730000		21741000				20219000
Q0VCX2	SQIFSTASDNQPTVTIK	94.18	-1.5	918.969	2	82.43	574600000	555660000	673670000	360590000	480850000	485520000	603300000	773540000	669690000	337720000	366950000	395170000	607140000	571570000	516270000	330540000	313950000	380690000
P30740	TYNFLPEFLVSTQK	98.94	0	562.963	3	122.71	441850000	426230000	626980000	338760000	404320000	339110000	651930000	813030000	822990000	437840000	450600000	482150000	515900000	567050000	590520000	376980000	302960000	403770000
Q5E9B7	LC(1)PGGQLPFLLYGTEVHTDTNK	102.44	-0.5	820.745	3	115.67	430370000	404360000	597460000	253930000	12719000	322710000	580940000	807250000	680750000	388020000	447520000	523600000	795860000	718040000	619950000	484440000	431850000	490900000	Carbamidomethylation	C2:Carbamidomethylation:1000.00
P08246	GGHFC(1)GATLIAPNFVMSAAHC(1)VANVNVR	125.6	0.6	594.892	5	118.44	211790000	444420000	995470000	575440000	724380000	677460000	679550000	619770000	563930000	366750000	297900000	347730000	672410000	427200000	86996000	372720000	408410000	492630000	Carbamidomethylation	C5:Carbamidomethylation:1000.00;C21:Carbamidomethylation:1000.00
A0A3Q1LSN0	AYYHLLEQVAPK	104.17	0.4	716.385	2	81.51	262390000	494130000	744800000	289190000	406740000	428290000	900150000	1196200000	897120000	585950000	579950000	656700000	389650000	349910000	0	248960000	262810000	246800000
F1N169	ANLPQSFQVDTSK	74.34	1.6	717.866	2	72.92	593520000			329310000	415380000		867880000	865860000	843260000	579270000	605150000	654350000	761480000	756720000		530820000	522290000	611160000
Q3MHM5	LAVNMVPFPR	79.08	-1.2	572.32	2	101.39	561320000	486440000	925720000	112590000	134300000	125130000	793640000	840580000	723760000	398780000	413520000	465660000	855900000	667970000	617290000	229930000	253770000	305310000
Q76LV1	HNDDEQYAWESSAGGSFTVR	131.1	-0.1	1128.48	2	82.85	260210000	265440000	330790000	260850000	278170000	282980000	488330000	620490000	625720000	426270000	501440000	539230000	773650000	834050000	708030000	553150000	493690000	635280000
P10153	DPPQYPVVPVHLDR	110.12	0.6	816.429	2	84.87	470580000	535160000	826800000	303550000	417000000	367460000	1119300000	1137900000	983100000	533360000	636310000	802570000	175420000	147410000	150940000	70755000	65495000	91417000
Q3SX47	MIAGQVLDINLAAEPK	100.72	-0.2	841.961	2	112.01	321680000	326090000	586510000	146460000	228550000	244610000	685530000	649830000	654180000	356840000	426680000	513220000	983750000	690530000	551870000	406330000	525680000	534450000
Q0VCX2	DNHLLGTFDLTGIPPAPR	120.42	-2.1	967.508	2	114.12	507510000	450540000	694240000	353050000	482080000	532720000	525410000	709820000	630450000	317350000	312060000	377240000	688510000	610750000	563950000	366340000	338600000	371870000
Q5E9B1	VIGSGC(1)NLDSAR	83.79	-1	624.803	2	44.45	484070000	355880000	507820000	321970000	311060000	408390000	615420000	548720000	565120000	423530000	433840000	490280000	594080000	571430000	614180000	514270000	468560000	599080000	Carbamidomethylation	C6:Carbamidomethylation:1000.00
A0A3Q1LSN0	EGIC(1)AIGGTSEQSSVGTQHSYSEEEK	118.92	-0.1	924.075	3	62.07	431640000	441280000	585090000	198500000	266500000	269850000	781780000	852590000	780390000	430130000	422520000	409200000	737750000	592710000	577740000	347190000	283500000	379770000	Carbamidomethylation	C4:Carbamidomethylation:1000.00
P48616	SRLGDLYEEEMR	98.77	0.2	749.354	2	71.63	296880000	308980000	543070000	223140000	252110000	329140000	455590000	496390000	457670000	325640000	375240000	368770000	917050000	763950000	758250000	575670000	630510000	701680000
P20160	HFC(1)GGALIHAR	112.89	-0.4	413.545	3	44.92	424550000	400410000	731840000	301980000	374110000	415270000	237830000	255760000	201800000	93220000	101600000	129210000	1328800000	1051700000	888880000	565540000	562500000	703330000	Carbamidomethylation	C3:Carbamidomethylation:1000.00
P29401	SVPTSTVFYPSDGVATEK	91.61	-1.8	942.963	2	82.92	488910000	550370000	694840000	138360000	180220000	172660000	842850000	1146800000	1056400000	415090000	393610000	446430000	618560000	501070000	479630000	198000000	185680000	240980000
P01966	M(2)FLSFPTTK	76.97	-0.1	544.278	2	84.96	746030000	765230000	657100000	467730000	613910000	688400000	103170000	151760000	134550000	56148000	48197000	50912000	955010000	972640000	954110000	544160000	416500000	420200000	Oxidation (M)	M1:Oxidation (M):1000.00
A6QPT4	QNQIAVDEIRER	80.45	-0.9	735.886	2	54.74	516350000	518220000	818050000	520400000	704260000	665260000	797150000	974130000	827600000	495370000	657810000	655820000	90873000	120440000	102580000	99861000	73257000	94542000
P11678	RRPLLGASNQALAR	97.21	0.7	508.303	3	44.79	704970000	663800000	1090500000	409710000	604130000	526100000	1069800000	1086300000	877910000	473470000	505610000	688900000	21354000		1418300	1968600	0
P13727	WNFAYWAAHQPWSR	103.71	0.2	910.424	2	117.1	463290000	904540000	763300000	173210000	368560000	370980000	1470300000	1151400000	1359700000	247380000	632820000	794600000	7088400	4896000
F1MLB8	RTGAIVDVPVGEELLGR	111.15	-0.3	594.335	3	95.86	386510000	276790000	632720000	287860000	302660000	336280000	470780000	743820000	671490000	275500000	295090000	324350000	970960000	649360000	718180000	450590000	428570000	477850000
P19120	GPAVGIDLGTTYSC(1)VGVFQHGK	129.29	-0.7	1132.06	2	102.17	359650000	366930000	443110000	177780000	231050000	216130000	596850000	750220000	687820000	436120000	400450000	439000000	903060000	805920000	651300000	382870000	370670000	445930000	Carbamidomethylation	C14:Carbamidomethylation:1000.00
P09867	SHFEQWGTLTDC(1)VVMRDPNTK	121.63	-0.3	841.058	3	89.92	393410000	415950000	630240000	123660000	141840000	169970000	679090000	800410000	640050000	395710000	454730000	512220000	939460000	774640000	653370000	318120000	299240000	318530000	Carbamidomethylation	C12:Carbamidomethylation:1000.00
P02679	FFTSHNGMQFSTWDNDNDK	158.3	0	1145.98	2	86.92				1838600									1962100000	1529600000	1293500000	1155100000	1188300000	1507200000
Q3T0D0	IILDLISESPIK	74.09	-0.2	670.905	2	116.74	432090000	466130000	531940000	121420000	124980000	124930000	698900000	1061200000	946890000	332150000	282640000	298830000	1010500000	834590000	739040000	212670000	174560000	233000000
A0A3S5ZPM3	VGTGEPC(1)C(1)DWVGDEGAGHFVK	115.17	-0.8	1138.99	2	80.31	430800000	410090000	592020000	186210000	231460000	248070000	604440000	758090000	655500000	359350000	427970000	454780000	796840000	647230000	650570000	359910000	363610000	444280000	Carbamidomethylation	C7:Carbamidomethylation:1000.00;C8:Carbamidomethylation:1000.00
P42899	NIEDVIAQGIGK	81.18	-0.3	628.846	2	93.17	410350000	386880000	534420000	271380000	318390000	311280000	631750000	769790000	642390000	385030000	405610000	421490000	739860000	629350000	589320000	389740000	383480000	383720000
Q76LV1	IRYESLTDPSK	90.59	-0.5	436.898	3	52.85	376320000	340120000	446790000	166350000	202110000	213920000	642230000	631410000	631800000	384150000	393600000	455430000	866530000	751610000	744370000	425300000	460170000	466170000
P12763	HTFSGVASVESSSGEAFHVGK	123.37	-0.3	1060.51	2	71.82	610630000	605170000	932670000	534440000	696500000	792650000	536700000	738640000	643000000	283740000	301940000	330000000	305550000	249630000	263890000	222970000	223060000	268640000
P30086	WSGPLSLQEVDEQPQHPLHVTYAGAAVDELGK	146.23	-0.8	868.684	4	108.66	339000000	315430000	452960000	142770000	198110000	180700000	582230000	635850000	651160000	296870000	309910000	388190000	1010000000	874470000	832330000	389700000	463090000	472790000
P48616	ARVEVERDNLAEDIMR	98.99	-0.2	639.327	3	72.55	333320000	318980000	492490000	207690000		271800000	448930000	430920000	369830000	347360000	408220000	416340000	1005700000	812060000	757610000	633080000	743760000	532990000
Q32LA7	HLQLAIRGDEELDSLIK	99.5	0.5	488.272	4	99.09	546280000	652730000	433750000	285990000	346430000	380690000	489380000	650130000	707730000	259360000	274470000	263680000	1163600000	866170000	529190000	236600000	181730000	215760000
P07195	SLADELALVDVLEDK	96.86	-2.3	815.431	2	126.34	286520000	288960000	324730000	240890000	324660000	285570000	676390000	661610000	584300000	362690000	452550000	460720000	842120000	654970000	542310000	496410000	467630000	526430000
Q76LV1	YIDQEELNK	73.01	1.1	576.283	2	47.64	448150000		498820000	327570000	320030000	27628000	611620000	613330000	547780000	501640000	59501000	73080000	918310000	821180000	881940000	591170000	570490000	659440000
F1MUZ9	GYISPYFINTSK	99.67	0.3	695.356	2	88.8	397820000	380260000	514720000	313650000	354680000	383160000	477480000	661300000	565570000	366450000	335280000	403170000	773140000	632500000	594550000	385740000	422840000	499820000
Q2HJ65	GVTIASGGVLPNIHPELLAK	118.1	-2.7	993.57	2	104.86	528370000	536380000	688550000	235880000	288640000	258440000	511900000	586550000	591250000	393750000	392580000	458390000	768960000	694640000	619520000	282610000	292150000	322900000
P68103	SGDAAIVDMVPGKPMC(1)VESFSDYPPLGR	125.54	-0.7	999.138	3	119.17	354380000	30088000	670020000	186640000	249870000	300550000	582530000	729530000	578730000	363800000	431370000	508520000	949540000	664190000	521510000	398240000	401350000	515050000	Carbamidomethylation	C16:Carbamidomethylation:1000.00
P68432	EIAQDFK	47.6	-0.7	425.719	2	44.6	143120000	45715000	104660000	1154900000	643160000	1097200000	217080000	131280000	196410000	481900000	518260000	487590000	117080000	154950000	188410000	774460000	970460000	991830000
P19120	LLQDFFNGK	79.9	0.1	541.288	2	91.48	343440000	308120000	469600000	237620000	313380000	312020000	589230000	700460000	592600000	383680000	361090000	432280000	740360000	629160000	665030000	428940000	424870000	482870000
P06576	FLSQPFQVAEVFTGHMGK	109.18	-1	675.008	3	120.02	392130000	393610000	568420000	256080000	264580000	323480000	609290000	637830000	642160000	313690000	372290000	392160000	851190000	743930000	491710000	358160000	372180000	425590000
Q3T0C7	ESVPEFPLSPPK	80.52	-1.1	663.85	2	91.64	409050000	399870000	470430000	346430000	416960000	424900000	582110000	735810000	609430000	516760000	496720000	565910000	450230000	409870000	425910000	371880000	372240000	396430000
P08246	LGNGVQC(1)LAMGWGLLGR	114.39	-0.4	901.463	2	124.58	230780000	323420000	669350000	647310000	787900000	849330000	389320000	438860000	340860000	354140000	312480000	357150000	467710000	349670000	225990000	515200000	452010000	678380000	Carbamidomethylation	C7:Carbamidomethylation:1000.00
F1MUZ9	TLNDELEIIEGMK	91.29	-0.7	752.881	2	114.38	336710000	330220000	613590000	257260000	307290000	347070000	430450000	531650000	474240000	337080000	379580000	378840000	817850000	729330000	648110000	473540000	483230000	510420000
P80311	DTNGSQFFITTVK	83.75	0.7	729.368	2	88.89	493910000	500660000	696690000	227900000	279810000	287190000	525510000	712270000	629770000	358270000	320940000	364440000	757480000	662020000	645360000	279890000	302990000	341180000
P19120	ARFEELNADLFR	91.39	0.1	494.256	3	91.62	320840000	315380000	449520000	176410000	252570000	248060000	606960000	793990000	645990000	344370000	324830000	418590000	845010000	737440000	703930000	404200000	362500000	431150000
Q32LG3	VAVLGASGGIGQPLSLLLK	93.13	-1.4	897.047	2	127.25	380490000	384680000	472030000	296200000	352150000	335120000	831360000	885240000	637980000	322450000	298140000	279610000	775980000	577910000	491880000	344300000	324760000	388150000
A2VDN7	RNFILDQTNVSAAAQR	105.53	-0.3	902.476	2	72.38	360290000	370460000	515050000	224330000	290470000	60562000	635840000	704160000	611220000	421310000	454930000	88495000	770330000	737010000	729520000	444000000	473510000	459230000
P63103	GIVDQSQQAYQEAFEISK	109.71	0.2	1021	2	100.97	365360000	411290000	577320000	219950000	293060000	289150000	596610000	769150000	656670000	399290000	427800000	480760000	679500000	567060000	542900000	350190000	344990000	377550000
A5D984	LDIDSPPITAR	67.08	0.2	599.327	2	74.24	480020000	460640000	619160000	236410000		322010000	762940000	819920000	817900000	436290000	417340000	522950000	561810000	492480000	485760000	290980000	258380000	351320000
P06733	DYPVVSIEDPFDQDDWGAWQK	114.26	-0.1	1255.56	2	125.5	342790000	388340000	484790000	100180000	132690000	110770000	654590000	639350000	774300000	286750000	406830000	403190000	898860000	807710000	923720000	343760000	306300000	327830000
Q76LV1	ELISNASDALDK	63.5	-0.1	638.325	2	65.88	498110000	462720000	666180000	93900000	130410000	140410000	723350000	710240000	710560000	303640000	298320000	377640000	808760000	800730000	830060000	217590000	241970000	281380000
P00829	FTQAGSEVSALLGR	91.53	-0.2	479.256	3	96.38	383950000	383610000	551680000	158050000	211410000	201970000	641440000	749240000	617970000	294800000	326350000	347170000	942850000	769590000	811700000	313250000	287100000	298950000
P48616	FADLSEAANRNNDALR	88.73	-0.5	592.959	3	63.1	250080000	228670000	313380000	153350000		225370000	434020000	617870000	506260000	334530000	373580000	356260000	1011900000	871870000	783120000	648030000	756720000	405100000
P25705	TGTAEMSSILEER	96.01	-0.6	712.34	2	77.51	488490000	421950000	646750000	232500000	279120000	312270000	565210000	597120000	519790000	350170000	375990000	426560000	695380000	560840000	583110000	382990000	396130000	430980000
Q3T0P6	YSLQ(4)PVAVELK	89.96	-0.3	624.347	2	96.1	487350000	525400000	628060000	45915000	59964000	49276000	792580000	1022800000	841120000	276800000	294210000	330100000	912690000	754030000	797840000	152710000	139660000	150250000	Deamidation (NQ)	Q4:Deamidation (NQ):1000.00
P05164	SSEMPELTSMHTLLLR	102.52	-0.7	922.965	2	106.32	770990000	720510000	1410700000	287830000	341540000	395680000	859480000	756340000	738560000	416300000	563360000	723720000	75602000	46017000	43907000	50506000	51234000	3779900
P19120	SINPDEAVAYGAAVQAAILSGDK	121.83	-3.5	1130.57	2	125.8	505360000	491860000	586690000	11645000	10858000	8294900	781110000	987940000	895760000	173240000	187120000	201520000	1130600000	980000000	1065200000	67678000	67887000	83321000
P02679	AIQLTYNPDESSKPNMIDAATLK	111.82	-1.3	1260.63	2	91.58													2270300000	1963600000	1755300000	667270000	753770000	808210000
P00558	VLNNMEIGTSLFDEEGAK	100.85	0.3	983.975	2	105.59	330320000	371220000	514760000	141430000	191190000	208580000	602770000	752080000	672490000	330700000	331250000	380050000	797980000	674120000	540290000	447110000	425490000	454210000
Q58FF6	SLIINTFYSNK	64.04	-0.9	650.35	2	89.88	248910000	232030000	298620000	243930000	296820000	310940000	336800000	467310000	408900000	481050000	435160000	503190000	845180000	842260000	596450000	502440000	502940000	538330000
P19120	SFYPEEVSSMVLTK	103.26	-0.1	539.601	3	108.57	410500000	388800000	672490000	90062000	116010000	114120000	632180000	674490000	682790000	301420000	341400000	399830000	982080000	770770000	697440000	247790000	258190000	304130000
F1MUZ9	AAVEEGIVLGGGC(1)ALLR	91.51	0.2	842.956	2	105.09	326090000	350780000	493730000	186130000	257020000	248800000	527050000	670050000	597320000	312370000	314830000	333850000	778010000	776130000	723080000	368610000	372820000	414370000	Carbamidomethylation	C13:Carbamidomethylation:1000.00
A0A140T897	DAIPENLPPLTADFAEDK	95.36	0.6	978.484	2	113.18	618180000	584460000	837480000	560830000	641160000	681960000	490770000	635050000	561140000	265880000	307710000	274960000	311030000	288930000	290850000	238430000	219970000	233270000
P09867	NQGGYGGSSSSSSYGSGR	103.98	-0.2	847.854	2	32.9	232300000	431680000	455170000	275490000	445680000	458820000	332770000	487840000	427360000	502350000	477050000	455260000	647170000	340730000	504020000	442540000	598110000	516580000
F1MUZ9	TVIIEQSWGSPK	78.05	-1.2	672.861	2	76.46	344200000	332760000	441830000	242160000	336900000	329030000	484570000	659620000	557350000	310620000	317070000	366770000	764540000	664000000	587150000	402060000	407140000	472400000
P52209	GILFVGSGVSGGEEGAR	92.56	-0.2	796.405	2	88.83	438300000	452500000	579650000	144480000	158890000	176490000	659100000	836030000	715190000	357700000	389080000	403540000	680490000	602620000	645530000	260310000	243590000	254510000
P08670	LQEEM(2)LQREEAENTLQSFR	103.78	-0.8	789.712	3	83.26	331400000	392580000	120230000	112910000	118990000	215430000	471500000	771110000	743660000	282810000	222710000	412330000	802680000	821930000	1185000000	273080000	343390000	374660000	Oxidation (M)	M5:Oxidation (M):1000.00
Q5E947	LVQAFQFTDK	77.49	1.2	598.82	2	83.8	330810000	315620000	409990000	168350000	227220000	213720000	509330000	726610000	639760000	340950000	324640000	381700000	872220000	724350000	660860000	364700000	365400000	418850000
A7Z066	APVPTGEVYFADSFDR	110.17	-1.1	885.919	2	100.99	508290000	505310000	633570000	323820000	464550000	465120000	488530000	736380000	607730000	287010000	299270000	359260000	500400000	459640000	393610000	274880000	265160000	405900000
P10096	VIISAPSADAPMFVMGVNHEK	107.59	0.4	1107.06	2	105.32	719100000	673320000	1444500000				946100000	915700000	910210000	168900000	213720000	250360000	982940000	6809700	612260000	24513000	37914000	71194000
Q56K14	AAGVNVEPFWPGLFAK	102.92	0.2	851.951	2	125.77	425060000	405200000	493090000	254390000	333660000	302360000	568900000	654100000	685990000	374440000	347400000	394860000	669710000	533530000	551810000	302020000	312220000	349670000
Q2HJ49	FYPEDVSEELIQDITQR	110.72	-0.3	1041.5	2	126.54	264070000	313420000	386430000	183580000	237260000	206610000	838150000	768550000	789240000	406320000	476880000	438560000	556940000	537130000	594320000	304930000	306810000	325620000
Q95M18	TDDEVVQREEEAIQLDGLNASQIR	123.92	-0.6	910.117	3	103.66	531580000	499070000	659560000	230450000	338030000	318280000	510950000	609330000	547400000	279480000	321440000	371560000	691210000	590640000	556570000	301660000	275810000	294970000
A5D984	NTGIIC(1)TIGPASR	89.09	-1.5	680.355	2	73.76	437020000	409530000	506140000	226330000	273920000	292120000	648530000	665600000	674330000	412420000	419860000	485780000	534720000	438450000	463380000	297630000	313670000	361940000	Carbamidomethylation	C6:Carbamidomethylation:1000.00
P05109	GNFHAVYRDDLKK	83.6	-0.4	781.907	2	39.41	340570000	285720000	174790000	69220000		252030000	1167600000	1319400000	1125700000	464800000	458160000	577730000	601870000	327170000	280460000	142400000	177270000	45819000
P13727	VVGIPGC(1)QTC(1)R	103.68	-1.4	623.804	2	55.75	1160600000	977970000	1406700000	296690000	375110000	316460000	631350000	639790000	643080000	404560000	432550000	521190000							Carbamidomethylation	C7:Carbamidomethylation:1000.00;C10:Carbamidomethylation:1000.00
P20160	C(1)QVAGWGSQR	87.85	0.1	574.767	2	50.36	224570000	249630000	330700000	163520000	234100000	227230000	227590000	240920000	265060000	126360000	129480000	149150000	1098700000	889320000	880210000	761720000	739430000	835060000	Carbamidomethylation	C1:Carbamidomethylation:1000.00
Q32LG3	GYLGPEQLPDC(1)LK	91.35	-0.7	745.371	2	89.76	383120000	393280000	524740000	271910000	323460000	368750000	484510000	565740000	548580000	336240000	344290000	374760000	615350000	550880000	540470000	355940000	358000000	375890000	Carbamidomethylation	C11:Carbamidomethylation:1000.00
P07108	TKPSDEEMLFIYGHYK	101.48	0.9	979.473	2	84.54	350370000	337050000	553200000	174700000	187910000	229940000	758250000	928280000	797420000	433850000	439540000	569690000	509320000	429260000	342000000	205030000	224690000	241790000
P30101	DASIVGFFDDSFSEAHSEFLK	133.79	-0.2	1174.54	2	124.48	523360000	527940000	696300000	90180000	124280000	125090000	563350000	867160000	862210000	235420000	282220000	253940000	731450000	615050000	677260000	163310000	125640000	191820000
P60661	ALGQNPTNAEVLK	82.41	-1.5	677.869	2	61.87	572900000	440230000	592790000	220380000	219540000	260550000	781730000	705030000	775310000	421810000	426550000	507700000	339060000	342230000	373900000	213230000	209890000	235370000
P48735	LNEHFLNTTDFLDTIK	106.97	-0.7	960.988	2	111.91	440170000	433220000	551960000	169760000	235560000	197210000	620250000	853130000	774130000	304100000	332580000	383590000	610160000	529490000	481190000	239570000	231700000	249180000
P04083	QAWFIENEEQEYVQTVK	106.75	0.5	1071.01	2	106.21	351310000	364230000	455670000	144340000	82962000	187770000	626930000	782370000	689070000	433420000	431100000	452960000	613180000	599850000	588540000	298290000	250720000	280060000
P00829	LVLEVAQHLGESTVR	102.55	0.2	825.962	2	83.03	353220000	367390000	498490000	173630000	190430000	197930000	564490000	796080000	669920000	266210000	258940000	283300000	823830000	706610000	614250000	268930000	286780000	306990000
A0A140T897	LVNELTEFAK	73.64	-0.1	582.319	2	85.48	597350000	551050000	796600000	543680000	640690000	673630000	468010000	584430000	524680000	266810000	273320000	292940000	306170000	249410000	247650000	196300000	184040000	221800000
Q3MHM5	EVDEQMLNVQNK	74.19	-0.4	723.848	2	63.05	435770000	377990000	588010000	267830000	224570000	277850000	684130000	457810000	607300000	15682000	480620000	546080000	474680000	453210000	471800000	400700000	402310000	442680000
A6H6Y0	FGEVVDC(1)TLK	83.16	0.8	584.29	2	66.56	396590000	361500000	511320000	104970000	130210000	55889000	596340000	735980000	707650000	347620000	370980000	408400000	757990000	690320000	640760000	243040000	258330000	282840000	Carbamidomethylation	C7:Carbamidomethylation:1000.00
Q2HJ60	GFGFVTFSSMAEVDAAMAARPHSIDGR	125.21	0.8	707.588	4	118.6	402300000	439000000	757030000	156800000		272840000	711190000	658340000	621380000	333140000	376330000	452690000	665160000	556950000	240910000	299590000	270080000	384600000
P63103	SVTEQGAELSNEER	93.6	0.7	774.861	2	48.11	442330000	397230000	512900000	262630000	251600000	322150000	566080000	559580000	507380000	343450000	426170000	437360000	534190000	470600000	543810000	330100000	273970000	381280000
Q32LG3	TIIPLISQC(1)TPK	99.06	0.3	457.595	3	97.14	426000000	374750000	474720000	296570000	359610000	350820000	488480000	523750000	471190000	318740000	329160000	350340000	602860000	494980000	469890000	404120000	403110000	411820000	Carbamidomethylation	C9:Carbamidomethylation:1000.00
P27695	LPAELQELPGLSHQYWSAPSDK	113.7	-3.3	822.745	3	111.58	292860000	268880000	370180000	180020000	259870000	300220000	442420000	535800000	486850000	292750000	317600000	369370000	719480000	658180000	618800000	463950000	464380000	509250000
P61603	VLQATVVAVGSGSK	80.11	-1	658.382	2	64.09	436750000	378730000	544360000	133550000	147600000	163760000	546390000	748860000	662710000	280820000	285210000	322690000	805230000	694780000	620380000	235170000	256680000	286670000
P00829	IM(2)DPNIVGSEHYDVAR	102	-1.2	916.435	2	68.83	314230000	340900000	186000000	193060000	254830000	325850000	502150000	692540000	633050000	347020000	287510000	357050000	764430000	716900000	670260000	336970000	302610000	319160000	Oxidation (M)	M2:Oxidation (M):1000.00
P31146	VSQTTWDSGFC(1)AVNPK	104.11	-0.2	898.915	2	85.26	387910000	411140000	487750000	185010000	256980000	246210000	585960000	736840000	731530000	481190000	447730000	475480000	491440000	456350000	462340000	215100000	203280000	249960000	Carbamidomethylation	C11:Carbamidomethylation:1000.00
P40926	VDFPQDQLTALTGR	106.07	-0.2	780.904	2	99.05	486470000	432850000	660770000	283720000	368380000	356940000	647400000	743580000	709950000	369830000	390670000	444470000	404760000	363110000	356490000	157040000	157830000	171260000
P11678	WLPAEYEDGLSLPFGWTPSR	110.4	1	1161.07	2	127.36	392140000	587460000	791750000	153560000	451640000	395580000	1227700000	1173500000	904390000	348540000	471560000	555600000	12188000	9181700	11690000	3916900	3961500	10481000
Q5E9B7	FLDGNELTLADC(1)NLLPK	98.22	0.2	966.991	2	120.42	347900000	86338000	415370000	214890000	299800000	297530000	514140000	662410000	627160000	378800000	450090000	451280000	725710000	683300000	653310000	145010000	411350000	138700000	Carbamidomethylation	C12:Carbamidomethylation:1000.00
P09211	AFLASPEYVNLPINGNGK	114.67	-0.3	952.499	2	107.51	376190000	412090000	581050000	19907000	27915000	20140000	593770000	760540000	639170000	166380000	187190000	226820000	1159400000	903680000	883070000	174690000	142280000	216740000
P10809	ISSIQSIVPALEIANAHR	101.86	-2.1	640.361	3	111.36	354980000	366400000	534180000	131620000	195690000	212150000	524140000	574780000	559400000	257910000	259190000	303260000	886370000	747670000	645370000	302160000	265010000	368290000
P30740	FQSLNADINK	77.83	-1.6	575.298	2	60.52	470640000	345840000	520910000	274870000	273070000	308770000	635250000	651340000	639570000	376560000	368510000	401300000	435340000	430040000	448510000	293970000	293680000	310700000
A0A452DIX3	IAVAAQNC(1)YK	78.26	-0.2	569.29	2	46.54	447640000	365010000		253750000	282940000	328570000	0	672020000	616360000	0	397010000	466030000	800140000	692940000	681520000	462470000	478000000	529280000	Carbamidomethylation	C8:Carbamidomethylation:1000.00
F1MLB8	EVAAFAQFGSDLDAATQQLLSR	127.58	0	780.061	3	129.36	298770000	362620000	428630000	82730000	106230000	103800000	797150000	970850000	933400000	263690000	254180000	200280000	703400000	817240000	598720000	191690000	166220000	178200000
P63103	DSTLIMQLLR	75.12	0.1	595.334	2	120.82	395410000	347200000	761540000	54937000	60834000	72301000	972850000	792420000	672400000	241480000	259450000	283560000	867420000	745510000	591080000	115600000	101060000	118780000
P07737	DRSSFYVNGLTLGGQK	114.42	-0.6	871.446	2	85.76	351930000	319150000	381950000	70787000	213610000	258540000	623010000	681370000	562800000	414330000	462380000	433020000	654410000	640650000	551060000	144840000	421060000	264770000
P19803	A(3)EQEPTAEQLAQIAAENEEDEHSVNYKPPAQK	100.92	0.3	1202.9	3	102.55	386780000	367570000	489120000	218310000		288150000	633420000	809520000	646540000	451270000	177380000	448530000	528280000	508770000	564290000	298410000	299590000	330820000	Acetylation (Protein N-term)	A1:Acetylation (Protein N-term):1000.00
P10103	M(2)SSYAFFVQTC(1)R	87.24	1	756.835	2	85.91	366310000	500890000	363740000	143080000	155990000	216550000	693130000	1083500000	773920000	439730000	357690000	362080000	579630000	584610000	392580000	190000000	94007000	124910000	Oxidation (M); Carbamidomethylation	M1:Oxidation (M):1000.00;C11:Carbamidomethylation:1000.00
Q32LA7	ATIAGGGVIPHIHK	90.9	-0.8	685.898	2	59.54	485460000	441030000	610970000	265050000	345870000	324450000	556460000	589260000	568510000	282080000	271790000	340310000	530900000	464650000	497060000	245540000	285140000	314820000
A5D7J6	GQTLVVQFTVK	97.54	-0.9	610.355	2	92.63	677950000	729620000	838230000	68692000	94256000	101010000	716100000	1057300000	863200000	202670000	207210000	230850000	603830000	536500000	262720000	69481000	73604000	82600000
A0A3Q1LSN0	M(2)INLSVPDTIDER	93.06	-0.9	759.876	2	91.31	358210000	397600000	399490000	85517000	115430000	133350000	725500000	1106600000	949550000	320060000	287190000	318230000	661290000	613440000	548580000	162300000	94164000	138350000	Oxidation (M)	M1:Oxidation (M):1000.00
A5D984	EAEAAIYHLQLFEELRR	101.43	0	1044.55	2	101.24	345370000	390980000	518600000	55015000	40674000	90373000	767650000	1004200000	952840000	223410000	286770000	348100000	906810000	613970000	459630000	130180000	115730000	140160000
F1MWN1	LLQAFLER	49.48	-2.5	495.291	2	89.37	887110000	893250000	1419400000	0	0	0	2294400000				0	1876700000		0	0	0	0	0
P05164	VFFASWR	79.3	-0.4	456.74	2	89.38	455800000	495820000	785410000	399280000	517450000	467560000	764270000	963380000	842260000	385740000	397690000	497770000	98142000	81760000	60607000	45871000	53824000	56592000
A6QPT4	LFEQVM(2)R	55.27	0.2	469.742	2	52.49	421220000	364300000	667000000	354380000	360180000	412230000	1047200000	968710000	967320000	395880000	406550000	491490000	102400000	101020000	102690000	60073000	63765000	77268000	Oxidation (M)	M6:Oxidation (M):1000.00
F1MUZ9	NAGVEGSLIVEK	69.81	-1	608.332	2	67.21	310670000	320660000	425720000	232490000	305780000	297380000	407280000	571790000	498180000	292560000	284500000	330190000	705930000	603420000	580670000	385440000	366240000	436030000
Q95M18	EEASDYLELDTIK	83.6	-0.8	763.366	2	92.14	420640000	462620000	660420000	266140000	335270000	346050000	448980000	586210000	549560000	331560000	326320000	355620000	600470000	523730000	502320000	9869100	291090000	318770000
A7Z014	LGQSDPAPLQHQMDIYQK	118.81	1.2	1035.01	2	70.34	345670000	325190000	507990000	265580000	291950000	366440000	562720000	638070000	571300000	392960000	484890000	457750000	482120000	318370000	303890000	297690000	317280000	390620000
Q3MHM5	FWEVISDEHGIDPTGTYHGDSDLQLER	120.44	-3.1	1039.48	3	101.39	340460000	363840000	503320000	75984000		103660000	639850000	852510000	716460000	259480000	287630000	346740000	891020000	762870000	643620000	170030000	164140000	197670000
Q0VCX2	NQLTSNPENTVFDAK	96.94	-0.3	839.407	2	74.97	443570000	460880000	567850000	262290000	348020000	367110000	466530000	582630000	520920000	319050000	300120000	321390000	539800000	450750000	466520000	286890000	282480000	308210000
P01252	RAAEDDEDDDVDTKK	76.63	-0.3	574.587	3	13.22	3868200	79649000	676410000	363340000	340860000	564940000	921880000	612510000	7339700	608250000	740930000	817390000	9510600	10736000	557750000	410120000	505760000	44731000
P14625	FQSSHHPTDITSLDQYVER	115.56	-0.1	754.026	3	77.2	417990000	384060000	566810000	276540000	358280000	381190000	543720000	245410000	569560000	276440000	114030000	321310000	688220000	587180000	549570000	334310000	336940000	313050000
P68103	STTTGHLIYK	85.09	1.9	560.805	2	41.11	449230000	245540000	418230000	267270000	190370000	305520000	656750000	538180000	596440000	366320000	367650000	433140000	443690000	514500000	527580000	342360000	401370000	199960000
Q76LV1	IDIIPNPQER	67.11	0.2	597.828	2	73.92	262420000	274770000	327720000	187090000	219000000	238530000	444210000	435900000	466880000	324550000	335030000	371660000	623100000	615540000	649220000	454490000	445730000	500130000
P04040	ADVLTTGAGNPVGDK	87.51	-1	472.243	3	60.9	136410000	86515000		76686000	75452000	93197000	170070000	156610000	178400000	99389000	101280000	126080000	993670000	1051100000	1201900000	769300000	952700000	878240000
A5D7J6	KPEDWDEEMDGEWEPPVIQNPEYK	125.79	1	1480.65	2	108.15	455710000	431000000	801210000	358530000	436510000	464800000	437610000	468630000	522220000	253760000	340480000	404280000	399620000	303530000	294230000	238210000	224840000	309190000
Q3MHM5	LHFFMPGFAPLTSR	106.67	0.5	540.95	3	119.26	290390000	268790000	534870000	169960000	174890000	203560000	696340000	681860000	615750000	350120000	263190000	406010000	786640000	569510000	264620000	229270000	294920000	341250000
P30041	PGGLLLGDVAPNFEANTTVGR	112.86	0.7	1049.55	2	118.39	316240000	342620000	423840000	137100000	181910000	186070000	512840000	733550000	646600000	282100000	326570000	309120000	695590000	638140000	555270000	280180000	260330000	312440000
P12724	NQNTFLR	57.22	0	446.735	2	46.93	823500000	303770000	723230000	592450000		539450000	897450000	551790000	787920000	400530000	397130000	435720000	97200000	133850000	142220000	89104000	99670000	109750000
Q2TBR3	VEVTEFEDIK	68.85	-0.1	604.806	2	82.13	301950000	282520000	335630000	148890000	231060000	212290000	469600000	670240000	560370000	351500000	359120000	389490000	627700000	557550000	526570000	346030000	339030000	399130000
P12763	TPIVGQPSIPGGPVR	97.24	-0.9	737.922	2	83.26	583280000	579690000	756530000	339360000	434990000	459610000	522490000	632450000	601360000	253790000	243900000	289100000	314270000	276540000	274740000	162790000	164960000	195550000
A7YY47	IQELEDLLAK	54.77	0	586.332	2	96.63	372060000	397290000	490210000	365870000	464910000	470150000	489500000	555020000	491280000	339110000	323490000	364150000	416220000	346120000	372950000	276120000	269780000	277210000
A0A140T897	EC(1)C(1)HGDLLEC(1)ADDRADLAK	106.36	1.2	1124.48	2	63.29	638190000	631420000	858290000	444960000	533700000	565330000	441230000	454160000	447990000	241760000	257370000	305440000	259330000	235290000	202530000	189930000	164940000	208330000	Carbamidomethylation	C2:Carbamidomethylation:1000.00;C3:Carbamidomethylation:1000.00;C10:Carbamidomethylation:1000.00
P04075	TVPPAVTGITFLSGGQSEEEASINLNAINK	113.34	-2.1	1019.86	3	123.19	527620000	504560000	709510000				694730000	956930000	835290000	181040000	130110000	218520000	753000000	706470000	781090000	20790000	27811000	23287000
P68103	THINIVVIGHVDSGK	112.24	-0.2	397.976	4	68.96	377290000	538560000	595170000	76470000	119100000	151050000	693980000	873900000	716240000	248670000	135610000	219300000	912350000	820410000	136320000	163790000	142480000	138080000
A0A3Q1MG04	QGFGN(4)IATN(4)AEGK	37.84	9.2	654.813	2	47.82													984270000	1047500000	1159500000	1277000000	1170300000	1398200000	Deamidation (NQ)	N5:Deamidation (NQ):77.13;N9:Deamidation (NQ):53.45
A7YY47	SLETENSALQLQVTEREEVR	96.5	0.2	777.731	3	78.2	415690000	412240000	489300000	244690000	54888000	353380000	528900000	827320000	628710000	286420000	340770000	381320000	455400000	446770000	434540000	241800000	234830000	253820000
P68432	YRPGTVALR	73.89	1.5	344.87	3	46.25	305300000	256180000	382820000	245790000	302490000	351640000	721940000	938220000	907570000	594970000	575850000	783730000	17716000	13394000	9191700	192300000	181380000	231790000
P30101	IFRDGEEAGAYDGPR	101.56	-0.5	826.886	2	50.94	399300000	295560000	554640000	306560000	384390000	421120000	433330000	661970000	518690000	293670000	320440000	315800000	450660000	441470000	384680000	271440000	285560000	267920000
A6QPT4	IVGAMVQIITYR	92.12	-0.2	455.264	3	109.4	403430000	620130000	1022900000	244710000	355710000	311480000	880300000	968450000	857180000	304460000	322750000	460680000	66432000	42047000	17291000	34740000	30811000	50707000
P68103	NDPPMEAAGFTAQVIILNHPGQISAGYAPVLDC(1)HTAHIAC(1)K	116.42	0.2	877.831	5	116.33	262340000	422720000	800620000				933140000	1136800000	941550000				1150800000	936240000	405330000				Carbamidomethylation	C33:Carbamidomethylation:1000.00;C40:Carbamidomethylation:1000.00
P38657	GFPTIYFSPANK	86.11	-0.6	671.345	2	103.01	494880000	441920000	611070000	199130000	246160000	227660000	559220000	642160000	597810000	299260000	299700000	336200000	489420000	436620000	444690000	194830000	209730000	221260000
P13796	HVIPMNPNTNDLFNAVGDGIVLC(1)K	126.87	-0.5	1319.66	2	118.86	431150000	425330000	659790000	69856000	89831000	75647000	651830000	627950000	631400000	311450000	310250000	349160000	652520000	527950000	386090000	226780000	198470000	319210000	Carbamidomethylation	C23:Carbamidomethylation:1000.00
Q76LV2	HIYYITGETK	90.39	-0.3	612.816	2	48.46	332860000	275100000	356460000	15118000	125390000	21100000	464980000	621350000	524620000	323560000	509820000	19548000	1324900000	560070000	1220900000	0	243160000
P13796	VDTDGNGYISFNELNDLFK	110.16	-2	1081.01	2	125.62	254910000	296880000	305060000	254710000	323960000	317760000	446400000	586940000	531320000	439350000	432690000	482300000	409090000	338990000	416690000	386660000	311120000	387110000
Q76LV1	NPDDITQEEYGEFYK	106.64	-0.2	924.402	2	84.88	252880000	272080000	312620000	192610000	22065000	254940000	475300000	534340000	489400000	321560000	297800000	409760000	667770000	603630000	629400000	368670000	350760000	465490000
P10103	IKGEHPGLSIGDVAK	91.02	-0.8	760.925	2	53.09	304460000	256820000	378610000	183130000	198240000	225490000	546640000	594400000	546010000	377470000	376240000	411750000	552570000	465670000	475860000	300210000	354070000	370110000
Q3SZ62	FSGWYDADLSPAGHEEAK	107.17	-1.1	990.441	2	78.74	284360000	281620000	308020000	167180000	225360000	206330000	387400000	604290000	555050000	311250000	330620000	360990000	595690000	628660000	553740000	369680000	343890000	401300000
P19120	NQVAMNPTNTVFDAK	103.35	-0.7	825.401	2	79.76	381430000	333910000	618960000	169880000	175460000	201610000	471770000	403330000	433060000	278180000	334490000	362610000	605780000	500960000	451060000	345650000	383460000	451440000
P30048	DYGVLLEGSGLALR	109.8	0.6	731.897	2	115.23	282400000	294880000	359060000	183390000	238790000	214770000	379590000	505280000	458300000	250400000	253310000	298640000	853510000	653970000	580750000	370360000	323030000	378210000
A0A452DIX3	HVFGESDELIGQK	105.44	0.1	729.865	2	63.8	321450000	318940000	382650000	180710000	213700000	238980000	455520000	519470000	492550000	308740000	327190000	351540000	624740000	552670000	494920000	372710000	320100000	389430000
P37802	DGTVLC(1)ELINALYPEGQAPVK	114.83	0.4	1144.09	2	131.37	200270000	429140000	285920000	6257000	12270000	7196300	580960000	1188300000	661610000	162560000	228580000	386930000	1027200000	518130000	882800000	90258000	82792000	112080000	Carbamidomethylation	C6:Carbamidomethylation:1000.00
F1MQ37	TQLEELEDELQATEDAK	99.43	0.1	981.463	2	106.8	367030000	375570000	528670000	210480000	236860000	251190000	551940000	765410000	581680000	362670000	374510000	426180000	518370000	379290000	359360000	190050000	164850000	202770000
P11678	IGLDLAALNMQR	97.18	-1.5	657.862	2	109.87	508080000	653390000	1147200000	340720000	469420000	409010000	693430000	702480000	639850000	342450000	383090000	523510000
A5D7J6	FYGDQ(4)EK	45.41	-0.4	444.192	2	28.85	416050000	402120000	614340000	351710000	381490000	432230000	528950000	540780000	539680000	316220000	281740000	301390000	402320000	339420000	373160000	186110000	230850000	169580000	Deamidation (NQ)	Q5:Deamidation (NQ):1000.00
Q06830	LNC(1)QVIGASVDSHFC(1)HLAWVNTPK	114.41	-1.5	689.087	4	100.51	323180000	311470000	403820000	89448000	116090000	104580000	515780000	636440000	566930000	253170000	250590000	302440000	912910000	820740000	551470000	208220000	202910000	234390000	Carbamidomethylation	C3:Carbamidomethylation:1000.00;C15:Carbamidomethylation:1000.00
P13727	SLQTFSQAWFTC(1)RR	80.48	-0.4	894.436	2	93.56	485050000	584140000	738780000	663560000		778510000	458010000	834590000	534240000	457780000	583250000	682780000							Carbamidomethylation	C12:Carbamidomethylation:1000.00
Q2HJ49	VTTMDAELEFAIQPNTTGK	111.45	0.2	1033.51	2	104.18	266590000	284800000	482550000	134550000	198540000	200530000	548030000	743930000	652080000	318420000	351050000	406240000	565720000	474050000	373680000	250000000	234380000	309720000
F1MQ37	IAQLEEQLDNETK	82.99	0.2	765.886	2	69.96	381190000	322570000	499920000	210970000	246930000	265490000	586030000	695440000	680100000	347360000	399970000	438790000	359120000	343340000	337890000	193510000	224540000	226360000
A0A3Q1LSN0	YAFVNWINK	87.54	0.8	577.804	2	101.78	363660000	341470000	478560000	96043000	124710000	118700000	649360000	844320000	684820000	269890000	278320000	332570000	655660000	539790000	448080000	166680000	170290000	190850000
F1MQ37	NFINNPLAQADWAAK	99	-1.6	836.924	2	109.06	380170000	368810000	412870000	226000000	309320000	313260000	550930000	747750000	659480000	366220000	356360000	416660000	383170000	357490000	317910000	194080000	184180000	204810000
P19120	HWPFM(2)VVNDAGRPK	107.93	1	557.281	3	71.27	243480000	267980000	64570000	68001000	92036000	113650000	575420000	757860000	762330000	268710000	214170000	346810000	843230000	847810000	702320000	193860000	185720000	184590000	Oxidation (M)	M5:Oxidation (M):1000.00
P06744	KIEPELDGSAQVTSHDASTNGLINFIK	132.98	-1.5	721.872	4	97.15	504220000	515260000	699790000	11702000	16432000	19595000	901550000	7346900	1067900000	40245000	403460000	501400000	644130000	491290000	416090000	153340000	153040000	179300000
P42899	YVASYLLAALGGNSSPSAK	118.88	-0.7	934.99	2	120.17	367580000	429820000	549510000	63875000	80895000	36347000	727820000	874310000	808980000	187080000	204260000	224770000	719950000	636880000	506200000	92184000	92183000	104280000
P02671	NSLFEYQK	74.5	-1.5	514.755	2	60.45													1337000000	1322400000	1277200000	934840000	841590000	971970000
A7Z066	TPELNLDQFHDK	107.47	0.2	728.857	2	73.57	366070000	352480000	457180000	302290000	399650000	406970000	436510000	396830000	461540000	181990000	257710000	288130000	512980000	420950000	439790000	318240000	319520000	365140000
P20160	GPDFFTR	85.19	-0.2	420.206	2	62.48	296580000	285930000	417930000	228980000	269910000	284320000	179050000	184220000	175350000	95729000	92106000	110560000	876610000	780350000	824930000	491930000	494860000	571310000
F1MQ37	TELEDTLDSTAAQQELR	104.03	0.2	960.463	2	85.44	405410000	391640000	464300000	248420000	289660000	331280000	563970000	527010000	524480000	368600000	408940000	426380000	346910000	332530000	324040000	235320000	215620000	251830000
Q3T0D0	TDYNASVSVPDSSGPER	114.84	-1	890.902	2	63.49	318120000	360340000	423810000	188160000	204560000	235210000	540810000	546960000	560820000	310170000	348860000	334820000	514680000	495750000	474150000	275750000	220890000	299560000
Q76LV1	YHTSQSGDEMTSLSEYVSR	127.95	-0.3	1088.98	2	80.25	275780000	261620000	444010000	134700000	30687000	178140000	455330000	449160000	445390000	254370000	357180000	351800000	688230000	543140000	564170000	346740000	375000000	485510000
P30101	ELSDFISYLQR	91.78	-1.4	685.85	2	112.9	484270000	492810000	596160000	3987500	4465100	86496000	647700000	835750000	740190000	207990000	234070000	255490000	704160000	577480000	541280000	106970000	4786700	111700000
P40926	SQETEC(1)TYFSTPLLLGK	105.76	0.4	987.478	2	113.83	345550000	333520000	427050000	228680000	311630000	318250000	378800000	482440000	390040000	288530000	291900000	322660000	498130000	480900000	484480000	344710000	342430000	345120000	Carbamidomethylation	C6:Carbamidomethylation:1000.00
Q5E9B7	EEFASTC(1)PDDEEIELAYEQVAK	101.53	1.2	1287.07	2	112.61	315560000	310780000	352170000	124760000	155130000	155160000	516300000	668560000	575120000	285810000	327440000	322890000	633360000	546320000	510250000	274540000	241010000	290980000	Carbamidomethylation	C7:Carbamidomethylation:1000.00
A0A3Q1LSN0	QFVTATDVVR	69.45	0.6	568.309	2	66.16	322040000	286580000	405250000	169640000	209760000	208640000	518100000	591330000	578050000	324680000	373170000	395900000	451040000	423420000	416810000	287090000	309280000	326230000
P10809	RIQEIIEQLDVTTSEYEK	115.65	1.2	1097.57	2	107.14	240470000	256370000	265360000	149650000	162040000	228350000	378210000	496300000	436660000	250990000	265120000	278950000	793840000	647150000	586780000	409990000	390560000	357120000
P02679	ANQQFLVYC(1)EIDGSGNGWTVFQK	112.95	-0.1	1331.12	2	122.5				5901200									1354100000	1352900000	1189800000	1037100000	650440000	1001300000	Carbamidomethylation	C9:Carbamidomethylation:1000.00
P28801	ASC(1)LYGQLPK	74.14	-0.3	568.792	2	64.99	268780000	212000000	356060000	169590000	188070000	205430000	384300000	335600000	372670000	278630000	264250000	290660000	652340000	611170000	552560000	438590000	483450000	523120000	Carbamidomethylation	C3:Carbamidomethylation:1000.00
P19120	SQIHDIVLVGGSTR	113.31	-0.3	741.407	2	69.01	259180000	268510000	382940000	149620000	179740000	196460000	433480000	486320000	458760000	308680000	309010000	352290000	687590000	585870000	510920000	308550000	336610000	370340000
P04083	DITSDTSGDFR	75.5	-0.1	607.27	2	52.25	315680000	331590000	423690000	207560000	247750000	243180000	533530000	551820000	507910000	337800000	323650000	407490000	457980000	429820000	435930000	295440000	243510000	284160000
A7YY47	DQIAQLEASLAAAK	83.55	-1.3	476.927	3	107.17	391200000	363310000	502060000	250410000	315820000	299310000	458780000	589930000	553660000	269490000	260160000	309030000	527960000	404830000	366160000	231530000	225490000	257790000
Q0VCX2	IEWLESHQDADIEDFK	112.56	-1.2	987.956	2	93.9	341090000	351400000	460910000	284920000	302260000	348670000	424880000	546800000	551180000	286850000	302090000	319270000	412910000	413840000	437240000	259660000	253770000	277530000
A6QLL8	ADDGRPFPQVIK	70.16	-1.9	448.241	3	64.16	388850000	326220000	450220000	122670000	98909000	168790000	618650000	612810000	616370000	316680000	330310000	372960000	523160000	453650000	510200000	216970000	222400000	224510000
A0A140T897	YIC(1)DNQDTISSK	86.42	0.2	722.325	2	42.15	599980000	556350000	742960000	456800000	447820000	535900000	391960000	460820000	399210000	204910000	214610000	287750000	272710000	243370000	232020000	172180000	176580000	177200000	Carbamidomethylation	C3:Carbamidomethylation:1000.00
P48616	EMEENFSVEAANYQDTIGR	85.46	0.6	734.992	3	90.53	125100000	161920000	209870000	16521000		25879000	602770000	895170000	823180000	227020000	106030000	110060000	925660000	1072300000	1126800000	75358000		68564000
P06744	VWYVSNIDGTHIAK	90.86	-0.9	801.917	2	78.62	377850000	286880000	442560000	124010000	176900000	184510000	510010000	870240000	678020000	374960000	305440000	427020000	481120000	388460000	349320000	194270000	200980000	198530000
Q15084	ALDLFSDNAPPPELLEIINEDIAK	114.69	0.5	879.794	3	133.4	195110000	405070000	409950000	60661000	87615000	192150000	611220000	716770000	637110000	272950000	364670000	329290000	572760000	603800000	622180000	180290000	127940000	169420000
P00441	DGVADVSIEDSVISLSGDHC(1)IIGR	117.35	0.2	1257.61	2	117.41	320460000	342440000	436110000	151130000	253440000	226800000	517170000	789860000	639420000	292740000	358850000	425350000	626620000	585780000	514810000	30361000		28759000	Carbamidomethylation	C20:Carbamidomethylation:1000.00
A5D984	DPVQEAWAEDVDLR	113.79	-0.1	821.889	2	101.98	330730000	330180000	454750000	187350000	254410000	257590000	516690000	652460000	594570000	374200000	360960000	390970000	424050000	371310000	380490000	205930000	186360000	263540000
A0A140T897	RPC(1)FSALTPDETYVPK	87.44	-0.7	627.645	3	84.37	500760000	515340000	717660000	476400000	494390000	658160000	377060000	511690000	443100000	224970000	219890000	259910000	239760000	191250000	194470000	160110000	148430000	200800000	Carbamidomethylation	C3:Carbamidomethylation:1000.00
F1MQ37	ANLQIDQLNTDLNLER	98.68	0.1	935.487	2	103.42	345010000	352160000	524860000	162240000	225330000	238340000	551660000	611390000	593080000	327430000	372890000	446020000	536240000	378780000	321780000	174730000	178140000	187060000
P68871	VVAGVANALAHK	85.41	-0.1	383.896	3	52.35	700920000	546820000	762750000	349070000	355450000	396870000	50905000	71811000	62211000	23062000	19700000	25542000	676490000	646160000	630360000	375070000	401970000	415840000
P02679	IHLISTQSAIPYALR	110.69	-0.7	561.657	3	94.38													2486800000	2063000000	1563300000	122000000	113040000	151980000
P09867	IEVIEIMTDR	67.65	0.1	609.824	2	95.65	399160000	400360000	719620000	9547000			636870000	738590000	697860000	149930000	158790000	173980000	912660000	726150000	636130000	25141000	26107000	30024000
P31146	SDLFQEDLYPPTAGPDPALTAEEWLGGR	146.55	-1.9	1015.82	3	129.2	220740000	264050000	290210000	168620000	279930000	295260000	483530000	605420000	590790000	361820000	430850000	400010000	438880000	420700000	451010000	261600000	214640000	260460000
F1MQ37	HSQAVEELAEQLEQTK	126.99	-0.4	920.457	2	86.17	364160000	364270000	431520000	225700000	274790000	313750000	552990000	608900000	521700000	359410000	378630000	420590000	383390000	307550000	302220000	220730000	196550000	203210000
P60661	DQGTYEDYVEGLR	86.66	0.1	772.847	2	87.39	336800000	293920000	482360000	213450000	284890000	279340000	502720000	690880000	576520000	347720000	329860000	446960000	359440000	330280000	329800000	192780000	184000000	226450000
P48616	LQDEIQNMK	64.49	0.7	559.779	2	52.87	373530000	223550000	432490000	200970000	149200000	216640000	483500000	319890000	411110000	281040000	313490000	342270000	399720000	465520000	427220000	383060000	491810000	476260000
P30740	TYGADLASVDFQHASEDAR	113.12	0	1026.97	2	76.48	437850000	423750000	570660000	42055000	225500000	237000000	532370000	600590000	569300000	258020000	324960000	356850000	438320000	352360000	375860000	184010000	162600000	296750000
A0JN52	TVLDPVTGDLSDTR	86.87	-1.2	744.88	2	81.3	42400000	34573000	905950000	10918000	412060000	8657800	0	1428300000	0	29625000	32675000	34450000	1113200000	1049900000	503530000	20752000	21415000	736430000
Q5E9B7	IEEFLEAVLC(1)PPRYPK	100.24	1.7	981.015	2	114.53	280780000	270330000	358010000	68236000	90283000	75417000	548730000	928180000	663940000	174880000	218600000	253960000	747510000	691370000	508950000	160670000	174570000	169540000	Carbamidomethylation	C10:Carbamidomethylation:1000.00
Q3ZBD7	TFTTQETITNAETAK	103.26	0.3	828.41	2	64.94	374270000	355400000	399740000	191160000	238610000	271150000	507930000	710710000	615520000	388590000	420200000	444120000	347660000	305200000	329680000	151020000	174460000	157890000
P19120	NSLESYAFNMK	84.86	-0.7	652.303	2	87.45	271070000	236470000	411450000	184410000	212110000	228620000	357110000	425830000	376720000	280940000	286270000	345050000	631980000	506090000	465970000	366700000	373810000	417200000
F1MGU7	DNC(1)C(1)ILDER	86.98	-2.2	597.746	2	52.86		1310600											1188100000	1086700000	1175100000	953970000	913190000	1057000000	Carbamidomethylation	C3:Carbamidomethylation:1000.00;C4:Carbamidomethylation:1000.00
Q76LV1	EQVANSAFVER	71.48	-10.6	625.306	2	52.12	280470000	223920000	322500000	155290000	164320000	199990000	451670000	502450000	496170000	283590000	284750000	336060000	590850000	498800000	533650000	368350000	325630000	352100000
D3JUI8	LFIGGLNTETNEK	76.38	-0.2	718.375	2	79.5	336920000	310020000	387170000	230600000	3213800	276220000	459210000	575690000	528950000	328750000	306410000	348860000	520840000	449860000	450370000	271220000	279350000	305880000
Q32LG3	IFGVTTLDIVR	69.5	-1.3	617.363	2	113.29	323390000	310550000	459120000	141700000	178900000	158880000	493450000	609140000	514140000	212660000	233590000	249450000	735050000	650290000	563420000	165370000	168630000	186100000
Q3T0D0	NLPLPPPPPPR	93.03	0.6	398.905	3	84.43	275660000	246320000	339440000	198420000	236300000	257540000	475800000	477360000	473820000	305780000	298310000	358680000	481460000	438420000	465620000	309630000	334320000	378360000
P07237	YKPESEELTAER	85.1	0.9	726.355	2	45.15	437210000	182400000	504320000	275980000	357000000	372370000	460280000	535140000	479220000	207180000	108960000	130240000	560390000	430050000	431730000	276720000	287900000	305270000
A2VDN7	YNILGTNTIMDK	78.03	-0.1	691.853	2	91.96	319250000		531940000	189970000	259650000	295540000	476190000	418490000		360840000	378830000	424780000	545580000	411860000	435370000	417950000	393070000	476000000
Q5E9F5	YGINTTDIFQTVDLWEGK	102.72	1.1	1050.52	2	126.92	190960000	225350000	237440000	22313000	27722000	21852000	846110000	758320000	747770000	241360000	244450000	248310000	712790000	687360000	783840000	110050000	95710000	129430000
F1MLB8	HALIIYDDLSK	89.62	-1.1	644.35	2	71.55	314020000	468050000	396450000	141940000	123050000	180870000	426850000	511880000	469980000	348260000	239260000	253370000	792890000	569150000	480710000	187090000	200970000	202050000
P38657	YGVSGYPTLK	81.02	-1.5	542.787	2	70.16	385720000	365410000	532940000	242990000	315380000	301060000	433530000	524420000	487790000	261720000	269670000	292060000	426420000	388780000	371880000	237900000	221480000	246370000
Q5E9F5	DVGRPQPGRENFQNWLK	64.92	-0.4	1021.02	2	73.54	164170000	168780000	252150000	130110000		174160000	511490000	647360000	580750000	326090000	290860000	364780000	671560000	636580000	527200000	306700000	309860000	242810000
A2VDN7	GYFEYIEENK	82.06	1.1	646.296	2	82.62	240990000	270210000	333100000	182290000	229030000	237630000	406560000	499940000	505590000	326520000	324580000	338060000	564800000	486010000	463540000	297810000	277660000	307600000
P00432	LVNANGEAVYC(1)K	92.21	-1.1	669.329	2	52.09	98005000	84225000	113910000	32629000	41946000	44339000	130500000	144410000	135350000	77063000	83923000	88739000	1147000000	1068600000	1058200000	622400000	625520000	691600000	Carbamidomethylation	C11:Carbamidomethylation:1000.00
P11678	NGFLLPLVR	103.79	-0.4	514.816	2	113.31	517020000	466320000	976080000	373980000		450870000	762690000	770340000	667430000	367150000	379040000	453580000	22099000	16495000	17774000	11200000	10895000	11952000
Q95M18	GVVDSDDLPLNVSR	91.18	-2.2	743.379	2	85.32	402400000	421740000	573270000	148710000	191570000	187810000	435600000	523620000	522620000	231760000	216350000	243190000	562170000	481740000	468930000	201700000	194670000	237230000
F2Z4I6	LLGGVTIAQGGVLPNIQAVLLPK	107.25	-0.2	1136.19	2	129.41	351020000	357510000	433880000				932970000	1667200000	1080000000	3642900	1162600	4068700	616490000	506640000	285440000
P00338	VTLTSEEEAR	68.89	-0.7	567.785	2	41.55	371840000	299650000	412700000	88510000	104160000	109350000	555290000	616440000	594440000	242780000	232780000	286140000	619560000	518920000	525490000	206970000	217070000	234200000
P31146	AAPEASGTPSSDAVSR	100.46	2.3	751.858	2	40.12	420650000	230380000	387980000	213700000	167480000	268470000	688480000	537640000	635340000	370890000	362700000	473840000	257530000	299180000	307000000	180810000	208490000	225700000
P10103	LGEM(2)WNNTAADDK	85.71	-0.5	740.822	2	54.44	252240000	284390000	109380000	184660000	245960000	282600000	388620000	611090000	526630000	334950000	345700000	355320000	444570000	541450000	482880000	305140000	267310000	271370000	Oxidation (M)	M4:Oxidation (M):1000.00
F2Z4C1	AVC(1)MLSNTTAIAEAWAR	105.39	-0.3	932.956	2	117.84	326700000	346180000	622110000	0			725020000	881800000	773740000	41678000	57099000	63058000	935400000	768430000	585690000	19464000	14123000	72348000	Carbamidomethylation	C3:Carbamidomethylation:1000.00
F6QH94	LAAVDATVNQVLASR	101.06	0.3	509.955	3	98.97	324110000	343730000	440470000	135080000	184660000	202540000	433050000	563690000	527100000	221150000	216750000	253440000	810720000	582600000	462730000	173490000	163950000	182420000
P11678	IIC(1)DNTGITTVSR	86.69	0	725.372	2	59.25	356510000	519440000	922290000	88857000	180380000	100360000	1103500000	975790000	1002100000	211050000	300740000	439260000			9285500			9553600	Carbamidomethylation	C3:Carbamidomethylation:1000.00
Q76I81	LVEALC(1)AEHQINLIK	101.12	1.2	875.981	2	85.67	365010000	353020000	484830000	111530000		144860000	548620000	741790000	597620000	255000000	269990000	303420000	563560000	474430000	448690000	184720000	175910000	184680000	Carbamidomethylation	C6:Carbamidomethylation:1000.00
F1MLB8	TSIAIDTIINQK	83.22	-0.2	658.875	2	92.37	308660000	327730000	418530000	134700000	183950000	175010000	456980000	599760000	522860000	243450000	248550000	271660000	587440000	517190000	496170000	220850000	227400000	252510000
A0A3Q1LZD9	IFVGGLNPEATEEK	88.38	-1	752.387	2	83.16	215070000	218610000	273560000	118720000	157090000	172300000	394310000	488010000	432680000	269680000	259750000	297030000	646920000	604460000	554960000	337930000	332570000	401110000
P10096	VGVNGFGR	60.87	1.4	403.228	2	51	407060000	209180000	353570000	225940000	167790000	244810000	561280000	441160000	554910000	346600000	299400000	363880000	279640000	353130000	373180000	308590000	345260000	334420000
P37837	SYEPLEDPGVK	92.66	-0.6	617.303	2	61.15	274170000	256530000	341350000	202610000	227840000	257490000	407250000	370790000	400040000	309150000	320810000	326930000	429150000	439670000	457200000	366930000	349280000	415890000
P11678	VGPLLAC(1)LFENQFR	114.42	0.2	832.435	2	127.25	477000000	118220000	1080100000	29615000	45159000	25764000	1578800000	1263700000	1160000000	32121000	277510000	62338000							Carbamidomethylation	C7:Carbamidomethylation:1000.00
P02671	VQHIQLLQK	75.44	-1.6	553.837	2	54.21													1026400000	1234100000	1101900000	818050000	1000500000	957060000
P05307	EADDIVNWLK	68.08	0.1	601.806	2	100.91	352960000	329270000	464090000	272170000	357030000	358590000	338670000	470780000	416270000	242900000	255740000	283320000	431520000	391730000	366280000	275240000	247480000	281070000
P09382	LPDGYEFK	60.9	0.9	484.74	2	68.24	225280000	182410000	323680000	51192000	60602000	63402000	567640000	622880000	609030000	239410000	225330000	266460000	751380000	620970000	633280000	222770000	221020000	246510000
Q92176	ADQC(1)YEDVR	72.7	0.9	578.241	2	34.61	287680000	288740000	404630000	171660000	215340000	231000000	538550000	606390000	564920000	337500000	334270000	431310000	418440000	328740000	341440000	193920000	179960000	251590000	Carbamidomethylation	C4:Carbamidomethylation:1000.00
F1N1I6	AGALNSNDAFVLK	72.32	-0.9	660.351	2	81.98	443880000	420650000	502230000	242150000	311360000	324330000	545400000	622230000	584010000	380100000	372690000	412260000	186390000	197490000	173840000	126270000	122770000	141130000
P68103	NMITGTSQADC(1)AVLIVAAGVGEFEAGISK	127.09	-0.2	970.484	3	133.15	262050000	486700000	758770000	12142000	10591000	18052000	586080000	867860000	587680000	146330000	132930000	151140000	797600000	764700000	381980000	34738000	24069000	65322000	Carbamidomethylation	C11:Carbamidomethylation:1000.00
Q3T0Q4	VM(2)LGETNPADSKPGTIR	98.08	-0.8	901.458	2	57.59	228240000	208340000	77280000	95328000	131130000	150980000	457120000	629730000	557550000	272150000	238210000	303570000	747930000	646090000	620340000	240610000	231620000	247980000	Oxidation (M)	M2:Oxidation (M):1000.00
P35705	GLFIIDPNGVIK	86.38	-1.1	643.379	2	118.86	243180000	259350000	362350000	157210000	189330000	246050000	358670000	459850000	433950000	220690000	231140000	246960000	660190000	565850000	507480000	302250000	300660000	338120000
A6QPT4	VGPLLAC(1)LIGTQFRK	106.42	-0.5	836.982	2	114.66	315140000	334590000	587410000	244410000	307050000	234170000	805690000	983310000	721640000	356240000	390490000	424410000	100930000	75507000	57707000	46376000	58050000	39055000	Carbamidomethylation	C7:Carbamidomethylation:1000.00
A7Z057	TAFDDAIAELDTLNEDSYK	115.94	-0.3	1065.99	2	122.85	215440000	140910000	331160000	169420000	244330000	254850000	375260000	442150000	463270000	251350000	296460000	296010000	634610000	521160000	492500000	327760000	274190000	331970000
Q3T087	VLEQLTGQTPVFSK	87.01	-0.5	773.927	2	89.44	327910000	324170000	455880000	165840000	201190000	220710000	495130000	603040000	514360000	276150000	317750000	335350000	430060000	377850000	412090000	210150000	168300000	212340000
P02679	DTVQIHDITGK	88.7	-0.6	613.822	2	52.36													389710000	1354600000	1221100000	862690000	1143200000	1064400000
P04040	A(3)DSRDPASDQMQHWK	94.75	-0.2	605.269	3	56.04	81712000	74575000	154510000	47896000	55595000	59468000	88311000	88442000	93095000	68714000	76176000	90537000	1212500000	844770000	709060000	695980000	727150000	860820000	Acetylation (Protein N-term)	A1:Acetylation (Protein N-term):1000.00
P48616	VELQELNDRFANYIDK	106.82	-0.8	983.996	2	99.22	164100000	149050000	235780000	91127000		112080000	315830000	470660000	335210000	221180000	256790000	234010000	953270000	774850000	674910000	363900000	447780000	223340000
P07108	QATVGDINTERPGMLDFTGK	111.12	1.9	1075.53	2	84.9	301370000	277660000	534320000	208510000	213650000	252850000	474290000	422960000	461770000	363940000	418890000	466450000	343070000	280450000	236740000	234780000	263350000	266060000
P48616	KVESLQEEIAFLK	92.68	-0.7	767.429	2	98.74	195720000	193000000	335640000	42074000	55579000	51259000	472260000	622270000	515060000	189200000	190720000	206750000	985030000	794460000	672730000	167940000	156770000	167280000
A0A3Q1MG04	EDGGGWWYNR	68.75	-1.1	620.262	2	74.86				2997700									1317400000	1248500000	1037900000	812680000	723270000	870920000
P04040	AFYVNVLNEEQRK	102.76	-0.7	805.42	2	75.57	79266000	77802000	114860000	15811000	17848000	19587000	144940000	202960000	162390000	56296000	52585000	63973000	1491400000	1346400000	1104100000	334490000	376670000	342940000
P52565	AEEYEFLTPVEEAPK	95.18	-1.1	876.421	2	96.24	276470000	297380000	390640000	165250000	186850000	230990000	436480000	562620000	504670000	273170000	318780000	364900000	477210000	388260000	414650000	239400000	220530000	250640000
Q6EWQ7	KYEDIC(1)PSTHNMDVPNIK	129.1	-0.4	1081.01	2	69.44	275480000	262520000	470140000	185750000	212300000	260130000	413700000	440370000	423700000	281070000	338220000	368040000	455710000	375510000	353300000	275320000	285870000	319170000	Carbamidomethylation	C6:Carbamidomethylation:1000.00
E1BK47	FLEGRLR	35.88	-11.9	445.768	2	76.09					5978600000
A2VDN7	EVLAGRPLFPHVLC(1)HNC(1)AVEFNFGQK	121.3	-0.5	760.632	4	102.54	248170000	253300000	326280000	142680000	62423000	152880000	600110000	640820000	528380000	286310000	189370000	312020000	732390000	627220000	221990000	195670000	210990000	230350000	Carbamidomethylation	C14:Carbamidomethylation:1000.00;C17:Carbamidomethylation:1000.00
Q16666	IFEDIPTLEDLAETLK	91.03	2.2	616.329	3	128.81	26016000	27083000	24193000	18468000	1382500000	1348700000	60780000	75707000	60895000	983720000	33695000	845900000	58539000	80920000	40776000	27542000		865380000
Q2HJ60	GGNFGFGDSR	72.01	-0.2	507.225	2	51.96	259210000	263390000	393550000	192480000	235550000	249920000	486550000	520400000	464590000	284320000	264510000	323730000	472220000	413400000	427460000	248560000	212620000	233320000
P02679	TSTADYAM(2)FK	84.61	3.1	575.76	2	52.14													2134300000	1068500000	1170300000	605690000	439250000	525440000	Oxidation (M)	M8:Oxidation (M):1000.00
P02081	LHVDPENFR	73.49	-0.6	563.785	2	59.32	408670000	579580000	500290000	312110000	409930000	620980000		44379000	43290000				450110000	369950000	672990000	522990000	372250000	633470000
A0A3Q1LSN0	LSPEELLLR	72.16	-0.3	535.316	2	103.69	189200000	172460000	304320000	205170000	292270000	322440000	361790000	408900000	372580000	350900000	358460000	397770000	444730000	386800000	380430000	307490000	329000000	341160000
P30101	TFSHELSDFGLESTAGEIPVVAIR	133.39	-1.3	1288.15	2	120.29	92037000	554880000	694310000	190070000	18104000	245190000	518930000	649770000	622980000	47359000	373740000	378730000	434260000	404960000	405290000	223610000	28084000	40937000
P10096	LTGMAFR	61.82	1.4	398.213	2	61.61	338750000	236070000	455970000	201460000	189260000	241970000	453420000	353970000	408230000	288780000	322140000	357520000	366390000	333360000	325720000	319140000	367200000	363850000
P02671	GDFSSANNRDNTYNR	97.06	-0.2	577.587	3	34.5													1469000000	1241100000	1216900000	768770000	851750000	368480000
P09867	EDTEEHHLRDYFEQYGK	113.67	-0.6	1098.48	2	64.88	182980000	198150000	269230000	186770000	203220000	252610000	322250000	494620000	394960000	265390000	297930000	313910000	581940000	538820000	443040000	301230000	347260000	301560000
P08670	LQEEM(2)LQREEAENTLQSFRQDVDNASLAR	153.08	1.2	859.916	4	104.09	162880000	173350000	48841000	29401000		46106000	406600000	595600000	480510000	166990000	190980000	213620000	888630000	986620000	1012500000	187310000	205130000	88571000	Oxidation (M)	M5:Oxidation (M):1000.00
P08670	FANYIDK	57.57	1	435.722	2	52.48	247540000	217910000	381360000	112640000	121830000	135030000	465710000	451870000	449910000	200690000	201460000	214960000	666800000	589380000	598680000	262810000	234200000	310030000
Q3MHM5	ALTVPELTQQMFDAK	100.35	0.9	846.438	2	116	224410000	235960000	385890000	118420000	154980000	211140000	367990000	499540000	454290000	259750000	279950000	295350000	588980000	480990000	410380000	285160000	282860000	320640000
Q8WN55	NNQFQALLQYADPVSAQHAK	117.6	1.8	1122.07	2	107.79	286690000	305400000	434440000	72340000	116960000	112440000	543220000	611860000	563970000	252420000	242030000	291390000	624420000	507060000	456270000	142060000	135610000	144810000
P08670	EEAENTLQSFRQDVDNASLAR	106.19	-1	798.382	3	89.07	217580000	223670000	347320000	41758000	53446000	55317000	439080000	593200000	523260000	168110000	151700000	237110000	876790000	753110000	692560000	136520000	144060000	167740000
F1MLB8	EAYPGDVFYLHSR	89.16	0.8	777.373	2	77.42	282360000	264240000	377770000	194670000	175890000	186800000	425620000	574190000	453570000	267790000	168740000	196450000	606620000	513980000	475900000	207400000	218570000	218770000
P13796	GDEEGVPAVVIDMSGLR	111.58	0.4	581.958	3	117.39	303850000		451890000	22953000	36135000	27284000	739320000	963960000	767370000	132930000	9783500	12851000	769640000	598540000	621580000	110560000	93486000	132960000
A0A3Q1LSN0	YPALHKPENQDIDWGALEGETREER	120.03	0.1	739.107	4	77.68	295670000	271810000	333090000	138190000		211710000	457800000	700860000	576970000	285630000	327410000	381620000	490400000	433230000	203500000	132520000	249820000	298770000
A0A3Q1LSN0	ISFDEFIK	65.83	-0.9	499.763	2	99.12	255870000	244380000	421620000	142890000	185940000	164340000	518480000	669790000	566100000	276070000	269730000	316680000	424420000	363940000	369280000	178820000	174850000	242520000
P13696	GNN(4)ISSGTVLSDYVGSGPPK	107.07	-0.3	975.476	2	89.15	248720000	257320000	361070000	151120000	186820000	207560000	305070000	385650000	367810000	259120000	251180000	278880000	573630000	497990000	469100000	295020000	324560000	349620000	Deamidation (NQ)	N3:Deamidation (NQ):9.34
P20160	GGIC(1)NGDGGTPLVC(1)EGLAHGVASFSLGPC(1)GR	150.52	-0.9	1024.81	3	110.38	298560000	314170000	402230000	217420000	367760000	305730000	120440000	135710000	132050000	66514000	73233000	70048000	619040000	589620000	596020000	481080000	421130000	557000000	Carbamidomethylation	C4:Carbamidomethylation:1000.00;C14:Carbamidomethylation:1000.00;C29:Carbamidomethylation:1000.00
P40673	SEHPGLSIGDTAK	93.15	-1	656.33	2	48.3	348770000	236280000	337590000	256870000	200840000	290370000	518700000	433740000	417360000	296690000	329720000	348910000	277190000	297070000	323600000	267730000	271830000	307540000
A5D984	RFDEILEASDGIMVAR	99.38	-0.5	607.977	3	97.39	229480000	289080000	629170000	94677000	120230000	125560000	539830000	632540000	539010000	254170000	315570000	340980000	484730000	374600000	249040000	157410000	169810000	195610000
P06744	TLAQLNPESSLFIIASK	113.33	1.4	611.343	3	122.92	320890000	311430000	436190000	108440000	154760000	143210000	528930000	672910000	610980000	293030000	323390000	303160000	407930000	382400000	330160000	132570000	127760000	149570000
P26447	RTDEAAFQK	73.81	2.7	355.857	3	24.71	378340000	166570000	310010000	211890000	127430000	204100000	519950000	363940000	505790000	340780000	320480000	348490000	287150000	401570000	375090000	260690000	317050000	292310000
Q5E9B7	VLDNYLTSPLPDEVDETSAEDEGISQRK	69.95	-0.5	1040.83	3	97.08	227000000	216580000	311530000	123400000		165240000	414860000	553790000	458620000	272510000	288820000	308530000	567480000	537470000	484030000	277270000	285150000	236570000
A2VDN7	SSGPTSLFAVTVAPPGAR	101.8	-0.7	857.959	2	105.12	344400000	371740000	410160000	1783500	4747900	3097700	705060000	872850000	711020000	102360000	93359000	114990000	709560000	662410000	588360000			20181000
P11678	DC(1)IPFFR	67.25	0.2	477.729	2	91.11	445600000	460940000	736320000	330330000	456270000	417600000	581690000	691680000	549440000	287380000	306370000	384430000	13863000	11887000	13287000	7926700	7831200	9812200	Carbamidomethylation	C2:Carbamidomethylation:1000.00
Q76I81	A(3)EEGIAAGGVMDVNTALQEVLK	110.14	-0.2	1129.07	2	133.42	218360000	363560000	446800000	38133000	110980000	140130000	467730000	635180000	563730000	251770000	297210000	298780000	551130000	475210000	452990000	146620000	106080000	146440000	Acetylation (Protein N-term)	A1:Acetylation (Protein N-term):1000.00
P54819	APSVPAAEPEYPK	81.99	-1.2	678.345	2	60.21	246580000	233010000	303150000	172720000	6200500	255420000	303870000	335570000		204200000	206420000	230920000	620430000	573840000	587100000	452900000	431450000	515130000
P00829	IPSAVGYQPTLATDMGTMQER	118.58	1.2	1133.55	2	97.26	250760000	231810000	480070000	196630000	208340000	256580000	304700000	321770000	293600000	242920000	280930000	317220000	543850000	339970000	281420000	337420000	377860000	410260000
Q2HJ60	LTDC(1)VVMRDPASK	88.52	1.1	746.369	2	51.82	299280000	243920000	505200000	126480000	36677000	161230000	469820000	395440000	405500000	273660000	303320000	348070000	499160000	407590000	371360000	254400000	269630000	301060000	Carbamidomethylation	C4:Carbamidomethylation:1000.00
P29401	NMAEQIIQEIYSQIQSK	112.54	-0.2	1012.01	2	133.34	193050000	365360000	474400000	94248000	15888000	180930000	604850000	760100000	611280000	355400000	344030000	377690000	431320000	359020000	196090000	112370000	68753000	124360000
P04272	AYTNFDAERDALNIETAIK	104.88	-1.4	1078.04	2	100.65	242950000	237380000	317690000	144070000	157270000	201300000	99021000	720680000	628750000	396330000	394360000	412530000	389370000	348310000	329880000	215900000	206970000	217800000
Q00839	EKPYFPIPEEYTFIQNVPLEDR	115.45	0.3	1362.68	2	121.02	248210000	234320000	294090000	120430000	156750000	158770000	490280000	533370000	561080000	265290000	288040000	17888000	525090000	521020000	562640000	240240000	196160000	238380000
Q3SZ62	ALPFWNEEIVPQIK	95.96	0.3	842.459	2	123.63	216780000	172480000	223730000	146980000	205150000	216860000	313730000	398370000	426020000	276310000	288310000	290910000	412350000	476930000	517710000	353220000	309600000	396820000
P12763	QDGQFSVLFTK	79.3	-0.2	635.327	2	90.69	382320000	405370000	560390000	386640000	461020000	498890000	353810000	443030000	390130000	211090000	211280000	225440000	217730000	197590000	170480000	180610000	161550000	181140000
P06396	NWRDPDQTDGLGLSYLSSHIANVER	119.58	0.8	948.46	3	105.59	367150000	364260000	451890000	203790000	273430000	259660000	495130000	673770000	607100000	342120000	332510000	365950000	222960000	186490000	192310000	98322000	93234000	107030000
Q2HJ65	SIAFPSIGSGR	78.94	0.1	546.296	2	84.88	194670000	188270000	270730000	327320000	376200000	409290000	255280000	254190000	231740000	291940000	269840000	341250000	430720000	371620000	407480000	307620000	319430000	367450000
P52272	A(3)AGVEAAAEVAATEIK	100.84	-0.6	771.904	2	124.2	369600000	287170000	420480000	64729000	84556000	89508000	354710000	613400000	517550000	210930000	192140000	249860000	594470000	557580000	553020000	152220000	147060000	151890000	Acetylation (Protein N-term)	A1:Acetylation (Protein N-term):1000.00
P07237	NFEDVAFDEK	71.69	0.3	607.272	2	75.55	368800000	379340000	503390000	207700000	251420000	266420000	334710000	423430000	383260000	222330000	210020000	228670000	452870000	360810000	356890000	211190000	207490000	235560000
P60174	SNVSDAVAQSTR	94.5	0.5	617.805	2	37.95	340780000	212220000	331730000	197920000	137990000	232270000	496180000	374900000	478300000	255710000	275280000	273430000	296970000	428500000	408700000	244120000	310160000	308880000
P63103	NLLSVAYK	51.89	-1.4	454.265	2	74.94	336700000	292270000	452440000	41291000	54761000	46675000	626370000	593910000	601920000	207840000	206810000	242700000	551070000	555800000	486320000	93019000	101450000	106450000
A7Z014	QAFTDVATGSLGQGLGAAC(1)GMAYTGK	120.47	1	1266.6	2	105.18	267010000	260770000	420090000	192410000	183630000	257830000	443520000	529180000	464890000	365060000	414910000	319620000	283800000	267690000	237810000	220060000	222340000	244190000	Carbamidomethylation	C19:Carbamidomethylation:1000.00
P29401	SKDDQVTVIGAGVTLHEALAAAELLK	136.06	-1	883.819	3	123.25	349550000	340020000	458890000	83657000	95052000	85826000	598530000	842240000	671450000	244560000	229140000	281970000	365370000	362020000	287290000	95814000	91094000	112210000
Q76LV2	NPDDITNEEYGEFYK	101.97	-0.4	917.394	2	83.28	212210000	223060000	255320000		192320000	175580000	377980000	509830000	459820000	256670000	270300000	296500000	518910000	522290000	465480000	283100000	228600000	344560000
Q5E9F8	FQSAAIGALQEASEAYLVGLFEDTNLC(1)AIHAK	127.39	-0.2	860.181	4	133.7	59383000	150520000	195860000	62202000		77711000	460820000	632370000	458750000	201860000	209750000	245390000	946670000	1020100000	481910000	112200000	74327000	202640000	Carbamidomethylation	C27:Carbamidomethylation:1000.00
A0A140T897	HLVDEPQNLIK	83.87	0.4	653.362	2	62.07	453510000	412300000	551470000	336280000	388580000	442420000	399080000	488530000	423640000	197080000	206320000	249970000	225860000	192330000	207740000	132590000	135750000	142430000
Q5E9F5	A(3)NRGPAYGLSR	69.95	0.4	602.315	2	55.02	198590000		220990000	125470000		171620000	418910000	504060000	471950000	350850000	357930000	371280000	508840000	475800000	418920000	328740000	388460000	267080000	Acetylation (Protein N-term)	A1:Acetylation (Protein N-term):1000.00
Q32LG3	GC(1)DVVVIPAGVPR	110.75	-0.8	669.863	2	86.95	312960000	287270000	388760000	150880000	195240000	203250000	396300000	462280000	437320000	217220000	223210000	260130000	491080000	424230000	404190000	239130000	222060000	257860000	Carbamidomethylation	C2:Carbamidomethylation:1000.00
P04272	LSLEGDHSTPPSAYGSVK	114.74	-2	922.953	2	64.72	259510000	260240000	328010000	111330000	155250000	165910000	558210000	650030000	542890000	299370000	347600000	440290000	325230000	260220000	291020000	170880000	191340000	209650000
P00829	IPVGPETLGR	95.59	0.1	519.801	2	64.68	282100000	250320000	366320000	180940000	201480000	241380000	375590000	357560000	368350000	248050000	237130000	287740000	454300000	403680000	397590000	267250000	306710000	332730000
P11678	ASAPNSHVPLSSAFFASWR	104.85	-0.5	678.006	3	111.64	451050000	528280000	824020000	274180000	323760000	297540000	624240000	723820000	540920000	281790000	280950000	401050000					2167000
Q5E9B7	A(3)EEQPQVELFVK	70.08	0.1	729.877	2	109.45	217210000	237880000	304660000	137700000	195700000	184460000	366310000	466300000	452700000	260580000	292770000	311250000	448950000	409400000	400190000	290020000	264630000	312520000	Acetylation (Protein N-term)	A1:Acetylation (Protein N-term):1000.00
Q05315	GRPLAC(1)FLNEPYLQVDFHTEMK	111.42	-1.2	889.101	3	113.66	739940000	1517200000	1822600000	17636000	9907000	17708000	392360000	484900000	351810000	58739000	67751000	67157000							Carbamidomethylation	C6:Carbamidomethylation:1000.00
P10153	YAQTPANMFYIVAC(1)DNRDQR	100.38	-0.6	811.707	3	101.01		286630000	505700000	210030000		250530000	673230000	761500000	629430000	479490000	525200000	595440000	163800000	122850000	131180000	91747000	115810000		Carbamidomethylation	C14:Carbamidomethylation:1000.00
Q8SQH5	YFPTQALNFAFK	90.34	-0.5	723.874	2	120.27	279130000	324180000	419680000	154510000	205420000		470680000	505630000	486140000	227020000	248010000	273890000	467570000	464030000	388410000	203730000	208970000	211240000
P29401	ILTVEDHYYEGGIGEAVSSAVVGEPGITVTHLAVNR	174.53	1.4	938.985	4	116.82	363150000	479450000	617160000	10455000		9241700	835790000	964430000	842230000	67780000	107180000	11002000	461490000	370100000	338160000	13310000		20016000
Q3SZC0	S(3)HTILLVQPTK	91.5	-0.3	639.874	2	82.85	297040000	265150000	332110000	168750000	190600000	175080000	425980000	466490000	452490000	250380000	251740000	285760000	391890000	395430000	392580000	242740000	249530000	277170000	Acetylation (Protein N-term)	S1:Acetylation (Protein N-term):1000.00
Q2HJ60	NYYEQWGK	81.51	0.1	544.246	2	56.94	244250000	203260000	336150000	200990000	240600000	254380000	338080000	466590000	466010000	258090000	279090000	344580000	391350000	383780000	397890000	200220000	238620000	248660000
A6QLN6	QLLQANPILEAFGNAK	103.46	0.2	576.321	3	122.62	296300000	265860000	377100000	209610000	265640000	308780000	412720000	480020000	454250000	325470000	329910000	395800000	281400000	256580000	274970000	202120000	171130000	179930000
P68002	VNNSSLIGVGYTQTLRPGVK	103.95	-0.7	701.723	3	85.92	301590000	295620000	350920000	181970000		235640000	364750000	480700000	439430000	261270000	239110000	270480000	446460000	408460000	340470000	274470000	282800000	308550000
P20700	SLEGDLEDLK	70.29	-0.1	559.782	2	84.4	311020000	290400000	380500000	296730000	339520000	386360000	424210000	391470000	370590000	249620000	242440000	276990000	327320000	284640000	286560000	202520000	187620000	230530000
P26452	FTPGTFTNQIQAAFREPR	86.34	-1.2	694.356	3	103.65	273540000	282920000	315310000	195540000	2228300	249310000	444880000	545760000	494090000	307060000	301110000	361410000	392790000	319610000	294050000	210700000	214670000	236680000
G5E5C8	LSSTWEGIQAGK	65.22	-0.8	638.83	2	66.62	240350000	215900000	295400000	164950000	205560000	207210000	337720000	402410000	381350000	254070000	274200000	286210000	452620000	433230000	409020000	297430000	280550000	300190000
Q3T0D0	IIPTLEEGLQLPSPTATSQLPLESDAVEC(1)LNYQHYK	105.73	0.8	1014.51	4	124.34	316040000	296990000	445920000	24819000		22439000	436240000	461860000	516770000	197800000	224740000	311900000	617860000	576210000	575490000	135190000	106110000	159600000	Carbamidomethylation	C29:Carbamidomethylation:1000.00
P30101	QAGPASVPLRTEEEFK	93.35	0	879.952	2	69.73	365300000	347460000	409950000	269970000		356360000	351090000	421160000	400410000	238120000	281050000	299780000	333070000	290440000	295590000	244680000	248210000	267910000
P52566	ELQEMDKDDESLIK	95.33	-0.2	846.903	2	61.22	340590000	287510000	542770000	59488000	71004000	231640000	468990000	396720000	441360000	311810000	384940000	395570000	319350000	230330000	242000000	216600000	229180000	243130000
Q3ZBD7	VFEGNRPTNSIVFTK	88.43	-0.9	854.954	2	69.57	275700000	252110000	344540000	215090000		296690000	410030000	541140000	470830000	386390000	405040000	464070000	243570000	232150000	243300000	207100000	197860000	225470000
P48616	LLEGEESR	49.11	-0.7	466.738	2	29.26	299340000	147080000	314550000	131360000	105730000	151360000	474670000	350190000	484080000	227430000	181980000	211670000	448360000	558160000	567740000	217110000	257830000	276090000
P09382	DGGAWGTEQR	90.54	-2	538.74	2	35.48	114080000	145050000	182830000	93646000	93632000	94551000	409870000	450370000	429680000	250650000	229070000	284750000	637300000	437000000	511430000	308160000	352670000	366920000
P02679	LTYAYFAGGDAGDAFDGFDFGDDPSDK	150.89	0.5	1417.59	2	123.15													1304600000	1192300000	1282200000	575090000	367470000	666120000
Q0VCX2	NELESYAYSLK	70.97	0.7	658.822	2	80.46	308190000	329550000	403330000	219030000	265560000	291020000	358360000	454460000	404850000	227880000	222910000	240640000	377450000	341440000	348190000	186940000	188040000	211740000
P06396	AQPVQVAEGSEPDGFWEALGGK	114.29	-0.2	1136.55	2	113.97	382650000	332890000	491720000	172020000	240110000	192350000	468040000	691240000	558210000	283690000	315980000	350160000	208660000	195980000	195770000	94352000	85776000	91442000
F1MGU7	C(1)HAGHLNGVYYQGGTYSK	126.94	-0.3	1006.46	2	50.47		739830			1030900								1101800000	1031800000	698510000	801210000	849820000	857490000	Carbamidomethylation	C1:Carbamidomethylation:1000.00
Q5E9A3	IITLTGPTNAIFK	81.43	-0.5	694.911	2	108.95	287570000	278500000	349410000	112510000	130150000	137960000	452970000	535580000	485060000	267510000	262460000	302430000	402700000	396940000	379720000	178750000	181710000	199590000
A0A3Q1MJD5	GNFGGSFAGSFGGAGGHAPGVAR	128.39	0	1017.98	2	80.98	250010000	232750000	310350000	167760000	165640000	215780000	350150000	475640000	389000000	236800000	247040000	309530000	471800000	389230000	354170000	236420000	249490000	286890000
Q3T106	NPPGFAFVEFEDPRDAEDAVR	104.07	-0.1	1189.56	2	107.37	250840000	259580000	341510000	173890000		266580000	376750000	465490000	418380000	264310000	272230000	305580000	429470000	381890000	362310000	251940000	242550000	270950000
Q3ZBF7	LTFSC(1)LGGSDNFK	87.87	1.8	723.341	2	87.48	234070000	229000000	280670000	177750000		213950000	350780000	409270000	394390000	272580000	291930000	310110000	477580000	394410000	391090000	313670000	292750000	293340000	Carbamidomethylation	C5:Carbamidomethylation:1000.00
Q58DT1	TTHFVEGGDAGNREDQINR	111.91	0.8	529.751	4	43.23	211650000	213050000	317880000	202220000	270000000	293590000	219790000	331170000	266560000	294380000	291380000	356950000	490030000	391770000	373550000	253550000	260610000	276160000
P63243	TNHIGHTGYLNTVTVSPDGSLC(1)ASGGK	130.25	1.1	1372.16	2	70.7	266450000	259840000	342970000	137720000	170530000	178120000	388010000	498020000	414800000	244830000	264430000	276900000	476900000	381520000	363180000	200830000	201820000	244080000	Carbamidomethylation	C22:Carbamidomethylation:1000.00
P35466	ELPSFLGK	46.97	0.1	445.752	2	83.12	251670000	223890000	295240000	160160000	180750000	182930000	399620000	406940000	408790000	283540000	262560000	326790000	377570000	340530000	363730000	264670000	270310000	308150000
P35579	IIGLDQVAGMSETALPGAFK	120.76	0.1	673.359	3	122.07	336630000	296250000	488280000	85834000	118120000	121870000	510070000	577520000	559470000	285000000	292280000	268620000	398110000	359350000	295790000	97944000	89231000	120930000
P62992	EGIPPDQQR	68.44	0.6	520.262	2	34.84	346360000	131610000	301820000	330870000	234130000	471890000	413900000	229620000	496090000	321850000	261930000	224350000	134240000	217580000	311220000	217090000	315770000	340580000
Q2HJ49	TQEQLALEMAELTAR	96.03	-0.9	852.434	2	115.67	75462000	298230000	468660000	75395000		136390000	520200000	712110000	635580000	283450000	328300000	88454000	519360000	429880000	101570000	213020000	181240000	218000000
P30040	DGDFENPVPYTGAVK	104.74	0.5	804.881	2	84.46	244850000	259750000	331360000	175110000	203860000	222670000	343760000	427920000	388460000	226600000	229020000	249760000	451040000	401480000	395670000	236290000	232960000	264660000
Q3T0D0	IDEPLEGSEDRIITITGTQDQIQNAQYLLQNSVK	113.01	0.7	1277.32	3	120.97	268080000	249510000	237330000				669310000	816610000	608680000	69021000	82207000	63251000	778070000	750990000	683470000		1908800
P00829	VVDLLAPYAK	85.06	0.3	544.821	2	88.35	313390000	286550000	448730000	49522000	62022000	58388000	473080000	547130000	503660000	138440000	137510000	163050000	667330000	556850000	548300000	93135000	109930000	117440000
Q92176	LQATVQELQK	62.28	-0.4	579.33	2	56.19	319840000	218150000	328820000		144620000	186820000	501140000	515630000	516530000	346680000	343370000	377460000	282580000	268960000	274150000	194150000	216940000	237440000
Q3ZBF7	HLNEIDLFHC(1)IDPNDSK	107.34	-0.5	689.658	3	90.19	238480000	235970000	299480000	126020000	154950000	180690000	411240000	439460000	399720000	265170000	266850000	301950000	473370000	403780000	376390000	246700000	217260000	226780000	Carbamidomethylation	C10:Carbamidomethylation:1000.00
P31949	TEFLSFMNTELAAFTK	96.82	0.6	925.456	2	129.38	147330000	190280000	287010000	68691000	98846000	118770000	699860000	685340000	669280000	326950000	264210000	243200000	408680000	401540000	275790000	176380000	147730000	48042000
F1MQ37	DFSALESQLQDTQELLQEENR	122.98	0.2	1247.09	2	124.32	279900000	217910000	365210000	193640000	291890000	247850000	515410000	567930000	441940000	288170000	284800000	351170000	304170000	58698000	265890000	187630000	168050000	220350000
Q76LV2	DQVANSAFVER	74.64	-2	618.303	2	56.6	244500000	202550000	284700000	135350000	124260000	845400	374960000	365530000	380820000	272920000	260490000	295250000	503730000	431900000	440030000	295430000	296130000	332020000
P62157	EAFSLFDK	58.81	0.5	478.739	2	86.45	232030000	207220000	367090000	168960000	189040000	184750000	412010000	484530000	420760000	253210000	244820000	283060000	409770000	350900000	365270000	215810000	214310000	234930000
P05164	FWWENEGVFSM(2)QQR	93.65	-0.9	620.61	3	110.72	308410000	378670000	554940000	304070000	467610000	433150000	472550000	552820000	472540000	278590000	295600000	406200000	50738000	54735000	50311000	48134000	41299000	67248000	Oxidation (M)	M11:Oxidation (M):1000.00
P02584	C(1)YEM(2)ASHLR	83.69	-0.8	591.755	2	27.3	223130000	206800000	59194000	109970000	176420000	220520000	453550000	677640000	500450000	332030000	275310000	326740000	344260000	368060000	333460000	215490000	182090000	230730000	Carbamidomethylation; Oxidation (M)	C1:Carbamidomethylation:1000.00;M4:Oxidation (M):1000.00
P04040	FNTANDDNVTQVR	90.86	0.1	498.571	3	54.36		0	150100000	28361000	30538000	37426000		200870000					1088400000	1206200000	1158000000	405430000	447690000	474060000
A7Z066	EIEDPEDRKPEDWDERPK	95.03	-0.9	457.416	5	50.4	309130000	320730000	428470000	256310000	271420000	358270000	362050000	499210000	414800000	214190000	177110000	236000000	289390000	329900000	234970000	173330000	168920000	166670000
A0A140T897	LGEYGFQNALIVR	100.05	-0.9	493.936	3	105.3	464290000	503190000	696380000	120120000	159140000	142240000	453270000	627550000	522790000	166280000	179100000	202760000	275640000	247450000	209650000	82677000	70619000	87465000
Q9TU03	LTLVC(1)ESAPGPITMDLTGDLEALKK	120.46	-0.5	891.467	3	122.72	205110000	225710000	367470000	61508000	85720000	100070000	573750000	640700000	584580000	217510000	234450000	229980000	575410000	429240000	329640000	115090000	107680000	126830000	Carbamidomethylation	C5:Carbamidomethylation:1000.00
P38657	FVMQEEFSR	84.49	1.1	586.774	2	75.53	297210000	311030000	505940000	186150000	209350000	257130000	346400000	420770000	380750000	208760000	217610000	247020000	412130000	305990000	266310000	193710000	196100000	233700000
P27824	IVDDWANDGWGLK	92.41	-0.2	744.859	2	104.26	301550000	257120000	379010000	230190000	261990000	288120000	316460000	400590000	360570000	191990000	191260000	228360000	381020000	368940000	324870000	211370000	250590000	239190000
E1BEG2	RGFAFVTFDDHDTVDK	104.53	-2.8	468.223	4	77.42	251780000	252760000	326310000	102400000	132240000	143060000	435690000	641790000	477630000	237880000	244630000	270680000	470290000	371170000	309770000	170110000	164590000	168650000
Q2HJ65	AASADSTTEGTPADGFTVLSTK	120.11	0.2	1064.01	2	86.59	344290000	331330000	397350000	105010000	131790000	121700000	316450000	385370000	356440000	278390000	284540000	327730000	465930000	370790000	366170000	194390000	176590000	216570000
Q76LV2	LVTSPC(1)C(1)IVTSTYGWTANMER	121.03	0.8	1223.56	2	118.17	240470000	240330000	359830000	28231000	37543000	31493000	439560000	558690000	511140000	46755000	206610000	234850000	748350000	625950000	532160000	147790000	136910000	43392000	Carbamidomethylation	C6:Carbamidomethylation:1000.00;C7:Carbamidomethylation:1000.00
P09382	LNLEAINYMAADGDFK	103.27	-0.6	892.929	2	115.49	178720000	217090000	333040000				654160000	789280000	749890000	5024500	7741800		867210000	744440000	623390000
Q32LG3	AGAGSATLSMAYAGAR	96.24	-1.9	727.855	2	71.87	224460000	250280000	345310000	185010000	209270000	230900000	302390000	418910000	352910000	169860000	209850000	241950000	460510000	370490000	366290000	268650000	268900000	280630000
A5D984	AEGSDVANAVLDGADC(1)IMLSGETAK	114.62	0.6	1247.58	2	120.11	353490000	387300000	622390000		8378000	0	577670000	711910000	615600000	102310000	149520000	159120000	528510000	444410000	402750000	29108000	21889000	31003000	Carbamidomethylation	C16:Carbamidomethylation:1000.00
P11678	VANVFTLAFR	91.98	0.4	569.325	2	111.2	381680000	387960000	758040000	262840000	345550000	303500000	550810000	689950000	545990000	256860000	259480000	344910000	13689000	10203000	6478700	4825200	4015300	6358400
P39687	VSGGLEVLAEK	71.63	-0.4	551.311	2	73.81	214610000	217270000	244840000	173400000	213540000	222050000	349270000	467710000	399230000	267650000	274790000	288320000	473160000	6732100	376310000	298430000	290830000	345320000
Q3MHR5	S(3)YGRPPPDVEGMTSLK	86.93	-1.8	888.434	2	84.17	268750000	239570000	379270000	136020000		189570000	350330000	423310000	366460000	253230000	254980000	310220000	453020000	367360000	328980000	239240000	260470000	274120000	Acetylation (Protein N-term)	S1:Acetylation (Protein N-term):1000.00
P62935	TEWLDGK	49.97	-1.3	424.711	2	49.67	222300000	191260000	287020000	138060000	132800000	154480000	419650000	411900000	411070000	250870000	250070000	247950000	429390000	395800000	388800000	249460000	250690000	259480000
A5D984	GDLGIEIPAEK	85.14	-0.9	571.308	2	81.59	352370000	306880000	414070000	52441000	74171000	63986000	575470000	659760000	582350000	179600000	201960000	224240000	370740000	353330000	381000000	93109000	95316000	109380000
P40673	LGEM(2)WSEQSAK	86.99	0	641.293	2	51.96	241760000	272150000	110140000	142760000	192400000	221820000	376440000	552510000	464630000	330280000	285130000	348530000	340070000	342270000	327130000	186170000	174440000	177840000	Oxidation (M)	M4:Oxidation (M):1000.00
Q3T054	NLQYYDISAK	80.46	-1	607.806	2	71.03	226840000	224500000	297830000	110840000	145110000	141060000	345590000	430820000	397870000	231620000	241590000	256850000	452060000	419630000	400630000	254560000	238710000	266030000
F1MMD5	SDSFENPVLQQHFR	110.6	-1	852.409	2	79.66	222020000	200730000	281090000	145030000	187310000	196130000	336440000	441210000	388350000	233680000	244410000	284710000	407940000	394380000	349490000	236450000	242250000	288350000
P00435	GLVVLGFPC(1)NQFGHQENAK	102.89	1.2	1058.03	2	100.22	284540000	273550000	394320000	87705000	108230000	111610000	399040000	488030000	445470000	182820000	207620000	245150000	507030000	441240000	408040000	157430000	158110000	179310000	Carbamidomethylation	C9:Carbamidomethylation:1000.00
P54819	LVSDEMVVELIEK	96.68	-0.5	752.402	2	119.09	192960000	199700000	293060000	63211000	88867000	97151000	265160000	378450000	330910000	10810000	16399000	161770000	890540000	688810000	777160000	284620000	28373000	310790000
F2Z4C1	FDGALNVDLTEFQTNLVPYPR	126.17	-0.2	1205.11	2	126.52	75042000	106890000	140550000	270740000	321060000	281880000	541110000	568550000	573990000	125720000	150100000	127690000	245860000	500030000	496640000	75211000	66070000	410220000
P49411	LLDAVDTYIPVPAR	90.65	-0.8	771.929	2	106.78	235910000	246450000	311020000	161720000	211950000	218120000	290350000	387300000	328590000	197460000	195770000	234290000	480550000	407580000	397210000	257510000	210420000	302900000
Q76LV1	LVSSPC(1)C(1)IVTSTYGWTANMER	114.83	0.5	1216.56	2	114.97	219550000	219270000	354220000	16907000	24591000	19401000	388300000	526290000	437680000	147090000	185080000	212910000	808870000	647530000	525270000	110490000	95828000	132400000	Carbamidomethylation	C6:Carbamidomethylation:1000.00;C7:Carbamidomethylation:1000.00
F6RSR1	LFVGGLK	37.28	-0.5	367.234	2	69.68	313250000	184840000	276440000	204680000	65614000	208830000	467560000	365270000	466540000	274780000	299000000	335440000	272150000	293610000	341640000	235890000	320240000	144270000
P12763	QQTQHAVEGDC(1)DIHVLK	108.43	-0.5	989.476	2	51.69	637660000	172290000	189370000	195360000	240580000	263320000	135660000	593260000	117010000	330220000	305270000	106600000	321850000	268710000	260960000	292140000	302950000	319970000	Carbamidomethylation	C11:Carbamidomethylation:1000.00
F6QH94	TGEAIVDAALSALR	90.49	-0.4	693.883	2	121.88	233720000	262670000	341630000	178440000	208120000	198030000	399400000	536800000	385110000	191770000	207880000	194390000	430670000	345610000	323680000	201440000	190950000	216880000
P04406	VVDLMAHMASKE	95.94	-1.6	665.827	2	63.88	258650000	214180000	561230000	88295000	86620000	104620000	417480000	405550000	379820000	196450000	235540000	263530000	553480000	389140000	293000000	153510000	212990000	232920000
A4FUD7	IQLWDTAGQER	78.1	-1.7	439.557	3	77.47	219480000	221560000	289870000	212190000	231390000	259700000	280540000	329010000	303510000	260340000	259390000	303590000	352070000	333930000	350930000	281090000	263010000	295210000
A4FUA8	TIDGQQTIIAC(1)IESHQFQPK	110.89	-1.3	1157.58	2	101.63	237750000	230690000	324370000	89997000	105160000	104770000	377420000	512070000	442040000	240170000	267200000	295260000	467670000	416120000	358110000	193200000	175090000	202040000	Carbamidomethylation	C11:Carbamidomethylation:1000.00
P05164	RFC(1)GLPQPETVGQLGTVLR	109.97	-2.1	710.048	3	105.69	239490000	307130000	516420000	173900000	264290000	180160000	926380000	670160000	560850000	391790000	464750000	340740000							Carbamidomethylation	C3:Carbamidomethylation:1000.00
A7YWC6	GISLNPEQWSQLK	72.04	0	750.396	2	108.55	307320000	285890000	476950000	9878500			494440000	701200000	629610000	108630000	93760000	112460000	676670000	529770000	476310000	40158000	38366000	48574000
E1BF20	EGRPSGEAFVELESEDEVK	105.9	-0.8	1053.99	2	77.03	243320000	233710000	335260000	131840000	137900000	186490000	362970000	454240000	397170000	218000000	260610000	268200000	424820000	340620000	368360000	199410000	210950000	255550000
Q0VCX2	LYGSAGPPPTSEEEAADKDEL	74.55	-0.6	1088.5	2	76.74	298000000	287390000	385020000	231840000		329050000	366090000	436630000	396680000	211750000	224890000	242090000	369240000	326380000	331280000	207400000	189030000	196260000
P02675	YYWGGQYTWDMAK	95.72	-0.6	834.861	2	103.27				3493200									1082500000	937340000	625410000	885800000	674760000	805990000
P84080	HYFQNTQGLIFVVDSNDRER	115.3	0.6	813.4	3	92.33	206320000	239830000	310110000	111820000	135590000	141030000	429650000	528600000	458530000	249070000	210460000	267890000	410040000	442440000	298000000	189790000	176290000	209660000
P14625	LISLTDENALSGNEELTVK	104.76	-0.3	1023.53	2	100.17	381930000	432950000	528950000	1928800	4390400	4423300	469410000	637530000	552110000	7420000	9895900	10293000	730510000	654650000	575580000	2324000		4076200
A2VDN7	TC(1)NC(1)ETEDYGEK	78.1	-0.8	753.279	2	30.71	196630000	219120000	270840000	104500000	139970000	159730000	346960000	373460000	343040000	204590000	274750000	280480000	502400000	403450000	409520000	242140000	259520000	274450000	Carbamidomethylation	C2:Carbamidomethylation:1000.00;C4:Carbamidomethylation:1000.00
P19120	QTQTFTTYSDNQPGVLIQVYEGER	114.01	-0.1	1387.67	2	114.15	200420000	198760000	307290000	134810000	194770000	186180000	313140000	377420000	330740000	233410000	231690000	260020000	442760000	405450000	352880000	283430000	274150000	275510000
P00432	GPLLVQDVVFTDEMAHFDR	121.23	-1.4	1095.04	2	120.43	73725000	79052000	116940000	18755000	38955000	24938000	108300000	121070000	115280000	52918000	68077000	66202000	1089700000	952390000	736130000	444630000	362790000	516460000
A0A3Q1LPP7	PEFLEDPSVLTK	93.68	-0.3	687.861	2	91.11	240910000	246000000	337240000	203670000	269580000	277940000	362980000	442770000	389090000	271020000	267160000	294550000	311020000	261950000	253160000	182220000	182700000	190370000
A0A3Q1MJD5	AFITNIPFDVK	86.95	0.7	632.851	2	109.21	244430000	235880000	320820000	108650000	137180000	135530000	334840000	466460000	411570000	225860000	241270000	273370000	459720000	386690000	354560000	205210000	194740000	229020000
Q3SZI4	TAFDEAIAELDTLNEDSYK	113.6	-0.8	1073	2	124.01	204160000	163100000	252050000	148010000	206420000	178030000	358910000	500340000	363010000	235050000	268540000	277990000	381100000	352120000	378810000	246580000	209270000	237700000
P68432	STELLIRK	57.59	2	480.308	2	46.12	71961000	31604000	69150000	418320000	245220000	441230000	164210000	163590000	172780000	331700000	361170000	342560000	249500000	287120000	275530000	426090000	580720000	327220000
F1MLB8	NVQAEEMVEFSSGLK	103.27	-0.1	834.401	2	93.67	214970000	223760000	359210000	106400000	124280000	140060000	303400000	457390000	373070000	157260000	193970000	212650000	547180000	448330000	364580000	232950000	238260000	261420000
A5D984	ITLDNAYMEK	71.22	-0.7	599.294	2	70.48	328920000	301570000	510300000	178690000	198710000	220280000	387120000	385460000	422700000	248360000	271350000	301310000	327780000	260910000	230050000	116500000	123400000	142600000
Q9MZ13	WNTDNTLGTEISWENK	99.11	8.3	954.45	2	98.35	76868000	279050000	32125000	114560000	172320000	177040000	466250000	673270000	587690000	295980000	329360000	371790000	0	384150000	372080000	201100000	188010000	230010000
Q06323	EPALNEANLSNLK	92.02	0.1	706.873	2	79.39	241300000	219870000	299220000	139760000	165980000	166760000	367040000	406740000	393050000	239830000	249080000	291470000	374970000	365590000	324710000	229390000	226000000	249870000
Q3T0D0	LLIHQSLAGGIIGVK	96.24	0	759.972	2	89.69	30606000	393760000	562700000	4647600	5868200	5232100	636380000	763790000	680080000	16350000	14168000	18080000	602400000	577670000	351610000	0	130310000	145670000
P08311	GDSGGPLLC(1)NNVAHGIVSYGK	128.8	-1.5	1058.02	2	82.34	25206000	24057000	27084000	22897000	32127000	32449000	28263000	22465000	20916000	12662000	13984000	15084000	741660000	676070000	656340000	846390000	798250000	931130000	Carbamidomethylation	C9:Carbamidomethylation:1000.00
P05307	ILEFFGLK	49.86	0	483.786	2	113.34	254770000	261260000	414440000	207320000	248570000	259820000	317920000	399650000	335930000	174720000	162560000	172200000	410120000	395540000	332020000	180480000	198620000	199820000
O75367	FVIHC(1)NSPVWGADK	109.48	0.2	815.396	2	73.83	191910000	183200000	271180000	159590000	219520000	217030000	245740000	288960000	262620000	258450000	250280000	297390000	480790000	430480000	442810000	235020000	237430000	246030000	Carbamidomethylation	C5:Carbamidomethylation:1000.00
P13796	IGNFSTDIK	74.26	-0.1	497.764	2	65.42	236410000	189590000	315200000	145150000	154620000	179920000	453650000	413660000	434920000	260680000	260770000	265550000	249120000	291800000	328680000	228990000	233590000	271350000
Q0VCX2	TWNDPSVQQDIK	89.36	-1.5	715.848	2	67.05	406990000		497710000	244380000	295260000	317810000	368450000	436780000	423230000	256850000			462990000	381860000	356250000	228630000	233040000
A7YY47	AEHDQLLLNYAK	115.8	-1.3	707.869	2	69.83	237340000	224700000	313830000	266010000	325370000	336010000	343900000	408430000	400260000	108440000	252080000	252110000	290130000	278140000	264600000	181680000	215240000	204570000
Q0VCX2	ELEEIVQPIISK	80.93	-2	699.396	2	95.64	441590000	416180000	592060000				557720000	595110000	528190000	23266000	29422000	34082000	618980000	519850000	532860000	4666900	3641400	4282600
P46193	GTDVN(4)VFITILTTR	49.22	-15.5	517.611	3	114.94	38026000	32293000	26102000	27855000	484830000	34499000	1239800000	1498400000	1183200000	36409000	38640000	40444000	22600000	19101000	20116000	50333000	53192000	53081000	Deamidation (NQ)	N5:Deamidation (NQ):1000.00
P07195	SADTLWDIQK	84.86	0.7	588.799	2	81.01	209000000	190060000	261360000	137810000	178460000	194050000	298900000	387860000	327730000	231180000	237140000	262910000	429130000	366940000	360550000	271730000	268280000	282520000
P04406	VVDLMAHMASK	92.2	0.6	601.307	2	60.59	330220000	275810000	577360000	96739000	97681000	122010000	379120000	318410000	335490000	205930000	257190000	276120000	411890000	238980000	249850000	202020000	234360000	271020000
A0A3Q1LSN0	AAC(1)LPLPGYR	85.99	1.2	559.295	2	81.72	297180000	276780000	383890000	27164000	35803000		558480000	609840000	576670000	167720000	186930000	218040000	422990000	416810000	416570000	88125000	83513000	110300000	Carbamidomethylation	C3:Carbamidomethylation:1000.00
P40925	FVEGLPINDFSR	88.58	-2.1	697.358	2	102.36	252940000	227660000	324940000	116300000	149200000	160850000	353910000	447880000	397330000	215240000	226660000	260650000	408230000	370580000	354290000	182010000	204010000	210400000
Q3T054	FNVWDTAGQEK	84.16	0.3	647.807	2	77.17	206650000	181860000	246820000	145920000	177290000	187240000	331320000	350990000	344840000	235860000	234970000	256950000	419280000	376550000	376320000	272340000	253820000	263360000
P02584	TLVLLMGK	65.29	0.1	437.775	2	90.74	283320000	253770000	490560000	126240000	122980000	124790000	466890000	406640000	424070000	237710000	252930000	271040000	365970000	279100000	217970000	166650000	183110000	186500000
A0A3Q1MJD5	GDFFPPERPQQLPHGLGGIGMGLGPGGQPIDANHLNK	79.25	2.4	955.487	4	108.39	203390000	199360000	317780000	85451000		137420000	453780000	537110000	271770000	175960000	191270000	290110000	542870000	338810000	335150000	239140000	292480000	247330000
Q95M18	SILFVPTSAPR	72.52	0.6	594.343	2	91.56	335810000	336920000	526100000	26813000	35541000	31805000	464650000	554040000	487130000	108720000	112840000	123640000	575730000	498520000	462500000	55824000	59131000	63259000
Q3T0D0	IITITGTQDQIQNAQYLLQNSVK	122.59	1.2	1295.2	2	120	334770000	361310000	469960000		0		501220000	646260000	579660000	46012000	64288000	55293000	641650000	653030000	492310000	5326700	3020800	4018800
F1MGX3	ADGILN(4)FLK	48.49	-2.1	496.276	2	111.74	275600000	235860000	409800000	152390000	194590000	224310000	339210000	365450000	363460000	181990000	163870000	188590000	423310000	366260000	351260000	205250000	193790000	220220000	Deamidation (NQ)	N6:Deamidation (NQ):1000.00
P30101	RLAPEYEAAATR	87.94	0.3	674.355	2	47.05	323150000	302760000	382610000	164070000	199270000	231570000	341200000	438200000	349130000	194610000	209280000	239780000	370550000	286210000	298270000	163550000	157730000	183910000
P09867	EDSQRPGAHLTVK	77.39	-0.6	479.919	3	32.32	297910000	143680000	268220000	200760000	73642000	97146000	455320000	336490000	418750000	268050000	254270000	291890000	264440000	311660000	336550000	231760000	314130000	267550000
Q0VCX2	VTHAVVTVPAYFNDAQR	119.6	-0.5	629.995	3	84.25	309760000	314040000	419900000	161480000	191110000	217410000	333430000	437530000	400260000	171810000	189970000	200240000	383350000	323160000	297180000	140990000	137910000	201920000
Q76LV1	SIYYITGESK	77.53	-0.4	580.795	2	66.16	186980000	169310000	238270000	95503000	115570000	123190000	333700000	414230000	365940000	208840000	211630000	244800000	504910000	442210000	434220000	246360000	227900000	265010000
P19120	M(2)VNHFIAEFK	89.39	0.3	626.313	2	66.54	211210000	210540000	167900000	65446000	78458000	89677000	343340000	589200000	482790000	195290000	184340000	213330000	559880000	527310000	462000000	161570000	134720000	146630000	Oxidation (M)	M1:Oxidation (M):1000.00
P26038	EGILNDDIYC(1)PPETAVLLASYAVQSK	119.94	0.5	956.145	3	128.82	214260000	241350000	328300000				859480000	805000000	878180000	8451000	11997000	14825000	532420000	473290000	451280000				Carbamidomethylation	C10:Carbamidomethylation:1000.00
F2Z4C1	DVNAAIATIK	75.88	0.4	508.293	2	69.48	252460000	161750000	331930000	107700000	88394000	122760000	523860000	453640000	510540000	231040000	227540000	263880000	309620000	357510000	354120000	144590000	186260000	185990000
A3KMV5	IHVSDQELQSANASVDDSRLEELK	125.07	-0.7	895.11	3	80.59	184410000	175360000	235450000	85287000		161640000	348350000	510180000	282380000	259480000	276960000	309990000	450060000	362290000	353270000	271020000	268520000	277070000
P61603	VLLPEYGGTK	77.17	1.2	538.804	2	71.48	274460000	236970000	376730000	180330000		239680000	409070000	452580000	487020000	236600000	231900000	264770000			481400000	276100000	306040000	357700000
A0A452DIX3	FFVGGNWK	71.95	-0.2	477.745	2	80.88	171910000	163010000	247450000	123490000	147230000	159930000	357330000	453000000	379990000	183970000	166750000	220070000	514420000	450160000	397010000	203680000	218070000	244110000
A0A140T894	YLIPNATQPESK	73.62	-1.4	680.858	2	67.71	250740000	206970000	301730000	140330000	155460000	170990000	336050000	347000000	356420000	240260000	215420000	254330000	392010000	344660000	352220000	237160000	246590000	252560000
Q4U5R3	APLDIPVPDPVK	107.56	-0.2	630.863	2	98.42	231570000	191290000	263440000	157720000	192010000	185910000	315650000	364690000	318310000	267660000	251030000	282800000	347760000	309490000	335800000	250230000	250370000	285110000
Q3T0Q4	TFIAIKPDGVQR	96.27	0.8	672.886	2	63.74	227940000	194710000	296790000	80887000	91457000	95652000	369830000	423310000	392010000	184490000	180850000	218460000	550910000	449900000	443830000	193620000	195770000	203720000
Q2HJ49	AQQELEEQTRR	73.65	0.2	694.35	2	26.53	267240000	129130000	329820000	93117000		237760000	501090000	536330000	180440000	288600000	166070000	356670000	380800000	342250000	332140000	195760000	217760000	229830000
Q2KJH4	NIDNPAIADIYTEHAHQVVVAK	115.3	0.2	605.316	4	87.18	253210000	201370000	350190000	59473000	63966000	70941000	435730000	619540000	508600000	205960000	221780000	254560000	453470000	381910000	352990000	112570000	113810000	124540000
Q5E9A3	LEEDINSSMTNSTAASRPPVTLR	85.48	0.4	830.415	3	75.22	234520000	215770000	352900000	131650000		177240000	340150000	487550000	389520000	236410000	262670000	296540000	390090000	339710000	264220000	201970000	212070000	243870000
P30044	GVLFGVPGAFTPGC(1)SK	85.33	-2.1	797.407	2	109.55	249420000	224880000	304530000	152330000	5365900	236770000	278500000	318820000	311930000	221420000	228570000	257910000	434900000	373850000	347710000	269550000	258090000	296550000	Carbamidomethylation	C14:Carbamidomethylation:1000.00
O18789	SPYQEFTDHLVK	91.81	-1.6	732.361	2	79.25	228840000	214510000	324320000	145870000	199550000	166020000	358880000	463330000	381410000	221780000	249260000	273970000	351230000	273310000	274780000	196650000	205510000	241390000
P10103	GEHPGLSIGDVAK	95.77	-0.9	640.335	2	60.63	142800000	116030000	168650000	214400000	243580000	251610000	202000000	211960000	489890000	320990000	350400000	181470000	364800000	365680000	372330000	293330000	331570000	143890000
Q5E946	EGPYDVVVLPGGNLGAQNLSESAAVK	101.38	0.1	1292.67	2	117.31	255420000	239770000	330910000	35601000	36807000	13584000	368510000	526380000	471540000	158340000	53937000	208570000	575540000	552570000	552590000	131070000	118040000	131780000
P80311	SIYGERFPDENFK	89.31	0.1	801.383	2	74.81	238530000	153800000	261210000	173650000	151390000	168590000	330380000	437490000	290320000	221920000	211520000	225610000	395680000	321540000	406310000	246300000	274830000	250390000
A0A140T897	SLHTLFGDELC(1)K	100.89	0	710.351	2	81.55	369720000	322520000	491220000	307250000	454190000	481140000	298890000	370470000	273040000	164650000	173060000	185420000	177480000	158070000	135830000	131540000	135380000	129020000	Carbamidomethylation	C11:Carbamidomethylation:1000.00
P05109	M(2)LTELEK	39.86	-0.6	440.228	2	39.77	305860000	124750000	176280000	120740000		134550000	793660000	626630000	815950000	279740000	269250000	310170000	125960000	170880000	201100000	88624000	108960000	104960000	Oxidation (M)	M1:Oxidation (M):1000.00
P13696	LYTLVLTDPDAPSRK	95.09	0.1	844.965	2	84.59	206690000	187880000	250950000	103950000	128450000	134870000	295090000	361150000	314780000	171170000	168980000	198800000	538640000	457180000	435600000	253090000	264010000	279220000
Q5E9A3	LVVPATQC(1)GSLIGK	87.88	0.1	721.905	2	84.41	214690000	207960000	273170000	132610000	178320000	190710000	340860000	386170000	350960000	257510000	251270000	283620000	362390000	312170000	321380000	212170000	216140000	253080000	Carbamidomethylation	C8:Carbamidomethylation:1000.00
P01252	EVVEEAENGR	75.67	0.9	566.268	2	29.01	0	496170000	0	226030000	298400000	329340000	629500000	974530000	0	483850000	162660000	0	324640000	191930000	116860000	175040000	85608000	242010000
Q3SZ62	SYDVPPPPMEPDHPFYSNISK	99.82	1.1	806.376	3	94.69	187760000	168300000	337790000	117570000	123280000	163990000	305020000	320030000	315370000	215170000	241940000	256560000	435350000	350900000	313050000	278770000	274800000	330750000
P30044	VGDAIPAVEVFEGEPGNK	97.64	-1	609.975	3	100.54	226420000	218500000	311760000	132390000	149630000	191350000	289180000	360200000	288970000	192920000	193540000	219510000	432310000	435800000	400360000	245650000	185090000	261210000
P00829	TREGNDLYHEMIESGVINLK	114.2	0.6	580.292	4	101.05	158750000	181430000	385140000	123610000	85233000	151640000	333050000	369820000	326600000	168160000	200300000	212650000	549910000	439440000	351210000	224990000	234180000	232810000
A6H742	KIENC(1)NYAVELGK	95.84	-1.1	769.387	2	60.91	251270000	205080000	481450000	131450000	165950000	180660000	319130000	361230000	369680000	258340000	275860000	328160000	292600000	246190000	279280000	180470000	207080000	189150000	Carbamidomethylation	C5:Carbamidomethylation:1000.00
P12234	IQTQPGYANTLR	72.06	4	454.579	3	59.56	260010000	249340000	326890000	149540000	188890000	205360000	289090000	321380000	335280000	203620000	215880000	228400000	359340000	326530000	349470000	216810000	228640000	263830000
P35579	EEVGEEAIVELVENGKK	104.14	1	936.484	2	105.12	245640000	232480000	355420000	104640000	167740000	171940000	402990000	536420000	431650000	251380000	260170000	296190000	345630000	275490000	251450000	130340000	122030000	130630000
P00558	IQLINNMLDK	63.18	0.7	601.335	2	89.4	317410000	313820000	482990000	13750000	14099000	13283000	472920000	493230000	479690000	130690000	156900000	177880000	596450000	454990000	429920000	46960000	48781000	59958000
P06744	VDHQTGPIVWGEPGTNGQHAFYQLIHQGTK	126.2	0.3	829.663	4	99.51	348700000	383480000	505570000	88233000	115460000	113700000	562330000	464420000	613880000	236680000	224430000	185110000	202420000	318560000	80349000	77605000	69489000	102670000
P38657	SEPIPESNDGPVK	83.71	0.5	684.836	2	52.68	336330000	260840000	386950000	250710000	181740000	250430000	377220000	310790000	341600000	198340000	216990000	220410000	229350000	256290000	273210000	184200000	198380000	212640000
Q0VCX2	TFAPEEISAMVLTK	99.34	0.1	768.903	2	114.33	369660000	350170000	690190000	18018000	27487000	25574000	448460000	510570000	484850000	92176000	107670000	133510000	490500000	405810000	359340000	54557000	51744000	62880000
P00441	GDGPVQGIINFEQK	102.89	-2	751.384	2	89.94	223210000	250410000	325580000	165250000	165520000	191940000	350180000	343560000	348390000	247110000	260200000	280870000	307910000	305140000	291630000	205330000	203680000	215910000
P27824	IPNPDFFEDLEPFR	106.84	-0.8	868.419	2	124.77	117190000	117420000	135410000	387930000	556380000	502670000	93228000	123930000	104930000	262280000	260050000	288320000	240810000	188150000	206190000	376620000	321180000	398060000
A0A140T894	AVTEQGHELSNEER	103.2	0.4	799.874	2	34.28	267060000	209220000	326030000	92527000	106730000	127260000	399870000	443290000	427480000	193140000	194860000	205870000	423150000	407920000	403900000	149750000	153250000	147690000
Q2HJ60	NM(2)GGPYGGGNYGPGGSGGSGGYGGR	168.46	-1	1103.45	2	57.27	175760000	224540000	114580000	83915000	98479000	99127000	325080000	537330000	425320000	248660000	226580000	239670000	456240000	415250000	472800000	211780000	165370000	154500000	Oxidation (M)	M2:Oxidation (M):1000.00
A0A452DJM0	LAPDYDALDVANK	90.69	0	702.854	2	80.14	225990000	206470000	294850000	161770000	222200000	226780000	248970000	262100000	264490000	258640000	278390000	303440000	360820000	311010000	333320000	220100000	226640000	266250000
F1MQ37	QTLENERGELANEVK	84.44	0.6	865.44	2	53.35	245510000	238530000	329010000	176210000	146690000	176390000	360130000	418680000	366610000	253200000	344270000	372990000	280980000	231100000	197860000	169010000	174490000	188490000
Q76LV1	HFSVEGQLEFR	95.33	-1.3	674.835	2	79	161300000	196090000	226310000	104390000	133550000	150110000	307860000	456210000	347330000	196120000	175290000	211070000	523540000	510680000	276970000	214600000	210890000	262310000
P05164	SSGC(1)AYQDVGVTC(1)PEQDK	116.59	-0.3	1000.92	2	59.45	325940000	441160000	508460000	397250000	499800000	506170000	322990000	399780000	415820000	240440000	302600000	250600000	11835000	10938000	10146000	5954800	6265500	6967700	Carbamidomethylation	C4:Carbamidomethylation:1000.00;C13:Carbamidomethylation:1000.00
Q3B7N2	TINEVENQILTR	80.65	-0.1	715.386	2	81.9	208720000	340590000	255400000	202500000	218540000	157010000	267840000	414520000	284130000	193520000	191070000	214470000	512860000	297640000	292520000	197960000	195830000	214360000
F1MQ37	FLSNGHVTIPGQQDK	115.77	0.1	820.923	2	65.8	243540000	238050000	333640000	150210000	201040000	207350000	387910000	509230000	369240000	260130000	246890000	310110000	265100000	212920000	224490000	160430000	158070000	176780000
A0A452DIX3	TATPQQAQEVHEK	92.16	1	489.58	3	24.15	287060000	118520000	239860000	175950000	100010000	192860000	439570000	283680000	401530000	217670000	209020000	244110000	230490000	366090000	376340000	216400000	283500000	270560000
Q5E988	TIAEC(1)LADELINAAK	97.06	-0.4	544.615	3	124.57	210130000	194200000	398290000	155400000	217810000	193210000	330640000	78456000	427230000	263080000	253900000	260860000	352360000	340900000	285050000	232610000	206180000	252010000	Carbamidomethylation	C5:Carbamidomethylation:1000.00
Q8SQH5	DFLAGGVAAAISK	85.17	-0.2	407.227	3	99.57	226450000	221400000	325670000	135660000	177760000	169970000	302600000	383620000	331710000	188640000	187740000	206860000	397710000	369930000	350520000	216870000	215830000	232910000
P01966	LRVDPVNFK	83.32	0.1	363.214	3	66.14	573300000	568520000	746170000	98400000	117570000	101340000	75586000	84214000	70491000	10149000	11036000	21212000	650800000	513130000	562340000	141550000	137380000	157770000
P08670	EEAENTLQSFR	79.81	0.3	662.313	2	65.06	273170000	296190000	333740000	131940000	130180000	150320000	355430000	328650000	339640000	181440000	194540000	215200000	352150000	356560000	341620000	198090000	136730000	310160000
A0A140T897	LKPDPNTLC(1)DEFK	89.23	-0.3	526.261	3	72.44	333690000	321900000	507790000	324580000	459390000	471630000	286180000	296190000	260320000	142570000	163200000	164840000	185520000	159630000	164820000	123670000	120790000	135000000	Carbamidomethylation	C9:Carbamidomethylation:1000.00
Q2HJ60	YHTINGHNAEVR	93.93	-0.6	705.847	2	29.38	261680000	230160000	324910000	110350000	141550000	143950000	413700000	422810000	405750000	198010000	168390000	242550000	384790000	333520000	333470000	145200000	139900000	220190000
Q3T0P6	ITLPVDFVTADKFDENAK	102.14	-0.9	675.017	3	109.9	123640000	139930000	213980000	62544000		119840000	401070000	545760000	474350000	215440000	208720000	241810000	496110000	417500000	380730000	187940000	196480000	191850000
Q4U5R3	TENLLGSYFPK	81.36	0.4	634.83	2	101.41	184530000	172460000	269480000	136770000	156000000	166730000	289350000	352340000	298920000	234180000	237440000	259390000	431840000	431750000	296640000	235070000	229590000	232150000
Q5E9B1	SADTLWGIQK	76.31	0.3	559.796	2	74.05	167220000	190690000	273280000	129740000	158640000	174660000	335250000	381010000	384890000	206360000	198520000	238900000	394620000	366310000	346970000	220490000	199600000	239630000
E1BF20	HTGPNSPDTANDGFVR	115.67	-1.7	842.886	2	48.28	223360000	196310000	273580000	155660000	172460000	206670000	329540000	393770000	309390000	196090000	222640000	244400000	379180000	302760000	334900000	216360000	197990000	249440000
Q9XSJ4	SC(1)NC(1)LLLK	72.72	-0.1	504.254	2	58.41	316410000	115060000	251990000	201840000	104060000	169340000	490250000	267230000	433060000	275380000	315080000	315930000			336210000	275610000	348330000	386930000	Carbamidomethylation	C2:Carbamidomethylation:1000.00;C4:Carbamidomethylation:1000.00
Q5E9F5	NVIGLQMGTNR	76.82	0.1	601.819	2	72.35		240090000	366560000	158030000	191490000	203440000	497430000	467930000	457420000	342250000			511460000	0	0	355150000	396930000	408820000
P09211	M(2)LLADQGQSWKEEVVTVETWQEGSLK	150.88	0.2	1003.16	3	116.72	115920000	121710000	113300000	47858000	44599000	75315000	305950000	481820000	382330000	147680000	108210000	154010000	676370000	714200000	659880000	202590000	142250000	97257000	Oxidation (M)	M1:Oxidation (M):1000.00
P52209	LVPLLDTGDIIIDGGNSEYRDTTRR	84.55	0.1	698.116	4	107.54	209360000	195860000	232390000	124890000		137280000	304250000	433510000	364790000	228640000	239690000	259500000	461840000	371930000	333370000	229600000	264390000	198240000
Q76LV1	RAPFDLFENK	82.95	-1.1	412.883	3	81.84	146970000	145410000	193810000	85429000	125990000	132380000	276060000	375250000	292430000	221120000	222070000	236750000	511310000	424890000	393960000	261490000	261320000	279840000
Q3SZ62	YADLTEDQLPSC(1)ESLK	111.16	-0.3	934.932	2	84.86	179040000	181780000	224320000	92061000	139020000	119610000	330330000	368260000	328700000	191190000	213330000	262310000	444560000	392340000	421520000	182070000	229850000	278060000	Carbamidomethylation	C12:Carbamidomethylation:1000.00
P07237	QFLQAAEAIDDIPFGITSNSDVFSK	120.66	-0.9	1357.17	2	127.5	339630000	74131000	367380000	125170000	179590000	169250000	160970000	529780000	396940000	192550000	210240000	188420000	444140000	96767000	539010000	175800000	166390000	205280000
Q5E9B7	GVTFNVTTVDTK	79.32	-1	641.337	2	73.47	198280000	184740000	251340000	103690000	138570000	132270000	346880000	423720000	378920000	213240000	208180000	241140000	413600000	373590000	329650000	199280000	191540000	206240000
A0A140T897	TVMENFVAFVDK	88.83	-0.8	700.349	2	117.19	374300000	370500000	685380000	206640000	238250000	268730000	292130000	385610000	336210000	143460000	176070000	194010000	201510000	170020000	133560000	107330000	110720000	137630000
Q3T0P6	GC(1)ITIIGGGDTATC(1)C(1)AK	114.21	-1.1	877.896	2	72.33	242290000	255520000	352020000	44539000	65113000	51194000	403830000	432380000	391080000	181360000	221510000	231960000	410100000	396410000	423840000	134280000	133530000	156290000	Carbamidomethylation	C2:Carbamidomethylation:1000.00;C14:Carbamidomethylation:1000.00;C15:Carbamidomethylation:1000.00
P61978	LFQEC(1)C(1)PHSTDR	102.47	-0.2	775.33	2	38.29	211640000	199140000	297580000	118750000	162510000	191010000	314430000	374960000	337840000	211880000	210350000	230540000	396310000	323860000	303350000	188980000	194330000	259240000	Carbamidomethylation	C5:Carbamidomethylation:1000.00;C6:Carbamidomethylation:1000.00
P27824	IPDPEAVKPDDWDEDAPAK	116.1	0.9	1054.5	2	77.52	314710000	10520000	411630000	219420000	289960000	306500000	6770300	425520000	346720000	180670000	181720000	227490000	341520000	319670000	294220000	206850000	202380000	239350000
A0A3Q1N1G2	NELIARYIK	41.25	-7.5	560.337	2	110.89		273410000	302290000	142310000	179700000		443220000	490910000	472250000			315180000	705150000	494670000	437400000			268120000
P27695	GAVAEDGDELRTEPEAK	93.86	-1	893.925	2	44.21	234580000	208470000	258400000	156600000	126600000	200700000	284190000	328420000	263480000	187830000	212620000	241860000	395300000	320040000	372360000	249680000	242800000	233050000
P00338	FIIPNVVK	76.17	-16	465.287	2	92.44	198310000	182550000	311770000	56500000	77042000	70534000	397510000	455350000	381670000	180100000	191920000	216060000	495790000	396680000	413830000	152050000	163380000	164680000
P09211	AFLASPEYVNLPINGNGKQ	109.54	0.5	1016.53	2	107.26	145670000	111880000	169620000	3042800		4244600	390440000	463830000	282620000	54516000	64478000	68363000	891220000	783350000	731690000	105260000	112030000	109530000
P07203	EALPAPSDDATALMTDPK	97.43	0	614.965	3	91.52	252400000	228040000	341320000	149750000	179160000	212110000	299980000	324720000	308970000	204830000	213650000	242750000	332700000	291710000	288800000	208850000	186130000	224590000
P12956	TFNTSTGGLLLPSDTK	95.61	-0.8	826.43	2	91.89	208640000	207140000	279930000	113820000	144830000	154260000	311470000	380820000	358800000	238140000	220540000	254570000	372410000	301940000	308900000	193590000	201900000	231150000
Q3ZCL8	VYSTSVTGSR	94.1	-0.9	528.769	2	33.31	292510000	165340000	300040000	125770000	104460000	146110000	499690000	351660000	463440000	241860000	238520000	276850000	265720000	293520000	280700000	139860000	142140000	152830000
A0A3S5ZPM3	AGQAVDDFIEK	73.11	0.9	596.796	2	67.21	274900000	225800000	340490000	133550000	151330000	176800000	372200000	383400000	380190000	235450000		259120000	388820000	338040000	339830000	231310000	244520000
A6H6Y0	HSEAATAQREEWK	88.05	-2.1	514.914	3	29.96	241090000	208080000	293260000	152120000	6454100	218430000	372580000	448950000	387310000	246500000	234740000	283920000	72269000	334760000	300190000	217520000	234590000	218820000
F1MDN4	AGAIAPC(1)EVTVPAQNTGLGPEK	108.94	-0.9	1090.55	2	86.47	222040000	193510000	275100000	132490000	171810000	162810000	292620000	397890000	334610000	225250000	216770000	267750000	361080000	315280000	303200000	189010000	192340000	210360000	Carbamidomethylation	C7:Carbamidomethylation:1000.00
E1BQ37	DKLESEMEDAYHEHQANLLR	112.89	-0.4	607.785	4	83.82	201090000	187730000	257340000	104750000	132330000	157780000	306410000	377080000	364020000	203550000	201660000	238930000	456360000	350820000	322040000	184520000	162950000	250400000
P48616	LGDLYEEEMR	76.14	-0.7	627.787	2	71.1	208510000	218740000	343190000	115120000	138940000	180040000	258770000	258070000	242220000	184520000	198420000	210880000	352260000	298630000	311250000	274400000	227960000	437110000
P10096	VIPELNGK	66.55	-0.1	435.258	2	51.69	329760000	120160000	231680000	183490000	95542000	158530000	443660000	273450000	372090000	252610000	269220000	309830000	143540000	197840000	244990000	218950000	298670000	305170000
P20160	FVMTAASC(1)FQSQNPGVSTVVLGAYDLR	130.99	1.7	1459.71	2	123.15	296920000	364070000	705490000	161960000	259080000	145920000	172710000	161480000	168830000	66479000	60795000	75345000	593960000	457980000	245560000	162300000	110660000	232760000	Carbamidomethylation	C8:Carbamidomethylation:1000.00
Q13011	VIGNQSLVNELAFTAR	110.65	-0.1	866.473	2	110.52	176410000	185850000	256970000	108380000	157390000	153560000	258170000	335660000	295970000	166380000	157020000	193530000	496360000	421050000	352270000	235470000	227460000	262600000
P62261	YLAEFATGNDRK	84.12	-1.2	462.233	3	54.14	182380000	174620000	256970000	122500000	147480000	160760000	317360000	411640000	326550000	207280000	223120000	223770000	361770000	360260000	329910000	206610000	213650000	213680000
E1BEG2	EDTEEYNLRDYFEK	87.16	-1	925.907	2	80.34	178980000	195570000	228420000	147530000	170110000	173870000	281240000	369180000	336460000	230060000	234870000	232620000	362300000	344290000	336130000	206020000	230720000	181750000
Q3T169	ELAEDGYSGVEVR	88.2	-0.4	712.338	2	66.58	216990000	222510000	270470000	159130000		211990000	314130000	393520000	341660000	232530000	251850000	291640000	330320000	294960000	287970000	192240000	193770000	227730000
A0A140T846	EEAPDILC(1)LQETK	81.16	-1	773.376	2	88.63	187710000	183770000	286730000	119700000	150360000	151030000	287500000	403830000	357500000	190230000	201600000	204050000	337090000	329590000	347530000	235210000	220730000	224560000	Carbamidomethylation	C8:Carbamidomethylation:1000.00
Q2HJ60	YHTINGHNAEVRK	91.19	1.1	385.451	4	19.41	203720000	190350000	259440000	68795000	102140000	126980000	363670000	429520000	328420000	200740000	184420000	230230000	477260000	448050000	358570000	150720000	185500000	109130000
P07237	SNFAEALAAHK	86.41	-0.5	579.798	2	56.46	302660000	258880000	367000000	177220000	228260000	228690000	305540000	347360000	333000000	92201000	92153000	206720000	317110000	290480000	288510000	172840000	197870000	207640000
F2Z4C1	DYEEVGVDSVEGEGEEEGEEY	74.74	1.3	1174.96	2	90.75	202310000	174380000	292060000	114620000		166250000	338270000	452370000	411510000	203620000	220950000	230830000	378850000	364360000	323750000	164460000	183870000	191330000
F1MDN4	IIQLLDDYPK	68.98	0.4	609.343	2	92.73	274640000	247270000	327430000	70038000	90622000	83279000	383540000	459230000	375440000	202410000	202660000	228640000	404470000	337230000	304960000	134860000	136080000	142880000
Q3SYU2	AYLPVNESFGFTADLR	102.95	0.5	900.452	2	117.45	195270000	223190000	259060000	103140000	131830000	139920000	358730000	537560000	411720000	221030000	196110000	216300000	430630000	403260000	315010000	38085000	155620000	44998000
P27797	IKDPDASKPEDWDERAK	88.91	-0.2	1000.49	2	39.59	228290000	206750000	306050000	195740000		279200000	287630000	497900000	345890000	214770000	222630000	232810000	335340000	291100000	243050000	165130000	234130000	92442000
Q76LV2	YYTSASGDEMVSLK	87.54	-0.4	775.856	2	74.69	199710000	190920000	359070000	74980000	88874000	101420000	272630000	291650000	271180000	190730000	214690000	208920000	508710000	344880000	326090000	225820000	235090000	271870000
Q5E9F7	AVLFC(1)LSEDKK	77.74	0	437.232	3	70.99	178820000	177120000	272140000	111450000	135210000	139750000	356330000	510290000	420650000	244280000	248090000	272110000	313890000	268310000	209920000	167110000	163560000	182160000	Carbamidomethylation	C5:Carbamidomethylation:1000.00
P08670	LHEEEIQELQAQIQEQHVQIDVDVSKPDLTAALR	200	-1.4	981.508	4	112.17	104600000	238490000	180350000	62675000	56094000	59794000	292260000	452420000	303990000	104590000	105370000	71935000	626650000	653810000	507760000	131580000	147540000	268850000
O14773	LYQQHGAGLFDVTR	100.64	0.4	802.913	2	70.1	222530000	212900000	283830000	141950000	137420000	208100000	242140000	333580000	254790000	150610000	150280000	160600000	456130000	357200000	358600000	217240000	222450000	255530000
A7YY47	IESLSSQLSNLQK	79.31	0.3	723.894	2	83.18	270520000	267630000	326420000	220450000	282930000	311370000	320840000	345720000	332890000	191810000	186810000	236040000	227960000	210860000	213830000	123240000	109650000	184540000
Q9XSJ4	TIAPALVSK	65.44	-0.6	450.281	2	56.54	267610000	100560000	228850000	127790000	72507000	121870000	463710000	311210000	430960000	225390000	253210000	273040000	170570000	248270000	310990000	189940000	279420000	281980000
P10620	VFANPEDC(1)VAFGK	89.89	-0.4	727.342	2	81.95	243000000	236190000	284660000	200160000	267290000	257210000	202370000	268800000	223760000	140230000	139520000	156170000	362960000	338470000	294720000	244710000	219110000	275840000	Carbamidomethylation	C8:Carbamidomethylation:1000.00
P30041	LPFPIIDDR	80	-0.5	543.303	2	99.5	231390000	202080000	298250000	166160000	212500000	232930000	288920000	352740000	314120000	218010000	219430000	266720000	319670000	292680000	275590000	209060000		254520000
P07910	VDSLLENLEK	78.57	0	580.314	2	89.14	109260000	355990000		231840000	220200000	224400000	460450000		461610000	325190000	364650000	369590000				395550000	436530000	398350000
A6QLL8	QLLLTADDRVNPC(1)IGGVILFHETLYQK	99.63	-0.6	1038.55	3	118.71	229930000	301990000	343570000				533820000	650930000	550610000	181990000	9726400	176840000	689410000	465040000	217110000	0			Carbamidomethylation	C13:Carbamidomethylation:1000.00
P11678	VAFTAGVDC(1)ER	79.33	0.4	612.788	2	62	422850000	407380000	662960000	261050000	345340000	351200000	343380000	454320000	409550000	203210000	217700000	269080000							Carbamidomethylation	C9:Carbamidomethylation:1000.00
Q5BIR5	LVLVNAIYFK	62.75	0.1	590.361	2	110.91	300780000	336210000	471590000				581540000	741900000	578860000	10242000		12485000	557180000	503820000	246140000
A5D984	AGKPVIC(1)ATQMLESMIK	112.95	-0.7	938.988	2	118.99	179410000	173520000	352310000	107010000	111330000	165230000	395110000	425880000	385960000	238210000	227770000	256380000	353940000	256010000	191080000	148480000	165760000	203170000	Carbamidomethylation	C7:Carbamidomethylation:1000.00
A0A3Q1LSN0	WANYHLENAGC(1)NK	108.4	-1.4	788.851	2	54.56	137660000	128960000	180780000	166620000	220440000	213580000	235240000	290980000	270130000	247560000	299290000	313100000	280440000	278040000	238090000	247210000	283850000	298250000	Carbamidomethylation	C11:Carbamidomethylation:1000.00
Q5E9J1	ATENDIYNFFSPLNPVR	116.39	-0.1	998.992	2	123.2	235790000	210460000	293910000	62856000	84773000	66369000	374090000	418230000	393390000	166950000	176240000	182240000	484810000	367430000	420080000	128230000	121220000	142080000
P63243	FSPNSSNPIIVSC(1)GWDK	93.83	-2.2	954.449	2	97.4	224800000	242490000	303600000			141390000	466250000	673270000	533900000		285520000	312430000	429100000	384150000	28066000	158490000	145210000		Carbamidomethylation	C13:Carbamidomethylation:1000.00
Q5E997	LLLNNDNLLR	64.46	0.5	599.351	2	91.51	225800000	219890000	277020000	97122000		120330000	340430000	421860000	386830000	209760000	204940000	249740000	414600000	329090000	317960000	153840000	168890000	177690000
P49411	TIGTGLVTNTLAMTEEEK	106.07	-1.2	954.484	2	102.68	212100000	182010000	343620000	120810000	138530000	99052000	251280000	304250000	273900000	165010000	175280000	201100000	488440000	372760000	296170000	223900000	215730000	248760000
F1MLB8	VLSIGDGIAR	59.92	-2.1	500.792	2	72.55	203360000	168300000	290260000	130100000	146940000	158190000	333370000	344890000	338550000	157590000	156010000	175690000	379420000	344210000	367220000	184800000	198350000	231410000
P00829	TVLIMELINNVAK	90.9	-0.7	486.618	3	128.37	219680000	298390000	381430000	33765000	54892000	43851000	564330000	487380000	354490000	125050000	114660000	109580000	466130000	390680000	373200000	88784000	90297000	109300000
P19120	RFDDAVVQSDMK	87.84	-1.8	705.836	2	56.53	204250000	193820000	320270000	120550000	130300000	148380000	270330000	247210000	261630000	201470000	207710000	225570000	410890000	298340000	288590000	244200000	247700000	283900000
P49773	IIFEDDRC(1)LAFHDISPQAPTHFLVIPK	126.86	-0.7	795.663	4	115.56	43410000	186010000	202150000	91174000		118520000	328840000	444380000	376810000	134020000	211790000	172650000	555450000	486320000	402230000	77583000	268550000	204830000	Carbamidomethylation	C8:Carbamidomethylation:1000.00
P05164	SGSASPMELLSYFK	100.15	-0.4	506.25	3	124.62	436520000	413940000	720660000	206660000	253850000	266340000	365680000	504620000	397660000	216790000	254590000	251300000	16071000
F1MZ00	VLHEAEGHIVTC(1)ETNTGEVYR	129.92	0	1207.57	2	59.62	203260000	190870000	290990000	119320000	165010000	169320000	260180000	389200000	355440000	194780000	200150000	223520000	375880000	302470000	287120000	174790000	185790000	215440000	Carbamidomethylation	C12:Carbamidomethylation:1000.00
F1MQ37	RQAQQERDELADEIANSSGK	98.79	-3.1	562.024	4	56.3	242500000	228180000	327540000	152940000		92859000	407470000	477210000	439270000	247920000	227790000	272460000	285810000	228060000	239930000	139950000	134410000	154330000
F2Z4C1	EDAANNYAR	63.1	0.4	512.228	2	19.17	248900000	156350000	266890000	182840000	152750000	206340000	371120000	266280000	323860000	226730000	233390000	245020000	239340000	274790000	272970000	197770000	223500000	205250000
P52209	DAFDRNPELQNLLLDDFFK	115.21	1.2	1155.58	2	126.69	116120000	161190000	206430000	90120000		132710000	433050000	444670000	366420000	155790000	172400000	203870000	501790000	368680000	394960000	196070000	151670000	181750000
A7YY47	NQNSWGTGEDVK	88.91	-1.1	667.802	2	46.8	234540000	217580000	238170000	225030000	264170000	257680000	309100000	327880000	310440000	187670000	207610000	222250000	285080000	265400000	215460000	168900000	165840000	172950000
A6H7C4	KVEEAEPEEFVVEK	97.22	-0.5	831.417	2	66.35	204580000	195790000	275550000	157410000	196770000	220790000	312300000	398940000	348740000	183680000	194680000	233530000	308300000	276180000	275200000	151470000	157800000	183620000
P10103	RPPSAFFLFC(1)SEYRPK	103.6	0.3	501.256	4	98.21	178770000	321940000	285160000	52716000	44647000	40880000	708210000	723940000	554390000	88743000	155440000	217300000	342600000	244010000	5102500	84996000	111560000	110370000	Carbamidomethylation	C10:Carbamidomethylation:1000.00
P62261	M(3)DDREDLVYQAK	88.08	-0.9	762.853	2	70.33	214900000	207930000	324030000	100530000		123390000	296090000	342570000	306470000	174790000	215510000	202920000	451380000	321250000	298670000	211070000	213990000	264440000	Acetylation (Protein N-term)	M1:Acetylation (Protein N-term):1000.00
P13010	DQVTAQEIFQDNHEDGPTAK	107.37	-1.5	1122.01	2	69.27	175930000	177000000	237640000	115150000	158120000	164270000	294940000	376840000	350320000	164710000	221120000	243280000	349140000	299830000	343070000	192730000	204920000	200720000
A0A140T897	DDPHAC(1)YSTVFDK	98.54	-0.4	777.83	2	61.8	323170000	314810000	483530000	327400000	399200000	373600000	277020000	302330000	267790000	141420000	145780000	115920000	164360000	144270000	138580000	115480000	106290000	126250000	Carbamidomethylation	C6:Carbamidomethylation:1000.00
Q3T054	A(3)AQGEPQVQFK	77.99	0.3	622.817	2	72.14	201830000	168950000	245990000	134960000	161240000	174930000	293190000	279250000	312310000	196160000	204470000	206150000	337070000	342220000	331870000	222940000	232680000	219520000	Acetylation (Protein N-term)	A1:Acetylation (Protein N-term):1000.00
A0A140T861	GEATVSFDDPPSAK	83.22	0.7	710.834	2	63.51	226690000	220730000	262300000	133200000	146410000	151520000	325330000	325590000	354140000	217690000	212730000	255120000	297190000	283080000	301330000	187110000	168830000	192570000
E1BQ37	LFVGNLPADITEDEFK	99.12	0.2	904.459	2	119.2	249790000	261310000	308000000	20971000	27203000	209290000	390400000	505250000	417370000	277610000	255170000	280590000	12290000	480760000	450950000	33140000	35666000	35813000
Q2KJD0	MAVTFIGNSTAIQELFK	110.65	0.7	935.493	2	125.81	226810000	220640000	350010000				664860000	651330000	563160000	45707000	89605000	93002000	508550000	517660000	267340000	13815000	17716000	20666000
A6H7C4	IIGATDSSGELMFLMK	101.43	-0.4	571.625	3	120.7	259350000	197610000	348000000	114480000	140370000	164500000	285490000	325010000	323100000	183000000	240350000	234670000	391750000	284390000	240560000	171090000	167680000	179090000
Q3T147	LTLHGLQQYYVK	111.77	-0.5	731.906	2	84.46	169380000	212510000	230440000	28180000	33296000	150690000	326170000	423230000	350830000	190550000	179000000	215360000	448000000	388280000	326740000	170570000	190390000	208800000
P30086	APVAGTC(1)YQAEWDDYVPK	124.29	-0.7	1035.47	2	98.61	204840000	184790000	262590000	97514000	127860000	133900000	226980000	288000000	260370000	140420000	177370000	198870000	461930000	406440000	331330000	251070000	221550000	265250000	Carbamidomethylation	C7:Carbamidomethylation:1000.00
P38657	FIQENIFGIC(1)PHMTEDNK	100.24	0.9	1097.01	2	100.78	199360000	209040000	408800000	203700000	249640000	274390000	232830000	257680000	239560000	180140000	203980000	223160000	284650000	261480000	207520000	184200000	192350000	225880000	Carbamidomethylation	C10:Carbamidomethylation:1000.00
P02679	RLDGSVDFK	78.34	-1.2	346.185	3	44.61													918020000	795500000	773930000	572060000	591030000	587520000
P14618	IYVDDGLISLQVK	94.22	0.2	731.911	2	111.4	149590000	271370000	233950000	130270000	133310000	95691000	287230000	553810000	471510000	193200000	193860000	241050000	478070000	290860000	162250000	93613000	81781000	166210000
P13010	YAPTEAQLNAVDALIDSMSLAK	125.43	0.7	1161.09	2	131.43	152620000	158580000	335940000	35196000	0	27955000	326980000	612580000	365920000	207160000	165440000	281800000	621880000	380870000	312520000	100330000	84793000	55419000
Q76I82	HGYIGEFEIIDDHR	117.97	-0.4	850.905	2	79.97	173390000	185760000	215520000	170440000	218200000	228800000	291700000	327050000	303730000	221680000	225180000	298960000	264360000	229510000	203080000	207350000	196630000	259860000
P05164	LRDGDRFWWENEGVFSM(2)QQR	91.36	-0.7	858.064	3	93.03	222510000	287700000	330040000	194030000		362060000	489810000	791220000	536170000	198130000	243670000	321480000	78573000	72707000		42501000	44735000		Oxidation (M)	M17:Oxidation (M):1000.00
Q2HJ97	IGGVQQDTILAEGLHFR	112.77	0.1	927.497	2	103.22	185850000	178640000	267430000	135830000	178360000	181050000	256070000	323610000	294450000	155380000	176820000	195730000	379480000	329890000	290250000	208960000	231660000	245720000
Q92176	DRPHEGTRPVR	97.21	-0.5	330.678	4	10.83	259330000	154230000	242430000	119990000	117740000	151850000	474950000	385330000	425130000	264400000	202050000	258410000	225510000	247040000	235180000	146030000	166600000	138680000
Q3SZR8	AFGYYGPLR	81.27	0.4	522.269	2	83.3	179390000	175670000	251220000	126410000	170900000	167670000	304900000	389690000	344830000	188480000	182390000	206460000	357560000	328830000	299950000	171540000	169370000	194470000
P09211	EEVVTVETWQEGSLK	99.23	0.5	867.434	2	91.54	167400000	158530000	232230000	63020000	100930000	83518000	253650000	329990000	292640000	150490000	155140000	183600000	447990000	440960000	446740000	231410000	209160000	259490000
P0DMV9	HWPFQVINDGDKPK	103.06	-0.1	420.968	4	71.53	175860000	167070000	215230000	74102000	24398000	25041000	240280000	323160000	257920000	138520000	139160000	159050000	604490000	482600000	462330000	208360000	236970000	269090000
Q3MHM5	YLTVAAVFR	81.56	0.6	520.301	2	96.88	175780000	228630000	392020000	11563000	16827000	12469000	506230000	716260000	573030000	111610000	103800000	114330000	501640000	407870000	235800000	28378000	29066000	34259000
A0A3Q1LSN0	YPALHKPENQDIDWGALEGETR	115.13	0.6	847.079	3	87.95	203040000	199560000	304710000	117790000	168290000	129650000	355860000	492390000	393020000	208300000	168460000	201440000	289840000	250520000	230210000	146760000	113150000	225320000
P21964	GTVLLADNVIC(1)PGAPDFLAHVR	111.45	0	1168.12	2	119.7	223470000	215710000	313400000	160660000	234640000	276860000	284520000	330310000	321940000	6274000	254710000	12205000	334320000	320850000	281060000	193040000	196490000	218080000	Carbamidomethylation	C11:Carbamidomethylation:1000.00
F1MUZ9	DRVTDALNATR	79.48	0.3	616.323	2	52.23	213630000	177620000	239430000	121330000	137930000	157850000	272140000	301280000	278180000	166170000	174400000	193590000	355100000	353210000	336380000	213050000	242730000	237010000
P00829	GFQQILAGEYDHLPEQAFYMVGPIEEAVAK	117.53	0.6	1117.55	3	128.71	59609000	222510000	349270000	6232500		10381000	519540000	554780000	609650000	82585000	81814000	80611000	562690000	622240000	332840000	20140000	16464000	37923000
A7E3Q8	HVIPMN(4)PNTDDLFKAVGDGIVLC(1)K	69.26	-13.2	1327.65	2	113.17	181030000	184000000	63875000	30066000		36475000	490230000	637440000	558750000	176740000	18996000	216700000	417740000	500570000	512460000	120280000	9023000	13853000	Deamidation (NQ); Carbamidomethylation	N6:Deamidation (NQ):0.00;C23:Carbamidomethylation:1000.00
P17213	GEFYSENHHNPPPFAPPVMEFPAAHDR	142.68	0.4	773.355	4	93.87	359480000	350220000	524930000	195850000	234680000	305050000	355040000	478210000	226450000	119740000	248080000	301570000	92499000	69083000	53324000	45155000	92979000	110190000
Q0VCY7	IYVGNLPPDIR	83.02	-0.5	628.853	2	89.09	157690000	149950000	209130000	101430000	111280000	129490000	285160000	303280000	338080000	336090000	345960000	171980000	367090000	233250000	235460000	153240000	140730000	389870000
Q5E958	LTPEEEEILNK	77.75	-0.1	657.843	2	72.2	206540000	190930000	253810000	164790000	186100000	205120000	234440000	245130000	228890000	257130000	263710000	278650000	263030000	244030000	294710000	192770000	216210000	228180000
P13796	YTLNILEEIGGGQK	98.15	-0.3	767.909	2	116.89		200730000	276360000	90295000	94999000	101210000	357120000	533140000	427980000	229780000	244180000	260550000	431830000	410010000	8897500	163780000	140410000	178380000
Q3SYU2	YVEPIEDVPC(1)GNIVGLVGVDQFLVK	112.21	0.1	1380.22	2	128.98	133840000	134270000	186010000	89172000	124050000	125950000	317120000	385680000	336370000	201650000	228740000	244520000	403610000	352200000	361740000	192610000	161740000	163240000	Carbamidomethylation	C10:Carbamidomethylation:1000.00
Q0VCX2	FEELNMDLFR	80.29	-1.3	657.312	2	110.43	228810000	227740000	343560000	191090000	231840000	253920000	210480000	266770000	231160000	172710000	190570000	196620000	270110000	250580000	233550000	200500000	210070000	225640000
P19338	VEGTEPTTAFNLFVGNLNFNK	110.73	1.5	771.391	3	125.59	288040000	116630000	188960000	38510000	143000000	128490000	431180000	539730000	586090000	264870000	320330000	316930000	207600000	105170000	181560000	87229000	104760000	86257000
Q148F1	KEDLVFIFWAPESAPLK	115.88	-0.4	995.537	2	124.63	207740000	240050000	278920000	52325000	69351000	67240000	384610000	372720000	365490000	224390000	189340000	179420000	423960000	413930000	294550000	115250000	105190000	150330000
P04080	VFQSLPHENKPLTLSNYQTNK	99.65	-0.4	615.323	4	74.73	143260000	139840000	168980000	88732000	11891000	121340000	229060000	332530000	274120000	146200000	150000000	157770000	544850000	424320000	392030000	254840000	258160000	294310000
P08246	VVLGAHNLSR	83.12	1.2	355.877	3	46.22	137010000	107000000	257290000	371160000	335940000	364290000	266670000	201480000	220100000	155850000	179430000	223990000	165560000	163450000	160050000	261940000	277400000	279920000
P81947	SIQFVDWC(1)PTGFK	96.97	-0.6	792.879	2	113.07	219390000	227440000	323500000	98408000	116910000	124680000	308260000	431740000	380000000	209510000	229770000	281260000	273810000	243200000	240640000	141520000	113350000	163810000	Carbamidomethylation	C8:Carbamidomethylation:1000.00
Q5E958	ISSLLEEQFQQGK	91.91	0.6	502.932	3	85.31	236310000	226780000	284220000	115740000	138800000	159560000	229210000	264240000	233610000	259480000	259120000	298140000	348810000	316450000	277260000	154370000	142170000	180660000
E1BIB4	SDALETLGFLNHYQMK	105.83	0.2	933.957	2	109.89	198830000	198800000	278810000	119110000	159290000	134830000	279160000	325920000	289760000	181030000	179040000	198420000	380710000	299300000	240590000	220640000	216270000	220320000
F1MQ37	KQELEEIC(1)HDLEAR	103.85	-0.2	885.428	2	69.27	200550000	213910000	330110000	110030000	134370000	150760000	388010000	446610000	433120000	231860000	174810000	230010000	270990000	224450000	200740000	118550000	115200000	142560000	Carbamidomethylation	C8:Carbamidomethylation:1000.00
A0A140T897	LFTFHADIC(1)TLPDTEK	107.64	-5.4	954.459	2	98.39	363710000	386330000	520930000	183390000	233170000	242210000	314530000	444540000	338390000	117860000	116970000	132970000	201730000	179020000	109550000	77420000	63566000	89403000	Carbamidomethylation	C9:Carbamidomethylation:1000.00
F1N2T0	VFVGGLSPDTSEEQIK	95.06	-0.2	853.436	2	85.46	223320000	211840000	268470000	137330000	159840000	182320000	348580000	389580000	352790000	237690000	235890000	263120000	244360000	225630000	214150000	130250000	132120000	151160000
P00829	VALVYGQMNEPPGAR	103.24	-1.2	801.408	2	80.62	232000000	272930000	409350000	60435000	73528000	75527000	306630000	331430000	303020000	124090000	145990000	168130000	459300000	347400000	374080000	124750000	134470000	159870000
F1MM57	EQADFALEALAK	69.72	-1.2	653.337	2	95.17	203950000	231170000	299330000	138900000	208110000	196710000	317500000	462360000	374220000	243720000	245360000	268850000		237140000	228180000	147470000	143270000	155720000
P04272	SLYYYIQQDTK	79.1	0.7	711.351	2	80.9	166320000	171580000	210380000	97121000	113240000	122430000	403160000	484830000	421320000	274000000	249790000	307450000	255560000	230520000	225200000	114760000	117410000	134430000
F1MUZ9	VGGTSDVEVNEK	84.07	-0.1	617.301	2	38.52	246770000	182060000	272700000	132460000	125070000	160760000	344650000	270370000	290330000	143660000	165650000	194060000	336480000	295260000	298310000	216800000	189450000	227140000
Q14697	LSFQHDPETSVLVLR	103.91	0.4	870.966	2	93.38	180520000	203270000	266830000	139530000	144990000	154310000	308970000	324070000	348410000	168180000	168130000	191830000	336930000	330800000	297880000	172030000	164590000	189750000
A0A096LPI6	ITDLANLSAANHDAAIFPGGFGAAK	124.52	-1.2	1221.62	2	108.9	172450000	186640000	243540000	127660000	155430000	172380000	235460000	336010000	268550000	152720000	155980000	178780000	388730000	347890000	340870000	210370000	197920000	215550000
A0A3Q1LL35	IQVLQQQADDAEER	79.79	0.5	821.906	2	56.6	234680000	245450000		130620000	182640000	183080000	344420000	477490000	441600000	213440000	228520000	258610000	261410000	249930000	238190000	109420000	118830000	164110000
A0A140T897	YNGVFQEC(1)C(1)QAEDK	107.76	-0.9	874.355	2	59.72	305270000	375170000	454400000	325660000	388480000	398260000	194790000	246600000	269430000	143270000	172520000	157010000	129260000	113290000	116330000	100370000	89933000	101240000	Carbamidomethylation	C8:Carbamidomethylation:1000.00;C9:Carbamidomethylation:1000.00
P30040	GALPLDTVTFYK	68.87	-0.8	662.86	2	102.19	249220000	247940000	351870000	45168000	55758000	54821000	330130000	437980000	395560000	133700000	141430000	146380000	445380000	398540000	367620000	96166000	87403000	95614000
Q5KR47	LVIIEGDLERTEER	65.34	-0.3	836.449	2	73.73	199550000	221380000	287280000	99092000		133680000	330450000	448730000	409610000	196070000	198140000	229440000	325480000	313710000	267750000	132460000	124350000	161030000
Q95M18	DISTNYYASQK	80.71	-2	645.303	2	52.51	205950000	255240000	362450000	182320000	201970000	192410000	255480000	287040000	257830000	141800000	166580000	169680000	341470000	274650000	271230000	171640000	156410000	181540000
P35579	LQVELDNVTGLLSQSDSK	102.57	0.3	649.341	3	116.39	188230000	293700000	214020000	73178000	87654000	61118000	376610000	565070000	546990000	155110000	176110000	151560000	354420000	303120000	332110000	59565000	62881000	73138000
Q3SYU2	EGIPALDNFLDKL	71.12	-1	722.887	2	128.62	144420000	171800000	147750000	149830000	183960000	187330000	475440000	400480000		216620000	270730000	262340000	305290000	294280000	212960000	194290000	229910000	225980000
Q27965	NQVALNPQNTVFDAK	98.33	-0.8	829.928	2	83.08	208420000	203820000	231780000	65848000	80010000	82309000	249830000	273480000	259640000	128980000	133700000	141620000	464800000	475850000	453080000	193750000	188380000	231710000
P21964	ILNHVLQHAEPGNAQSVLEAIDTYC(1)EQK	131.14	1.5	1059.86	3	106.16	240420000	28280000	224020000	210990000		248760000	35654000	409430000	336930000	189650000	197890000	229820000	472840000	347690000	305310000	199730000	182090000	202220000	Carbamidomethylation	C25:Carbamidomethylation:1000.00
P02675	TMTIHNGMFFSTYDRDNDGWLTSDPRK	129.68	0.7	802.118	4	96.18													632980000	1424400000	237920000	289200000	334170000	1140400000
F2Z4C1	FDLM(2)YAK	57.29	-0.6	452.217	2	62.92	119680000	122980000	70510000	91141000	119120000	141770000	346900000	466710000	421270000	225420000	181700000	231450000	360280000	337170000	367570000	159060000	138570000	156580000	Oxidation (M)	M4:Oxidation (M):1000.00
Q3SZC6	LPNLTHLNLSGNK	93.81	-0.1	710.899	2	80.5	181040000	160850000	250470000	9830900	15205000	226930000	362850000	424950000	408860000	224680000	245570000	265950000	271510000	248910000	223910000	155900000	188680000	188470000
F1MQ37	NLPIYSEEIVEMYK	93.1	-0.3	864.431	2	118.15	190670000	191900000	281690000	120120000	158300000	180390000	309170000	405310000	370840000	221090000	255480000	273380000	227180000	224050000	177490000	155150000	136880000	174290000
F1MMD5	ELVYPPDYNPEGK	85.81	-0.7	760.866	2	78.39	164630000	183570000	235350000	125610000	141860000	172400000	286880000	343880000	325660000	198490000	186820000	231670000	337560000	296070000	278070000	179280000	162290000	202470000
E1B8K6	GLSEDTTEETLK	65.83	-0.2	661.82	2	50.87	279730000	233780000	325710000	214810000		231020000		368150000		253570000	279110000	265290000		369500000	352500000	270220000	307370000	293250000
P41218	SLLAYDLGLTTK	81.13	-0.4	647.866	2	102.17	241970000	249240000	315710000	141800000	188170000	186610000	397900000	572520000	474590000	261970000	255930000	267270000	118240000	99031000	91185000	60040000	59096000	58544000
Q92176	HLEEPLSLQELDTSSGVLLPFFDPDTNIVYLC(1)GK	111.95	-0.6	1282.98	3	131.15	170580000	301110000	359570000	59506000		70952000	362570000	673250000	419620000	223680000	80047000	283720000	332160000	306910000	180710000	58373000	54470000	99282000	Carbamidomethylation	C32:Carbamidomethylation:1000.00
A7Z014	M(2)(3)EAYHKPDQQK	80.19	-0.5	716.83	2	35.93	278220000	222170000	419660000	145590000	155800000	198320000	289740000	334840000	327060000	222920000	251210000	284840000	193430000	184200000	160570000	130840000	156480000	76026000	Oxidation (M); Acetylation (Protein N-term)	M1:Oxidation (M):1000.00;M1:Acetylation (Protein N-term):1000.00
P19803	SIQEIQELDKDDESLRK	99.19	-1.1	1023.52	2	68.12	166200000	152890000	268500000	91960000	58879000	99369000	332220000	460850000	386800000	138660000	177890000	214200000	392550000	321300000	306350000	157490000	166180000	128080000
Q3T0X6	GPLQSVQVFGR	83.78	-0.2	594.33	2	82.53	214550000	194810000	283220000	125790000	147770000	146630000	278840000	367260000	315520000	210500000	210360000	237680000	295790000	243920000	241280000	162870000	164470000	178790000
A4IF97	GNFNYIEFTR	89.17	-1	630.803	2	91.47	249740000	253030000	306490000	119200000	154650000	163860000	333810000	459210000	397030000	224690000	229220000	273200000	264570000		218090000	116030000	118830000	131220000
F1MQ37	VEDMAELTC(1)LNEASVLHNLK	106.43	-0.1	1143.56	2	107.96	226110000	246310000	420750000	21241000	36187000	34965000	436540000	384480000	430190000	187700000	212230000	252470000	402760000	269980000	231060000	77665000	66467000	74676000	Carbamidomethylation	C9:Carbamidomethylation:1000.00
F1MQ37	LDPHLVLDQLR	96.21	0.1	659.878	2	94.23	196890000	202730000	301960000	134730000	175630000	168880000	358470000	412250000	365020000	211280000	196660000	239030000	253050000	210750000	211630000	119150000	119180000	126860000
P17096	KQPPVSPGTALVGSQK	105.24	-0.3	531.97	3	55.42	241640000	187870000	284650000	165170000	169280000	185640000	324680000	311990000	318190000	171770000	172220000	202720000	258900000	249810000	239220000	158500000	179110000	176710000
P00432	LFAYPDTHR	76.17	-1.9	373.857	3	55.44	53748000	37226000	62858000	27533000	36776000	39288000	76518000	100480000	85210000	37401000	51042000	41967000	800460000	625920000	627330000	441530000	398890000	451220000
Q9XSJ4	FGANAILGVSLAVC(1)K	95.39	-0.9	760.418	2	114.04	167860000	260720000	320580000				507890000	715850000	558830000	34190000	32468000	37711000	582210000	585540000	167040000	9297800		7723800	Carbamidomethylation	C14:Carbamidomethylation:1000.00
F1MLB8	VVDALGNAIDGK	79.27	-1.1	586.319	2	69.01	257860000	200720000	314940000	49329000	52151000	62143000	358680000	341690000	350860000	155670000	150840000	183810000	390530000	377490000	378490000	102710000	118030000	130970000
P08670	QESTEYRR	50.05	0.8	534.757	2	1.99	202000000	119360000	204820000	159170000		177190000	261390000	212530000	222930000	189600000	167110000	218210000	315530000	291090000	306820000	314780000	353950000	255800000
Q5E9F5	ENFQNWLK	59.3	-0.1	539.769	2	86.8	142850000	134680000	209460000	96245000	132670000	123260000	316690000	398590000	344690000	220960000	208590000	267030000	315410000	277570000	256450000	157830000	152120000	216910000
A4FUA8	FITHAPPGEFNEVFNDVR	108.49	-1.7	697.008	3	101.11	203420000	215880000	308630000	39640000	54880000	44156000	365740000	503270000	423780000	137260000	144370000	171460000	443410000	351680000	321280000	79433000	78224000	85466000
P02675	HGTDDGVVWMNWK	118.17	1	772.852	2	87.57													767790000	635960000	477910000	693830000	691820000	700650000
E1BIB4	NPNGPYPYTLK	94	-2.2	632.321	2	68.67	186800000	183940000	250420000	111520000	145890000	152920000	267460000	340830000	303020000	207210000	187930000	204970000	319610000	293500000	225310000	180910000	181280000	206760000
Q3SX47	VPPPPPIAR	100.28	-0.4	472.29	2	59.24	241460000	117580000	250400000	159570000	102460000	164780000	252050000	271110000	348440000	199270000	202860000	242610000	152130000	234030000	264570000	190460000	255370000	300710000
Q8WN55	NFQNIFPPSATLHLSNIPPSISEDDLK	98.95	1.3	998.846	3	119.09	84659000	167410000	240570000	118450000		131810000	326020000	370820000	355520000	198230000	220240000	207240000	371600000	361460000	333940000	143670000	154920000	156000000
P02675	SILENLR	34.03	0.5	422.748	2	70.04														747250000	730720000	769180000	861120000	824780000
P37837	WLHNEDQMAVEK	98.97	-0.7	750.351	2	55.81	171550000	136410000	284790000	104510000	116070000	129620000	303870000	247180000	244360000	161460000	202210000	251530000	341600000	267800000	241360000	188550000	251630000	276510000
Q2TBR3	EFHLNESGDPSSK	106.34	0.2	723.829	2	46.38	88777000	133000000	194530000	64376000	136860000	133820000	320910000	312340000	323640000	182100000	198200000	217300000	348480000	336160000	296950000	188770000	224740000	218700000
A0A3Q1LSN0	NWMNSLGVNPR	93.58	0	644.317	2	91.33	188700000	163880000	378890000	138200000	137380000	161740000	255550000	249600000	232460000	198230000	254080000	254240000	234410000	187880000	152630000	242340000	231790000	247250000
Q3T169	DEILPTTPISEQK	71.08	4.3	735.891	2	77.44	285040000	248090000	347750000	133160000		166990000	352540000	376700000		208620000	231990000	258760000	320690000	272760000	306080000	0	184310000	215330000
Q32PD5	ELAPYDENWFYTR	87.42	0.3	852.389	2	109.34	181340000	192180000	261160000	115840000	90834000	147450000	309380000	342120000	343270000	219380000	209230000	282280000	261000000	271870000	262250000	179500000	116800000	119420000
P35579	VIQYLAYVASSHK	92.02	-1.3	739.903	2	83.73	199890000	194170000	289470000	87578000	106590000	85285000	427930000	548750000	459650000	191250000	166050000	213050000	285450000	227800000	175760000	71811000	82192000	92508000
P40939	TVLGTPEVLLGALPGAGGTQR	111.78	-0.7	669.712	3	121.28	150400000	128730000	194930000	115150000	155650000	152210000	242890000	292040000	232680000	154300000	154270000	160010000	384270000	357360000	349550000	245930000	199420000	233970000
P04040	LSQEDPDYGIR	83.9	0.9	646.81	2	53.82	58550000		74862000	35219000	47851000	53947000	73568000	83754000	75130000	48938000	51679000	58831000	725190000	589620000	570370000	416100000	396690000	536180000
P00829	IGLFGGAGVGK	70.87	-1.2	488.284	2	80.6	195910000	162220000	265730000	133200000	166040000	177540000	318270000	352900000	310580000	174950000	174280000		368430000	332920000	312720000	208750000	240980000
Q2KHT7	LVQSPNSYFMDVK	75.11	-4.4	764.376	2	90.84	439260000						450270000		464030000	336850000		399700000	455360000	364840000	352160000		280500000	350530000
Q2HJ49	KAPDFVFYAPR	85.22	-0.2	437.568	3	80.78	185120000	179070000	215240000	76770000	95228000	95194000	360800000	472550000	374870000	215790000	207180000	262030000	310150000	249720000	237710000	112190000	116440000	125200000
E1BEG2	GFGFVTYSC(1)VEEVDAAMC(1)ARPHK	113.61	-1.7	658.549	4	106.33	179550000	177380000	318800000	91686000	101610000	127920000	335140000	401170000	339140000	188600000	195340000	217370000	328880000	280430000	175780000	148860000	114520000	160800000	Carbamidomethylation	C9:Carbamidomethylation:1000.00;C18:Carbamidomethylation:1000.00
P11678	LNLSAWR	56.58	0.5	430.243	2	79.58	306290000	314880000	487960000	201370000	291830000	278720000	399420000	478120000	397950000	194350000	220020000	275320000	9426900	6279400	6083500	5972200		6861400
Q9XSJ4	SGKYDLDFK	85.75	-3.8	358.18	3	56.44	191820000	166980000	217520000	135370000	135020000	133830000	170880000	201880000	364200000	119380000	232850000	124550000	454860000	354500000	357110000	123080000	266400000	128630000
Q3MHM5	AVLVDLEPGTMDSVR	86.7	1.5	534.612	3	100.53	211690000	199700000	391170000	52591000	65890000	61257000	328000000	382390000	334750000	163840000	159630000	11952000	474870000	357760000	296280000	120160000	125470000	140220000
Q9TU03	LTLVC(1)ESAPGPITMDLTGDLEALK	118.15	-1	848.769	3	127.79	198740000	192180000	115020000	139650000	158920000	187090000	195950000	598820000	140410000	236660000	233990000	246240000	269240000	228630000	262170000	157930000	125180000	188370000	Carbamidomethylation	C5:Carbamidomethylation:1000.00
A6H6Y0	IREYFGGFGEVESIELPMDNK	110.71	-0.1	810.726	3	118.15	156120000	182610000	334140000	38233000	49714000	58002000	348710000	442810000	398100000	151100000	182990000	159250000	436070000	345380000	300670000	95548000	81961000	112550000
P14314	LGGSPTSLGTWGSWIGPDHDK	111.13	-0.5	1084.52	2	102.85	164920000	175040000	238130000	128680000	161510000	164590000	258160000	370490000	302000000	148320000	155950000	164800000	337480000	327940000	285890000	165250000	158590000	156310000
P05164	DFVNC(1)STLPALNLASWR	111.7	-0.2	982.488	2	125.59	106470000	308540000	393660000	255620000	343190000	321210000	468640000	586820000	420090000	208000000	153300000	89907000			68608000	45335000	45465000	48646000	Carbamidomethylation	C5:Carbamidomethylation:1000.00
Q14019	YDGSTIVPGEQGAEYQHFIQQC(1)TDDVR	132.21	0.6	1038.47	3	96.2	189660000	203120000	293620000	99441000	133740000	154190000	369760000	486250000	424210000	172760000	213130000	268870000	209570000	197640000	195080000	80227000	77875000	94017000	Carbamidomethylation	C22:Carbamidomethylation:1000.00
A7Z014	ISSDLDGHPVPK	86.67	0.4	632.83	2	47.73	226260000	158300000	221850000	149580000	126230000	167100000	346540000	353640000	392980000	237150000	244620000	289890000	165930000	173240000	172060000	123740000	146600000	167020000
Q3T145	VIVVGNPANTNC(1)LTASK	112.92	-0.8	879.464	2	77.53	169910000	168380000	228800000	103510000	128960000	136680000	249790000	264330000	271230000	180950000	193920000	221200000	335820000	302770000	325330000	183240000	187730000	208900000	Carbamidomethylation	C12:Carbamidomethylation:1000.00
Q2TBQ5	VPPAINQFTQALDR	91.43	-1	785.422	2	107.31	194840000	213560000	244230000	153900000	43250000	206660000	127130000	158020000	131420000	232200000	270290000	293060000	364580000	268430000	265450000	218610000	215900000	259690000
Q15084	HHSLGGQYGVQGFPTIK	109.86	0.3	913.471	2	72.42	225940000	218590000	276800000	145440000	125100000	197460000	255110000	352960000	287590000	159220000	132980000	162550000	331930000	273100000	228150000	147070000	161070000	164380000
P04040	AFYVNVLNEEQR	98.55	0.7	741.373	2	89.05	60360000	67626000	89534000	25917000	33499000	31641000	94313000	124360000	107620000	46406000	44183000	54194000	744760000	643090000	634070000	322160000	293520000	419110000
Q8SQH5	EQGVLSFWR	67.99	-1.2	561.29	2	99.65	238500000	217910000		171690000	218860000	238520000	304260000			203730000	204530000	242210000	397050000	376370000	321860000	222220000	240980000	233580000
F6QH94	GSFSEQGINEFLR	100	0.4	742.363	2	102.4	259810000	250400000		195830000	244670000	251370000	296370000	378760000		239040000		228310000	360100000	319250000	345840000	217840000	5450900	237610000
F1MQ37	RQLEEAEEEAQR	79.69	-0.2	744.358	2	31.94	230360000	201610000	267280000	138730000	178750000	198460000	311530000	393780000	338400000	203920000	210530000	276950000	221280000	178430000	83576000	122130000	127080000	146020000
A3KMV6	NLATTVTEEILEK	84.32	0.2	730.896	2	112.76	199100000	189960000	234460000	63163000	71671000	52662000	338810000	487510000	374720000	155900000	172700000	200580000	297710000	366350000	356420000	86692000	71721000	92990000
F6RSR1	GDVAEGDLIEHFSQFGTVEK	128.32	1.5	1089.52	2	103.2	131740000	171550000	184450000	150800000	156540000	175980000	250740000	292720000	291830000	210890000	213030000	218010000	247040000	225130000	265440000	200620000	200060000	225930000
F1MQ37	NM(2)DPLNDNIATLLHQSSDK	109.61	-3.5	1071.51	2	99.21	189260000	221500000	93281000	3942000	112600000	138650000	418770000	584380000	486870000	269360000	239470000	278940000	340160000	21460000	310120000	8934600	88821000	5132300	Oxidation (M)	M2:Oxidation (M):1000.00
Q15084	DVIELTDDSFDK	90.85	-2.2	698.826	2	89.08	237720000	232390000	280790000	156100000	169720000	182530000	260830000	250320000	233290000	166360000	172880000	172410000	280340000	247800000	269480000	177110000	154870000	162040000
P14314	AQQEQELAADAFK	93.94	-0.3	724.854	2	72.31	175680000	176020000	200100000	137190000	166840000	179150000	244050000	263530000	284030000	178010000	173510000	194400000	273730000	269420000	280550000	190140000	204190000	216260000
Q8WN55	AQAALQAVNSVQSGNLALAASAAAVDAGMAMAGQSPVLR	127.37	1.2	1227.63	3	131.3	181230000	256560000	347210000	8763400	10970000	13447000	326900000	541610000	338060000	107170000	106930000	229640000	662740000	306200000	266190000	27461000	26911000	47777000
Q5E983	SPAGLQVLNDYLADK	113.4	-0.6	802.419	2	110.45	207610000	192130000	293040000	101080000	129620000	138530000	263220000	338330000	290790000	196890000	211610000	224880000	339800000	330420000		180120000	190190000	175860000
Q3ZBD7	ILLANFLAQTEALMR	107.35	0.4	568.655	3	132.03	165250000	391440000	493880000	36354000		55568000	267340000	717470000	291610000	125910000	126690000	281840000	411890000	198240000	92627000	40812000	43867000	62622000
Q3T145	NVIIWGNHSSTQYPDVNHAK	119	-0.2	1140.56	2	67.01	185420000	172010000	223650000	63000000	52562000	76528000	296310000	401800000	373680000	152720000	163190000	192650000	386250000	367560000	317650000	118700000	121170000	131330000
E1BF20	VTGEADVEFATHEDAVAAMSK	97.36	0.5	1089.51	2	82.55	229480000	210440000	321760000	70514000	19226000	204760000	272390000	352900000	297460000	156900000	210830000	211050000	135640000	117810000	280390000	219730000	208860000	275480000
P14406	LFQEDDEIPLYLK	86.14	-1	811.918	2	110.06	164220000	153190000	204400000	118680000	151000000	163210000	226200000	312970000	247230000	199060000	211690000	218530000	280340000	263210000	278030000	195100000	201090000	206060000
A4IF97	ELLTTMGDRFTDEEVDELYR	94.76	-1.6	811.38	3	109.25	226870000	237480000	314190000	102330000	10285000	153110000	351450000	457930000	395820000	221990000	228570000	276150000	14637000	244240000	189050000	119170000	106040000	142570000
P09211	YISLIYTNYEAGK	103.65	-0.4	767.893	2	92.92	243720000	268980000	294730000				429480000	454980000	419580000	82463000	93967000	100480000	456770000	427470000	316820000	69889000	54726000	72839000
Q9BGI3	QVTINDLPVGR	60.49	-2.9	404.562	3	78.75	3920000	195580000	273400000	106800000	2685800	130120000		339320000	316880000	1321200		206910000	460030000	435570000	432980000	267800000	305630000	307730000
P05164	ASFVTGVNC(1)ETSC(1)VQQPPC(1)FPLK	116.25	-0.7	1313.61	2	106.3	472790000	512170000	745650000	27619000	6201500	4268700	542670000	656930000	622040000	66758000	13810000	93547000	9610100	9725100					Carbamidomethylation	C9:Carbamidomethylation:1000.00;C13:Carbamidomethylation:1000.00;C19:Carbamidomethylation:1000.00
Q07021	VEEQEPELTSTPNFVVEVIK	106.13	-0.6	1144.09	2	118.82	223390000	205580000	246490000	16277000	22534000	18883000	333420000	359740000	379600000	79343000	94242000	94356000	584250000	491870000	465260000	57405000	53490000	54962000
F1MQ37	IRELESQISELQEDLESER	103.96	-1.4	768.382	3	108.89	175480000	209860000	295260000	141160000	159020000	176570000	296890000	279010000	335350000	192770000	218490000	241800000	256900000	152220000	179090000	142300000	148450000	177910000
Q13263	A(3)ASAAAASAAAASAASGSPGPGEGSAGGEK	116.36	0.6	1215.06	2	87.09	217010000	213850000	262070000	119370000	113260000	137770000	267860000	269360000	247010000	180630000	185790000	211060000	304800000	295960000	293180000	145680000	147410000	161840000	Acetylation (Protein N-term)	A1:Acetylation (Protein N-term):1000.00
P30086	YVWLVYEQDRPLK	106	-1	854.956	2	91.5	160950000	190610000	210230000	101220000	141310000	124750000	214690000	315720000	239350000	142540000	137710000	169870000	357880000	359840000	258590000	212520000	214290000	221260000
A6H6Y0	MFIGGLSWDTTK	90.46	-0.7	678.336	2	108.57	157960000	129480000	250820000	109480000	121970000	115760000	316780000	243570000	268930000	174710000	222600000	292650000	296560000	225440000	181330000	152550000	260580000	249380000
P81623	SLNILTAFQK	78.49	1.3	567.83	2	108.75	171880000	172090000	250970000	105280000	129720000	113470000	260480000	327310000	308700000	154040000	135640000	165930000	383700000	324830000	274320000	158830000	156340000	169740000
Q76LV2	FYEQFSK	71.81	-2.1	474.726	2	55.92	134230000	133750000	204200000	96925000	116070000	120790000	280900000	320020000	286510000	166730000		177960000	409160000	348000000	343250000	210170000	197360000	214770000
P50397	SPYLYPLYGLGELPQGFAR	117.16	-0.9	1071.06	2	127.37	146210000	137270000	174770000	103140000	139430000	117640000	316440000	319020000	269940000	184370000	193940000	197340000	365410000	279740000	227450000	191190000	184780000	212540000
P06733	EGLELLK	39.95	-1.3	401.239	2	70.95	225090000	104930000		141540000	93987000	132790000	317180000	262790000	302010000	201500000	212820000	208690000	237010000	249120000	283530000	225150000	276460000	283650000
Q76LV2	RAPFDLFENRK	70.01	2.2	348.948	4	69.68	122110000	123180000	186540000	71998000	90411000	114210000	229720000	292870000	258950000	157540000	161210000	186310000	450090000	357700000	314880000	195710000	221440000	215800000
Q07021	ALVLDC(1)HYPEDEVGQEDEAESDIFSIR	162.5	-0.9	1046.14	3	112.72	142020000	170430000	201110000	105690000	111310000	132610000	248480000	291670000	274300000	101400000	106670000	97548000	415030000	399640000	434740000	166790000	134850000	212510000	Carbamidomethylation	C6:Carbamidomethylation:1000.00
P55052	TQTVC(1)NFTDGALVQHQEWDGK	114.52	-0.8	812.04	3	86.41	215350000	189890000	232250000	71612000	93284000	6248100	258920000	361290000	312660000	178100000	136590000	191740000	372200000	314180000	321330000	152360000	146510000	190860000	Carbamidomethylation	C5:Carbamidomethylation:1000.00
Q01518	ALLVTASQC(1)QQPAENK	114.45	-0.9	879.445	2	58.4	245840000	212590000	329460000	12624000	13970000	14904000	434820000	547940000	480940000	107800000	117190000	133590000	356410000	308050000	308850000	37555000	35642000	44807000	Carbamidomethylation	C9:Carbamidomethylation:1000.00
A0A3Q1MJD5	LGSTVFVANLDYK	86.07	1.1	713.883	2	98.95	162220000	167940000	238140000	81548000	113090000	102590000	270470000	379600000	317510000	164750000	170830000	189950000	352140000	331180000	261380000	143000000	140940000	154050000
Q95M18	LIINSLYK	48.5	-0.2	482.297	2	83.97	212100000	191250000	332940000	92674000	117870000	110920000	307510000	349850000	330850000	126290000	120690000	141360000	347620000	301160000	299940000	111030000	113400000	133520000
A0A140T832	LLDFGSLSNLQVTQPTVGMNFK	120.19	0.7	1205.13	2	125.76	181410000	180710000	269540000	154170000	24605000	165220000	236970000	331720000	281070000	225200000	219990000	239100000	247940000	205140000	182480000	178110000	186500000	227900000
P60661	C(1)(3)DFTEDQTAEFK	87.86	0.6	766.815	2	89.34	196670000	182680000	280640000	151190000	178420000	183610000	298970000	380910000	418550000	217770000	236220000	215230000	173360000	167940000	157500000	96936000	93668000	99162000	Carbamidomethylation; Acetylation (Protein N-term)	C1:Carbamidomethylation:1000.00;C1:Acetylation (Protein N-term):1000.00
P05307	ILFIFIDSDHTDNQR	99.39	0.9	611.976	3	102.37	249710000	336850000	324580000	110920000	116440000	129530000	266760000	364660000	282220000	103470000	107390000	105530000	293510000	310070000	152950000	134970000	154980000	174840000
P10606	GLDPYNVLAPK	74.84	-1.3	593.826	2	87.86	167800000	144340000	224860000	111690000	146720000	145260000	291240000	326790000	293510000	182070000	173130000	201170000	283330000	238280000	261900000	169360000	159860000	191370000
P00491	LTQAQIFDYGEIPNFPR	108	-0.7	670.342	3	120.17	234310000	195060000	289330000	91698000	138330000	131530000	201070000	234030000	210870000	131300000	155950000	173300000	347870000	315280000	314080000	188600000	183720000	175940000
O75947	LAALPENPPAIDWAYYK	102.73	0.1	966.499	2	119.58	190060000	175300000	222150000	61973000	92635000	90418000	253220000	359980000	293530000	142610000	142650000	176170000	386610000	336550000	311670000	155460000	142490000	176850000
P68103	YYVTIIDAPGHRDFIK	102.94	1.5	954.506	2	81.36	132370000	128930000	156160000	48957000	36048000	38803000	285580000	379500000	277860000	134930000	165620000	156130000	515350000	468750000	350970000	147600000	185330000	97101000
P00338	QVVESAYEVIK	73.54	-0.2	632.843	2	76.45	240910000	216220000	301480000	4305900	6596800	5772800	372590000	436110000	409350000	97846000	105860000	116400000	474650000	447140000	392300000	26334000	25305000	25435000
P13796	VREITENLMATGDLDQDGR	110.99	-1.7	711.678	3	76.46	189240000	179440000	301640000	83241000	115220000	140150000	296240000	324440000	306830000	166610000	210250000	227960000	266940000	214690000	176470000	140860000	146810000	215160000
A0A3Q1MWP9	ADRDESSPYAAMLAAQDVAQR	121.36	-1.6	755.689	3	91.07	223920000	225040000	302050000	70549000	86577000	103800000	286760000	364350000	351900000	163430000	179410000	196440000	314530000	247460000	216760000	126000000	114280000	127450000
P11678	SGSASPMDLLSYFK	94.05	0.1	751.864	2	124.93	505630000	402350000	610800000	292510000	341550000	364740000	161070000	273100000	198280000	172160000	183320000	194200000
P19858	GEMM(2)DLQHGSLFLR	98.41	0.2	825.393	2	85.06	130300000	135670000	69752000	84794000	95466000	163890000	320960000	356670000	282050000	173820000	141330000	228900000	380420000	329530000	266130000	199870000	161430000	175130000	Oxidation (M)	M4:Oxidation (M):33.98
Q3SYU2	VNFTVDQIR	67.83	0.4	546.296	2	72.36	210000000	189500000	273400000	62529000	91888000	87596000	330650000	352670000	352180000	175400000	173270000	195080000	325440000	290230000	268300000	102990000	103490000	110470000
F1MQ37	DVLLQVDDERR	75.38	-2.1	679.356	2	61.14	214990000	201840000	257210000	136360000	83897000	162570000	305890000	407800000	328670000	196080000	209560000	201090000	223170000	194530000	192370000	112320000	128460000	138230000
P30740	HNSSGSILFLGR	95.32	-0.3	429.898	3	72.23	301580000	106510000	319610000	44352000	111820000	46539000	484570000	481550000	270620000	84518000	207890000	246260000	122060000	298980000	287150000	114150000	114120000	52541000
F6RSR1	LFIGGLNVQTSESGLR	106.16	-1	845.959	2	107.53	160890000	187180000	200450000	109700000	113280000	131250000	288010000	345550000	339960000	208560000	200760000	222940000	282210000	242580000	207660000	141290000	144550000	167580000
Q9MZ13	LTLSALIDGK	68.3	0.3	515.811	2	103.71	162150000	164920000	235590000	109880000	139110000	139140000	270660000	329430000	321900000	136130000	132560000	147870000	379760000	294570000	251760000	142020000	161490000	173140000
P81623	ILDQGEDFPASEMTR	96.31	0.1	854.896	2	80	204560000	208440000	310220000	79985000	95642000	109050000	253810000	303870000	288150000	135570000	143370000	160930000	370450000	315250000	289720000	128060000	124290000	168200000
P62261	VAGMDVELTVEER	93.21	-2	724.357	2	86.32	141810000	182980000	241170000	76518000	108750000	111950000	236320000	364330000	307000000	148740000	164130000	167410000	372810000	299750000	248560000	171690000	139720000	200030000
A0A3Q1LSN0	ALENDPDC(1)R	84.79	-0.6	545.235	2	28.45	228150000	108070000	174370000	151120000	109110000	172030000	343970000	227940000	280050000	180050000	191120000	225560000	158190000	338130000	339140000	133890000	164550000	153020000	Carbamidomethylation	C8:Carbamidomethylation:1000.00
P68432	RVTIM(2)PK	54.56	1.1	430.764	2	26.28	80939000	14449000	0	331400000	86929000	279410000	213110000	69955000	251070000	292280000	328830000	354300000	43899000	93611000	142320000	245530000	406610000	435920000	Oxidation (M)	M5:Oxidation (M):1000.00
A0A3Q1MJD5	FNEC(1)GHVLYADIK	97.96	-1.8	783.373	2	71.25	166720000	165300000	226190000	113780000	146970000	149720000	240460000	325150000	287630000	174420000	174470000	205150000	296740000	243120000	213590000	174240000	172650000	191630000	Carbamidomethylation	C4:Carbamidomethylation:1000.00
P61603	FLPLFDR	51.23	-2.7	454.254	2	96.96	173040000	148630000	214930000	114930000	156990000	167110000	225950000	254050000	239850000	140580000	148390000	171380000	333380000	275660000	272290000	200420000	202220000	224560000
A6QLL8	ALSDHHIYLEGTLLKPNMVTPGHAC(1)TQK	119.09	0	783.649	4	82.32	198250000	155400000	242890000	95142000	103360000	123530000	296180000	368490000	294850000	181230000	153860000	192990000	333840000	310160000	121950000	139350000	165250000	185360000	Carbamidomethylation	C25:Carbamidomethylation:1000.00
Q3T0D0	RPAEDM(2)EEEQAFK	93.63	-1.4	798.353	2	40.69	119800000	91293000	53134000	80529000	113520000	113300000	301920000	441970000	353050000	195060000	163560000	205920000	369010000	338080000	280290000	151090000	157570000	130240000	Oxidation (M)	M6:Oxidation (M):1000.00
Q8WN55	IAIPGLAGAGNSVLLVSNLNPER	131.86	1.5	1138.14	2	124.58	216730000	222830000	292140000	21527000	3501700	22167000	375110000	504000000	471830000	147480000	153090000	176840000	376990000	102730000	359250000	64440000	64054000	79108000
P07602	GC(1)SFLPDPYQK	84.53	0.1	656.306	2	79.02	225810000	234500000	285220000	135830000	162460000	160080000	268740000	300020000	284100000	158820000	168060000	173250000	232610000	234300000	221700000	137210000	121440000	147780000	Carbamidomethylation	C2:Carbamidomethylation:1000.00
Q5E9A3	AITIAGVPQSVTEC(1)VK	94.24	0.9	836.951	2	95.68	221840000	222770000	301470000	9854700	14055000	11452000	382460000	488310000	414170000	91254000	99352000	122550000	447630000	376830000	356720000	27265000	27345000	32644000	Carbamidomethylation	C14:Carbamidomethylation:1000.00
Q2HJ65	HILLAVANDEELNQLLK	122.87	-2	967.039	2	116.87	229030000	240600000	252960000	112330000	96958000	93126000	167510000	257740000	230570000	191550000	174350000	160590000	408120000	304920000	213200000	181390000	150250000	182200000
Q3MHM5	FPGQLNADLR	78.26	-0.3	565.801	2	74.03	189160000	200720000	245980000	115560000	154570000	154100000	258680000	310170000	298420000	198920000	183980000	231980000	238480000	201020000	204870000	144230000	110830000	204970000
P45879	YQIDPDAC(1)FSAK	94.72	-0.1	707.819	2	77.23	169680000	174050000	221130000	127340000	146550000	161060000	243680000	249150000	245020000	164010000	167110000	190110000	263080000	254820000	289580000	197270000	186910000	192230000	Carbamidomethylation	C8:Carbamidomethylation:1000.00
Q5E987	AIGSASEGAQSSLQEVYHK	104.38	1.2	981.483	2	64.65	171200000	163260000	199740000	96565000	118570000	146510000	221300000	319680000	269300000	169830000	191820000	220800000	313960000	250450000	254400000	174670000	173660000	186360000
Q5E947	RTIAQDYGVLK	80.75	-1.6	421.906	3	61.18	144480000	128230000	184330000	84021000	39974000	114680000	258260000	293220000	271080000	160450000	168260000	188070000	374210000	314400000	336760000	191030000	192740000	197750000
Q95M18	FAFQAEVNR	81.91	1.7	541.276	2	72.44		255150000	370300000	169380000	231180000	254430000		431890000	347870000	180930000	177090000	197640000	357680000		304730000	180360000	179450000	893600
Q3T160	M(2)TDQEAIQDLWQWR	115.28	-1.4	918.421	2	119.39	139640000	169310000	215330000	64793000	87722000	102960000	229780000	465590000	250730000	148170000	108130000	111330000	402190000	406270000	396220000	153800000	80544000	100010000	Oxidation (M)	M1:Oxidation (M):1000.00
P26452	AIVAIENPADVSVISSR	102.15	-1.1	580.987	3	101.22	240660000	248870000	330920000				423380000	545150000	463720000	58961000	61460000	66657000	445380000	351570000	390580000
P16401	NGLSLAALK	67.29	-0.6	443.771	2	77.59	155100000	115990000	207410000	283830000	335120000	349490000	72188000	72903000	68199000	205940000	199250000	253070000	233500000	216140000	233780000	192820000	189920000	238310000
Q3MHM5	GHYTEGAELVDSVLDVVR	119.11	-1.6	979.993	2	121.03	261330000	217430000	128570000	64461000	10118000		499140000	694470000	410420000	21338000	183770000	128170000	319600000	286400000	238390000	12417000	9696400	136900000
F1MQ37	VSHLLGINVTDFTR	113.5	-0.4	786.43	2	96.01	193390000	188760000	328210000	44961000	61707000	61733000	403480000	502930000	445540000	141130000	138240000	161370000	321910000	260050000	205400000	50911000	53845000	58157000
P63258	C(1)DVDIRK	58.44	-1.8	453.228	2	23.83	251060000	73980000	159200000	160590000	60405000	155810000	487080000	263960000	460920000	247200000	224790000	224670000		238940000	241720000	98763000	138290000	134110000	Carbamidomethylation	C1:Carbamidomethylation:1000.00
Q3T169	AELNEFLTR	61.86	1.3	546.788	2	77.73	176960000	158660000	231800000	109120000	153360000	147250000	263310000	322020000	270850000	196720000	187700000	210200000	251820000	210170000	211270000	167000000	170830000	181580000
E1BEG2	M(3)EVKPPPGRPQPDSGRR	75.83	-0.8	487.256	4	45.9	176650000	172510000	309490000	101990000		165780000	239190000	245910000	241680000	158150000	176290000	200920000	346310000	246140000	219740000	182350000	205670000	230610000	Acetylation (Protein N-term)	M1:Acetylation (Protein N-term):1000.00
Q95M18	NLLHVTDTGVGMTREELVK	98.04	-0.1	528.783	4	82.41	208130000	107220000	301790000	143870000	123120000	194140000	126130000	296010000	125870000	145930000	99367000	180040000	354840000	284620000	240100000	216160000	254440000	214520000
P60661	ILYSQC(1)GDVMR	89.86	-0.6	671.318	2	62.96	248950000	243860000	453960000	151880000	191220000	0		293540000	285750000	218640000	253280000	275670000	228060000	171780000	152860000	135070000	139560000	170560000	Carbamidomethylation	C6:Carbamidomethylation:1000.00
F1MQ37	LQQELDDLLVDLDHQR	99.48	1.5	975.501	2	113.76	222940000	263440000	307700000	14123000		132560000	309720000	533410000	371070000	20548000	232660000	335780000	341830000	260550000	232000000	16393000		17464000
Q4U5R3	IEDGNNFGVAVQEK	76.38	-0.4	760.373	2	64.15	142020000	145210000	197440000	96483000	122450000	127620000	222100000	293800000	275210000	184290000	175810000	207060000	331420000	282150000	286490000	168350000	164520000	188700000
Q5E973	ILTFDQLALDSPK	74.52	-0.1	730.903	2	111.56	130870000	120520000	168180000	171960000	288840000	277230000	126660000	172280000	157900000	256050000	240840000	295050000	124600000	103230000	101220000	290480000	259280000	321140000
Q3T0W9	VWLDPNETNEIANANSR	101.07	-0.3	648.313	3	87.94	124250000	120990000	178230000	166900000	207340000	217390000	114880000	134630000	125610000	246440000	243910000	291220000	266350000	236760000	216320000	223410000	234850000	253620000
P52209	LVPLLDTGDIIIDGGNSEYRDTTR	101.46	2.6	878.454	3	113.25	150960000	184960000	191560000	84936000		103350000	259440000	404790000	293720000	177110000	166710000	194260000	335600000	295660000	290020000	159000000	132980000	176520000
Q9P1F3	M(3)NVDHEVNLLVEEIHR	110.9	-1	994.995	2	119.78	105910000	110220000	264440000	49816000	28039000	69436000	401650000	516030000	421980000	64578000	102180000	111790000	402540000	422900000	226930000	84822000	91148000	122400000	Acetylation (Protein N-term)	M1:Acetylation (Protein N-term):1000.00
Q3SYU2	ETVSEESNVLC(1)LSK	92.75	-0.4	797.885	2	72.8	184720000	163410000	223490000	116800000	144200000	151550000	270790000	299580000	282070000	204840000	201010000	236560000	236170000	219040000	210150000	149670000	137150000	164820000	Carbamidomethylation	C11:Carbamidomethylation:1000.00
G3X757	NAPAIIFIDELDAIAPK	107.7	0.5	906.001	2	131.57	124560000	229340000	260730000	59527000		105410000	207050000	445200000	235350000	120650000	136530000	294820000	497200000	262030000	228770000	130710000	111490000	145150000
P12956	NIYVLQELDNPGAK	93.78	0.1	787.415	2	97.03	140300000	146050000	227670000	114870000	142130000	136660000	255510000	322940000		206830000	211880000	221780000	350940000	287240000	269490000	190380000	177010000	190760000
A7Z014	TVPFC(1)STFAAFFTR	95.25	0.7	551.27	3	127.12	146070000	175580000	256620000	77837000	103890000	100740000	535360000	478500000	397740000	205290000	165690000	203600000	221800000	226290000	90199000	88330000	9617400	106590000	Carbamidomethylation	C5:Carbamidomethylation:1000.00
P06396	TPSAAYLWVGTGASEAEK	109.62	-0.6	919.451	2	93.14	223980000	207990000	260750000	129800000	161680000	158840000	336370000	449400000	342960000	202470000	221540000	223840000	157290000	147160000	124520000	77899000	74800000	80870000
P27695	EAAGEGPALYEDPPDQK	99.89	-1.2	893.909	2	60.64	165550000	158360000	213130000	120310000	130000000	147820000	228670000	223020000	220340000	168650000	187680000	165620000	280800000	279750000	278160000	206560000	189360000	217030000
Q9Y2Y8	EEDIVEVQGSPR	90.81	-0.5	679.333	2	58.45	427290000	458160000	610800000	265260000	336640000	325410000	245870000	234390000	216040000	150210000	147870000	159980000
P38657	M(2)DATANDVPSPYEVR	104.3	-0.9	840.88	2	65.12	191980000	221450000	257590000	99282000	121870000	153530000	230590000	411740000	341420000	144130000	126510000	129790000	312830000	302930000	282190000	103500000	69522000	73708000	Oxidation (M)	M1:Oxidation (M):1000.00
O14773	ILSGRPPLGFLNPR	77.06	0.1	512.972	3	91.4	184750000	185450000	262360000	134560000		149500000	223460000	304570000	232220000	122860000	113810000	134080000	397980000	333330000	302210000	145290000	170850000	172210000
A0A3Q1M927	VAGQDGSVVQFK	75.01	-1.4	617.824	2	61.01	278900000	202400000	309120000	128120000		0	387970000	392480000	413650000	237040000	247850000	289100000	267110000	253840000		147710000		3899100
A0A3Q1NE82	VDIDAPDVDVHGPDWHLK	100.97	0	1014.49	2	88.03	108590000	109430000	170740000	82788000	80118000	107850000	246010000	249790000	250900000	149000000	151940000	189810000	391520000	374100000	320830000	176540000	196880000	201290000
P24158	VALYVDWIR	72.19	0.3	567.819	2	109.14	130340000	195460000	229890000	82136000	91509000	99515000	289380000	437690000	372100000	128470000	119620000	124990000	346140000	275460000	131280000	145760000	166900000	191440000
P63258	LDLAGRDLTDYLMK	77.59	0.8	541.952	3	100.63	206310000	179510000	323590000	15063000		20132000	399360000	443220000	366600000	74751000	93095000	83642000	548720000	364240000	260950000	53000000	104730000	19499000
P05109	GNFHAVYR	83.1	-0.2	482.243	2	34.25	229970000	183960000	265720000	94648000	120000000	130500000	436160000	397140000	426340000	226900000	189990000	268550000	138630000	117080000	114290000	61489000	51726000	92419000
P04075	PYQYPALTPEQKK	88.15	0.5	521.612	3	56.82	143340000	128730000	186280000	96712000	83030000	144030000	245250000	309280000	287260000	186690000	198390000	194010000	299780000	266140000	248070000	168540000	208470000	145950000
A7Z014	LDNLVAILDINR	90.54	-1.3	684.895	2	121.34	141210000	169530000	244920000	36447000	52037000	50373000	403200000	548850000	444950000	146330000	179420000	147240000	272840000	291010000	227280000	55152000	60128000	64644000
Q9XSK7	GFSEGLWEIENNPTVK	102.38	-1	910.446	2	108.11	113630000	109650000	165910000	86196000	108180000	106250000	188660000	243630000	232690000	141570000	144110000	171210000	404030000	335870000	307890000	216970000	217370000	239630000
F1MLB8	EIVTNFLAGFEA	67.19	0.4	655.835	2	129.16	137920000	171350000	264910000	72772000	99742000	102960000	277680000	448670000	331460000	168440000	124640000	211900000	391570000		306240000	145730000	110170000	159170000
P08166	NGFLLDGFPR	90.2	0.2	568.298	2	104.12	123880000	112870000	166440000	87822000	118220000	104610000	162980000	205620000	194950000	103680000	99062000	119440000	455740000	387260000	359840000	237850000	221480000	262920000
P13489	LLC(1)ETLLEPGC(1)QLESLWVK	106.3	0.4	1144.59	2	126.94	138400000	158370000	188990000	83049000	32340000	103940000	371200000	371540000	324820000	153640000	159410000	169290000	342140000	275990000	289270000	118660000	109590000	133640000	Carbamidomethylation	C3:Carbamidomethylation:1000.00;C11:Carbamidomethylation:1000.00
Q3MHM5	M(2)REIVHLQAGQC(1)GNQIGAK	110.52	-0.9	709.357	3	53.91	143300000	148740000	140750000	40875000	48901000	58496000	355290000	605820000	458860000	189690000	145260000	205810000	388840000	151240000	248670000	91247000	83833000	16352000	Oxidation (M); Carbamidomethylation	M1:Oxidation (M):1000.00;C12:Carbamidomethylation:1000.00
P62998	YLEC(1)SALTQR	78.95	-0.6	620.803	2	60.71	211410000	174280000	265460000	29419000	38163000	36075000	330980000	405780000	405700000	135690000	155460000	181820000	315300000	296530000	312980000	69501000	77220000	78681000	Carbamidomethylation	C4:Carbamidomethylation:1000.00
Q27965	LLQDFFNGR	80.13	0.2	555.291	2	89.3	137950000	141590000	195940000	98790000	120110000	122180000	160000000	198030000	181960000	132310000	121840000	139200000	391070000	348820000	328550000	211000000	234770000	253850000
P51122	C(1)PNLTHLNLSGNK	114.3	-0.3	734.372	2	63.38	158370000	140280000	180640000	132930000	149080000	173080000	237010000	50256000	227260000	205060000	217400000	232290000	248880000	227160000	221540000	238260000	211380000	266800000	Carbamidomethylation	C1:Carbamidomethylation:1000.00
Q9TU03	LNYKPPPQK	77.61	0.7	542.812	2	35.63	254510000	112920000	196070000	156170000	95080000	161650000	356950000	264890000	331570000	217460000	216900000	252000000	111340000	148830000	155830000	133440000	177150000	173270000
Q3SZ54	VLITTDLLAR	71.84	1	557.846	2	100.22	140780000	130160000	193310000	111160000	135200000	130330000	242850000	300370000	265350000	194370000	194090000	219050000	316880000	260890000	214140000	147300000	149770000	168840000
P61157	TLTGTVIDSGDGVTHVIPVAEGYVIGSC(1)IK	127.72	0.5	1020.2	3	119.18	145590000	138560000	168290000	45899000	65263000	62579000	255500000	334790000	272260000	173610000	237980000	229390000	366770000	299170000	272630000	144700000	140790000	155020000	Carbamidomethylation	C28:Carbamidomethylation:1000.00
Q5E9A3	C(1)SDAAGYPHATHDLEGPPLDAYSIQGQHTISPLDLAK	128	-1.1	987.222	4	102.75	160320000	136970000	180980000	106610000	123820000	128120000	36686000	348740000	321310000	15976000	231650000	271370000	308640000	268150000	293830000	190910000	184630000	197360000	Carbamidomethylation	C1:Carbamidomethylation:1000.00
P60661	EAFQLFDR	68.03	0.6	513.256	2	89.04	187210000	199880000	301280000	134670000	151800000	157720000	336990000	398720000		204380000	216520000	229010000	230710000	198980000	195850000	111990000	126680000	123630000
A6QQL9	VLLESEQFLTELTR	74.57	0.1	839.457	2	120.82	159030000	150610000	246890000	35838000	6941700	37827000	373560000	458890000	400020000	85148000	87249000	102190000	407830000	379570000	334360000	91275000	65643000	79663000
P00338	DQLIYNLLK	75.47	-0.6	560.324	2	106.41	258780000		302290000	142310000		164150000	443220000			301870000	269510000	315180000	0	494670000		273980000	266630000	268120000
P08133	GLGTDEDTIIDIITHR	111.12	-0.8	884.957	2	118.93	147150000	135900000	181760000	34003000		37993000	443190000	656890000	538510000	158690000	163470000	157850000	373110000	207020000	180080000	43897000		40211000
P27824	TDAPQPDVKEEEEEKEEEK	101.97	1.6	1130.01	2	39.16	77538000	201900000	296170000	144700000	183520000	197690000	229040000	289590000	283210000	116380000	140370000	51817000	310890000	223440000	267900000	151200000	162770000	170200000
Q58DT1	IVEPYIAWGYPNLK	85.2	-0.7	831.948	2	119.74	174200000	136970000	167090000	194230000	235610000	233770000	121340000	162370000	149650000	231370000	234530000	235630000	240510000	194970000	172900000	194690000	182130000	236100000
P05307	THILLFLPK	66.42	0.2	541.342	2	91.72	239290000	261690000	315760000	111700000	127650000	132860000	251680000	322270000	257980000	128470000	96701000	108180000	332620000	274150000	178290000	119200000	119770000	118350000
P11678	FC(1)GLSQPR	83.35	-0.7	482.737	2	52.03	354340000	251620000	488370000	217840000	205370000	240560000	409750000	343270000	347890000	184570000	197470000	252620000							Carbamidomethylation	C2:Carbamidomethylation:1000.00
P48047	LVRPPVQVYGIEGR	117.15	-0.8	528.307	3	77.04	150830000	140180000	245020000	108400000	154020000	162240000	239060000	309900000	238350000	124150000	127050000	153600000	331950000	259290000	255590000	153580000	164590000	173180000
P19338	EVFEDAAEIR	66.21	0.2	589.788	2	66.95	275110000	290930000	400500000	23312000	36702000	21686000	421290000	603820000	530350000	139570000		159380000			517020000		67871000
Q9TU03	YVQHTYR	67.94	-0.3	483.743	2	18.16	206030000	163490000	233590000	107020000	136690000	161910000	276720000	288260000	295130000	205090000	178540000	229920000	221620000	185410000	173720000	137790000	148640000	137550000
Q5E9A3	INISEGNC(1)PER	85.13	-0.6	644.801	2	48.65	183100000	152970000	199480000	116540000	132040000	154970000	257950000	240940000	244940000	174640000	198020000	206400000	232090000	205410000	229790000	182980000	171100000	202850000	Carbamidomethylation	C8:Carbamidomethylation:1000.00
F1MQ37	MQQNIQELEEQLEEEESAR	108.57	0.7	1167.03	2	112.05	188340000	158800000	333040000	102880000	135240000	148340000	313590000	178790000	228830000	192850000	238340000	288700000	223890000	145070000	120000000	134660000	179190000	173240000
A4IF97	NAFAC(1)FDEEATGTIQEDYLR	121.16	1.2	1175.52	2	113.86	236350000	244360000	339950000	25055000	34873000	34527000	365690000	459130000	426960000	132860000	160990000	182820000	259190000	233920000	225690000	42040000	34735000	43155000	Carbamidomethylation	C5:Carbamidomethylation:1000.00
Q3T0R1	IPDWFLNR	75.49	0.6	530.783	2	103.86	162720000	151270000	198340000		215740000	239240000	187880000	256360000	200520000	188290000	198620000	228060000	260170000	213650000	196640000	195850000	186770000	197490000
P63103	GIVDQSQQAYQEAFEISKK	102.33	-1.4	1085.04	2	91.17	138870000	119030000	193950000	76596000	6803200	107520000	315370000	416110000	343360000	173410000	181830000	199110000	289680000	261700000	255560000	130830000	136840000	128520000
Q3SX47	KSDVEAIFSK	73.37	-1.5	562.302	2	59.83	178630000	157290000	221810000	70446000	68662000	79493000	286750000	288790000	340920000	153000000	171470000	182580000	305180000	291550000	277840000	124860000	135920000	139830000
A0A3Q1LX34	IITLAGPTNAIFK	87.26	-2.6	679.904	2	108.9	178490000	183410000	208780000	59751000	82738000	74303000	284610000	347680000	307080000	145580000	134410000	162420000	339280000	305040000	279420000	125950000	128090000	126940000
P09867	YHTVNGHNC(1)EVR	76.43	-0.3	743.336	2	23.13	174500000	162960000	233670000	86894000	108620000	123020000	251740000	267800000	248320000	158970000	147750000	205350000	311030000	276930000	254970000	139670000	135490000	184060000	Carbamidomethylation	C9:Carbamidomethylation:1000.00
G3X757	LIVDEAINEDNSVVSLSQPK	103.56	-1.1	1085.56	2	99.51	209100000	206100000	285460000	39861000	56160000	55210000	282500000	357680000	331660000	116360000	135180000	158830000	388470000	337490000	293270000	12680000	95418000	104280000
P05388	AFLADPSAFVAAAPVAAATTAAPAAAAAPAK	113.92	1.1	1376.74	2	122.33	67270000	291600000	386430000				279210000	489800000	466210000		10170000		447340000	479930000	547640000
P79136	DETVSDC(1)SPHIANIGR	103	0.2	885.908	2	57.87	181180000	154280000	223880000	107570000	133660000	138190000	281810000	69322000	300070000	189330000	186410000	189910000	279520000	244740000	259750000	171570000	167230000	186720000	Carbamidomethylation	C7:Carbamidomethylation:1000.00
A0A140T846	EGYSGVGLLSR	75.91	-1.2	569.298	2	74.94	173310000	148680000	204190000	101450000	129680000	133730000	218680000	217800000	229910000	163140000	161310000	155070000	287390000	291230000	273570000	197540000	196520000	181040000
Q02878	AIPQLQGYLR	72.45	-0.4	386.892	3	93.94	134400000	132630000	208730000	145200000	179310000	180710000	129020000	171580000	148770000	193190000	189190000	214420000	326220000	282560000	263840000	168410000	189940000	202780000
P52209	LVPLLDTGDIIIDGGNSEYR	114.32	-1.3	1080.56	2	122.15	178040000	177280000	235320000	113820000	160560000	156310000	219740000	276970000	256660000	166960000	175030000	177690000	258600000	227770000	195590000	151340000	118230000	209520000
E1BEG2	IETIEVMEDR	54.48	-0.6	617.802	2	71.15	224100000	209490000	331880000				287600000	312150000	294870000	175380000	187260000	197310000	375760000	245030000	253880000	109480000	112900000	137350000
Q3T147	AIVDC(1)GFEHPSEVQHEC(1)IPQAILGMDVLC(1)QAK	150.31	-0.1	1217.91	3	118.49	117160000	131730000	182750000	30147000	42197000	40820000	240560000	330430000	326640000	122730000	172600000	169110000	457000000	376450000	322490000	133430000	103620000	151500000	Carbamidomethylation	C5:Carbamidomethylation:1000.00;C17:Carbamidomethylation:1000.00;C29:Carbamidomethylation:1000.00
F1MZ00	VAQLEQVYIR	80.88	1.1	406.9	3	78.68	175760000	168570000	246320000	57541000	72901000	87786000	269320000	369390000	309200000	144110000	137770000	167490000	332130000	281060000	260360000	123590000	104560000	141100000
Q5E9B1	FIIPQIVK	57.04	0.1	479.31	2	102.93	150050000	128450000	229550000	25537000	30421000	23582000	275520000	337200000	278100000	111230000	114230000	133210000	444250000	367030000	349030000	142830000	141510000	164340000
Q76LV2	ELHINLIPNK	83.99	0.3	595.848	2	75.57	165020000	149340000	189250000	69581000	83144000	85866000	282310000	316190000	286900000	156770000	150290000	184210000	328640000	320230000	280520000	107920000	121200000	164620000
P61284	HPHDIIDDINSGAVEC(1)PAS	77.22	-1	682.977	3	79.85	187720000	169530000	276660000	116080000		147580000	266150000	295130000	287340000	142980000	166250000	190720000	269730000	204650000	229970000	138370000	138170000	196480000	Carbamidomethylation	C16:Carbamidomethylation:1000.00
A2VDN7	LQAALDDEEAGGRPAMEPGN(4)GSLDLGGDSAGR	119.52	-0.5	1043.15	3	86.54	156440000	139720000	305350000	96699000	113730000	122800000	219750000	227520000	223930000	143420000	160300000	190120000	311320000	244170000	209810000	163220000	185910000	209000000	Deamidation (NQ)	N20:Deamidation (NQ):251.12
P09382	SFVLNLGK	72.86	-1.5	439.26	2	81.82	98532000	92843000	129040000		79455000	77550000	257570000	267830000	260660000	175740000	148490000	183560000	326010000	327300000	303690000	216780000	228440000	248440000
Q32LG3	FVFSLVDAMNGK	100.4	0.7	664.34	2	115.26	158450000	209260000	283190000	68859000	96735000	101740000	266830000	344730000	302380000	112190000	133700000	153070000	398420000	329470000	231880000	107260000		119810000
P10809	C(1)IPALDSLTPANEDQK	106.98	0.1	886.428	2	88.89	151520000	156020000	196250000	124040000	136440000	158300000	195290000	217960000	198000000	150110000	166930000	167290000	282490000	241530000	280600000	210810000	190700000	193270000	Carbamidomethylation	C1:Carbamidomethylation:1000.00
P40673	HPDSSVNFAEFSK	95.08	-0.5	732.841	2	68.28	176630000	189360000	243720000	98101000	129480000	133620000	250590000	309790000	291990000	188690000	179780000	186890000	253470000	202550000	189050000	127270000	123200000	139700000
P13489	VNPALAELNLR	104.02	0.3	403.903	3	92.21	168950000	161490000	224650000	97254000	119900000	115550000	302220000	349460000	325260000	187490000	168030000	197560000	226500000	192290000	201860000	123180000	122650000	126690000
P01891	DGEDQTQDTELVETRPAGDGTFQK	105.35	-1.7	1319.1	2	64.7	144430000	144760000	162480000	96396000	130100000	149920000	216010000	257230000	256590000	152430000	144750000	183000000	310660000	264270000	263480000	172300000	171180000	185570000
Q3B8S0	LLDLVQQSC(1)NYK	82.98	-0.3	740.877	2	78.5	183900000	173370000	213010000	92205000	132090000	119520000	204770000	281450000	227780000	135240000	137880000	144130000	329960000	282000000	278550000	148110000	149090000	171560000	Carbamidomethylation	C9:Carbamidomethylation:1000.00
Q3SZ54	LQMEAPHIIVGTPGR	110.58	-2.1	809.939	2	83.75	171120000	157860000	232340000	89677000	106060000	118490000	260940000	286410000	262140000	167750000	175220000	205450000	282840000	221270000	198240000	142380000	148800000	176410000
P17213	GLDYASQQGTAALQK	95.31	-1.9	775.893	2	62.25	243090000	239630000	300980000	122080000	145320000	151060000	307050000	306900000	333120000	179490000	157590000	214200000	144530000	136800000	152130000	91090000	80107000	91108000
Q2HJ60	GFGFVTFDDHDPVDK	112.25	-2	848.384	2	93.82	134360000	132660000	244230000	90259000	108210000	125960000	307680000	330750000	313690000	173250000	185040000	190120000	252930000	198800000	160630000	122960000	133380000	190820000
Q3T0V4	DVQIGDIVTVGEC(1)RPLSK	100.55	-1.6	993.518	2	93.72	159940000	183990000	254590000	78705000	103290000	101680000	264300000	323260000	287540000	154340000	151600000	173100000	301840000	255760000	219160000	119280000	119590000	138960000	Carbamidomethylation	C13:Carbamidomethylation:1000.00
P29401	RC(1)EAFGWHAIIVDGHSVEELC(1)K	126.1	-1.4	871.748	3	88.39	186890000	214880000	259160000	78488000	29345000	42495000	103010000	583940000	424280000	216610000	92329000	264880000	116180000	275670000	206540000	46297000	122960000	123390000	Carbamidomethylation	C2:Carbamidomethylation:1000.00;C21:Carbamidomethylation:1000.00
Q3SYU2	VFSGLVSTGLK	80.77	-1.3	554.323	2	85.06	150050000	144920000	204240000	101320000	129990000	126420000	254380000	289800000	286100000	186600000	172600000	190580000	254880000	210410000	199190000	148260000	159150000	175620000
F1MQ37	TRLQQELDDLLVDLDHQR	118.73	0.8	736.386	3	121.66	85439000	109150000	102350000	71579000	49236000	109930000	714640000	480770000	431260000	101910000	144880000	97062000	222180000	254100000	170810000	66027000	89871000	82812000
F1N169	IPEISIQDMTAQVTSPSGK	122.5	-1.2	1001.51	2	110.89	138390000	84644000	207230000	42226000	51690000	53775000	197380000	287840000	234970000	131640000	145990000	164520000	417890000	366030000	331210000	146910000	177420000	202990000
Q04467	YFDLGLPNRDQTN(4)DQVTIDSALATQK	114.66	0.6	975.481	3	109.45	205660000	211610000	253390000	68643000	112920000	108110000	331560000	38409000	365500000	201380000	181800000	196890000	297390000	267170000	254870000	99869000	99990000	85660000	Deamidation (NQ)	N13:Deamidation (NQ):13.45
P08670	KLHEEEIQELQAQIQEQHVQIDVDVSKPDLTAALR	200	1	1013.53	4	106.67			19457000	90452000		62773000	75885000	281820000	488240000	74823000	82161000	88122000	1239700000	331660000	251940000	9261500	0	282190000
P00829	AHGGYSVFAGVGER	107.17	-2.1	703.843	2	66.72	149160000	81036000	198460000	139040000	174580000	77489000	112090000	321160000	225410000	144950000	155450000	192520000	417700000	325030000	254510000	93372000	204970000	111300000
P63103	DIC(1)NDVLSLLEK	82.6	0.2	709.864	2	124.55	126700000	128540000	188990000	112480000	135480000	112890000	257010000	259690000	273380000	167920000	171090000	188480000	269290000	221280000	287810000	142150000	133360000	201580000	Carbamidomethylation	C3:Carbamidomethylation:1000.00
F1MUZ9	EIGNIISDAMK	67.15	0	595.808	2	91.05	220020000	189190000	302530000		0		239080000	242620000	243020000	0	0	0	387770000	312790000	273530000	447010000	519960000	0
P07237	IKPHLM(2)SQELPEDWDK	89.59	-3.5	991.485	2	69.44	176900000	184050000	86611000	110460000	76075000	186860000	235750000	394760000	313480000	142110000	135670000	167250000	268280000	281590000	301020000	119550000	96111000	100730000	Oxidation (M)	M6:Oxidation (M):1000.00
P13796	VPVDWNR	69.61	-1.7	443.232	2	54.48	135280000	108600000	211070000	92163000	116250000	127230000	301280000	350470000	316170000	178480000	170900000	197920000	294550000	232450000	231100000	154240000		157060000
Q3T0F7	GPDGLTAFEATDNQAIK	117.05	-0.3	874.428	2	87.75	197850000	183440000	275490000	37498000	37766000	42514000	297250000	395220000	323630000	105470000	122110000	145900000	369920000	331530000	300150000	61265000	69427000	75361000
F1N301	AGNLGGGVVTIER	79.51	-1.4	621.843	2	68.79	176630000	153640000	192680000	136640000	161770000	163120000	228780000	251430000	246020000	166980000	178030000	183640000	221800000	204390000	201690000	155900000	171660000	172940000
Q3T160	M(3)EDSMDMDMSPLRPQNYLFGC(1)ELK	129.53	-0.2	1475.13	2	127.03	154830000	119340000	351700000	73926000	89982000	117420000	187450000	194420000	161510000	134270000	190200000	175900000	346150000	235460000	165260000	170250000	198820000	297870000	Acetylation (Protein N-term); Carbamidomethylation	M1:Acetylation (Protein N-term):1000.00;C21:Carbamidomethylation:1000.00
Q2TBR3	IDFYFDENPYFENK	76.59	-1	920.906	2	117.59	143050000	10296000	10051000	107030000	136240000	143430000	276630000	327960000	312140000	170950000	200940000	228160000	296160000	277250000	276600000	137110000	130850000	178470000
Q0VCX2	IEIESFYEGEDFSETLTR	98.92	-0.9	1083	2	118.39	181690000	234220000	253460000	147340000	58522000	208460000	192940000	216340000	177150000	147100000	175430000	179020000	258050000	242900000	248220000	162100000	124010000	155870000
O14773	LFGGNFAHQASVAR	99.71	-0.8	737.88	2	67.5	191170000	178080000	244640000	78352000	28387000	99271000	220300000	282100000	259430000	106580000	99738000	118530000	438090000	351790000	291270000	138600000	108410000	126820000
P26447	ALDVM(2)VSTFHK	74.28	-0.9	421.885	3	60.27	136740000	145560000	7127800	44747000	47405000	61113000	321420000	495620000	410580000	148700000	118720000	145190000	332410000	347690000	310370000	100820000	82502000	103840000	Oxidation (M)	M5:Oxidation (M):1000.00
P27797	QIDNPDYK	77.62	-0.1	496.738	2	34.12	352130000	134900000	305580000	257850000	136440000	255060000	246690000	197900000	296950000	170520000	161370000	143020000	91158000	148130000	130730000	101480000	114250000	113850000
Q56JX6	EGDVLTLLESER	77.03	0.4	680.852	2	104.35	189960000	184620000	254570000	113230000	156330000	135490000	250840000	296140000	302240000	172540000	146560000	188030000	246410000	166720000	160420000	131090000	83505000	179010000
Q3MHM5	INVYYNEATGGK	91.8	-0.6	664.827	2	61.02	207500000	170740000	251950000	42142000	47855000	52022000	270910000	360110000	331080000	139230000	143110000	168850000	339560000	285160000	300020000	81384000	83490000	81825000
Q2HJ49	GMLREDAVLEYLK	95.82	-0.3	512.941	3	101.47	131940000	118350000	349040000	109070000	87276000	140070000	250690000	248420000	226530000	187470000	213490000	222340000	282850000	170770000	95921000	155860000	176050000	184000000
F1MQ37	KFDQLLAEEK	63.38	-2.9	610.828	2	59.24	169460000	167860000	235560000	97858000	135730000	137550000	290510000	327520000	340390000	179540000	204360000	198120000	185800000	175400000	170320000	104110000	110540000	116610000
P68432	FQSSAVM(2)ALQEAC(1)EAYLVGLFEDTNLC(1)AIHAK	182.23	0.8	1201.57	3	131.5	34402000	102830000	72174000	22856000	11498000	24923000	303390000	534130000	298780000	106820000	106310000	247990000	493850000	494700000	322010000	55748000	36781000	75688000	Oxidation (M); Carbamidomethylation	M7:Oxidation (M):1000.00;C13:Carbamidomethylation:1000.00;C27:Carbamidomethylation:1000.00
P62871	S(3)ELDQLRQEAEQLK	79.63	0.3	864.942	2	108.7	179430000	180320000	253480000	122150000		132700000	266020000	291690000	310770000	175900000	170100000	195570000	260200000	214860000	211240000	123100000	126290000	123830000	Acetylation (Protein N-term)	S1:Acetylation (Protein N-term):1000.00
Q3SZC0	TYADYESVNEC(1)MEGVC(1)K	118.29	0.5	1027.91	2	74.81	164200000	178480000	269800000	88743000	100470000	115500000	197760000	307620000	264370000	140650000	151700000	194010000	261900000	267900000	211110000	140220000	128860000	152220000	Carbamidomethylation	C11:Carbamidomethylation:1000.00;C16:Carbamidomethylation:1000.00
P22695	AVAFQNPQTHVIENLHAAAYR	107.54	0	588.307	4	79.54	184710000	151720000	238600000	91038000	19449000	113620000	254570000	350660000	305530000	137740000	137740000	155580000	308000000	263980000	243410000	111660000	127820000	139630000
A0A140T897	DAFLGSFLYEYSR	95.35	0.5	784.375	2	122.35	196390000	216080000	8738500	341660000	452850000	425350000	159070000	219610000	211840000	146600000	143640000	156860000	91477000	110800000	95855000	138490000	81600000	135460000
P35579	LTEMETLQSQLMAEK	98.19	-0.9	876.431	2	98.16	205410000	185260000	424110000	124340000	143260000	171720000	188510000	223550000	222920000	208280000	229590000	236890000	155630000	104560000	88528000	129180000	131050000	158340000
A0A140T897	EYEATLEEC(1)C(1)AK	95.17	-1.6	751.809	2	54.47	253720000	279060000	369430000	243950000	286050000	261200000	176830000	223880000	217460000	101560000	144820000	122800000	109590000	140620000	109140000	94223000	97656000	97613000	Carbamidomethylation	C9:Carbamidomethylation:1000.00;C10:Carbamidomethylation:1000.00
A6QLB7	SSEMNVLIPTEGGDFNEFPVPEQFK	100.28	-1.9	937.776	3	124.98	184790000	144540000	252970000	104630000	116350000	140130000	265980000	275330000	314410000	155030000	185060000	173650000	229000000	184100000	194490000	131240000	124330000	150890000
E1BF20	GLPWSC(1)SADEVQR	100.62	-0.2	752.846	2	78.89	160690000	152120000	217390000	94993000	125750000	121520000	222250000	311120000	261670000	159390000	158820000	192460000	257180000	255560000	228010000	131770000	123170000	149640000	Carbamidomethylation	C6:Carbamidomethylation:1000.00
A6H7C4	LTWHSC(1)PEDEAQ	66.46	-1.8	736.808	2	59.1	149190000	176270000	219170000	146700000	190570000	198200000	181200000	255750000	244690000	157040000	176700000	169460000	231920000	208500000	178590000	139960000	142980000	156610000	Carbamidomethylation	C6:Carbamidomethylation:1000.00
Q06830	QGGLGPMNIPLVSDPK	94.9	-1.8	811.931	2	104.83	136560000	127190000	216750000	105010000	125800000	132110000	172220000	154460000	173330000	141670000	166790000	183860000	296850000	217760000	176970000	254130000	260480000	280970000
P29401	ILTVEDHYYEGGIGEAVSSAVVGEPGITVTHLAVNRVPR	145.82	0	821.833	5	116.23	431600000	463770000						1268900000					613370000	543080000
Q5E9F7	NIILEEGK	38.54	1.2	458.261	2	56.87	200230000	99961000	191500000	112040000	66020000	100790000	349950000	289470000	335440000	184090000	176130000	200550000	155020000	190100000	203500000	132620000	165750000	165050000
Q3SZF8	REEEEFNTGPLSVLTQSVK	113.42	0.1	721.702	3	103.49	175850000	181040000	240470000	65455000	70864000	80006000	280530000	335650000	341040000	165750000	152240000	167360000	293140000	235700000	250700000	101340000	84864000	95977000
Q5E9J1	ITGEAFVQFASQELAEK	95.52	-0.8	934.475	2	120.4	57887000	59990000	360670000	47284000	64423000	60376000	33478000	551340000	38505000	233240000	268070000	60201000	420380000	412050000	401410000	81947000	74121000	85163000
Q95M18	EFEPLLNWMK	83.57	-0.6	653.828	2	122.49	174570000	144460000	234100000	155430000	178820000	209130000	188060000	223960000	202340000	137810000	152490000	157880000	245090000	207360000	205010000	178710000	135470000	175730000
Q04467	TIEAEAAHGTVTR	92	-1.6	678.348	2	36.14	193210000	146480000	246530000	105860000	122590000	138200000	287960000	307080000	288840000	150810000	155170000	184870000	229530000	211700000	198010000	106870000	121170000	110630000
P12763	HTLNQIDSVK	85.44	0.2	577.812	2	42.41	397110000	179770000	324210000	233410000	150340000	264270000	319390000	248390000	301130000	137030000	143080000	151330000	52728000	85551000	90393000	64048000	79021000	84083000
P13796	GSVSDEEMMELR	97.6	-1.3	691.799	2	71.41	157640000	148090000	315350000	76536000	76624000	95117000	263380000	238890000	256710000	188200000	215830000	231180000	255390000	172460000	144670000	135230000	153990000	179030000
Q04467	NILGGTVFREPIIC(1)K	87.53	0.6	858.977	2	98.31	165710000	172620000	253640000	79292000		88738000	297080000	417790000	313790000	155830000	159330000	178270000	287400000	220680000	190290000	101350000	103540000	111720000	Carbamidomethylation	C14:Carbamidomethylation:1000.00
P19120	EIAEAYLGK	49.38	-1.1	497.266	2	62.07	148710000	111100000	196930000	93969000		110270000	275490000	263020000	271610000	140060000	144060000	145930000	292000000	252670000	289310000	175850000	183220000	202350000
Q04467	LIDDMVAQVLK	77.69	-1.5	622.849	2	109.77	191570000	199080000	275360000	109700000	140590000	150320000	251900000	267560000	261260000	146910000	137050000	163360000	268140000	202880000	163230000	119820000	118590000	123710000
F1MQ37	ALELDSNLYR	83.61	0.1	597.312	2	81.55	196900000	171000000	231390000	157380000	228420000	238120000	283470000		298430000	269820000	261040000	288170000		168570000	156240000	170680000	168670000
F1MDN4	TSFFQALGITTK	104.33	-0.5	657.358	2	116.2	187940000	191830000	221110000	59290000	65048000	70204000	283020000	349840000	282840000	149410000	155450000	163680000	321010000	267900000	228550000	95216000	86880000	106160000
A7YY47	ALYETELADAR	74.24	-0.7	626.314	2	68.12	229570000	235060000	286040000	205880000	267380000	287790000	265240000	345940000	333740000			205610000	228320000	195780000	198270000
P60661	VLDFEHFLPMLQTVAK	121.61	1.2	944.507	2	125.02	181130000	208520000	301470000	45656000	47657000	53391000	338640000	462560000	370470000	165200000	166620000	180790000	252270000	177100000	149200000	54382000	55889000	72552000
P10153	DQRRDPPQYPVVPVHLDR	105.73	-0.2	547.541	4	66.44	134270000	140330000	241860000	99938000	37446000	117300000	407800000	494130000	446950000	236080000	300600000	340240000	89161000	74849000	62670000	24298000	33293000
Q24JZ8	LFIGGLPNYLNDDQVK	86.34	-0.2	602.653	3	118.94	133110000	138600000	192460000	75079000	89190000	111330000	224040000	329930000	289000000	140410000	138870000	163060000	318090000	287930000	252860000	122620000	129050000	145580000
P68871	SAVTALWGK	68.53	-0.3	466.764	2	74.62	332870000	329750000	507150000	90460000	105270000	97623000	41020000	37112000	39906000	7959600	7958400	10725000	471710000	449130000	448970000	100090000	94088000	106220000
P40926	M(2)ISDAIPELK	77.93	0.4	566.8	2	76.31	161960000	157790000	126160000	85156000	119170000	139960000	237260000	298510000	271020000	138940000	130910000	151380000	289320000	275630000	284750000	149210000	124970000	134700000	Oxidation (M)	M1:Oxidation (M):1000.00
P62263	IEDVTPIPSDSTR	90.78	-0.1	715.362	2	66.07	200260000	180000000	219910000	124790000	143840000	163580000	252200000	267680000	255460000		174420000	208100000	196680000	187230000	198660000	157760000	147860000	192190000
A0A3Q1LX34	LEEDISSSMTNSTAASRPPVTLR	78.63	0.2	616.31	4	82.3	151890000	141750000	216050000	73369000		119060000	223400000	303580000	254180000	153470000	176500000	204050000	290310000	239140000	218920000	148340000	163610000	189810000
P00432	HM(2)NGYGSHTFK	95.64	1.2	432.193	3	24.66	33952000	28419000	13325000	16854000	19329000	29115000	68250000	84641000	68974000	43471000	26417000	40885000	747560000	637710000	550790000	269350000	278650000	305450000	Oxidation (M)	M2:Oxidation (M):1000.00
P20700	SM(2)YEEEINETR	95.43	-0.8	708.8	2	47.78	182450000	188310000	105790000	159240000	185340000	242800000	251290000	356670000	325970000	174070000	129210000	203340000	201300000	156670000	194320000	78676000	53910000	71500000	Oxidation (M)	M2:Oxidation (M):1000.00
A7YY47	C(1)QSLTEDLEFRK	96.91	-0.3	763.369	2	70.74	205930000	166440000	245490000	240370000	286580000	208760000	241190000	42726000	222510000	188770000	0	168650000	200900000	219470000	170230000	181190000	137790000	132530000	Carbamidomethylation	C1:Carbamidomethylation:1000.00
O18789	AFVAIGDYNGHVGLGVK	91.57	0.4	858.957	2	88.12	130890000	133760000	187940000	112200000	142210000	128930000	232530000	326000000	276090000	166890000	156660000	182090000	263450000	217610000	179250000	130920000	137960000	149160000
Q3SZ57	YIYEIAR	56	-1.9	464.25	2	67.76	274080000	260940000	453860000	163420000	213500000	221310000	264670000	316820000	288710000	90727000	78198000	85491000	133330000	113630000	97805000	62102000	63138000	72156000
Q3T165	LEAAEDIAYQLSR	91.21	0.2	493.588	3	96.04	139560000	140710000	182380000	55993000	78857000	75347000	282180000	263430000	229470000	107920000	162210000	124700000	348780000	340750000	267450000	165660000	123320000	157540000
E1BJG5	LSPPYSSPQEFAQDVGR	101.87	-0.8	939.454	2	94.79	140720000	129170000	203680000	88961000	118530000	126630000	217940000	285090000	247090000	150550000	140200000	154390000	299830000	262200000	230810000	119320000	159350000	168790000
Q8WU39	TC(1)LHYLGEFGEDQIYEAHQQGR	165.01	-0.4	884.403	3	82.41	126040000	137260000	176230000	72434000	91992000	89737000	199830000	268440000	234640000	104900000	81106000	109950000	376240000	337980000	323690000	171580000	151850000	187430000	Carbamidomethylation	C2:Carbamidomethylation:1000.00
Q58DW0	IEEVPELPLVVEDK	85.1	-1.1	536.962	3	112.31	183110000	171240000	216660000	138760000	168020000	172590000	132950000	159000000	156740000	186510000	183410000	223730000	232070000	204990000	195370000	163260000	135520000	215930000
Q27965	DAGVIAGLNVLR	93.99	-0.5	599.351	2	105.08	127870000	123990000	157410000	65870000	85553000	83491000	166300000	222790000	201590000	101310000	100910000	116090000	445540000	345970000	308400000	198020000	180160000	203510000
A0A3S5ZPM3	VDDFLANEAK	82.05	-0.3	561.277	2	65.63	172870000	142690000	202920000	83658000	91657000	107590000	256510000	262610000	255200000	155480000	151310000	181870000	224360000	202770000	226280000	166660000	174910000	173440000
P30044	THLPGFVEQAEALK	98.58	-0.2	770.412	2	85.15	142620000	140480000	225750000	93114000	81090000	130440000	227270000	295980000	247090000	121430000	126120000	139520000	287830000	270480000	250840000	150120000	139800000	158050000
Q3T169	KPLPDHVSIVEPKDEILPTTPISEQK	105.41	-0.8	728.4	4	86.05	146620000	133980000	196320000	83750000	88452000	93951000	285760000	343660000	301690000	145740000	158680000	184720000	269440000	248570000	223350000	96834000	133330000	84277000
P00338	DDVFLSVPC(1)ILGQNGISDLVK	113.86	0.7	763.732	3	129.68	169930000	160370000	96666000	12797000	17456000	13794000	300560000	524400000	309280000	74296000	97976000	174730000	455260000	381180000	282930000	40689000	57439000	46008000	Carbamidomethylation	C9:Carbamidomethylation:1000.00
Q3T0P6	SVVLMSHLGRPDGVPMPDK	104.47	1.2	1018.03	2	81.58	225650000	195280000	571580000	12080000	13844000	13196000	308940000	255550000	260360000	92646000	125170000	133400000	393400000	271610000	188910000	53728000	41352000	58178000
Q92176	FVALIC(1)EASGGGAFLVLPLGK	120.25	0.8	707.059	3	130.08	155710000	180530000	237720000	16576000	14648000	20176000	336730000	779170000	400650000	142370000	83127000	153920000	309490000	241870000	39693000	39178000	32377000	29300000	Carbamidomethylation	C6:Carbamidomethylation:1000.00
P17213	FFGTFLPEVAK	103.41	-1.1	628.339	2	112.44	183120000	184300000	246790000	136620000	179920000	183010000	232590000	307110000	263490000	166090000	180870000	210670000	151150000	135780000	131170000	109920000	100420000	109130000
Q5E9A3	ESTGAQVQVAGDMLPNSTER	109.6	-0.7	1045.49	2	80.59	201360000	185270000	201390000	104070000	122360000		159060000	283400000	215470000	172180000	224390000	231550000	284670000	226060000	166610000	92272000	100240000	237840000
P46193	ALYEAGER	44.57	0	454.727	2	39.39	187200000	150130000	239700000	110580000		148050000	303280000	306970000	330450000	188820000	176030000	204820000	317410000			163420000	185290000	185030000
D3JUI8	GFAFVTFESPADAK	88.74	-0.3	743.864	2	108.89	178210000	187330000	250290000	74207000	94592000	88417000	261530000	305730000	291960000	145020000	152600000	173770000	249340000	228860000	212280000	91262000	93273000	118210000
P00435	YVRPGGGFEPNFMLFEK	87.25	-1.1	994.489	2	111.75	157900000	158030000	330940000	101270000	128590000	165800000	185120000	176970000	166550000	132470000	141900000	169250000	278960000	187560000	131680000	175240000	189430000	216700000
P62871	LIIWDSYTTNK	80.35	-0.9	677.356	2	93.51	161860000	156000000	228230000	94229000	114930000	115820000	239910000	341580000	286450000	162130000	154420000	173920000	240520000	211090000	179690000	104440000	104990000	122880000
Q76I82	WQNNLLPSR	73.73	-0.1	564.301	2	74.86	163020000		188710000	111220000	138650000	141480000	220670000	242290000	228020000	169640000	167540000	189260000	267930000	212220000	218330000	163340000	180550000	190150000
P04040	LNVITVGPR	72.99	-0.5	484.798	2	69.45		46242000	73101000	14041000	15989000	14711000	85996000	70450000	71165000		31230000	33198000	656080000	674640000	720850000	213160000	234760000	235050000
Q1JPH6	TVATPLNQVANPNSAIFGGARPR	97.64	-0.5	784.424	3	91.61	153020000	159160000	189010000	90466000		106250000	232820000	323440000	247040000	161630000	163960000	185200000	263500000	234960000	246130000	138920000	137810000	152390000
P42166	GPPDFSSDEEREPTPVLGSGAAAAGR	124.32	-0.1	857.409	3	74.33	142400000	167910000	219720000	76630000	84832000	111700000	314250000	389620000	362550000	153040000	149800000	178260000	229270000	203990000	188180000	74967000	59339000	79212000
Q3SYU2	IWC(1)FGPDGTGPNILTDITK	115.79	-0.4	1053.02	2	125.45	136650000	134400000	167810000	98508000	119950000	129260000	234840000	315320000	289900000	151980000	148970000	147030000	262480000	238570000	271650000	107780000	111730000	115580000	Carbamidomethylation	C3:Carbamidomethylation:1000.00
P06744	A(3)ALTRDPQFQK	74.52	-1.5	658.851	2	65.47	181560000		239180000	109230000	120970000	151390000	290420000	315840000	294780000	215820000	208570000	223140000	207070000	190690000	175260000		146120000	105870000	Acetylation (Protein N-term)	A1:Acetylation (Protein N-term):1000.00
Q3MHM5	TAVC(1)DIPPR	78.93	2	514.764	2	51.81	278170000	109210000	189800000	90950000	74841000	83430000	349720000	264770000	319860000	223860000	193240000	149900000	113510000	28551000	326910000	103350000	144370000	125530000	Carbamidomethylation	C4:Carbamidomethylation:1000.00
Q3SWX8	TPSSDVLVFDYTK	101.97	-2.3	736.368	2	92.14	125480000	150130000	182210000	117280000	142720000	150850000	203210000	318000000	254730000	173270000	168940000	194980000	209300000	190990000	176840000	137650000	134780000	137180000
P45879	TDEFQLHTNVNDGTEFGGSIYQK	129.01	-1	1300.6	2	86.11	125250000	169290000	188570000	92276000	110880000	125910000	226020000	235730000	205700000	127230000	150100000	150130000	293240000	251200000	246920000	167400000	147490000	154530000
Q4U5R3	ISELDAFLK	60.85	-0.5	518.289	2	94.92	129320000	126200000	185330000	92487000	118740000	127790000	216140000	263030000	232640000	153640000	154310000	173380000	264330000	230160000	223750000	157980000	151030000	166080000
A6QLL8	RC(1)QYVTEK	60.79	-0.1	361.846	3	19.19	205030000	121950000	203170000	97250000	78801000	116600000	268140000	231480000	257440000	165240000	160230000	184000000	216190000	201200000	215930000	148480000	162980000	131930000	Carbamidomethylation	C2:Carbamidomethylation:1000.00
A0A3Q1LFQ2	HIAEEADRKYEEVAR	92.58	2.3	454.731	4	41.66	158300000	131860000	150430000	54591000	74382000	83174000	242780000	354950000	287710000	320900000	330570000	323670000	146140000	164160000	129720000	62853000	63738000	74550000
P30086	NRPTSISWDGLDSGK	109.58	-2	816.901	2	70.76	128040000	137900000	194180000	52311000	69065000	70914000	201800000	264980000	240410000	105920000	113590000	116950000	381100000	338460000	364250000	142860000	142810000	84531000
A0A3Q1M155	APILIATDVASR	92.97	-0.2	613.859	2	79.91	162610000	159580000	205970000	61485000	80376000	81878000	249920000	306510000	272200000	149110000	142860000	166460000	273900000	240330000	237970000	110300000	114370000	134060000
P78417	VPSLVGSFIR	107.82	0.7	537.819	2	100.75	174260000	166850000	221830000	90189000	135830000	130580000	256880000	305150000	251720000	165880000	164050000	190780000	215030000	181270000	169080000	104110000	105020000	121240000
P54819	LQAYHTQTTPLIEYYRK	103.23	0.2	709.041	3	70.67	134700000	120740000	128750000	10347000		59296000	202610000	243170000	229320000	86107000	115070000	118590000	504970000	327810000	280630000	187980000	208510000	185410000
Q2KJ93	NVFDEAILAALEPPEPK	114.81	0.8	926.989	2	127.77	175360000	181980000	242390000	8168000	18788000	14794000	485200000	462020000	501780000	83537000	97674000	91919000	278480000	225800000	240870000	10835000	7866500	14695000
P81623	RLAENSASSDDLLVAEVGISDYGDK	125.17	-0.8	875.427	3	102.58	146970000	141620000	179240000	99042000	114010000	135580000	193440000	277580000	234390000	154440000	134350000	136280000	250970000	231320000	246380000	149780000	139280000	170790000
P61769	SNFLNC(1)YVSGFHPSDIEVDLLK	117.97	-1.4	1277.62	2	122.06	147610000	158170000	218220000	83340000	82716000	98849000	259610000	368880000	277010000	136900000	129960000	111130000	270320000	302120000	194010000	106340000	81457000	108280000	Carbamidomethylation	C6:Carbamidomethylation:1000.00
E1BQ37	FGQGGAGPVGGQGPR	96.27	0.3	671.337	2	46.12	161410000	140400000	193260000	97015000	122300000	141990000	220790000	233950000	233890000	149020000	138880000	160390000	245870000	211930000	228590000	148610000	146220000	157550000
P05164	SLMFMQWGQLLDHDLDFTPEPAAR	148.93	-0.2	940.115	3	129.62	156150000	260110000	770830000	81555000	75441000	178090000	352960000	401500000	268280000	159610000	16150000	261980000	51294000	32212000	12965000	14426000	12239000	25530000
A0A3Q1LFQ2	IQLVEEELDR	60.41	-0.2	622.33	2	80.41	178030000	165770000	235100000	92686000	135060000	131170000	280180000	317160000	313200000	158150000	166210000	200450000	163030000	135080000	137730000	91117000	85332000	144380000
Q3ZBZ8	LAYINPDLALEEK	84.68	-0.1	744.901	2	100.48	139780000	141090000	215780000	90706000	118960000	119270000	226200000	296760000		162410000	160490000	189100000	294910000	255380000	231460000	157920000	156340000	172800000
Q0VCA5	VGNIIDTMITDAFLK	99.46	0.4	825.942	2	130.43	87194000	91868000	211240000	54922000		94755000	188730000	364910000	205680000	126790000	123520000	268560000	449010000	230060000	200810000	133700000	129110000	168190000
Q0VCY7	GGPPFAFVEFEDPRDAEDAVYGR	105.41	-0.2	847.727	3	118.32	121770000	138540000	191480000	77249000	7517800	115230000	257890000	354510000	315200000	130130000	156890000	173330000	272410000	235420000	202990000	132050000	99588000	145140000
Q3T054	YVATLGVEVHPLVFHTNR	113.71	-0.1	1026.55	2	88.28	147390000	178750000	222240000	67592000	52374000	87582000	287190000	384550000	316540000	125070000	19731000	116410000	375030000	309140000	109540000	107080000	108020000	107200000
P27824	C(1)ESAPGC(1)GVWQRPVIDNPNYK	108.96	1	1224.07	2	80.62	191710000	183390000	266960000	117970000	174860000	196430000	184450000	206490000	203750000	114340000	134190000	128150000	206100000	175430000	179390000	146350000	151400000	158490000	Carbamidomethylation	C1:Carbamidomethylation:1000.00;C7:Carbamidomethylation:1000.00
P35705	HLSVNDLPVGR	89.54	-0.5	603.833	2	66.87	128850000	132850000	199690000	69190000	88269000	79900000	220280000	253280000	218220000	64028000	112440000	137310000	354250000	296370000	308760000	133650000	148670000	169150000
Q56JX8	GLTPSQIGVILR	73.51	-1.2	627.382	2	101.35	165650000	158830000	222650000	102040000	110170000	125370000	216590000	289530000	261860000	177990000	170620000	203720000	198520000	173820000	133670000	132120000	124080000	141000000
P54819	LQAYHTQTTPLIEYYR	111.24	1	999.011	2	84.96	129150000	144780000	170630000	116560000	158110000	156010000	149550000	190590000	189800000	113450000	102970000	115190000	283790000	210140000	190240000	205530000	189730000	291280000
A6H7C4	GFTDADNTWEPEENLDC(1)PELIEAFLNSQK	120.9	-19.7	1128.17	3	130.87	131000000	142350000	192330000	98647000	87862000	140340000	224750000	333380000	259350000	156490000	155230000	190170000	254190000	219370000	213970000	111680000	80048000	113610000	Carbamidomethylation	C17:Carbamidomethylation:1000.00
A6QLL8	IGEHTPSSLAIMENANVLAR	57.46	-0.5	708.368	3	86.45	195530000	196560000	169410000	32201000	38444000	47099000	359780000	462050000	403550000	169820000	82451000	180890000	255530000	166350000	340770000	1777900	533160	1360400
Q76LV2	ELISNSSDALDK	65.66	-1.5	646.321	2	57.54	192240000	115510000	170210000	58311000	46832000	60930000	303910000	219820000	271180000	141690000	146040000	164070000	242120000	268720000	297500000	125860000	136990000	138340000
F1MLB8	AVDSLVPIGR	76.98	0.6	513.801	2	74.66	177540000	129250000	241140000	50532000	55585000	65985000	272030000	335520000	265400000	111990000	117070000	146310000	295500000	276340000	272340000	84583000	99984000	100930000
F2Z4C1	AFVHWYVGEGMEEGEFSEAREDMAALEK	155.22	-2.6	1073.14	3	115.63	183410000	197090000	378360000				345410000	471970000	388340000	13207000	20106000	22728000	463440000	391390000	221480000
Q56JX8	GLAPDLPEDLYHLIK	87.21	0.4	847.462	2	119.7	111270000	93695000	169580000	75480000	59513000	85910000	311670000	456870000	271770000	120960000	102160000	68781000	361950000	296420000	204730000	91849000	101070000	111980000
P84080	QDLPNAMNAAEITDK	83.52	-0.1	815.891	2	76.05	158470000	123550000	236070000	97618000	123410000	143980000	171340000	156850000	142430000	154700000	206970000	200070000	210290000	154000000	161860000	190270000	217190000	246360000
Q09666	AEGPEVDVNLPK	83.9	-1.5	634.329	2	76.18	131650000	115340000	151020000	76385000	100560000	108640000	201340000	215410000	215500000	158350000	139820000	158950000	265910000	234210000	253950000	185530000	190350000	190840000
Q9MZ13	LSQNNFALGYK	71.63	0.1	627.827	2	70.05	162610000	148810000	195490000	103140000	117290000	135090000	225280000	260170000	230970000	144150000	140550000	146610000	258680000	189600000	195140000	138350000	142150000	158740000
Q76LV1	FYEAFSK	68.12	0.5	446.216	2	60.53	96033000	85873000	155400000	65712000	89046000	89683000	209470000	271160000	245450000	121790000	128660000	137710000	332590000	290240000	285810000	155800000	157600000	173000000
Q14697	YRVPDVLVADPPIAR	103.98	0.4	560.985	3	96.76	119990000	134190000	214680000	93205000	111730000	141530000	202160000	274200000	226020000	122680000	110100000	121600000	295160000	248350000	222180000	151910000	161240000	137060000
A4FUA8	IEGYEDQVLITEHGDLGNSR	111.83	-0.4	1123.04	2	78.6	187490000	178930000	201590000	17899000	2668200	22933000	279750000	442090000	317180000	85108000	111500000	120500000	310450000	294420000	319360000	63989000	62444000	68216000
P63258	IIAPPER	44.34	-0.7	398.24	2	47.71	252660000	87158000	161630000	158320000	79269000	146790000	327840000	196380000	299270000	203630000	213060000	249110000	63081000	97754000	118500000	105230000	126780000	192180000
Q3T0P6	TGQATVASGIPAGWMGLDC(1)GPESSK	110.19	-0.9	826.385	3	107.77	177480000	172760000	315220000	24298000	26549000	31318000	261550000	289070000	265030000	125160000	140920000	152550000	356600000	278810000	259040000	64365000	61362000	72625000	Carbamidomethylation	C19:Carbamidomethylation:1000.00
P05307	LITLEEEMTK	70.93	-1.7	603.817	2	81.28	286810000	289080000	408460000				278140000	361560000	311880000			35698000	418890000	358960000	325060000
P09211	YISLIYTNYEAGKDDYVK	106.33	-1	1078.03	2	93.74	134850000	166920000	237480000	4282100		6344600	370620000	460240000	393540000	63720000	73410000	88805000	354550000	337880000	256160000	38801000	35466000	46145000
P10103	HPDASVNFSEFSK	91.11	-2	732.84	2	68.55	182040000	171040000	246280000	116500000	154240000	161200000	273570000	342450000	304720000	201700000	208590000	241280000	95192000	84081000	67514000	70371000	67916000	79807000
P45879	SENGLEFTSSGSANTETTK	103.94	-1.3	980.441	2	57.41	145990000	126830000	188290000	106410000	129240000	135060000	179740000	239060000	238910000	129030000	139830000	167030000	233890000	221590000	248940000	133170000	164040000	140790000
P00829	GSITSVQAIYVPADDLTDPAPATTFAHLDATTVLSR	118.62	1.7	1238.97	3	123.2	133670000	120250000	212170000				538190000	354840000	273450000	30677000	37117000	37707000	574100000	370990000	372770000	8938500
Q2HJ49	APDFVFYAPR	96.79	0.3	591.801	2	95.72	171790000	166570000	220520000	66916000	91046000	93948000	241810000	330960000	285120000	169280000	178530000	194660000	211510000	173580000	181830000	94147000	87391000	103130000
P38657	DLLIAYYDVDYEK	83.78	-1.1	810.395	2	110.33	208190000	228350000	359330000		31992000	29927000	287850000	399810000	274410000	91880000	97352000	97592000	283820000	286790000	261390000	42386000	36869000	44116000
P61284	HSGNITFDEIVNIAR	112.3	-0.2	843.434	2	103.55	173070000	174070000	278410000	56161000	90117000	88992000	300120000	378660000	322080000	154710000	69430000	198900000	261030000	213760000	156900000	25110000	54381000	62137000
P51122	LLPQLTYLDGYDRDDK	87.17	-0.9	962.985	2	95.56	118580000	141400000	248750000				413800000	522130000	447740000	36574000	36853000	48784000	380050000	316770000	312080000	10944000	9724000	11326000
A4IF97	LNGTDPEDVIR	82.46	-0.6	614.812	2	65.63	187270000	164020000	210120000	108190000	119810000	141420000	272810000	282970000	274980000	176730000	170780000	207610000	141580000	131080000	145160000	102560000	109860000	108200000
P00829	SLQDIIAILGMDELSEEDK	109.79	0	1060.03	2	131.87	122710000	250070000	303240000	25583000	12285000	28758000	297370000	256310000	320590000	87105000	39932000	52514000	401420000	283560000	375460000	28657000	77941000	91417000
P50397	EIRPALELLEPIEQK	101.7	-2.5	593.339	3	105.34	131580000	127520000	195840000	48055000	53405000	52001000	257110000	328440000	283070000	141030000	147280000	166760000	355280000	240830000	212510000	108320000	98685000	105150000
P35579	TDLLLEPYNK	78.39	-0.4	603.324	2	79.18	156340000	141490000	178770000	129910000	156870000	154790000	235130000	254340000	248970000	196990000	187730000	205540000	155260000	139340000	148660000	113910000	116270000	127750000
P14625	EESDDEAAVEEEEEEK	118.73	-0.7	933.863	2	48.72	181790000	214730000	241110000	144430000	185090000	170880000	164640000	204500000	211780000	115810000	122520000	90287000	224540000	152770000	180690000	142230000	126410000	173040000
P26452	ADHQPLTEASYVNLPTIALC(1)NTDSPLR	115.14	-0.5	999.497	3	118.8	121130000	132140000	209810000	13700000		19751000	308700000	409520000	342820000	100070000	130310000	140430000	339780000	315530000	293620000	56421000	50479000	61419000	Carbamidomethylation	C20:Carbamidomethylation:1000.00
Q3SYR7	FLDGIYVSEK	67.95	-0.2	585.806	2	85.96	150500000	156550000	197300000	112450000	147870000	149920000	188360000	246670000	242350000	166810000	153350000	168660000	197170000	169560000	151790000	138890000	141070000	157490000
P22314	ALPAVQQNNLDEDLIRK	103.29	0.2	969.026	2	83.39	116410000	102320000	8245900	47108000	77243000	82568000	253770000	334280000	297130000	149250000	154210000	167320000	275820000	251620000	256420000	137570000	150400000	173700000
A0A3Q1LYQ7	PQYQTWEEFSR	83.47	-0.3	735.836	2	80.43	143780000	161900000	193960000	115440000	127940000	159390000	225350000	284690000	281070000	178010000	172940000	177310000		250840000	245770000	154700000	161120000
P62998	TVFDEAIR	50.39	-0.2	475.751	2	67.51	166610000	141600000	249810000	33394000	38670000	43539000	316060000	363170000	339450000	113500000	109860000	130520000	299610000	255320000	258120000	55707000	55073000	62445000
Q02878	HLTDAYFK	77.8	1.1	332.172	3	51.36	146930000	122650000	123320000	1083900	3937400	146150000	202430000	274230000	227970000	192980000	177840000	208740000	267070000	242000000	242140000	160410000	141210000	150880000
Q15149	IIITVVEEQEQK	78.88	-3.9	714.898	2	80.44	146380000	126500000	187170000		115410000		237060000	265170000	236830000	167740000	172670000	192370000	253060000	214310000	227450000	153240000	159390000	173930000
P08133	DAYERDLEADIIGDTSGHFQK	106.86	-0.4	595.78	4	95.57	110440000	121030000	161010000	87041000	63312000	116410000	260630000	382320000	312730000	211140000	230490000	244450000	161850000	144910000	156750000	116600000	114680000	32666000
E1BEG2	M(3)EVKPPPGRPQPDSGR	91.04	-0.6	597.305	3	55.07	173830000	155050000	250190000	104160000	115000000	131730000	209590000	196700000	201690000	145910000	142860000	162090000	231170000	171030000	166060000	146460000	144540000	177870000	Acetylation (Protein N-term)	M1:Acetylation (Protein N-term):1000.00
P41218	EASSVSDFNQNFEVPNR	108.02	-1.1	970.442	2	83.48	200500000	224520000	234660000	121040000	145330000	156830000	274770000	302910000	424430000	198920000	202770000	216750000	68560000	73546000	74846000	34719000	32248000	38372000
E1BEG2	WGTLTDC(1)VVMRDPQTK	110	-1.7	953.96	2	81.31	152680000	117390000	216330000	45821000	54649000	55917000	274330000	243550000	228930000	147410000	189180000	236210000	267670000	199310000	192250000	95677000	150100000	148030000	Carbamidomethylation	C7:Carbamidomethylation:1000.00
O60664	SEEWADNHLPLTDAELAR	119.68	-1.1	1033.99	2	93.32	136080000	142740000	230850000	55505000	67831000	68521000	230420000	297470000	269570000	142910000	136810000	168510000	282030000	256090000	215770000	92947000	103720000	112990000
Q5E946	DVVIC(1)PDASLEDAKK	94.37	-0.2	830.416	2	69.2	108390000	93877000	158370000	80615000	93331000	70437000	213380000	230830000	219090000	136440000	129070000	158940000	295650000	261150000	250130000	152590000	175710000	181250000	Carbamidomethylation	C5:Carbamidomethylation:1000.00
A0A3Q1MEG8	LTVTSQNLQLENLR	91.02	-0.4	814.952	2	92.28	118180000	116400000	167120000	61100000	58975000	72489000	199080000	257580000	231190000	101040000	92699000	110200000	393940000	315350000	320470000	134560000	103030000	151870000
O18789	TYSYLTPDLWK	85.05	0.1	693.851	2	105.03	177370000	166580000	232000000	147230000	172390000	180330000	241100000	292130000	259700000	196120000	199380000	212200000				171500000	179390000	176810000
P68002	TGDFQLHTNVNDGTEFGGSIYQK	125.52	2	1264.59	2	87.58	121210000	122740000	251790000	83297000	117010000	113440000	187650000	273580000	188370000	118080000	120570000	164260000	240360000	233700000	276010000	121840000	132850000	136760000
Q6EWQ7	A(3)DDLDFETGDAGASATFPMQC(1)SALRK	107.58	-1.3	939.42	3	114.99	191520000	168360000	322850000	2957600		3794800	284880000	349080000	280120000	78373000	111800000	131830000	399100000	303540000	263540000	38347000	34702000	38627000	Acetylation (Protein N-term); Carbamidomethylation	A1:Acetylation (Protein N-term):1000.00;C21:Carbamidomethylation:1000.00
P13010	TLFPLIEAK	82.47	-0.6	516.31	2	103.73	123280000	108780000	179300000	86817000	115690000	115470000	227030000	248410000	239310000	144020000	137920000	162920000	255880000	221120000	217750000	132720000	133550000	150820000
Q3SYU2	ARPFPDGLAEDIDK	97.15	-1.4	515.263	3	78.41	144180000	134220000	207500000	91239000	79628000	119710000	238200000	283580000	250280000	144450000	148460000	166640000	227330000	207670000	197710000	125670000	87572000	144570000
Q2HJ49	IAQDLEMYGVNYFSIK	102.42	0.2	945.969	2	118.68	28395000	199740000	269320000		2899100	2443800	387960000	403710000	415730000	115450000	159890000	164240000	289350000	265350000	232050000	7701600	8196200	39061000
Q2KJ42	FGQAATMEGIGAIGGTPPAFNR	121.91	-0.9	1082.04	2	109.87	54414000	170260000	249210000	54869000	80671000	83528000	255590000	328810000	282200000	134340000	135990000	150730000	327340000	97124000	238480000	112370000	113890000	121070000
Q2KIR1	A(3)VPETRPNHTIYINNLNEK	92.6	-0.2	1133.08	2	77.6	141160000	155190000	179110000	94130000		127660000	170400000	191330000	192710000	140540000	146760000	178100000	274230000	258210000	256810000	156120000	150310000	167450000	Acetylation (Protein N-term)	A1:Acetylation (Protein N-term):1000.00
Q2HJH2	EFADSLGIPFLETSAK	98.21	-0.4	862.94	2	122.27	146210000	111510000	144770000	93708000	120240000	120030000	185480000	217840000	225820000	130850000	138230000	142450000	162130000	203360000	206480000	219950000	175480000	234200000
O97680	C(1)MPTFQFFK	68.42	-1.4	603.277	2	110.4	154980000	140350000	274000000	100840000	113670000	116970000	195250000	188390000	167550000	162400000	185220000	197180000	215070000	149440000	128030000	149550000	157900000	180380000	Carbamidomethylation	C1:Carbamidomethylation:1000.00
Q56JV9	AC(1)QSIYPLHDVFVR	106.88	-0.6	852.929	2	92.82	154100000	151790000	211070000	116480000	155750000	163690000	178750000	241560000	214320000	167900000	165580000	210800000	178520000	135600000	125370000	117650000	121180000	165520000	Carbamidomethylation	C2:Carbamidomethylation:1000.00
Q3T147	DFLLKPELLR	88.06	0.4	622.374	2	96.62	117080000	119720000	171600000	87293000	116800000	108500000	194070000	246690000	213340000	150180000	133190000	160610000	279980000	229090000	200910000	142210000	132900000	168580000
Q5E9F5	QMEQISQFLQAAER	96.05	-0.2	839.914	2	108.99	143890000	126800000	258890000	16157000	5269700	4619300	295460000	296030000	296440000	131070000	148070000	158100000	386140000	275380000	228530000	66283000	61425000	73724000
Q2KJH4	YAPSGFYIASGDVSGK	104.35	-0.2	809.891	2	86.55	133120000	141370000	171590000	76549000	97497000	92210000	231020000	283270000	262620000	164630000	155030000	167860000	234320000	195950000	194370000	120770000	120060000	126070000
P68103	QTVAVGVIK	52.78	-0.8	457.787	2	58.98	193860000	123380000	246800000	28760000	28175000	0	325830000	313090000	354270000	128460000	137740000	141220000	236290000	251110000	228350000	63269000	82755000	82922000
Q3T165	IFTSIGEDYDER	83.7	-0.7	722.833	2	77.38	131430000	135830000	169240000	102080000	126050000	141400000	171540000	193230000	179090000	124160000	127360000	144590000	260970000	239660000	244510000	157190000	144890000	171050000
P07355	DIISDTSGDFRK	69.6	-0.6	451.893	3	58.99	130660000	130190000	168820000	86184000	56698000	118610000	291010000	327490000	302670000	186690000	186850000	208350000	165380000	141720000	160400000	90955000	98308000	111910000
A7YWC6	EQISDIDDAVR	58.11	0.1	630.807	2	65.59	167610000	158560000	203360000	98670000	106140000	124410000	249280000	237340000	236260000	156910000	164590000	162730000	202820000		243420000	147560000	136600000	166160000
F2Z4I6	HLQLAVR	44.76	-0.2	418.759	2	47.39	186690000	91899000	190530000	116880000	82631000	135770000	337580000	303840000	358450000	158960000	147990000	173400000	139430000	156060000	135030000	73183000	82009000	91801000
Q3SZI4	AVTEQGAELSNEER	86.69	1.5	766.864	2	46.94	161430000	133700000	163030000	71478000	83557000	93164000	264100000	253830000	269280000	141560000	149720000	172720000	230880000	223530000	207380000	109490000	107800000	124060000
Q0VCX2	LYGSAGPPPTSEEEAADK	73.56	-0.3	909.923	2	52.73	232950000	223920000	255260000	138720000	158090000	164760000	164490000	197360000	175720000	121530000	106870000	113280000	207450000	178930000	170890000	117370000	101610000	129780000
P07203	FLVGPDGVPLRR	79.22	0.6	663.388	2	81.36	143350000	130570000	187050000	93028000	122920000	136950000	207500000	245640000	208330000	119750000	126720000	145590000	250110000	206240000	209840000	131540000	138930000	151570000
Q27965	AFYPEEISSMVLTK	96.89	-1	538.94	3	117.93	158370000	150320000	260360000	11873000		18099000	210560000	240460000	231710000	61680000	72818000	80284000	487100000	419760000	356150000	61471000	59113000	72959000
Q3T0D0	GSDFDC(1)ELR	71.17	-1.6	549.729	2	56.2	132360000	134540000	163990000	108630000	114670000	116990000	202480000	213350000	225590000	156120000	126720000	149530000	240250000	200790000	216340000	149660000	136600000	159750000	Carbamidomethylation	C6:Carbamidomethylation:1000.00
F1N169	GQHVPGSPFQFTVGPLGEGGAHK	115.6	1.2	768.723	3	88.74	119190000	118050000	22759000	59560000	73250000	0	229390000	299810000	44924000	132080000	99698000	152160000	419760000	346020000	298280000	151810000	183360000	197080000
F1MMA0	VLAGETLSVNDPPDVLDR	106.82	0.2	955.497	2	95.68	123410000	117740000	184250000	61873000	86515000	94697000	188180000	258710000	226790000	123590000	121850000	139270000	302310000	277780000	253240000	126370000	120540000	136470000
P04272	TPAQYDASELK	87.91	-0.1	611.801	2	52.71	148900000	114910000	156720000	73892000	85325000	98649000	326340000	294490000	313100000	202010000	197220000	225320000	141600000	140520000	131860000	91615000	100870000	100120000
P79136	STLNEIYFGK	72.27	0.5	586.304	2	83.47	152110000	145820000	185820000	83704000	110000000	103760000	227040000	269270000	260790000	156810000	158740000	172480000	238050000	205520000	201240000	128840000		141000000
O77834	LSILYPATTGR	68.81	1.1	596.341	2	81.3	135400000	123660000	159740000	87774000	106110000	116050000	199330000	208270000	180690000	159660000	159860000	180390000	231900000	209680000	207870000	151070000	147940000	172800000
A0A3Q1LSN0	KLTPFTIQENLNLALNSASAIGC(1)HVVNIGAEDLK	131.83	0.5	913.486	4	128.06	133770000	63704000	185050000	69284000		35538000	403800000	651500000	374820000	181150000	144240000	94978000	172800000		188670000	97843000		138050000	Carbamidomethylation	C23:Carbamidomethylation:1000.00
Q8WN55	LSLDGQNIYNAC(1)C(1)TLR	112.32	-0.3	949.448	2	90.32	147000000	156420000	225540000	47251000	19503000	58572000	237030000	321640000	287630000	136740000	143050000	126220000	288390000	262800000	235240000	96457000	80144000	65204000	Carbamidomethylation	C12:Carbamidomethylation:1000.00;C13:Carbamidomethylation:1000.00
A5D7D1	DDPVTNLNNAFEVAEK	106.91	0.7	888.427	2	97.33	125490000	126080000	201970000	78443000	95451000	94847000	228570000	238910000	204650000	141510000	150580000	167440000	278390000	218400000	205280000	126760000	122400000	126940000
P20674	GINTLVTYDMVPEPK	84.15	-1	838.931	2	104.36	135680000	135750000	225250000	66846000	74297000	93474000	204960000	255150000	247480000	133270000	158120000	164700000	263700000	213940000	170470000	126350000	119620000	139330000
Q9MZ13	SC(1)SGVEFSTSGHAYTDTGK	111.23	-2.2	995.924	2	55.31	156550000	154580000	194940000	114600000	143980000	153160000	195140000	272630000	214420000	134770000	45741000	151510000	230340000	172930000	170020000	151580000	122910000	143920000	Carbamidomethylation	C2:Carbamidomethylation:1000.00
A2VDN7	NFILDQTNVSAAAQR	92.63	0.7	824.427	2	81.23	131490000	131920000	179160000	78901000	71186000	105840000	237880000	273560000	246820000	129520000	124730000	156440000	248990000	229590000	221640000	106500000	91294000	158230000
P51122	SLDLFNC(1)EVTNLNDYRENVFK	112.57	-1.3	1295.61	2	119.16	9271100	186450000	236730000	20373000			458320000	542560000	478920000	120710000	3892800	5139100	372910000	379770000	11322000		40861000	52922000	Carbamidomethylation	C7:Carbamidomethylation:1000.00
P40673	RPPSAFFLFC(1)SEHRPK	102.44	-0.2	494.754	4	73.24	107280000	207750000	208050000	32117000	44195000	48840000	563030000	427080000	358690000	85024000	105690000	138520000	232290000	190810000	20296000	26685000	61599000	53160000	Carbamidomethylation	C10:Carbamidomethylation:1000.00
Q5E9F5	GASQAGMTGYGMPR	82.69	0.1	692.311	2	58.38	129490000	112430000	246380000	76197000	70913000	90664000	279330000	214300000	235590000	170310000	208960000		268640000	205040000	192470000		188190000	222090000
A5D984	GDYPLEAVR	81.3	-0.4	510.261	2	62.78	164410000	175820000	267440000		0		362580000	489570000	386010000	55235000	60086000	74328000	328700000	278850000	267220000
P12763	C(1)DSSPDSAEDVRK	100.49	-1.9	489.211	3	25.39	250710000	169260000	262790000	295490000	264150000	347070000	193020000	144360000	178440000	108620000	111730000	126390000	80207000	85429000	85438000	93609000	112720000		Carbamidomethylation	C1:Carbamidomethylation:1000.00
Q92176	RLDRLEETVQAK	66.14	0.6	365.207	4	46.92	118010000	102380000	140110000	56586000	5036500	80154000	271650000	348410000	282810000	166500000	176500000	207160000	229340000	193130000	188980000	112600000	139060000	89620000
P13489	ELTVSNNDINEAGVR	89.26	-0.6	815.905	2	65.09	96236000	86711000	126030000	38780000	49640000	55032000	263240000	332160000	308400000	183550000	163540000	197250000	248060000	211790000	191550000	114300000	114930000	125220000
P13489	LGDVGMAELC(1)PGLLHPSSR	112.24	1.2	1005	2	98.62	142460000	118160000	228530000	114300000	117450000	7069400	213070000	231490000	209160000	172440000	198410000	222310000	210150000	152090000	135450000	134450000	136240000	162700000	Carbamidomethylation	C10:Carbamidomethylation:1000.00
P63243	HLYTLDGGDIINALC(1)FSPNR	126.04	2.2	1138.56	2	118.18	151810000	167150000	177430000	45577000	56453000	51491000	253530000	309940000	322390000	138780000	128650000	160730000	224400000	235770000	202400000	100470000	77532000	98627000	Carbamidomethylation	C15:Carbamidomethylation:1000.00
P02675	QGFGNVATNTDGK	92.59	-1.8	654.811	2	43.74	0	578190											57584000	68561000	69178000	0	1236400000	1468700000
P13010	ETVYC(1)LNDDDETEVLK	103.04	-0.6	971.932	2	82.64	118000000	127140000	177790000	67388000	95272000	93664000	194200000	288370000	237630000	147960000	119400000	152260000	278430000	218130000	210530000	118470000	110100000	145090000	Carbamidomethylation	C5:Carbamidomethylation:1000.00
P06733	NFRNPLAK	54.65	-0.4	480.274	2	50.49	148660000	84260000	145270000	88816000	69153000	100760000	292760000	251860000	274800000	164170000	140830000	172410000	185020000	224680000	196000000	113010000	140250000	103700000
P50397	TYDATTHFETTC(1)DDIK	110.66	-0.5	959.412	2	61.81	122290000	119890000	159270000	83769000	105520000	108330000	200230000	243540000	215330000	136750000	144660000	128300000	265820000	219200000	205690000	146300000	130490000	160100000	Carbamidomethylation	C12:Carbamidomethylation:1000.00
P06396	VPFDAATLHTSTAMAAQHGMDDDGTGQK	139.12	0.6	958.433	3	76.06	306620000	281510000	643660000	11906000		13970000	350640000	299740000	310480000	86027000	114020000	128800000	139270000	98183000	83576000		10618000	14621000
P52907	A(3)DFDDRVSDEEK	69.9	-0.2	734.315	2	56.28	136770000	159690000	195100000	101410000		121770000	182540000	221500000	249180000	159680000	181900000	163390000	212950000	188250000	185700000	134490000	143200000	152420000	Acetylation (Protein N-term)	A1:Acetylation (Protein N-term):1000.00
P48616	SYVTTSTR	85.18	-0.9	457.732	2	27.21	80035000	68351000	123180000	70115000	60086000	75012000	250140000	177800000	208200000	107990000	117230000	132060000	244350000	286870000	282560000	188480000	207390000	207640000
Q58CQ2	DRTQIAIC(1)PNNHEVHIYEK	107.47	-0.3	585.04	4	62.51	138230000	128280000	196930000	68302000	80901000	98895000	229990000	290320000	264620000	136730000	128480000	136820000	238330000	212950000	198420000	111400000	100790000	126460000	Carbamidomethylation	C8:Carbamidomethylation:1000.00
Q2KI42	TYEAALETIQNMSK	83.56	-6.1	799.885	2	96.75	0	0	2857100000					3041700	15354000						6998900
P99999	TGQAPGYSYTAANK	86.7	-1.2	714.841	2	45.95	221490000	196570000	216440000	154250000	177680000	189020000	138760000	144740000	143090000	122550000	125770000	132540000	188530000	166690000	151870000	139230000	126110000	145420000
Q3SYU2	TFC(1)QLILDPIFK	112.39	0.6	747.905	2	125.55	141090000	133660000	179620000	49947000	58421000	60124000	257680000	269540000	280440000	143550000	148650000	145570000	266440000	225150000	224380000	96602000	92446000	105940000	Carbamidomethylation	C3:Carbamidomethylation:1000.00
Q2KJ93	TPFLLVGTQIDLRDDPSTIEK	106.01	-0.9	786.756	3	113.38	150290000	156020000	201420000	42762000	53187000	58367000	274900000	418420000	305850000	129920000	133860000	131460000	238060000	220040000	179440000	60283000	60872000	63853000
Q99536	TEAASDPQHPAASEGAAAAAASPPLLR	125.11	0.4	853.093	3	72.29	238500000	19318000	240550000	8315200	10170000	27613000	231860000	272360000	263850000	177990000	192310000	33717000	288490000	284030000	258110000	15849000	145630000	170070000
P30740	TINQWVK	57.34	-0.6	444.75	2	59.54	149820000	130870000	210480000	81652000	101940000	106560000	228690000	275010000	276630000	140600000	135380000	149550000	219310000	188490000	184150000	97308000	97611000	103380000
P35579	LEGDSTDLSDQIAELQAQIAELK	122.65	0.1	1244.13	2	128.94	171830000	171230000	324140000	17789000	126850000	110590000	102480000	455570000	332330000	35745000	192670000	46583000	194590000	223660000	129400000	118830000	95322000	21862000
P81947	LISQIVSSITASLR	103.28	0.6	496.632	3	126.66	104590000	107600000	169520000	16449000	10945000	7340600	297640000	692670000	361350000	49025000	67311000	23068000	268860000	480600000	154830000	4506500	35585000	19319000
P08311	VSSFLPWIR	85.92	0.3	552.814	2	115.35	18680000	22011000	32098000		9080900	8188700	32901000	42318000	37047000				696600000	598340000	554520000	274230000	259340000	285560000
P62261	LAEQAERYDEMVESMK	107.45	-0.5	964.94	2	79.97	149470000	132210000	279200000	83656000		88161000	139330000	187480000	144560000	125860000	156480000	172550000	270900000	190110000	168030000	177960000	190340000	213840000
Q9XSI3	FNADEFEN(4)MVAEK	87.48	0.8	772.833	2	102.31	135190000	129630000	195850000	119620000	135460000	148980000	145860000	183050000	159320000	197880000	186120000	210180000	163840000	131420000	128440000	155780000	156810000	180440000	Deamidation (NQ)	N8:Deamidation (NQ):102.87
Q3SZ54	GYDVIAQAQSGTGK	99.02	-2.2	697.848	2	60.46	139430000	111480000	173070000	93377000	100960000	103760000	220560000	238740000	221140000	159320000	155020000	164320000	203680000	192990000	195780000	128830000	125580000	134220000
A0A3Q1MLV0	EDKYEEEIK	58.91	0.4	591.78	2	36.94	147840000	189320000	248080000	88412000		112900000	201890000	313830000	207740000	140580000	236510000	179960000	239220000	120550000	119340000	93018000	111940000	108760000
P49748	AGLGSGLSLSGLVHPELSR	125.76	0.2	925.51	2	108.6	115880000	114680000	139710000	75580000		82832000	138920000	175590000	174380000	99161000	86271000	96701000	480050000	291220000	252180000	172710000	165020000	189320000
P30153	IGPILDNSTLQSEVKPILEK	118.12	0	1097.62	2	109.39	131180000	132030000	170260000	94374000		116000000	206050000	242640000	233330000	146890000	147650000	166620000	239560000	201630000	193170000	137260000	139820000	148580000
A5D984	C(1)C(1)SGAIIVLTK	101.1	-1.1	611.319	2	74.3	171070000	174740000	230820000	43859000	54814000	55816000	271770000	291160000	279750000	135450000	144220000	176890000	211970000	187840000	149090000	88582000	79630000	99352000	Carbamidomethylation	C1:Carbamidomethylation:1000.00;C2:Carbamidomethylation:1000.00
Q28034	YEQGTGC(1)WQGPNR	98.32	0.6	776.834	2	49.12	123190000	137020000	192460000	88057000	113770000	111850000	200120000	234270000	216990000	113890000	122160000	136510000	270330000	228210000	207750000	113200000	116370000	119290000	Carbamidomethylation	C7:Carbamidomethylation:1000.00
Q5E988	T(3)EWETAAPAVAETPDIK	92.74	-0.9	935.956	2	110.19	155970000	150560000	176700000	129310000	159600000	147450000	165000000	194940000	191310000	155150000	163730000	155310000	161440000	160660000	176210000	137000000	126010000	137250000	Acetylation (Protein N-term)	T1:Acetylation (Protein N-term):1000.00
P05307	TVIDYNGER	57.45	-1.5	533.761	2	48.03	239160000	227960000	361540000				291740000	336750000	339430000	19814000	23387000	22945000	375750000	292600000	306540000
Q3T0D5	TGVHHYSGNNIELGTAC(1)GK	120.81	-1.2	1007.97	2	44.52	141750000	137190000	180880000	105390000	124510000	140340000	199250000	232380000	187340000	124650000	137240000	152560000	218300000	174990000	175370000	134390000	119480000	151410000	Carbamidomethylation	C17:Carbamidomethylation:1000.00
F1N169	GAGTGGLGLAVEGPSEAK	103.11	-0.4	785.907	2	72.48	117270000	107470000	138520000	63905000	82925000	82394000	175540000	179490000	185320000	128310000	137810000	138390000	270810000	274670000	260520000	161910000	170580000	159750000
F1N1I6	QTQVSVLPEGGETPLFK	90.99	1.7	915.487	2	104.61	247790000	249850000	342940000	78197000	115320000	105690000	299500000	338530000	300820000	184910000	206820000	39856000	94641000	86493000	88727000	32289000	11050000	11824000
Q2HJ49	ESEAVEWQQK	72.09	-1.2	617.29	2	50.32	149580000	160400000	203720000	108630000	144290000	144950000	245470000	294360000	269050000	192320000	165090000	201260000		125370000	140930000	99079000	92076000	96744000
A0A140T897	TC(1)VADESHAGC(1)EK	104.38	0.3	732.298	2	17.12	305190000	170390000	298760000	270680000	195700000	288230000	200580000	146850000	174260000	96662000	98084000	114630000	64972000	84388000	84874000	72643000	87895000	76963000	Carbamidomethylation	C2:Carbamidomethylation:1000.00;C11:Carbamidomethylation:1000.00
P61284	QAQIEVVPSASALIIK	79.41	0.1	833.991	2	110.76	184010000	201060000	273700000	10871000	3207100	15088000	288040000	307130000	291980000	101220000	111470000	124040000	305900000	278900000	242390000	29596000	28456000	34248000
Q3T057	ISLGLPVGAVINC(1)ADNTGAK	111.53	-0.5	657.35	3	116.27	178600000	175870000	263000000	2200000		2806300	294650000	404820000	340090000	53748000	59616000	68257000	365550000	316470000	281170000	5393800	5734500	6563800	Carbamidomethylation	C13:Carbamidomethylation:1000.00
P30041	DINAYNC(1)EEPTEK	89.72	0.5	791.837	2	51.35	137250000	134180000	163380000	94192000	115620000	114940000	181650000	191350000	167380000	141500000	168870000	165420000	221150000	204190000	214790000	127940000	140860000	137680000	Carbamidomethylation	C7:Carbamidomethylation:1000.00
P48616	DNLAEDIMR	68	0.8	538.756	2	78.18	128840000	104630000	179980000	71715000	89976000	91725000	178020000	170760000	168070000	105750000	112500000	125400000	245410000	217190000	217070000	177070000	173920000	261680000
Q148J6	T(3)ATLRPYLSAVR	68.15	-0.8	695.395	2	96.24	208270000	189160000							393980000	203750000		294660000	401410000	328030000	303770000	158760000	160380000	174440000	Acetylation (Protein N-term)	T1:Acetylation (Protein N-term):1000.00
Q3T054	VC(1)ENIPIVLC(1)GNK	90.09	0.8	758.387	2	85.82	153040000	164190000	224680000				295850000	317050000	269410000	85285000	99296000	115620000	343930000	290880000	303200000	54888000	43692000	55087000	Carbamidomethylation	C2:Carbamidomethylation:1000.00;C10:Carbamidomethylation:1000.00
A7MB62	VVVC(1)DNGTGFVK	86.76	-0.8	647.826	2	61.2	150810000	125590000	163240000	74107000	91484000	105900000	208620000	237970000	232580000	151310000	156170000	171340000	210900000	173100000	179660000	123720000	124210000	131030000	Carbamidomethylation	C4:Carbamidomethylation:1000.00
Q148F1	EDLVFIFWAPESAPLK	97.4	-1.9	931.489	2	131.02	107490000	148330000	242290000	27015000		33894000	241780000	522630000	268300000	114160000	106730000	159410000	290380000	256280000	156610000	43586000	37266000	55501000
P14854	GGDISVC(1)EWYQR	89.82	0.5	735.328	2	79.85	121530000	137380000	175220000	80670000	101040000	98009000	195540000	243100000	263900000	138630000	139340000	157580000	214950000	204110000	187830000	119290000	108050000	125250000	Carbamidomethylation	C7:Carbamidomethylation:1000.00
A0A140T897	EAC(1)FAVEGPK	73.94	0.5	554.261	2	57.75	256390000	196720000	299360000	194000000	199960000	228060000	218520000	209010000	217490000	106780000	103670000	122770000	105900000	98455000		79568000	83498000	85370000	Carbamidomethylation	C3:Carbamidomethylation:1000.00
Q32PD5	VPEWVDTVK	74.42	0.1	536.787	2	73.13	187030000	176280000	233450000	52578000		71819000	260710000	304630000	281170000		142710000	168740000	235490000	215040000	216710000	85287000	82351000	90704000
Q92688	IFGGLDMLAEK	74.34	-0.7	597.315	2	104.88	134940000	129720000	245190000		121390000	140060000	205220000	226800000	214250000	178300000	191340000	194430000	207970000	158060000	136400000	149220000		169440000
Q5E995	DIPGLTDTTVPR	77.99	0.6	642.844	2	84.76	69506000	64384000	83755000	142750000	176040000	355380000	73022000	69013000	73657000	266570000	147870000	164140000	189730000	171970000	182040000	177830000	184890000	208720000
A4IF97	EDLHDMLASLGK	96.53	0.3	664.83	2	93.45	72852000	139170000	227600000	75538000	84366000	90395000	216630000	312610000	192510000	146740000	161620000	161240000	254020000	161440000	112480000	129430000	129870000	131770000
Q5E9B7	IGNC(1)PFSQR	81.62	-0.6	539.758	2	48.62	126860000	95312000	146020000	106430000	115370000	136270000	184110000	163770000	189920000	169800000	162060000	172400000	182660000	164270000	161200000	158250000	177660000	186890000	Carbamidomethylation	C4:Carbamidomethylation:1000.00
P02679	FEGNC(1)AEQDGSGWWM(2)NK	123.88	-1.3	1016.4	2	77.17													524980000	565840000	613920000	368690000	330590000	394690000	Carbamidomethylation; Oxidation (M)	C5:Carbamidomethylation:1000.00;M15:Oxidation (M):1000.00
P63243	LWNTLGVC(1)K	63.94	0	545.789	2	78.6	151360000	111480000	211810000	89081000	111540000	84290000	226510000	306770000	133620000	137160000	135730000	184590000	252250000	121110000	204330000	87697000	116030000	132100000	Carbamidomethylation	C8:Carbamidomethylation:1000.00
O75964	VELVPPTPAEIPR	90.16	-1.6	473.272	3	99.38	126350000	119740000	167480000	93407000	114580000	124610000	172640000	213650000	179960000	120790000	121040000	132460000	263410000	209550000	207730000	140880000	131930000	154060000
Q08DU9	A(3)TDTSQGELVHPK	86.93	0.2	712.855	2	53.09	192320000	145010000	204430000	171060000	161470000	209450000	148190000	126390000	142750000	146790000	146110000	167170000	147240000	149940000	152460000	117550000	130190000	132270000	Acetylation (Protein N-term)	A1:Acetylation (Protein N-term):1000.00
P02675	YQISVNK	61.96	-1	426.234	2	44.06													494970000	542720000	557030000	377470000	391390000	427170000
P30041	LIALSIDSVEDHLAWSK	103.42	-0.1	949.007	2	115.26	142940000	151680000	209520000	11021000	14248000	11284000	251310000	524320000	319350000	63076000	59467000	75317000	311020000	326220000	204110000	36501000	37362000	40765000
Q3T0C7	RASGQAFELILSPR	91.14	1.8	515.624	3	92.69	123560000	129550000	164790000	68521000	79372000	83254000	244850000	360910000	285820000	160330000	150370000	172240000	210000000	178300000	123480000	81606000	88017000	81745000
Q5KR49	M(2)EIQEIQLK	65	1.1	574.306	2	66.44	207980000	202230000	207880000	4798300	2854400		272980000	448750000	395370000	69098000	64525000	65702000	265310000	255510000	279170000	14280000	10111000	14336000	Oxidation (M)	M1:Oxidation (M):1000.00
Q3T147	GLAITFVSDENDAK	91.41	-1.2	740.369	2	88.79	188700000	209840000	250350000			7581200	332490000	463680000		43067000	52865000	54565000	400990000	357610000	307810000	38668000	31674000	38903000
P10103	LGEM(2)WNNTAADDKQPYEK	99.23	-0.1	1063.48	2	54.65	84002000	83838000	28900000	67592000	15218000	103660000	225250000	329970000	278130000	164330000	145370000	171850000	260790000	259980000	249560000	107470000	100830000	97383000	Oxidation (M)	M4:Oxidation (M):1000.00
P27824	KTDAPQPDVKEEEEEKEEEK	101.72	-0.6	597.533	4	31.53	33464000	199310000	280560000	149460000		39236000	34138000	357400000	317240000	154310000	24484000	31327000	329550000	294140000	289720000	27621000	47202000	164480000
Q3T169	RFGFPEGSVELYAEK	101.83	0.6	576.958	3	92.69	127640000	133030000	190710000	91304000	94594000	137410000	241100000	357670000	298440000	146290000	154430000	177900000	52482000	206410000	31032000	109110000	120640000	95580000
F1MQ37	VVFQEFR	66.98	0.4	462.75	2	72.71	113480000	152150000	170100000	73620000	94389000	96887000	199740000	413310000	265900000	111490000	123500000	131980000	276020000	195720000	147080000	63153000	62230000	72432000
E1B8K6	SISLYYTGEK	69.81	0	580.795	2	72.72	144660000	176670000	201900000	64959000	70532000	66470000		238480000	198590000	98345000	116460000	121710000	321510000	296430000	305570000	113020000	113510000	113550000
A7YY47	LLEGEEER	44.69	-1.7	487.742	2	37.11		125150000	234160000	199160000	169650000	249810000	285060000		265870000		131300000	155630000	166330000	203820000	189750000	115600000	133640000	131130000
O75915	RTPMGIVLDALEQQEEGINR	105.93	0.5	757.059	3	120.66	110320000	136580000	220210000	72530000		76883000	220770000		202550000	88306000	103390000	89720000	349140000	304280000	255810000	163460000	161010000	200560000
E1BIB4	YGPQYGHPPPPPPPPEYGPHADSPVLMVYGLDQSK	119.31	-2	946.956	4	106.51	150690000	152850000	229920000	20515000		23977000	269190000	313870000	266830000	97529000	105600000	114330000	304470000	284330000	238630000	60155000	56412000	64709000
P63243	DVLSVAFSSDNR	98.77	0.5	655.323	2	89.22	136950000	141560000	213760000	35120000	51260000	46154000	254230000	374340000	326370000	115570000	125250000	129290000	221560000	213800000	183070000	57498000	55454000	66848000
Q5KR47	LVIIEGDLER	63.18	-0.1	578.832	2	86.78	153450000	163830000	209920000	78037000	98839000	103470000	227130000	289590000	269630000	133060000	112750000	127070000	183740000	162000000	141110000	87021000	71739000	135180000
G5E5C8	ILDWHVANTDK	86.95	-0.7	656.338	2	66.71	109340000	110270000	139530000	75189000	96206000	103960000	160700000	220930000	176550000	118940000	115970000	143890000	270150000	223580000	212530000	150060000	148730000	170640000
P49458	VTDDLVC(1)LVYK	83.27	-1.2	662.844	2	98.55	138730000	132510000	189660000	39536000		49262000	208290000	293130000	242020000	130990000	136810000	154060000	286130000	226160000	205530000	103750000	95739000	114790000	Carbamidomethylation	C7:Carbamidomethylation:1000.00
P22314	IYDDDFFQNLDGVANALDNVDAR	115.38	1.9	1300.6	2	127.91	85378000	87878000	117470000	38823000	64022000	59946000	278980000	299640000	226700000	128800000	127720000	126080000	212920000	230280000	304240000	108980000	109420000	138150000
Q3ZBG0	AITVFSPDGHLFQVEYAQEAVK	114.94	3.2	1225.13	2	111.51	139440000	124390000	191200000	44577000	57514000	48209000	224640000	250290000	257880000	108750000	108300000	131300000	282020000	271600000	216920000	97288000	88447000	102020000
P04272	QDIAFAYQR	73.63	-0.7	556.28	2	68.22	144120000	131050000	182590000	58899000	72350000	91736000		342790000	319500000	204070000	181180000	205460000	201000000	169810000	146990000	91821000	91886000	108720000
F1N169	AFGPGLQGGSAGSPAR	91.69	0.7	715.363	2	57.84	110130000	95719000	133210000	58899000	71008000	77279000	196770000	210960000	199720000	122430000	124080000	131800000	263410000	230530000	237780000	154790000	152120000	170290000
Q5E997	IQVHYYEDGNVQLVSHK	108.81	-1.3	677.009	3	64.08	160110000	154270000	208700000	2632200	2808900	6508200	286880000	396330000	334470000	75051000	72542000	93110000	335480000	284870000	246380000	24686000	23328000	30506000
P05109	KGADVWFK	61.77	-0.3	475.758	2	53.76	127330000	101030000	173120000	34355000	45589000	52766000	361450000	453890000	397540000	160880000	163890000	184660000	151680000	126140000	106230000	31435000	33307000	33275000
P59666	NM(2)DC(1)YC(1)R	57.23	0.1	517.678	2	15.75	35889000	32420000	23947000	14301000	15393000	21202000	1479500		1614800				578870000	440190000	534720000	365870000	351200000	320960000	Oxidation (M); Carbamidomethylation	M2:Oxidation (M):1000.00;C4:Carbamidomethylation:1000.00;C6:Carbamidomethylation:1000.00
Q2HJ49	RKPDTIEVQQMK	88.61	1.8	491.602	3	41.25	149350000	115170000	202250000	93465000	73402000	121090000	253320000	201390000	216300000	156130000	157180000	204130000	145110000	141300000	131090000	104230000	129450000	140170000
A0A140T894	QTTVSNSQQAYQEAFEISK	112.31	0.4	1080.02	2	83.01	127050000	130170000	173770000	74696000	88014000	86646000	160240000	214300000	182450000	111220000	129690000	135540000	246290000	214720000	215590000	147080000	134680000	161690000
P49410	HYAHTDC(1)PGHADYVK	116.49	0.3	443.447	4	29.24	121430000	119430000	181750000	96815000	132220000	132810000	163670000	224480000	190960000	105170000	89213000	110540000	243500000	218020000	190650000	128880000	125520000	158700000	Carbamidomethylation	C7:Carbamidomethylation:1000.00
A5D984	C(1)DENILWLDYK	101.74	-0.8	734.842	2	103.97	130320000	131600000	161900000	105600000	130910000	114500000	187460000	214710000	208940000	162650000	168140000	189700000	165820000	156160000	145100000	117640000	116980000	123880000	Carbamidomethylation	C1:Carbamidomethylation:1000.00
A6H6Y0	GFGFVLFK	77.13	-0.1	457.76	2	117.9	126230000	119360000	183230000	83084000	97610000	93604000	251220000	261630000	247030000	134440000	121900000	147680000	231470000	208300000	125010000	95334000	96565000	108010000
P30084	AQFAQPEILIGTIPGAGGTQR	114.38	-0.3	1063.07	2	113.68	104900000	106840000	143610000	70211000	78571000	88705000	58540000	197010000	180110000	94807000	105150000	122290000	315730000	283900000	270230000	173320000	157130000	178690000
P26641	AAAPAPEEEMDEC(1)EQALAAEPK	115.9	-1.4	1179.02	2	84.12	130320000	133140000	167850000	86486000	67020000	107610000	156880000	135470000	157110000	138570000	160360000	167940000	230890000	200430000	170950000	167580000	174600000	175900000	Carbamidomethylation	C13:Carbamidomethylation:1000.00
P61585	DQFPEVYVPTVFENYVADIEVDGK	109.4	-0.2	1387.17	2	132.58	71313000	139920000	174030000	53819000	13180000	64351000	282690000	411220000	311220000	112420000	107620000	170050000	241940000	153060000	230630000	70549000	35576000	83574000
P02675	EC(1)EEIIRK	63.71	0.5	538.774	2	27.86													323180000	529610000	505680000	377120000	521060000	469140000	Carbamidomethylation	C2:Carbamidomethylation:1000.00
Q58DW0	A(3)C(1)ARPLISVYSEK	85.49	0.5	512.601	3	87.35	146540000	122810000	178630000	165390000		191280000	131500000	203620000	157680000	226460000	224800000	248620000	75925000	57903000	44614000	182140000	191700000	174020000	Acetylation (Protein N-term); Carbamidomethylation	A1:Acetylation (Protein N-term):1000.00;C2:Carbamidomethylation:1000.00
P00829	IM(2)NVIGEPIDERGPIK	85.58	0.7	898.983	2	71.83	111260000	106520000	42168000	44181000		74386000	190170000	294190000	245010000	116950000	102310000	116060000	324750000	348670000	334280000	103300000	102310000	66749000	Oxidation (M)	M2:Oxidation (M):1000.00
E1BIB4	VFNVFC(1)LYGNVEK	96.41	1	794.896	2	118.33	112360000	137370000	163030000	54310000	70774000	59811000	228880000	291000000	250600000	128560000	151040000	144820000	244810000	228130000	188580000	89605000	82441000	93293000	Carbamidomethylation	C6:Carbamidomethylation:1000.00
Q32LG3	VNVPVIGGHAGK	95.31	-0.9	383.224	3	54.53	153130000	114790000	169920000	89799000	102370000	114660000	202480000	203550000	186650000	107880000	113830000	142620000	203260000	182620000	180960000	132890000	155000000	159790000
Q3SZ62	RVLIAAHGNSLR	99.54	0.6	436.262	3	43.25	115550000	98969000	156400000	23929000	26651000	29912000	267560000	338660000	287260000	98880000	92553000	117080000	342680000	291390000	210690000	67357000	72845000	74438000
P50397	VPSTEAEALASSLMGLFEK	114.73	-1.5	990.502	2	132.59	50499000	116690000	134230000	10723000	11366000	21098000	273790000	317030000	285670000	117250000	138630000	149400000	363560000	291040000	279040000	59497000	37287000	54008000
A5D7D1	AGTQIENIDEDFRDGLK	95.32	-3	960.966	2	87.36	117680000	131830000	140780000	13936000	96355000	101540000	153790000	221270000	172530000	140230000	195290000	165950000	188390000	182040000	173990000	176650000	180500000	157150000
F1MQ37	ELEDATETADAMNR	87.16	-2	783.34	2	57.79	183060000	138720000	265830000	87679000	104460000	129140000	256720000	215250000	228410000	139540000	162520000	185050000	147500000	118680000	111800000	70150000	73727000	90534000
P07919	SHTEEDC(1)TEELFDFLHAR	109.29	0.4	1118.48	2	102.23	119300000	121960000	179660000	85501000	93392000	96443000	203010000	238460000	221250000	107930000	107660000	113160000	266920000	234560000	208190000	114190000	97227000	99287000	Carbamidomethylation	C7:Carbamidomethylation:1000.00
Q08DJ0	VFIGNLNTAIVK	82.09	-1.4	644.884	2	97.86	129350000	121090000	179280000	84723000	99861000	98831000	204050000	258480000	219430000	142260000	141340000	149710000	216720000	174050000	155320000	104750000	108460000	117180000
Q56JV9	NC(1)LTNFHGMDLTR	92.31	1	789.862	2	79.05	121330000	113890000	220270000	105410000	128190000	147790000	139260000	163100000	134550000	151480000	160680000	196820000	187970000	146440000	120750000	138100000	153640000	175100000	Carbamidomethylation	C2:Carbamidomethylation:1000.00
Q3ZCL8	IQYQLVDISQDNALRDEMR	93.83	-2.2	769.716	3	99.1	163300000	166740000	270680000	49274000	3849100	77857000	243300000	291260000	278580000	125540000	147470000	185140000	203540000	165040000	149900000	5126800	58353000	118790000
Q0VCX2	DAGTIAGLNVMR	78.26	-1.2	609.318	2	85.48	204350000	177770000	356060000	121380000	130910000	141700000	189240000	179470000	174670000	117060000	126990000	133970000	266310000	162680000	214780000	2713500	1868200	1764900
O60234	S(3)DSLVVC(1)EVDPELTEK	87.89	0.2	931.441	2	112.36	130590000	132530000	161630000		66465000		211000000	308970000	237470000	162610000	181740000	191970000	259900000	209780000	195390000	139010000	109980000	1558600	Acetylation (Protein N-term); Carbamidomethylation	S1:Acetylation (Protein N-term):1000.00;C7:Carbamidomethylation:1000.00
P26599	ENALVQMADGNQAQLAMSHLNGHK	138.37	-0.9	859.747	3	87.66	110560000	108610000	205460000	81774000	66102000	81268000	175990000	240610000	191800000	112950000	114020000	150960000	281480000	191660000	140700000	156170000	155270000	133840000
Q0VCX2	KSDIDEIVLVGGSTR	94.84	-0.9	794.93	2	80.7	231260000	216530000	342000000	20835000	25430000	26335000	235610000	304990000	235140000	61257000	81583000	92062000	264100000	220700000	224180000	36083000	35813000	41122000
P35579	EEVGEEAIVELVENGK	101.88	-0.6	872.433	2	118.4	126140000	141380000	208900000	59702000	80505000	92488000	201300000	338990000	282560000	129210000	147740000	160060000	183510000	164790000	155090000	76094000	64122000	77429000
Q29RQ2	DSLDPSFTHAMQLLTAEIEK	123.73	-0.5	1123.55	2	127.95	108410000	112890000	129450000	68322000	85057000	91346000	203970000	206520000	199760000	113690000	139850000	127250000	245210000	218420000	225470000	130580000	125220000	158200000
Q04467	DLAGC(1)IHGLSNVK	96.99	-2.8	692.354	2	73.79	161020000	160090000	182720000	66082000	80606000	82747000	208330000	254080000	225810000	112370000	124580000	133140000	247390000	189380000	185920000	88089000	83982000	102600000	Carbamidomethylation	C5:Carbamidomethylation:1000.00
Q3MHM5	VSDTVVEPYNATLSVHQLVENTDETYC(1)IDNEALYDIC(1)FR	119.18	1.2	1149.03	4	125.28	147410000	168870000	247260000	49317000	0	31382000	216060000	422870000	251100000	189070000	91268000	74692000	252230000	242780000	170000000	69273000	0	65255000	Carbamidomethylation	C27:Carbamidomethylation:1000.00;C37:Carbamidomethylation:1000.00
A5D7D1	LSGSNPYTTVTPQIINSK	113.97	0.1	960.507	2	89.18	130270000	123680000	177550000	53320000	65747000	71706000	211390000	259260000	242380000	136230000	146370000	145910000	226860000	204470000	209960000	95656000	91816000	95969000
P11678	GYC(1)SNVDPR	82.48	0.5	534.233	2	36.61	225280000	183400000	342340000	198560000	233240000	248670000	286810000	211880000	219750000	136330000	166190000	202150000	5789600	5123200	4833500	3809000	3498300	4460900	Carbamidomethylation	C3:Carbamidomethylation:1000.00
P00829	VALTGLTVAEYFR	95.35	-0.4	720.398	2	120.52	161160000	188370000	215060000	21995000	37087000	33435000	232220000	273320000	252120000	77365000	98776000	111540000	262300000	261160000	245960000	62598000	54853000	91360000
P09874	VVSEDFLQDVSASTK	107.74	-2.1	812.905	2	94.1	120210000	117850000		54807000	80880000	77469000		252180000	206330000	111060000	108100000	124080000	396810000	320710000	311240000	116620000	128240000	153210000
P08311	SSGVPPEVFTR	80.54	0.5	588.307	2	67.66	16773000			0		0							490510000	452610000	486240000	383790000	389560000	459850000
P08133	EAILDIITSR	69.95	0.3	565.825	2	105.49	132830000	122960000	182540000	38092000	43850000	38336000	311420000	401990000	359260000	147970000	141760000	161370000	187990000	143660000	125870000	47053000	43184000	48652000
P30046	PFLELDTNLPANRVPAGLEK	93.03	-0.7	732.067	3	105.88				60026000		75938000	267320000	364970000	311990000	179860000	177650000	178480000	244710000	229280000	209680000	121160000	123010000	132530000
P61356	NIDDGTSDRPYSHALVAGIDRYPR	101.79	-0.8	538.468	5	72.44	171120000	167120000	183740000	98955000		133700000	118110000	173400000	139610000	152780000	168830000	200950000	238200000	187580000	174750000	134520000	75917000	153310000
Q2HJ60	EDTEEHHLR	73.38	0.6	583.266	2	1.81	187380000	63412000	136130000	132780000	71114000	147020000	269760000	164600000	235640000	133320000	137910000	142730000	130820000	161200000	188640000	104490000	119570000	142680000
Q3T0I4	QQLSAEELDAQLDAYNAR	104.34	0	1017.99	2	94.24	120350000	113470000	139270000	86517000	116970000	125110000	171050000	227930000	188970000	133900000	160200000	164590000	174080000	157940000	145500000	153680000	139980000	148380000
E1BQ37	NLSPYVSNELLEEAFSQFGPIER	112.81	0.6	1320.15	2	131.12	91187000	164070000	181160000	42680000		62023000	186310000	334560000	215320000	89723000	95357000	181050000	352420000	245920000	182350000	77240000	67105000	98686000
A0A452DIM3	LQIQC(1)VVEDDK	74.02	0.4	673.835	2	73.35	138710000	131320000	171880000	51380000	63127000	61310000	193600000	250530000	212850000	109730000	121240000	122820000	271180000	207750000	202900000	113950000	108850000	132650000	Carbamidomethylation	C5:Carbamidomethylation:1000.00
P09867	DYFEQYGK	71.44	-1.1	525.232	2	61.76	122330000	119390000	190100000	87221000	97128000	105150000	203190000	236210000	221830000	113670000	104450000	142910000	199520000	183300000	202210000	108650000	85471000	141260000
P36542	IYGLGSLALYEK	90.49	-0.7	663.868	2	109.6	120600000	128480000	167280000	77705000	74950000	103790000	195250000	248010000	207580000	115400000	108120000	119120000	227520000	214610000	192490000	125840000	112920000	123020000
Q5E9B1	M(2)VVESAYEVIK	80.17	-2.1	642.33	2	74.47	123230000	132650000	118210000				191350000	386790000	292420000	57818000	44047000	55293000	450940000	419440000	390070000				Oxidation (M)	M1:Oxidation (M):1000.00
Q14697	FGAVWTGDNTAEWDHLK	102.91	-0.7	649.639	3	96.44	113220000	105950000	140130000	12635000	14968000	15174000	182600000	242710000	208600000	145020000	158030000	184920000	358660000	295650000	258950000	180940000	20540000	21207000
P00390	LDYNNIPTVVFSHPPIGTVGLTEDEAIHK	109.06	0.1	794.912	4	115.91	133130000	145950000	192020000	55473000	77379000	69337000	236440000	302050000	302810000	115650000	139590000	142590000	199510000	182890000	159550000	67347000	62082000	74074000
A0A3Q1M447	LAENFC(1)VC(1)HLATGDMLR	112.04	-0.4	1003.97	2	96.03	121410000	131680000	228780000	5979000		6524300	165670000	185370000	166270000	45936000	57819000	69377000	487320000	365680000	326560000	96852000	83952000	110660000	Carbamidomethylation	C6:Carbamidomethylation:1000.00;C8:Carbamidomethylation:1000.00
O43707	VLAVNQENEHLMEDYEK	107	-0.4	1030.98	2	71.71	154020000	147660000	252060000	25028000		44788000	212510000	256460000	232670000	112220000	116520000	140350000	297170000	227040000	188400000	72424000	77923000	93971000
P00338	LGVHPLSC(1)HGWVLGEHGDSSVPVWSGMNVAGVSLK	136.54	-2.2	917.956	4	115.26	26056000	30336000	309180000				367880000	381170000	317160000	67578000	55056000	74430000	468710000	429740000	104560000		14663000		Carbamidomethylation	C8:Carbamidomethylation:1000.00
Q3ZCH0	STNGDTFLGGEDFDQALLR	107.6	0	1028.48	2	114.15	122870000	123030000	186780000	76469000	100920000	94806000	176290000	190640000	197730000	104220000	114900000	128870000	257750000	233870000	229610000	97507000	104170000	104010000
P08133	DLEADIIGDTSGHFQK	95.69	0.9	873.419	2	92.06	124640000	133670000	184840000	77530000	101220000	113120000	249380000	344830000	298240000	169780000	157680000	197660000	131590000	106970000	102470000	60280000	59731000	22178000
Q5E958	QWYESHYALPLGR	109.05	-0.6	810.401	2	89.09	115630000	118220000	160760000	127780000	162750000	168970000	109410000	149700000	133030000	160420000	162050000	194690000	167680000	161840000	144170000	140460000	138940000	118460000
P04844	YHVPVVVVPEGSASDTHEQAILR	114.45	1.1	626.58	4	85.41	108230000	85263000	165390000	97697000	130240000	110350000	166500000	249390000	205040000	102660000	140950000	136340000	205830000	195880000	168760000	117270000	120520000	128390000
P00829	IM(2)NVIGEPIDER	82.93	0	701.356	2	72.15	159980000	133400000	72381000	65350000	30064000	45377000	185260000	368620000	299810000	95455000	118900000	130790000	115320000	109350000	122940000	1984500	542900000	34890000	Oxidation (M)	M2:Oxidation (M):1000.00
E1BQ37	YGEPGEVFINK	80.84	-1.1	626.813	2	69.48	120620000	121900000	140860000	87935000	111300000	116130000	171390000	189850000	192740000	121480000		137340000	254490000	195680000	207030000	146860000	146280000	169970000
Q0VCM4	VIPATDLSEQISTAGTEASGTGNM(2)K	89.51	0.9	1247.6	2	85.73	313860000						699980000	57120000	744980000	327090000	368000000			59197000	60528000				Oxidation (M)	M24:Oxidation (M):1000.00
Q76LV1	ALLFIPR	53.25	-0.3	415.268	2	93.88	100290000	93015000	110140000	66868000	78384000	76204000	157690000	176500000	152120000	127090000	126970000	141760000	287750000	221490000	212860000	157610000	163880000	175710000
P08133	SLHQAIEGDTSGDFLK	108.81	-2.2	859.421	2	70.57	141440000	139790000	52950000	79392000	94464000	32377000	331770000	436680000	253120000	162200000	211980000	210490000	139570000	48345000	118540000	73428000	23664000	73436000
Q2TBQ5	NFGIGQDIQPK	77.69	0.5	608.82	2	69.41	116830000	105600000	132710000	128890000	158330000	165760000	77031000	75705000	82268000	131950000	162890000	174320000	200430000	182200000	200030000	168810000	179410000	179910000
P32007	DFLAGGIAAAISK	91.07	0.6	617.346	2	106.58	129690000	133940000	191350000	59679000	91139000	82050000	206010000	287830000	236740000	107980000	1256900	129200000	251330000	218040000	203710000	95827000	91402000	103150000
P30740	LHEWTKPENLDFIEVNVSLPR	112.28	-0.2	846.111	3	109.78	145230000	243450000	190890000	45587000	35221000	5005200	224890000	342470000	299600000	107600000	116340000	114330000	215210000	215610000	115710000	56598000	57920000	86194000
P26452	FLAAGTHLGGTNLDFQMEQYIYK	113.29	-0.3	873.096	3	117.97	123820000	149900000	193760000	41921000	55427000	69126000	261760000	335550000	271700000	88780000	85575000	96235000	268580000	266880000	111280000	62487000	56165000	78763000
P10809	IQEIIEQLDVTTSEYEK	103.31	-0.6	1019.51	2	105.07	79931000	132980000	173310000	79545000	122710000	101620000	174630000	203290000	218620000	103540000	98564000	126890000	203330000	172300000	160460000	139880000	116460000	207670000
P00491	NTAEWLLSHTK	98.13	-1.9	650.337	2	77.22	130330000	135300000	194240000	65845000	84192000	93808000	175380000	214530000	178070000	97604000	90303000	113540000	255050000	224060000	207600000	118990000	118380000	118170000
P01903	FASFEAQGALANIAVDK	112.93	-0.6	876.451	2	103.39	73885000	76302000	92050000	48520000	16323000	64126000	90895000	126340000	110160000	58171000	58826000	62355000	408830000	366040000	323460000	211740000	202940000	223680000
E1BI37	FIAVGYVDDTQFVR	89.55	-0.5	815.417	2	103.82	118830000	177650000	207530000	7110200			243210000	322760000	276870000	35216000	49695000	52846000	418060000	341030000	304900000	21299000	7252500	29941000
P50397	FVSISDLLVPK	74.78	-0.6	609.36	2	119.15	145490000	114170000	157420000	30506000	37593000	34811000	227830000	258180000	254330000	96720000	107450000	111930000	314460000	251510000	277240000	67613000	64671000	60299000
Q3MHL3	IGEEQSPEDAEDGPPELLFIHGGHTAK	114.42	0	719.095	4	85.5	183090000	190690000	237610000	44779000	43793000	51404000	281060000	362530000	289360000	114970000	124660000	132720000	269630000	25601000	242960000	7978400	6097100
Q5E9J1	FM(2)SVQRPGPYDRPGTAR	93.1	-0.8	488.495	4	44.14	92369000	111780000	42164000	48065000		97990000	208820000	356460000	271330000	138190000	97945000	133620000	276660000	233320000	244350000	99381000	73682000	80136000	Oxidation (M)	M2:Oxidation (M):1000.00
F1N1I6	EVQGFESATFLGYFK	93.69	1.4	574.951	3	120.8	224410000	220080000	306390000	75402000	113070000	98122000	4882000	393800000	331980000	193890000	201740000	232210000		118760000	2087100	53179000	32449000	2520800
Q9MZ13	LTLDTIFVPNTGK	87.33	-0.6	709.898	2	109.17	123820000	140230000	144130000	85591000	116080000	100380000	177950000	233570000	199410000	122050000	109030000	135170000	212600000	190200000	162810000	119810000	105430000	126540000
P62261	EAAENSLVAYK	75.17	0.9	597.804	2	54.51	158070000	125600000	175360000	36725000	37862000	41894000	257850000	221750000	235420000	111610000	113890000	124980000	239730000	221740000	240660000	87349000	87176000	86116000
A4FUA8	FTITPPTAQVVGVLK	98.32	1.3	524.312	3	113.24	155180000	146820000	216740000				280240000	381200000	324560000	47772000	55368000	60353000	328360000	306010000	269140000	8133900	8608400	10428000
A0A3Q1MQJ9	AQVARPGGDTIFGK	84.53	-1.3	708.882	2	57.63	37154000	31747000	183270000	84670000		109220000	248570000	252520000	52562000	140760000	134110000	40683000	314500000	276470000	278360000	173000000	192650000	47089000
P11678	LNRQDAMLVDELRDR	102.85	0.5	461.742	4	75.46	203360000	195410000	558190000	115270000	165110000	151590000	289100000	216060000	210350000	115820000	172420000	204120000
G5E5C8	ILDWHVANTDKK	85	0.7	720.386	2	51.79	99598000	92909000	130420000	64191000	64933000	94469000	180820000	223710000	187340000	123030000	118190000	141640000	265330000	211990000	199160000	130540000	126690000	138820000
P78417	EDPTVSALLTSEK	94.4	-0.7	695.357	2	86.41	143670000	123840000	177340000	101180000	112250000	100030000	196950000	230750000	207380000	150670000	150940000	168090000	176010000	155350000		131050000	132510000	133300000
Q3ZBH5	ITSGPFEPDLYK	77.63	-0.6	683.848	2	82.94	142170000	127490000	171940000	72991000	92989000	89155000	188020000	248790000	206290000	138710000	133770000	159710000	202440000	168770000	160510000	87768000	92020000	107770000
O75083	LATGSDDNC(1)AAFFEGPPFK	114.62	-2.2	1022.46	2	108.64	118240000	117420000	160550000	44307000	96182000	93527000	211880000	231680000	198650000	172500000	162380000	182290000	188860000	143220000	165690000	102170000	98406000	102360000	Carbamidomethylation	C9:Carbamidomethylation:1000.00
A7YY47	EELRELNDR	53.5	-0.4	587.296	2	34.92	182970000	60671000	179950000	162310000	75794000	207150000	209270000	179950000	203000000	123450000	63281000	150920000	144720000	149530000	147200000	108040000	121630000	120290000
P48735	DIFQEIFDK	58.69	-0.6	577.79	2	121.17	118810000	130450000	176780000	82530000	108050000	101470000	203740000	230440000	234420000	109180000	128350000	114660000	208220000	187580000	155380000	99509000	93421000	105120000
E1BF20	YVELFLNSTAGASGGAYEHR	108.19	-0.3	1071.52	2	89.44	41786000	249870000	43540000	137000000	139280000	176910000	273390000	53949000	34616000	208910000	182030000	226980000	238750000	24683000	176920000	132790000	105150000	141400000
Q2HJ65	AISSYFVSTMSSSIK	95.08	-0.2	804.403	2	106.09	140370000	135490000	201690000	2656300	23685000	30865000	165770000	219400000	26845000	105800000	118830000	134390000	462620000	383180000	312340000	53908000	7149000	58709000
Q3T165	VLPSITTEILK	64.65	0.3	607.374	2	104.17	109350000	101170000	151230000	91555000	97069000	109140000	154730000	194380000	169070000	104080000	100340000	119150000	255100000	214290000	190740000	135900000	132510000	151540000
P19120	C(1)NEIINWLDK	86.61	0.1	652.819	2	100.67	111680000	107110000	151110000	50084000	76904000	70458000	185540000	186480000	191380000	123600000	133280000	141720000	237090000	234660000	214340000	123210000	110760000	130940000	Carbamidomethylation	C1:Carbamidomethylation:1000.00
A0A3Q1LJQ7	WRVENQENVSNLVIEDTELK	109.88	0	805.743	3	97.83	110310000	108620000	146630000	62540000	89851000	89305000	217620000	262140000	241420000	146390000	161600000	167960000	175850000	159990000	160280000	87688000	91779000	99843000
Q27965	IINEPTAAAIAYGLDR	104.26	-0.9	563.305	3	101.68	137290000	146240000	229450000				219620000	298540000	253040000	3798200	3725000	5041800	492940000	417010000	370190000
P63243	LTRDETNYGIPQR	95.43	0.2	521.602	3	52.35	111770000	108020000	168690000	74950000	90963000	107050000	188440000	251880000	206020000	120260000	128430000	137310000	210290000	189550000	171730000	100610000	113180000	94484000
F1N169	SAGQGEVLVYVEDPAGHQEEAK	119.35	-0.1	1157.05	2	80.14	90234000	87787000	121670000	49192000	65627000	67804000	178930000	199040000	183920000	105890000	130330000	131830000	243640000	217090000	223400000	145930000	148570000	182620000
A7YY47	ALYETELADARR	81.6	0.2	704.365	2	61.68	178400000	162110000	250590000	158400000	80990000	205780000	258660000	96632000	269990000	59086000	55367000	50473000	240350000	202050000	61276000	46444000	75396000	120870000
Q2HJ49	ALTSELANARDESK	85.71	0.4	752.884	2	47.91				69893000		143950000	269400000	422460000		153080000	246860000	267570000	211960000	281770000	198150000	109500000	198200000
P35579	IAQLEEELEEEQGNTELINDR	110.32	-0.5	1236.59	2	102.31	94776000	92215000	154130000	148460000	60524000	203210000	167280000	639810000	194090000	83059000	101930000	111090000	127220000	113450000	101700000	133730000		45889000
Q2TBR3	LRQPFFQK	68.83	-1.5	355.206	3	56.32	83119000	73681000	90502000	55254000	67263000	73115000	290230000	293700000	288200000	178090000	153310000	199400000	158820000	122720000	125400000	102790000	103940000	112100000
P48616	QQYESVAAK	62.03	0.3	512.259	2	32.12	235120000	87463000	178710000	30556000	15928000	29407000	305200000	177690000	261360000	99138000	100260000	101470000	187710000	246490000	277520000	68673000	83480000	85353000
A7YY47	LREYEAALNSK	83.64	-0.7	431.898	3	47.34	154460000	125790000	153920000	140730000	74572000	182790000	195690000	202840000	104000000	119810000	121400000	140610000	237550000	177920000	134960000	94036000	108250000	102140000
Q58DW5	RFPGYDSESK	67.77	-0.2	395.856	3	39.56	118950000	114780000	168650000	95780000	126860000	127370000	142200000	154560000	153000000	129810000	118980000	141030000	211750000	150300000	179330000	133680000	148230000	156200000
P81947	RSIQFVDWC(1)PTGFK	74.58	-0.9	870.929	2	97.2	259060000			69307000		201220000				157610000	157050000		848630000	479100000	398500000				Carbamidomethylation	C9:Carbamidomethylation:1000.00
O46629	TPFLLSGTSYK	89.37	1	607.327	2	84.77	107690000	101850000	141540000	73865000	97534000	97262000	173370000	205670000	195270000	119930000	112070000	124620000	209880000	199120000	186960000	142900000	134100000	145790000
P41218	INQEEVGLAAPAPTAR	102.66	-1.5	818.935	2	71.22	194380000	172550000	218590000	54834000	68980000	74548000	318190000	343360000	323640000	170020000	181790000	195050000	55859000	52048000	60557000	25840000	24571000	30125000
Q58DT1	EANNFLWPFK	82.83	-2	633.318	2	118.61	99579000	86049000	112690000	114690000	137980000	137360000	107980000	148090000	111800000	151610000	128430000	152920000	261960000	208890000	200750000	137450000	118550000	145480000
P08133	DAFVAIVQSVK	102.17	-0.3	588.835	2	99.4	128390000	118960000	192360000	32173000	42260000	39480000	299580000	383040000	341080000	152240000	144050000	166250000	139090000	126650000	125050000	39942000	37467000	49270000
P01903	FHYLPFLPSTEDVYDC(1)R	108.25	-0.1	1080	2	112.36	91132000	82507000	120170000	53870000	70878000	78731000	95955000	119870000	108130000	52905000	55087000	68344000	346900000	332460000	263440000	204280000	175430000	237240000	Carbamidomethylation	C16:Carbamidomethylation:1000.00
P63243	LWDLTTGTTTR	77.74	-0.6	632.83	2	82.53	130940000		145800000	83220000	123610000	113820000	177180000	247350000	200390000	130120000	136090000	153610000	183560000	168620000	172190000	124450000	116880000	147350000
Q29RQ2	ASPATQPPPLLPPSATGPDATVGGPAPTPLLPPSATASVK	100.31	2.1	1243.01	3	122.89	134700000	107150000	155120000	67812000	25346000	54189000	188430000	193250000	208460000	144300000	140710000	164130000	226970000	203210000	217410000	138000000	89005000	93751000
P19120	EEFEHQQK	65.2	0	537.746	2	13.05	162910000	71404000	126860000	109630000	66376000	123490000	191170000	84039000	185480000	141050000	134580000	146510000	159810000	206060000	196240000	136150000	181820000	125870000
P50397	DLGTESQIFISR	87.41	1.2	683.355	2	86.26	109310000	113030000	138440000	61256000	76280000	83718000	186570000	222820000	201950000	136500000	136750000	126050000	225810000	192860000	180080000	122570000	111570000	122720000
A0A3Q1MWP9	TPGPGAQSALR	94.45	0.3	527.786	2	43.79	160980000	104690000	162720000	95891000	85482000	121920000	216180000	190740000	213730000	131050000	125240000	156400000	134180000	151360000	145910000	104260000	124940000	122270000
A6H769	IVKPNGEKPDEFESGISQALLELEMNSDLK	107.65	-0.5	1110.9	3	122.45	126400000	95093000	188650000	76811000		107070000	193110000	286560000	175970000	124110000	142360000	110370000	210860000	155500000	148990000	137790000	109470000	157980000
O77834	DFTPVC(1)TTELGR	82.25	0.3	698.332	2	76.29	143160000	134660000	198690000	29846000	41586000	37405000	226290000	226420000	222900000	101430000	122770000	127640000	241820000	211220000	216860000	78493000	78307000	105480000	Carbamidomethylation	C6:Carbamidomethylation:1000.00
Q3SZR8	VYVGNLGNNGNK	83.09	-1	624.82	2	46.32	183450000	107980000	166910000	86852000	72671000	109360000	224660000	177560000	209640000	137690000	119820000	132450000	145110000	150260000	172260000	106890000	122690000	118130000
P04083	ALTGHLEEVVLALLK	117.14	-0.2	535.99	3	128.14	92810000	82641000	149220000				532070000	570330000	335530000	10062000	18436000	6043700	218960000	289340000	225670000	1935800	5435600	5283700
Q14847	RPLEQQQPHHIPTSAPVYQQPQQQPVAQSYGGYK	130.62	0.2	972.239	4	69.5	120220000	12050000	183250000	55272000		69746000	256210000	327800000	317340000	122950000	114930000	175180000	218530000	215920000	170050000	0	75866000	108090000
P61978	LFQEC(1)C(1)PHSTDRVVLIGGKPDR	98	0.2	646.824	4	62.33	54890000	48729000	98138000	36049000		49376000	151810000	238940000	193250000	139600000	121590000	143160000	315050000	257930000	251210000	142750000	186240000	113440000	Carbamidomethylation	C5:Carbamidomethylation:1000.00;C6:Carbamidomethylation:1000.00
A0A3Q1LUG9	ALAPTWEQLALGLEHSETVK	105.32	-2.1	1097.08	2	121.66	143130000	135280000	185840000	64476000		85752000	171590000	217730000	204350000	91662000	101430000	95015000	244960000	235990000	242230000	102890000	104930000	113310000
A0A452DJF6	EQIVPKPEEEVAQK	84.39	-1.1	812.432	2	53.97	111960000	99137000	137610000	121270000	130130000	152290000	112930000	125510000	110220000	155730000	163010000	180740000	145710000	163780000	155080000	143840000	163840000	166320000
Q58CQ2	ASSEGSAAAGAGLDSLHK	99.98	1.7	814.899	2	49.79	160080000	113030000	162410000	90202000	20241000	109280000	230200000	177350000	229070000	140710000	129020000	155430000	57074000	173430000	193340000	118630000	131060000	148020000
Q27965	NALESYAFNMK	84.22	-0.1	644.305	2	85.15	110940000	103240000	188480000	63185000	77771000	88030000	132730000		155190000	89155000	98242000	99840000	309630000	249470000	240540000	167870000	172610000	186990000
F1MMA0	HSSVYPTQEELEAVQNMVSHTER	124.35	-0.8	891.085	3	102.35	163600000	137300000	209850000	36040000	38103000	39666000	193450000	238290000	226150000	43292000	113000000	52713000	311410000	261900000	247600000	94436000	92189000	34317000
Q2KJ42	LFVGNLPPDITEEEMRK	86.09	-2.3	663.342	3	97.39	106540000	145750000	172830000	74131000		92887000	250020000	223460000	155280000	110350000	127720000	134230000	232700000	174990000	137360000	124320000	141480000	126950000
P78417	GSAPPGPVPEGSIR	93.09	0.6	660.849	2	57.81	146480000	120660000	166920000	85675000	97127000	105380000	224440000	221580000	227950000	140590000	135090000	147460000	141110000	136130000	139910000	94148000	95884000	103950000
P00829	TIAM(2)DGTEGLVR	78.32	-1.2	639.821	2	60.9	126000000	136820000	32788000	6766300		10635000	231450000	395530000	333530000	45126000	65717000	55502000	313530000	311320000	370500000	32242000	28451000	30609000	Oxidation (M)	M4:Oxidation (M):1000.00
P08166	SYHEEFNPPK	106.16	0.8	624.289	2	47.71	84151000	82444000	103870000	67521000	93176000	102740000	105200000	138610000	78347000	82762000	78027000	82535000	322610000	257210000	272850000	183670000	175060000	215400000
P68103	QLIVGVNK	48.59	0	435.774	2	52.89	133720000	96631000	159810000	69086000	56965000	70356000	205620000	208280000	214530000	123580000	120610000	132850000	198880000	196390000	176680000	103420000	124660000	132440000
Q3B7N2	FAIQDISVEETSAK	103.13	-0.7	769.39	2	89.82	97005000	102690000	139340000	81907000	107270000	108280000	141600000	196160000	144560000	146470000	156420000	165190000	190220000	162690000	160040000	141870000	127930000	149940000
P80311	HYGPGWVSMANAGK	104.02	-1	737.848	2	69.1	131130000	122700000	251420000	101520000	114910000	134380000	134160000	134250000	134090000	91035000	101630000	114370000	224440000	166980000	122530000	121680000	150640000	165790000
Q29RK1	GLVYETSVLDPDEGIR	90.15	-1.1	881.946	2	102.02	145550000	125000000	200290000	74793000	110170000	110710000	161990000	213650000	205540000	103530000	105760000	109270000	227700000	153840000	148960000	99240000	96841000	124470000
P45879	WTEYGLTFTEK	77.83	-0.4	687.832	2	94	110370000	126640000	138810000	77667000	108090000	99328000	173920000	221620000	188110000	104110000	112270000	127870000	200120000	179200000	180370000	112700000	108840000	144960000
Q3B7N2	IDQLEGDHQLIQEALIFDNK	126.24	-0.6	1170.1	2	115.77	138570000	136570000	185760000	60064000	81626000	76170000	150560000	204810000	172490000	82776000	92166000	102140000	253130000	223510000	204920000	121180000	105730000	120960000
Q3MHP2	G(3)TRDDEYDYLFK	62.57	0.4	782.352	2	91.03	105030000	110950000	158940000	92931000		126100000	182610000	212060000	206460000	149520000	138790000	153050000	169760000	177660000	171230000	123930000	110170000	123780000	Acetylation (Protein N-term)	G1:Acetylation (Protein N-term):1000.00
A0A3Q1LFQ2	EQAEAEVASLNRR	59.69	-0.5	736.876	2	48.95	192450000	168430000	270760000				347100000	373920000	362870000	3098400	3286500	4135800	284080000	241710000	256890000
P00426	WVTYFNKPDIDAWELRK	93.24	-1.1	546.033	4	98.87	111140000	109480000	140740000	6409800	34414000	27906000	255010000	326730000	251820000	82793000	107430000	139570000	238960000	207280000	200470000	81536000	89645000	95484000
Q14151	LAEEEDLFDSAHPEEGDLDLASESTAHAQSSK	154.92	-2.5	1143.51	3	85.88	114470000	124420000	142130000	80331000	95966000	109770000	173120000	227670000	172990000	105940000	134130000	140720000	198240000	173980000	173450000	119700000	112410000	107160000
P50397	NTNDANSC(1)QIIIPQNQVNRK	112.31	1.2	1164.08	2	62.42	92222000	89385000	114920000	84359000	97674000	112300000	162630000	184240000	175700000	131800000	132990000	142420000	191240000	166620000	199570000	134830000	133670000	157490000	Carbamidomethylation	C8:Carbamidomethylation:1000.00
P49368	IVSRPEELREDDVGTGAGLLEIK	92.97	-0.4	624.838	4	87.17	117010000	118720000	146130000	65477000		70738000	187670000	272430000	190950000	106750000	132660000	136470000	229410000	203170000	179860000	117450000	106450000	122550000
P81623	FDTQYPYGEK	82.79	-0.8	624.282	2	57.03	121820000	125820000	180270000	51826000	71640000	66093000	157710000	233910000	215760000	88577000	102250000	103400000	246350000	235800000	214570000	87482000	95136000	99985000
P00829	EGNDLYHEMIESGVINLK	108.31	-1.7	1031	2	107.85	135430000	119080000	199390000	70260000	87743000	93999000	175030000	211750000	142300000	105970000	111350000	116610000	211860000	191160000	183940000	111820000	91865000	137170000
Q5E9E6	KYDAFLASESLIK	96.5	0.1	742.903	2	91.75	111020000	106330000	160740000	79979000	111040000	107390000	180990000	222710000	187430000	142250000	146770000	161120000	179700000	157030000	165280000	116960000	102070000	55519000
P01252	AAEDDEDDDVDTK	67.14	-0.4	719.278	2	26.18	188230000	113740000	162510000	127400000	78934000	128290000	266070000	146310000	243400000	147510000	136630000	150440000	96153000	131030000	119590000	77201000	81142000	97072000
E1B8K6	GYAFIEFASFEDAK	81.45	0.5	797.875	2	119.19	113550000	141870000	193480000	47568000	58830000	62030000	188090000	218590000	155150000	112150000	102740000	103300000	275860000	264190000	208050000	96791000	62210000	87155000
A2VDN7	GNFTLPEVAEC(1)FDEITYVELQK	109.81	0.5	1301.62	2	129.49	36436000	167480000	205800000	0			299460000	664950000	337430000	45221000	28760000	60529000	309570000	220930000	114860000				Carbamidomethylation	C11:Carbamidomethylation:1000.00
Q2KJH4	LHHVSSLAWLDEHTLVTTSHDASVK	121.58	-1.7	696.607	4	82.44	154040000	172000000	178130000				359790000	464000000	372680000	9216500	19788000	45155000	292600000	272870000	151150000
Q0VCH0	DLSTVEALQNLK	82.6	-0.8	665.864	2	96.71	135650000	121570000	164190000	60029000	75635000	73860000	247340000	264410000	198050000	142700000	150510000	174610000	171800000	136790000	146280000	75413000	71590000	78022000
Q2HJ97	VLPSIVNEVLK	71.5	-2.7	605.872	2	110.46	106230000	101100000	143330000	78488000	97367000	76992000	147560000	192070000	176720000	95439000	101150000	112790000	250500000	209060000	199660000	130350000	127310000	140180000
P02671	M(2)KPVPDLVPGNFK	94.56	-0.7	729.394	2	74.69													609780000	549980000	544310000	313120000	222320000	246740000	Oxidation (M)	M1:Oxidation (M):1000.00
E1BF20	YGDGGSTFQSTTGHC(1)VHMR	104.78	-2.4	1049.44	2	46.82	128230000	117410000	281230000	82721000	97957000	118320000	166330000	165130000	162850000	113240000	116200000	130350000	146040000	161150000	94002000	120790000	121880000	160460000	Carbamidomethylation	C15:Carbamidomethylation:1000.00
Q16836	TLSTIATSTDAASVVHSTDLVVEAIVENLK	137.04	0.9	1028.88	3	133.49	79735000	56028000	125510000				235300000	436250000	354760000		18031000	70149000	383690000	404300000	319890000
A0A3Q1MJD5	INEILSNALK	60.92	1	557.827	2	81.32	121100000	100010000	130150000	73164000	101870000	93996000	173660000	196770000	176700000	122150000	121880000	134130000	179220000	165040000	173430000	130940000	140870000	146360000
A3KMV6	YGGPPPDSVYSGVQPGIGTEVFVGK	118.05	-1.3	1254.12	2	111.56	100890000	99504000	123360000	64392000	54426000	101120000	175510000	234790000	213410000	128270000	133130000	151920000	202400000	173780000	160630000	120830000	117660000	124250000
Q3T165	AAELIANSLATAGDGLIELRK	102.8	-2.6	532.299	4	115.21	118290000	96877000	176560000	35528000	46616000	42361000	172650000	223580000	194480000	83204000	85081000	96896000	333060000	288960000	238880000	81141000	93132000	71714000
Q3MHP1	IEINFPAEYPFKPPK	90.14	-0.6	597.322	3	109.15	112890000	126120000	166240000	33593000	40317000	45674000	216560000	258030000	217800000	103810000	103030000	115670000	245290000	231080000	193260000	85765000	80451000	99226000
Q76LV2	VFIMDNC(1)EELIPEYLNFIR	120.29	0	1208.09	2	131.54	86659000	97140000	233420000	35069000		46074000	149950000	172620000	167460000	135700000	100190000	166200000	410550000	272220000	147990000	74939000	56550000	122030000	Carbamidomethylation	C7:Carbamidomethylation:1000.00
P18669	HGESAWNLENR	105.73	1.3	656.806	2	47.26	129570000	116830000	142520000	68378000	78302000	92218000	196330000	234620000	205770000	141110000	124260000	160450000	175060000	157310000	147590000	104920000	95504000	103450000
F1MQ37	QRYEILTPNSIPK	82.99	0.2	520.291	3	78.52	119230000	123110000	173160000	90414000	68472000	130430000	209630000	250450000	212920000	139420000	134320000	162900000	150970000	130330000	115070000	87214000	84512000	90606000
P79136	GC(1)WDSIHVVEVQEK	110.44	0.7	843.402	2	79	91721000	110060000	159170000	73700000	94442000	96748000	172490000	196100000	208140000	100120000	148240000	171960000	161050000	198660000	167560000	117880000	113040000	90938000	Carbamidomethylation	C2:Carbamidomethylation:1000.00
Q92176	ILTTGFSR	56.7	-0.7	447.755	2	56.12	132780000	100140000	161780000	55539000	54066000	64686000	257770000	261340000	283610000	140450000	141250000	159730000	140120000	142450000	137530000	73304000	81117000	81363000
Q14697	DPAEGDGAQPEETPRDGDKPEETQGK	147.74	-0.7	689.058	4	37.01	120610000	128630000	159570000	102140000		142670000	177770000	186550000	191720000	95420000	112450000	137320000	54822000	223550000	212710000	135600000	143670000	140160000
Q2HJ60	DYFEEYGK	54.59	0.1	525.724	2	65.32	107610000	110690000	155350000	87510000	101080000	108740000	192260000	234830000	215240000	108410000	122390000	128420000	181070000	152060000	172400000	97388000	75785000	113090000
P41218	VITISDYSEC(1)K	82.94	-1.1	657.815	2	68.16	170120000	167600000	204490000	73474000	93256000	104220000	237800000	318770000	291700000	164890000	151170000	187680000	69682000	57278000	56277000	36730000	36184000	40371000	Carbamidomethylation	C10:Carbamidomethylation:1000.00
P04040	DYPLIPVGK	86.84	-1.2	501.286	2	86.46	37975000	32291000	54193000	7090500	7744500	8225300	66054000	63784000	62954000	23029000	25621000	26906000	542890000	467160000	495250000	166480000	170360000	202730000
Q3T0Q4	GDFC(1)IQVGR	77.16	1	526.254	2	66.97	86661000	93279000	144760000	52421000	61938000	66595000	172810000	230420000	204110000	95981000	97302000	107100000	262850000	253240000	203660000	98708000	106400000	121350000	Carbamidomethylation	C4:Carbamidomethylation:1000.00
Q3ZCH0	NAVITVPAYFNDSQR	91.82	0.3	847.929	2	94.49	152950000	145730000	196110000	33915000	5457700	41843000	197140000	234140000	233230000	95024000	106830000	110350000	252060000	219090000	203690000	77058000	76451000	77753000
A5D984	KGDVVIVLTGWRPGSGFTNTMR	126.3	0.5	598.571	4	106.63	138990000	173620000	263720000	54080000	39748000	74094000	281260000	271770000	214470000	112120000	89591000	119480000	192410000	159030000	18465000	72129000	97050000	86222000
Q9MZ13	AADFQLHTHVNDGTEFGGSIYQK	114.59	0.3	845.735	3	75.03	149550000	145580000	40685000	115810000	23516000	164830000	223160000	357050000	271840000	30111000	22331000	38697000	248420000	241140000	190870000	147210000	20229000	24797000
A3KMV5	LAGTQPLEVLEAVQR	103.84	0.2	541.974	3	110.1	99763000	97189000	127340000	27843000	37313000	32643000	218570000	233330000	239440000	106590000	111200000	111550000	246280000	253130000	256820000	81694000	78494000	96252000
P14314	YRSEALPTDLPAPSAPDLTEPK	105.75	1.2	1184.61	2	93.42	146290000	142740000	196120000	100690000		128100000	203580000	297990000	240640000	136820000	140110000	135390000	144800000	126680000	112710000	70098000	62758000	69603000
E1B8K6	NDLAVVDVR	67.38	1.2	500.775	2	67.9	128340000	99085000	177280000	39343000	37348000	42851000	228790000	233770000	236200000	86585000	86094000	98758000	249920000	234160000	233790000	75065000	81407000	85222000
Q2KJH4	VVTVFSVADGYSENNVFYGHHAK	112.92	-1.1	635.81	4	93.42	144680000	140270000	181760000	11647000	14648000	12511000	287880000	407110000	310970000	63425000	65882000	85330000	232270000	228800000	178910000	25803000	27382000	29877000
A3KMV6	TGYTLDVTTGQR	93.9	-0.3	656.33	2	61.87	135090000	129150000	156770000	74124000	95772000		192710000	274450000	224820000	142010000	142720000	169430000	199480000		168650000	113650000	104450000	125520000
Q3ZC07	QEYDEAGPSIVHRK	53.07	-1.4	543.605	3	43.06							547700	1242500000	877190	500280000		566970000	134210000			0	455230	2286200
P04040	NPVNYFAEVEQIAFDPSNMPPGIEASPDK	131.03	2.4	1059.5	3	129.43								103920000	101730000				805570000	737200000	690760000		5353000
A0A3Q1MU33	GLGTDEESILTLLTSR	107.6	0.6	852.955	2	127.05	107560000	102270000	150110000	72167000	94765000	75615000	393620000	488510000	313040000	197720000	214230000	186010000	11301000	7764100	10543000	5622400	5508600	5940800
A0A3Q1LPP7	YGVNPGPIVGTTR	87.64	-0.6	665.859	2	68.46	136300000	145820000	184290000	1300300	135370000	146740000	218710000	247890000	224030000	132220000	130320000	145540000	106220000	110070000	120620000	77245000	72817000	105900000
Q5E9B1	GEMM(2)DLQHGSLFLQTPK	104.88	-3	974.466	2	87.54	80803000	77456000	34916000	44340000	50467000	77307000	114000000	237880000	186380000	91702000	125390000	153210000	338690000	221840000	237260000	133870000	104460000	123690000	Oxidation (M)	M4:Oxidation (M):27.96
P13747	WAAVVVPSGEEQR	83.52	-0.4	714.367	2	78.43	122900000	134170000	171050000	84971000	101450000	114090000		265220000		137940000	139030000	174700000	286930000	250140000		141680000	129510000	177030000
P19338	TGISDVFAK	73.31	0	469.253	2	72.22	107580000	77222000	146530000	74195000	69072000	86453000	208580000	179660000	190390000	109140000	109310000	115890000	162300000	180830000	204400000	115430000	144320000	147350000
P13489	LSLQNC(1)C(1)LTGAGC(1)GVLSSTLR	116.2	-2	1134.05	2	105.04	141040000	142790000	184460000		13690000		222260000	263080000	274650000	110200000	114150000	142130000	252280000	183260000	166690000	71014000	71395000	75502000	Carbamidomethylation	C6:Carbamidomethylation:1000.00;C7:Carbamidomethylation:1000.00;C13:Carbamidomethylation:1000.00
Q5E946	GAEEMETVIPVDVMR	89.36	0.1	838.405	2	109.01	126490000	111580000	262790000	60150000	64361000	73210000	143700000	135370000	143210000	100100000	119270000	128420000	216060000	159350000	157100000	127170000	135300000	164490000
F1N1I6	SEDC(1)FILDHGK	87.92	0.3	660.798	2	57.7	273370000	103290000	341120000	48960000	125010000	127380000	109270000	175370000	315890000	67301000	67314000	302830000	73576000	67184000	72078000	52853000	52927000	52096000	Carbamidomethylation	C4:Carbamidomethylation:1000.00
F1MQ37	SMEAEMIQLQEELAAAER	111.59	-0.5	1024.98	2	124.79	156910000	165770000	255760000	29479000	35330000	36232000	255540000	274230000	208280000	109050000	128000000	132320000	210070000	147750000	148130000	45814000	31491000	57560000
P04975	VAQ(4)LC(1)DFNPK	49.42	13.6	596.795	2	64.33		225800000					372200000	383400000	380190000		218870000	259120000		338040000				249960000	Deamidation (NQ); Carbamidomethylation	Q3:Deamidation (NQ):56.99;C5:Carbamidomethylation:1000.00
Q2HJ60	QEM(2)QEVQSSR	71.89	0	619.278	2	14.5	160120000	70671000	51269000	110380000	58330000	127910000	217690000	97540000	208960000	156920000	143020000	176280000	95649000	176030000	164250000	131820000	143790000	136440000	Oxidation (M)	M3:Oxidation (M):1000.00
Q76LV1	C(1)LELFSELAEDK	85.42	-0.4	727.347	2	111.64	69656000	75122000	120110000	56832000	80945000	84503000	146050000	159800000	153670000	129370000	115180000	130410000	241940000	196330000	168220000	179360000	156510000	162360000	Carbamidomethylation	C1:Carbamidomethylation:1000.00
Q27965	ATAGDTHLGGEDFDNR	119.39	-0.8	838.368	2	49.56	135230000	123710000	169560000	34798000	46015000	46381000	148930000	163780000	170380000	68365000	69678000	76465000	320670000	255760000	270800000	99138000	87076000	136480000
F1MQ37	RALEQQVEEMK	81.2	0.3	680.848	2	51.38	152200000	124230000	194780000	77146000	54870000	103360000	225270000	215630000	198430000	144210000	150560000	172600000	140140000	113160000	101660000	77713000	88962000	87743000
P0DMV9	ELEQVC(1)NPIISGLYQGAGGPGPGGFGAQGPK	121.23	-0.7	1019.17	3	120.07	100300000	79901000	77177000	55542000	70023000	59303000	100590000	128340000	123280000	90336000	74758000	59889000	318020000	299160000	280610000	177040000	154720000	173410000	Carbamidomethylation	C6:Carbamidomethylation:1000.00
A7MBH9	EIYTHFTC(1)ATDTK	100.13	-0.6	793.861	2	54.07	106400000	97619000	157060000	92947000	123360000	137780000	177550000	206870000	176720000	134730000	140060000	165310000	162520000	125300000	115220000	95256000	98816000	104010000	Carbamidomethylation	C8:Carbamidomethylation:1000.00
A0A3Q1MB49	NC(1)WQNYLDFHR	94.29	0.7	776.842	2	86.96	99870000	104590000	147730000	68550000	94240000	104690000	168180000	231790000	214310000	98023000	104080000	132080000	205750000	184890000	139560000	108390000	100900000	108100000	Carbamidomethylation	C2:Carbamidomethylation:1000.00
[truncated: 56,211 more rows]

## Sheet: DFP Modification Ascore >20
Supplemental Table 5: DFP Adduct Database Search Tryptic Peptides
[truncated: 23 more rows]
