# Supplementary material for: Stabilizing the Proteomes of Acute Myeloid Leukemia Cells: Implications for Cancer Proteomics
Source: Mol Cell Proteomics. 2024 Jan 12;23(2):100716. doi: 10.1016/j.mcpro.2024.100716 (PMC10864662; doi:10.1016/j.mcpro.2024.100716)
Supplement: Supplemental Table S6 [file mmc7.xlsx]

## Sheet: Summary
Supplemental Table 6: Protein quantification from LFQ tryptic peptides with and without DFP (Cases 1-3).
Abbreviations used for protein identification summary tables
Header	Descrption
prot_acc	Protein accession string
prot_desc	Protein description taken from Fasta title line
prot_mass	Protein mass
prot_cover	Protein sequence coverage
prot_n_psm	Count of significant PSMs in quantitation under a proposed protein
prot_n_uniqpsm	Count of unique, significant PSMs in quantitation under a proposed protein
prot_n_pep	Count of significant peptide sequences in quantitation under a proposed protein
prot_n_uniqpep	Count of unique, significant peptide sequences in quantitation under a proposed protein
gene	Protein gene name
I... (...)	TMT: reporter-ion intensity; LFQ: precursor intensity
N_I... (...)	Normalized I... (...)
log2_R... (...)	log2FC relative to reference materials for indicated samples; log2_R000 in LFQ
N_log2_R... (...)	Aligned log2_R... (...)
Z_log2_R... (...)	N_log2_R... (...) with scaling normalization
sd_log2_R... (...)	Standard deviation of protein log2FC

## Sheet: Protein
Supplemental Table 6: Protein quantification from TMT 11-plex tryptic peptides with and without DFP (Cases 1-3).
prot_hit_num	prot_family_member	prot_acc	prot_desc	prot_score	prot_mass	prot_n_psm	prot_n_uniqpsm	prot_n_pep	prot_n_uniqpep	prot_len	prot_pi	prot_tax_str	prot_tax_id	prot_seq	prot_empai	prot_icover	prot_cover	prot_tot_int	prot_unique_int	prot_razor_int	prot_mean_raw	prot_mean_n	prot_mean_z	gene	fasta_name	uniprot_acc	uniprot_id	refseq_acc	other_acc	entrez	species	acc_type	kin_attr	kin_class	kin_order	mean_lint	count_nna	I126 (Ref.1)	I127N (Ref.2)	I127C (C2_DFP0_R3)	I128N (C1_DFP1_R1)	I128C (Empty.1)	I129N (Empty.2)	I129C (C3_DFP1_R3)	I130N (Empty.3)	I130C (Empty.4)	I131N (C1_DFP1_R3)	I131C (C2_DFP1_R2)	I126 (Ref.3)
2837	1	NP_056480	aladin isoform 1 GN=AAAS [Homo sapiens]	104	63829	4	4	3	3	546	7.26	NA	NA	NA	NA	0.094	0.07	2861075	2861075	2861075	-0.056	-0.164	-0.132	AAAS	NP_056480	NA	NA	NP_056480	NA	8086	human	refseq_acc	FALSE	NA	NA	4.36	18	4070	4224	4912	5562	NA	NA	5051	NA	NA	6646	5934	2670
2651	1	NP_055726	AP2-associated protein kinase 1 GN=AAK1 [Homo sapiens]	141	115791	1	1	1	1	961	6.07	NA	NA	NA	NA	0.023	0.017	1636431	1636431	1636431	0.074	0.039	0.036	AAK1	NP_055726	NA	NA	NP_055726	NA	22848	human	refseq_acc	TRUE	Other	9	4.57	9	NA	NA	NA	NA	NA	NA	NA	NA	NA	NA	NA	NA
2616	1	NP_001078	angio-associated migratory cell protein isoform 2 GN=AAMP [Homo sapiens]	154	51072	3	3	3	3	434	4.29	NA	NA	NA	NA	0.111	0.099	1231952	1231952	1231952	0.023	-0.085	-0.085	AAMP	NP_001078	NA	NA	NP_001078	NA	14	human	refseq_acc	FALSE	NA	NA	4.58	18	52320	51795	52385	54700	NA	NA	54045	NA	NA	55505	50800	42970
3374	1	NP_001258803	protein AAR2 homolog GN=AAR2 [Homo sapiens]	38	49114	1	1	1	1	384	5.66	NA	NA	NA	NA	0.05	0.042	325092	325092	325092	0.2	0.048	0.07	AAR2	NP_001258803	NA	NA	NP_001258803	NA	25980	human	refseq_acc	FALSE	NA	NA	4.73	9	NA	NA	NA	NA	NA	NA	NA	NA	NA	NA	NA	61640
456	1	NP_001596	alanine--tRNA ligase, cytoplasmic GN=AARS [Homo sapiens]	2989	122838	16	16	15	15	968	5.34	NA	NA	NA	NA	0.208	0.216	50470893	50470893	50470893	0.206	0.098	0.118	AARS1	NP_001596	NA	NA	NP_001596	NA	16	human	refseq_acc	FALSE	NA	NA	4.4	18	22310	23320	21275	31600	NA	NA	25195	NA	NA	26376	32012	39345
1971	1	NP_065796	alanine--tRNA ligase, mitochondrial GN=AARS2 [Homo sapiens]	397	113785	3	3	2	2	985	5.87	NA	NA	NA	NA	0.018	0.028	2871721	2871721	2871721	0.019	-0.089	-0.097	AARS2	NP_065796	NA	NA	NP_065796	NA	57505	human	refseq_acc	FALSE	NA	NA	4.71	18	43430	51280	41540	46830	NA	NA	54480	NA	NA	56710	50690	54258
2408	1	NP_056238	L-aminoadipate-semialdehyde dehydrogenase-phosphopantetheinyl transferase GN=AASDHPPT [Homo sapiens]	217	41023	5	5	4	4	309	6.35	NA	NA	NA	NA	0.188	0.155	3519929	3519929	3519929	0.082	-0.026	-0.034	AASDHPPT	NP_056238	NA	NA	NP_056238	NA	60496	human	refseq_acc	FALSE	NA	NA	4.46	18	19983	21350	21845	23725	NA	NA	26368	NA	NA	22285	22785	8486
3511	1	NP_036270	protein AATF GN=AATF [Homo sapiens]	29	73292	1	1	1	1	560	4.83	NA	NA	NA	NA	0.038	0.03	455510	455510	455510	0.426	0.272	0.24	AATF	NP_036270	NA	NA	NP_036270	NA	26574	human	refseq_acc	FALSE	NA	NA	4.32	5	NA	NA	NA	NA	NA	NA	NA	NA	NA	NA	NA	NA
2392	1	NP_004290	ATP-binding cassette sub-family B member 7, mitochondrial isoform 1 GN=ABCB7 [Homo sapiens]	222	92856	4	4	4	4	753	9.37	NA	NA	NA	NA	0.079	0.07	2397511	2397511	2397511	0.133	0.025	-0.004	ABCB7	NP_004290	NA	NA	NP_004290	NA	22	human	refseq_acc	FALSE	NA	NA	4.6	18	58615	62015	45665	60975	NA	NA	110000	NA	NA	69620	59815	37770
2538	1	NP_004987	multidrug resistance-associated protein 1 GN=ABCC1 [Homo sapiens]	176	191240	2	2	2	2	1531	6.71	NA	NA	NA	NA	0.013	0.011	527337	527337	527337	0.102	0.085	0.082	ABCC1	NP_004987	NA	NA	NP_004987	NA	4363	human	refseq_acc	FALSE	NA	NA	4.46	8	NA	NA	NA	NA	NA	NA	NA	NA	NA	NA	NA	30440
1555	1	NP_002849	ATP-binding cassette sub-family D member 3 isoform a GN=ABCD3 [Homo sapiens]	636	86024	8	8	4	4	659	9.41	NA	NA	NA	NA	0.075	0.068	8619871	8619871	8619871	0.021	-0.087	-0.079	ABCD3	NP_002849	NA	NA	NP_002849	NA	5825	human	refseq_acc	FALSE	NA	NA	4.55	18	34965	39210	30532	47642	NA	NA	40212	NA	NA	55635	48060	34548
495	1	NP_001035809	ATP-binding cassette sub-family E member 1 GN=ABCE1 [Homo sapiens]	2795	80615	26	26	23	23	599	8.63	NA	NA	NA	NA	0.452	0.462	46842536	46842536	46842536	0.183	0.075	0.066	ABCE1	NP_001035809	NA	NA	NP_001035809	NA	6059	human	refseq_acc	FALSE	NA	NA	4.47	18	15464	17940	25640	21070	NA	NA	26470	NA	NA	24070	25670	37898
912	1	NP_001081	ATP-binding cassette sub-family F member 1 isoform b GN=ABCF1 [Homo sapiens]	1470	113621	17	17	12	12	807	7.55	NA	NA	NA	NA	0.189	0.17	16048051	16048051	16048051	0.158	0.051	0.046	ABCF1	NP_001081	NA	NA	NP_001081	NA	23	human	refseq_acc	FALSE	NA	NA	4.37	18	23570	23165	22370	25440	NA	NA	31805	NA	NA	26435	29495	22490
2215	1	NP_060828	ATP-binding cassette sub-family F member 3 isoform 1 GN=ABCF3 [Homo sapiens]	283	88344	3	3	3	3	709	5.95	NA	NA	NA	NA	0.081	0.039	3220274	3220274	3220274	0.108	0	0.021	ABCF3	NP_060828	NA	NA	NP_060828	NA	55324	human	refseq_acc	FALSE	NA	NA	4.67	18	37050	36110	35960	48040	NA	NA	43020	NA	NA	42780	43910	48910
361	1	NP_060864	mycophenolic acid acyl-glucuronide esterase, mitochondrial isoform 1 precursor GN=ABHD10 [Homo sapiens]	3590	39065	20	20	13	13	306	8.8	NA	NA	NA	NA	0.444	0.435	69495686	69495686	69495686	0.109	0.002	0.003	ABHD10	NP_060864	NA	NA	NP_060864	NA	55347	human	refseq_acc	FALSE	NA	NA	4.67	18	46694	46622	47600	50130	NA	NA	56298	NA	NA	56828	58171	56534
3299	1	NP_683710	protein ABHD11 isoform 1 GN=ABHD11 [Homo sapiens]	44	36100	1	1	1	1	315	9.5	NA	NA	NA	NA	0.053	0.051	308825	308825	308825	0.451	0.297	0.254	ABHD11	NP_683710	NA	NA	NP_683710	NA	83451	human	refseq_acc	FALSE	NA	NA	4.29	5	NA	NA	NA	NA	NA	NA	NA	NA	NA	NA	NA	NA
3167	1	NP_056415	monoacylglycerol lipase ABHD12 isoform b GN=ABHD12 [Homo sapiens]	59	50798	4	4	3	3	404	8.87	NA	NA	NA	NA	0.091	0.089	2112037	2112037	2112037	0.252	0.156	0.164	ABHD12	NP_056415	NA	NA	NP_056415	NA	26090	human	refseq_acc	FALSE	NA	NA	4.39	14	11106	16046	14774	17618	NA	NA	17874	NA	NA	17001	18536	NA
1264	1	NP_001139786	protein ABHD14B isoform 1 GN=ABHD14B [Homo sapiens]	915	24050	4	4	4	4	210	5.94	NA	NA	NA	NA	0.308	0.286	11567052	11567052	11567052	0.185	0.077	0.069	ABHD14B	NP_001139786	NA	NA	NP_001139786	NA	84836	human	refseq_acc	FALSE	NA	NA	4.62	18	36662	38614	42701	44435	NA	NA	46981	NA	NA	49540	55862	31320
3344	1	NP_066983	protein ABHD16A isoform a GN=ABHD16A [Homo sapiens]	40	67726	2	2	2	2	558	8.39	NA	NA	NA	NA	0.033	0.043	288455	288455	288455	-0.005	-0.069	-0.034	ABHD16A	NP_066983	NA	NA	NP_066983	NA	7920	human	refseq_acc	FALSE	NA	NA	4.44	9	34580	45680	32170	75340	NA	NA	30350	NA	NA	66070	46300	NA
3070	1	NP_001020951	alpha/beta hydrolase domain-containing protein 17B isoform 2 GN=ABHD17B [Homo sapiens]	69	35857	2	2	2	2	288	5.9	NA	NA	NA	NA	0.118	0.076	1559052	1559052	1559052	0.201	0.022	0.02	ABHD17B	NP_001020951	NA	NA	NP_001020951	NA	51104	human	refseq_acc	FALSE	NA	NA	4.27	10	15842	14620	14988	16746	NA	NA	18902	NA	NA	17745	17719	NA
1249	1	NP_005461	abl interactor 1 isoform a GN=ABI1 [Homo sapiens]	937	60202	6	6	5	5	508	6.57	NA	NA	NA	NA	0.083	0.14	5700381	5700381	5700381	0.218	0.11	0.113	ABI1	NP_005461	NA	NA	NP_005461	NA	10006	human	refseq_acc	FALSE	NA	NA	4.52	18	28392	30038	33090	29000	NA	NA	40490	NA	NA	28270	41840	27160
1000	1	NP_067066	costars family protein ABRACL GN=ABRACL [Homo sapiens]	1320	10941	5	5	5	5	81	5.86	NA	NA	NA	NA	0.75	0.765	36451709	36451709	36451709	0.123	0.015	0.015	ABRACL	NP_067066	NA	NA	NP_067066	NA	58527	human	refseq_acc	FALSE	NA	NA	4.8	18	26335	31695	28076	37045	NA	NA	38125	NA	NA	47060	46780	69340
3775	1	NP_620775	BRCA1-A complex subunit Abraxas 1 isoform 1 GN=ABRAXAS1 [Homo sapiens]	17	55282	2	2	2	2	409	6.58	NA	NA	NA	NA	0.087	0.054	283235	283235	283235	-0.06	0.054	0.033	ABRAXAS1	NP_620775	NA	NA	NP_620775	NA	84142	human	refseq_acc	FALSE	NA	NA	4.35	4	NA	NA	NA	NA	NA	NA	NA	NA	NA	NA	NA	NA
1964	1	NP_115558	BRISC complex subunit Abraxas 2 GN=ABRAXAS2 [Homo sapiens]	399	51454	3	3	3	3	415	5.83	NA	NA	NA	NA	0.136	0.094	3506335	3506335	3506335	0.114	0.006	0.01	ABRAXAS2	NP_115558	NA	NA	NP_115558	NA	23172	human	refseq_acc	FALSE	NA	NA	4.79	18	90875	92310	103575	102690	NA	NA	104945	NA	NA	105780	122560	73392
1038	1	NP_001598	3-ketoacyl-CoA thiolase, peroxisomal isoform a GN=ACAA1 [Homo sapiens]	1248	49417	7	7	6	6	424	8.76	NA	NA	NA	NA	0.25	0.248	16534196	16534196	16534196	0.018	-0.089	-0.074	ACAA1	NP_001598	NA	NA	NP_001598	NA	30	human	refseq_acc	FALSE	NA	NA	4.63	18	43985	44125	41670	57275	NA	NA	48935	NA	NA	58635	63535	37615
147	1	NP_006102	3-ketoacyl-CoA thiolase, mitochondrial GN=ACAA2 [Homo sapiens]	6629	48541	33	33	22	22	397	8.32	NA	NA	NA	NA	0.571	0.577	152805914	152805914	152805914	0.204	0.096	0.092	ACAA2	NP_006102	NA	NA	NP_006102	NA	10449	human	refseq_acc	FALSE	NA	NA	4.52	18	28912	31790	30390	35220	NA	NA	46790	NA	NA	33240	59885	29702
3405	1	NP_055199	isobutyryl-CoA dehydrogenase, mitochondrial GN=ACAD8 [Homo sapiens]	36	50479	1	1	1	1	415	8.12	NA	NA	NA	NA	0.038	0.022	457258	457258	457258	0.08	-0.072	-0.063	ACAD8	NP_055199	NA	NA	NP_055199	NA	27034	human	refseq_acc	FALSE	NA	NA	4.45	9	NA	NA	NA	NA	NA	NA	NA	NA	NA	NA	NA	34450
897	1	NP_054768	acyl-CoA dehydrogenase family member 9, mitochondrial GN=ACAD9 [Homo sapiens]	1506	78510	13	13	10	10	621	8.16	NA	NA	NA	NA	0.189	0.196	31378315	31378315	31378315	0.052	-0.055	-0.053	ACAD9	NP_054768	NA	NA	NP_054768	NA	28976	human	refseq_acc	FALSE	NA	NA	4.43	18	29930	29045	33589	35500	NA	NA	35218	NA	NA	36259	41460	37030
255	1	NP_000007	medium-chain specific acyl-CoA dehydrogenase, mitochondrial isoform a precursor GN=ACADM [Homo sapiens]	4574	53890	28	28	18	18	421	8.61	NA	NA	NA	NA	0.545	0.52	204295437	204295437	204295437	0.093	-0.014	-0.024	ACADM	NP_000007	NA	NA	NP_000007	NA	34	human	refseq_acc	FALSE	NA	NA	4.91	18	69260	69445	75480	80070	NA	NA	83405	NA	NA	77070	83475	81010
890	1	NP_000008	short-chain specific acyl-CoA dehydrogenase, mitochondrial isoform 1 precursor GN=ACADS [Homo sapiens]	1537	49882	16	16	8	8	412	8.13	NA	NA	NA	NA	0.318	0.277	30750634	30750634	30750634	-0.034	-0.141	-0.137	ACADS	NP_000008	NA	NA	NP_000008	NA	35	human	refseq_acc	FALSE	NA	NA	4.67	18	25050	21670	25160	30310	NA	NA	20870	NA	NA	34180	20730	74449
1965	1	NP_001317103	short/branched chain specific acyl-CoA dehydrogenase, mitochondrial isoform 2 GN=ACADSB [Homo sapiens]	399	41558	2	2	2	2	330	5.86	NA	NA	NA	NA	0.105	0.085	9997789	9997789	9997789	0.114	0.006	-0.001	ACADSB	NP_001317103	NA	NA	NP_001317103	NA	36	human	refseq_acc	FALSE	NA	NA	4.82	18	47120	50062	48998	55280	NA	NA	60698	NA	NA	55938	53358	113235
83	1	NP_000009	very long-chain specific acyl-CoA dehydrogenase, mitochondrial isoform 1 precursor GN=ACADVL [Homo sapiens]	9538	80140	43	43	28	28	655	8.92	NA	NA	NA	NA	0.595	0.542	192023105	192023105	192023105	0.132	0.024	-0.009	ACADVL	NP_000009	NA	NA	NP_000009	NA	37	human	refseq_acc	FALSE	NA	NA	4.8	18	52559	54055	51145	60005	NA	NA	84272	NA	NA	65308	67246	74711
1315	1	NP_055531	arf-GAP with coiled-coil, ANK repeat and PH domain-containing protein 1 GN=ACAP1 [Homo sapiens]	855	90418	6	6	6	6	740	7.6	NA	NA	NA	NA	0.15	0.118	7468710	7468710	7468710	0.071	-0.036	-0.045	ACAP1	NP_055531	NA	NA	NP_055531	NA	9744	human	refseq_acc	FALSE	NA	NA	4.14	18	15050	13920	12100	13370	NA	NA	21340	NA	NA	13870	19750	36610
1994	1	NP_036419	arf-GAP with coiled-coil, ANK repeat and PH domain-containing protein 2 GN=ACAP2 [Homo sapiens]	387	104067	5	5	5	5	778	6.38	NA	NA	NA	NA	0.089	0.075	2381238	2381238	2381238	0.084	-0.023	-0.028	ACAP2	NP_036419	NA	NA	NP_036419	NA	23527	human	refseq_acc	FALSE	NA	NA	4.38	18	23970	23905	23340	31135	NA	NA	31130	NA	NA	31275	36445	36442
272	1	NP_000010	acetyl-CoA acetyltransferase, mitochondrial precursor GN=ACAT1 [Homo sapiens]	4352	52560	12	12	9	9	427	8.98	NA	NA	NA	NA	0.36	0.344	52366175	52366175	52366175	0.175	0.067	0.012	ACAT1	NP_000010	NA	NA	NP_000010	NA	38	human	refseq_acc	FALSE	NA	NA	4.61	18	44587	46127	36872	44810	NA	NA	101868	NA	NA	46345	54865	37630
2227	1	NP_005882	acetyl-CoA acetyltransferase, cytosolic isoform 1 GN=ACAT2 [Homo sapiens]	277	46879	4	4	3	3	397	6.47	NA	NA	NA	NA	0.105	0.151	919047	919047	919047	0.115	-0.038	-0.048	ACAT2	NP_005882	NA	NA	NP_005882	NA	39	human	refseq_acc	FALSE	NA	NA	4.06	15	19138	22890	17930	22294	NA	NA	23423	NA	NA	26394	23668	12220
929	1	NP_073572	Golgi resident protein GCP60 GN=ACBD3 [Homo sapiens]	1436	67945	9	9	5	5	528	5.02	NA	NA	NA	NA	0.167	0.133	14509756	14509756	14509756	0.039	-0.068	-0.064	ACBD3	NP_073572	NA	NA	NP_073572	NA	64746	human	refseq_acc	FALSE	NA	NA	4.38	18	16188	16330	17082	20440	NA	NA	18320	NA	NA	18482	20480	28896
2390	1	NP_663736	acyl-CoA-binding domain-containing protein 5 isoform 1 GN=ACBD5 [Homo sapiens]	223	66444	2	2	2	2	525	5.14	NA	NA	NA	NA	0.034	0.025	1966132	1966132	1966132	0.059	-0.049	-0.035	ACBD5	NP_663736	NA	NA	NP_663736	NA	91452	human	refseq_acc	FALSE	NA	NA	4.28	18	16179	16840	16062	20932	NA	NA	16532	NA	NA	18835	18738	24315
599	1	NP_055792	apoptotic chromatin condensation inducer in the nucleus isoform 1 GN=ACIN1 [Homo sapiens]	2304	174425	20	20	15	15	1341	6.08	NA	NA	NA	NA	0.114	0.188	33238823	33238823	33238823	0.092	-0.016	-0.018	ACIN1	NP_055792	NA	NA	NP_055792	NA	22985	human	refseq_acc	FALSE	NA	NA	4.46	18	24559	26411	27708	27458	NA	NA	30595	NA	NA	25242	28848	22765
134	1	NP_001087	ATP-citrate synthase isoform 1 GN=ACLY [Homo sapiens]	7104	138403	55	55	33	33	1101	6.95	NA	NA	NA	NA	0.406	0.38	165506200	165506200	165506200	0.175	0.068	0.053	ACLY	NP_001087	NA	NA	NP_001087	NA	47	human	refseq_acc	FALSE	NA	NA	4.6	18	27859	35338	32630	38825	NA	NA	48398	NA	NA	38092	42299	41216
2304	1	NP_001265281	cytoplasmic aconitate hydratase GN=ACO1 [Homo sapiens]	249	110308	7	7	6	6	889	6.23	NA	NA	NA	NA	0.128	0.076	8857934	8857934	8857934	0.203	0.095	0.097	ACO1	NP_001265281	NA	NA	NP_001265281	NA	48	human	refseq_acc	FALSE	NA	NA	4.6	18	4154	4586	5816	6253	NA	NA	7040	NA	NA	5892	6455	48340
109	1	NP_001089	aconitate hydratase, mitochondrial precursor GN=ACO2 [Homo sapiens]	8022	98946	49	49	36	36	780	7.36	NA	NA	NA	NA	0.634	0.513	226937093	226937093	226937093	0.074	-0.033	-0.036	ACO2	NP_001089	NA	NA	NP_001089	NA	50	human	refseq_acc	FALSE	NA	NA	4.67	18	48000	47192	45200	52710	NA	NA	53475	NA	NA	57542	61780	44619
1251	1	NP_060943	acyl-coenzyme A thioesterase 13 isoform 1 GN=ACOT13 [Homo sapiens]	936	17815	3	3	2	2	140	9.23	NA	NA	NA	NA	0.286	0.179	13186363	13186363	13186363	0.069	-0.039	-0.032	ACOT13	NP_060943	NA	NA	NP_060943	NA	55856	human	refseq_acc	FALSE	NA	NA	4.86	18	95785	102012	91162	123328	NA	NA	108320	NA	NA	135648	121842	83878
1134	1	NP_006812	acyl-coenzyme A thioesterase 2, mitochondrial isoform 1 GN=ACOT2 [Homo sapiens]	1078	58625	9	9	9	9	483	8.7	NA	NA	NA	NA	0.233	0.222	18709097	0	18709097	0.078	-0.03	-0.028	ACOT2	NP_006812	NA	NA	NP_006812	NA	10965	human	refseq_acc	FALSE	NA	NA	4.54	18	24505	24485	22771	26946	NA	NA	27945	NA	NA	28881	25984	32645
2283	1	NP_009205	cytosolic acyl coenzyme A thioester hydrolase isoform hBACHa GN=ACOT7 [Homo sapiens]	255	45927	2	2	2	2	370	6.84	NA	NA	NA	NA	0.053	0.084	3351712	3351712	3351712	0.129	0.021	-0.007	ACOT7	NP_009205	NA	NA	NP_009205	NA	11332	human	refseq_acc	FALSE	NA	NA	4.62	18	24420	35055	33685	30100	NA	NA	46105	NA	NA	32165	34675	39978
3392	1	NP_005460	acyl-coenzyme A thioesterase 8 GN=ACOT8 [Homo sapiens]	36	39326	1	1	1	1	319	7.23	NA	NA	NA	NA	0.053	0.05	986604	986604	986604	0.113	-0.066	-0.049	ACOT8	NP_005460	NA	NA	NP_005460	NA	10005	human	refseq_acc	FALSE	NA	NA	3.65	10	3866	3239	4043	4592	NA	NA	4540	NA	NA	4726	4455	NA
1036	1	NP_001028755	acyl-coenzyme A thioesterase 9, mitochondrial isoform b precursor GN=ACOT9 [Homo sapiens]	1249	57144	9	9	8	8	439	8.81	NA	NA	NA	NA	0.25	0.212	18090665	18090665	18090665	0.064	-0.043	-0.031	ACOT9	NP_001028755	NA	NA	NP_001028755	NA	23597	human	refseq_acc	FALSE	NA	NA	4.49	18	30440	32400	32938	37268	NA	NA	34720	NA	NA	44855	39112	32040
3802	1	NP_004026	peroxisomal acyl-coenzyme A oxidase 1 isoform a GN=ACOX1 [Homo sapiens]	16	84071	2	2	2	2	660	7.33	NA	NA	NA	NA	0.031	0.039	833533	833533	833533	0.196	0.044	0.005	ACOX1	NP_004026	NA	NA	NP_004026	NA	51	human	refseq_acc	FALSE	NA	NA	4.53	9	NA	NA	NA	NA	NA	NA	NA	NA	NA	NA	NA	27560
1452	1	NP_004291	low molecular weight phosphotyrosine protein phosphatase isoform c GN=ACP1 [Homo sapiens]	711	21008	7	7	6	6	158	6.3	NA	NA	NA	NA	0.667	0.601	13325662	13325662	13325662	0.109	0.001	-0.011	ACP1	NP_004291	NA	NA	NP_004291	NA	52	human	refseq_acc	FALSE	NA	NA	4.43	18	20428	22155	21278	24638	NA	NA	28618	NA	NA	23578	26545	20874
3098	1	NP_001090	prostatic acid phosphatase isoform PAP precursor GN=ACPP [Homo sapiens]	66	49463	2	2	2	2	386	5.83	NA	NA	NA	NA	0.105	0.057	1006037	1006037	1006037	0.209	0.119	0.14	ACPP	NP_001090	NA	NA	NP_001090	NA	55	human	refseq_acc	FALSE	NA	NA	4.01	13	11380	10240	11240	17120	NA	NA	15430	NA	NA	12580	10660	9214
2131	1	NP_079425	acyl-CoA synthetase family member 2, mitochondrial isoform 2 precursor GN=ACSF2 [Homo sapiens]	311	77701	6	6	6	6	615	7.5	NA	NA	NA	NA	0.207	0.13	7628748	7628748	7628748	0.16	0.052	0.029	ACSF2	NP_079425	NA	NA	NP_079425	NA	80221	human	refseq_acc	FALSE	NA	NA	4.43	18	27100	26320	27290	26310	NA	NA	36010	NA	NA	29390	32320	22050
1065	1	NP_001120686	acyl-CoA synthetase family member 3, mitochondrial isoform 1 precursor GN=ACSF3 [Homo sapiens]	1179	70216	10	10	10	10	576	8.64	NA	NA	NA	NA	0.222	0.229	11393630	11393630	11393630	0.084	-0.023	-0.023	ACSF3	NP_001120686	NA	NA	NP_001120686	NA	197322	human	refseq_acc	FALSE	NA	NA	4.29	18	11880	13750	9055	12930	NA	NA	14520	NA	NA	12090	12680	46085
1928	1	NP_001273637	long-chain-fatty-acid--CoA ligase 1 isoform a GN=ACSL1 [Homo sapiens]	420	89232	5	5	5	5	698	6.81	NA	NA	NA	NA	0.071	0.102	7123701	7123701	7123701	0.22	0.112	0.052	ACSL1	NP_001273637	NA	NA	NP_001273637	NA	2180	human	refseq_acc	FALSE	NA	NA	4.88	18	41390	43628	39648	39725	NA	NA	97520	NA	NA	38615	49505	97090
1128	2	NP_001341087	long-chain-fatty-acid--CoA ligase 3 GN=ACSL3 [Homo sapiens]	506	95087	7	7	6	6	720	8.65	NA	NA	NA	NA	0.105	0.135	7419708	7419708	7419708	0.07	-0.038	-0.033	ACSL3	NP_001341087	NA	NA	NP_001341087	NA	2181	human	refseq_acc	FALSE	NA	NA	4.46	18	20590	22838	21865	30180	NA	NA	19418	NA	NA	31339	23046	42385
1128	1	NP_001305438	long-chain-fatty-acid--CoA ligase 4 isoform 2 GN=ACSL4 [Homo sapiens]	1085	95116	7	5	6	4	711	8.66	NA	NA	NA	NA	0.132	0.121	16087323	7033007	7033007	-0.035	-0.143	-0.126	ACSL4	NP_001305438	NA	NA	NP_001305438	NA	2182	human	refseq_acc	FALSE	NA	NA	4.57	18	49215	51620	47325	56185	NA	NA	46920	NA	NA	56285	63175	32790
2689	1	NP_057318	long-chain-fatty-acid--CoA ligase 5 isoform a GN=ACSL5 [Homo sapiens]	131	95612	4	4	4	4	739	7.17	NA	NA	NA	NA	0.081	0.062	2483207	2483207	2483207	0.112	0.004	-0.005	ACSL5	NP_057318	NA	NA	NP_057318	NA	51703	human	refseq_acc	FALSE	NA	NA	4.1	18	6029	9552	8409	9140	NA	NA	4940	NA	NA	7056	10020	16298
1017	1	NP_115890	acetyl-coenzyme A synthetase 2-like, mitochondrial isoform 1 precursor GN=ACSS1 [Homo sapiens]	1294	82998	15	15	13	13	689	6.67	NA	NA	NA	NA	0.306	0.2	27237113	27237113	27237113	0.09	-0.017	-0.027	ACSS1	NP_115890	NA	NA	NP_115890	NA	84532	human	refseq_acc	FALSE	NA	NA	4.78	18	61820	63000	47348	73665	NA	NA	85618	NA	NA	81270	79425	64235
2056	1	NP_061147	acetyl-coenzyme A synthetase, cytoplasmic isoform 1 GN=ACSS2 [Homo sapiens]	344	88092	7	7	6	6	701	6.02	NA	NA	NA	NA	0.121	0.077	5125329	5125329	5125329	0.126	0.018	0.015	ACSS2	NP_061147	NA	NA	NP_061147	NA	55902	human	refseq_acc	FALSE	NA	NA	4.39	18	16360	20200	15290	13360	NA	NA	20160	NA	NA	21050	19780	27552
3757	1	NP_078836	acyl-CoA synthetase short-chain family member 3, mitochondrial isoform 1 precursor GN=ACSS3 [Homo sapiens]	18	85899	1	1	1	1	686	8.84	NA	NA	NA	NA	0.027	0.015	3573193	3573193	3573193	0.28	0.173	0.179	ACSS3	NP_078836	NA	NA	NP_078836	NA	79611	human	refseq_acc	FALSE	NA	NA	4.35	18	14720	14640	12880	19700	NA	NA	20110	NA	NA	20570	23900	24970
1	1	NP_001092	actin, cytoplasmic 1 GN=ACTB [Homo sapiens]	75361	46635	341	30	42	4	375	5.29	NA	NA	NA	NA	0.81	0.779	7490128230	181490473	181490473	0.083	-0.024	-0.002	ACTB	NP_001092	NA	NA	NP_001092	NA	60	human	refseq_acc	FALSE	NA	NA	4.5	18	27572	33645	34042	38012	NA	NA	30850	NA	NA	39674	45951	31466
1	4	NP_001017992	beta-actin-like protein 2 GN=ACTBL2 [Homo sapiens]	20611	46672	3	3	3	3	376	5.39	NA	NA	NA	NA	0.136	0.279	54292554	54292554	54292554	0.112	0.005	0.035	ACTBL2	NP_001017992	NA	NA	NP_001017992	NA	345651	human	refseq_acc	FALSE	NA	NA	5.28	18	188420	201605	225015	274675	NA	NA	244925	NA	NA	265450	358425	273525
1	3	NP_005150	actin, alpha cardiac muscle 1 precursor GN=ACTC1 [Homo sapiens]	27833	46917	16	16	7	7	377	5.23	NA	NA	NA	NA	0.19	0.462	500234000	0	500234000	0.084	-0.024	-0.009	ACTC1	NP_005150	NA	NA	NP_005150	NA	70	human	refseq_acc	FALSE	NA	NA	4.99	18	167588	170105	206928	179168	NA	NA	187625	NA	NA	194262	262698	50430
1	2	NP_001186883	actin, cytoplasmic 2 GN=ACTG1 [Homo sapiens]	71561	46691	15	15	4	4	375	5.31	NA	NA	NA	NA	0.048	0.779	45637989	45637989	45637989	0.205	0.097	0.11	ACTG1	NP_001186883	NA	NA	NP_001186883	NA	71	human	refseq_acc	FALSE	NA	NA	4.19	18	15026	17792	15994	30641	NA	NA	38162	NA	NA	31088	41475	18050
838	1	NP_004292	actin-like protein 6A isoform 1 GN=ACTL6A [Homo sapiens]	1645	52985	10	10	9	9	429	5.39	NA	NA	NA	NA	0.409	0.266	18044700	9820578	18044700	0.117	0.009	0.004	ACTL6A	NP_004292	NA	NA	NP_004292	NA	86	human	refseq_acc	FALSE	NA	NA	4.65	18	47920	47655	48570	60250	NA	NA	62745	NA	NA	52710	58200	38949
21	2	NP_001123476	alpha-actinin-1 isoform a GN=ACTN1 [Homo sapiens]	18434	119191	53	53	30	30	914	5.25	NA	NA	NA	NA	0.018	0.478	220513356	199127781	220513356	NA	NA	NA	ACTN1	NP_001123476	NA	NA	NP_001123476	NA	87	human	refseq_acc	FALSE	NA	NA	NA	0	NA	NA	NA	NA	NA	NA	NA	NA	NA	NA	NA	NA
21	1	NP_004915	alpha-actinin-4 isoform 1 GN=ACTN4 [Homo sapiens]	21128	118765	129	70	63	46	911	5.27	NA	NA	NA	NA	0.534	0.626	679035690	369019473	376223843	0.113	0.005	0.004	ACTN4	NP_004915	NA	NA	NP_004915	NA	81	human	refseq_acc	FALSE	NA	NA	4.74	18	52718	53064	55736	58649	NA	NA	66232	NA	NA	60854	70038	53192
2972	1	NP_060947	actin-related protein 10 GN=ACTR10 [Homo sapiens]	82	52806	1	1	1	1	417	7.07	NA	NA	NA	NA	0.042	0.038	172474	172474	172474	-0.101	-0.166	-0.182	ACTR10	NP_060947	NA	NA	NP_060947	NA	55860	human	refseq_acc	FALSE	NA	NA	4.37	9	28530	24890	27300	27440	NA	NA	19670	NA	NA	22060	32650	NA
879	1	NP_005727	alpha-centractin GN=ACTR1A [Homo sapiens]	1558	48201	11	5	10	5	376	6.19	NA	NA	NA	NA	0.429	0.33	61137446	12011980	12011980	0.095	-0.013	-0.025	ACTR1A	NP_005727	NA	NA	NP_005727	NA	10121	human	refseq_acc	FALSE	NA	NA	4.26	18	12336	14378	13313	17614	NA	NA	20500	NA	NA	15168	14845	26064
879	2	NP_005726	beta-centractin GN=ACTR1B [Homo sapiens]	927	47881	2	2	2	2	376	5.98	NA	NA	NA	NA	0.1	0.184	2864322	2864322	2864322	0.044	-0.064	-0.061	ACTR1B	NP_005726	NA	NA	NP_005726	NA	10120	human	refseq_acc	FALSE	NA	NA	4.13	18	10984	11701	10838	14536	NA	NA	13070	NA	NA	14460	12730	16018
169	1	NP_005713	actin-related protein 2 isoform b GN=ACTR2 [Homo sapiens]	6073	50976	31	31	18	18	394	6.3	NA	NA	NA	NA	0.733	0.437	261791126	261791126	261791126	0.124	0.016	0.019	ACTR2	NP_005713	NA	NA	NP_005713	NA	10097	human	refseq_acc	FALSE	NA	NA	4.85	18	59155	61855	60625	61799	NA	NA	78618	NA	NA	64678	74181	91925
94	1	NP_005712	actin-related protein 3 isoform 1 GN=ACTR3 [Homo sapiens]	8991	53297	45	45	24	24	418	5.61	NA	NA	NA	NA	0.609	0.538	223682339	219239788	223682339	0.131	0.023	0.027	ACTR3	NP_005712	NA	NA	NP_005712	NA	10096	human	refseq_acc	FALSE	NA	NA	4.75	18	52834	54376	64080	60565	NA	NA	62067	NA	NA	56108	66816	59364
2753	1	NP_000657	aminoacylase-1 isoform a GN=ACY1 [Homo sapiens]	116	49751	2	2	2	2	408	5.77	NA	NA	NA	NA	0.083	0.044	2867411	0	2867411	-0.022	-0.13	-0.138	ACY1	NP_000657	NA	NA	NP_000657	NA	95	human	refseq_acc	FALSE	NA	NA	4.57	18	47100	51130	42290	47110	NA	NA	58730	NA	NA	67370	45790	54275
2730	1	NP_542389	N-acyl-aromatic-L-amino acid amidohydrolase (carboxylate-forming) GN=ACY3 [Homo sapiens]	123	36879	1	1	1	1	319	5.56	NA	NA	NA	NA	0.05	0.06	1713071	1713071	1713071	0.016	-0.092	-0.131	ACY3	NP_542389	NA	NA	NP_542389	NA	91703	human	refseq_acc	FALSE	NA	NA	3.76	18	5446	5097	5172	4900	NA	NA	9957	NA	NA	5748	3894	7207
3718	1	NP_001098	acylphosphatase-1 isoform a GN=ACYP1 [Homo sapiens]	19	13775	1	1	1	1	99	9.3	NA	NA	NA	NA	0.111	0.091	147604	147604	147604	0.132	-0.022	-0.007	ACYP1	NP_001098	NA	NA	NP_001098	NA	97	human	refseq_acc	FALSE	NA	NA	3.6	5	NA	NA	NA	NA	NA	NA	NA	NA	NA	NA	NA	NA
3445	1	NP_612457	acylphosphatase-2 isoform 3 GN=ACYP2 [Homo sapiens]	33	13481	1	1	1	1	99	9.52	NA	NA	NA	NA	0.1	0.101	569169	569169	569169	0.165	-0.015	-0.037	ACYP2	NP_612457	NA	NA	NP_612457	NA	98	human	refseq_acc	FALSE	NA	NA	4.72	9	43290	49170	42220	47230	NA	NA	68580	NA	NA	63590	57080	59040
418	1	NP_000013	adenosine deaminase isoform 1 GN=ADA [Homo sapiens]	3215	46753	21	21	15	15	363	5.63	NA	NA	NA	NA	0.385	0.372	51070266	51070266	51070266	0.103	-0.005	0.015	ADA	NP_000013	NA	NA	NP_000013	NA	100	human	refseq_acc	FALSE	NA	NA	4.8	18	52295	51792	61500	50709	NA	NA	54412	NA	NA	51420	82389	60320
1381	1	NP_001269154	adenosine deaminase 2 isoform a precursor GN=ADA2 [Homo sapiens]	773	66743	10	10	9	9	511	7.75	NA	NA	NA	NA	0.226	0.155	23885984	23885984	23885984	0.187	0.079	0.064	ADA2	NP_001269154	NA	NA	NP_001269154	NA	51816	human	refseq_acc	FALSE	NA	NA	4.89	18	70350	76400	82620	76100	NA	NA	78780	NA	NA	83875	103700	90110
1693	1	NP_001101	disintegrin and metalloproteinase domain-containing protein 10 isoform 1 preproprotein GN=ADAM10 [Homo sapiens]	544	97599	8	8	6	6	748	8.04	NA	NA	NA	NA	0.093	0.096	6780311	6780311	6780311	0.165	0.057	0.05	ADAM10	NP_001101	NA	NA	NP_001101	NA	102	human	refseq_acc	FALSE	NA	NA	4.77	18	63405	70275	78710	79435	NA	NA	90595	NA	NA	66945	80070	56365
2791	1	NP_001100	disintegrin and metalloproteinase domain-containing protein 8 isoform 1 precursor GN=ADAM8 [Homo sapiens]	112	96952	1	1	1	1	824	7.63	NA	NA	NA	NA	0.026	0.019	1779595	1779595	1779595	-0.052	-0.16	-0.13	ADAM8	NP_001100	NA	NA	NP_001100	NA	101	human	refseq_acc	FALSE	NA	NA	4.33	18	20710	19145	18265	26685	NA	NA	18815	NA	NA	25785	21460	23095
2677	1	NP_006860	arf-GAP with dual PH domain-containing protein 1 isoform 1 GN=ADAP1 [Homo sapiens]	134	49927	2	2	2	2	374	9.1	NA	NA	NA	NA	0.095	0.051	2247983	2247983	2247983	0.043	-0.064	-0.063	ADAP1	NP_006860	NA	NA	NP_006860	NA	11033	human	refseq_acc	FALSE	NA	NA	4.68	18	55890	60830	52355	67975	NA	NA	62360	NA	NA	62485	65665	48605
419	1	NP_001020278	double-stranded RNA-specific adenosine deaminase isoform d GN=ADAR [Homo sapiens]	3214	122362	24	24	17	17	931	8.89	NA	NA	NA	NA	0.263	0.226	52979402	52979402	52979402	0.136	0.028	0.025	ADAR	NP_001020278	NA	NA	NP_001020278	NA	103	human	refseq_acc	FALSE	NA	NA	4.48	18	23508	25247	27328	29174	NA	NA	31985	NA	NA	28799	32445	28156
2443	1	NP_056085	adenylate cyclase type 6 GN=ADCY6 [Homo sapiens]	206	142382	4	4	1	1	1168	8.56	NA	NA	NA	NA	0.019	0.006	310996336	310996336	310996336	-1.368	-1.476	-1.27	ADCY6	NP_056085	NA	NA	NP_056085	NA	112	human	refseq_acc	FALSE	NA	NA	5.68	18	1004600	929875	798900	1005675	NA	NA	74995	NA	NA	829950	739050	717750
1280	1	NP_001110	alpha-adducin isoform a GN=ADD1 [Homo sapiens]	893	93450	9	9	7	7	737	5.6	NA	NA	NA	NA	0.133	0.117	12701516	12701516	12701516	0.16	0.053	0.048	ADD1	NP_001110	NA	NA	NP_001110	NA	118	human	refseq_acc	FALSE	NA	NA	4.56	18	25820	23660	27718	28412	NA	NA	35058	NA	NA	31700	36095	41868
1403	1	NP_001307520	gamma-adducin isoform a GN=ADD3 [Homo sapiens]	758	91364	6	6	6	6	706	5.92	NA	NA	NA	NA	0.152	0.108	17264485	17264485	17264485	0.122	0.015	0.008	ADD3	NP_001307520	NA	NA	NP_001307520	NA	120	human	refseq_acc	FALSE	NA	NA	4.76	18	84085	91815	99325	83410	NA	NA	90090	NA	NA	91155	90515	65398
2771	1	NP_038475	adhesion G protein-coupled receptor E2 isoform a precursor GN=ADGRE2 [Homo sapiens]	114	100369	2	2	2	2	823	6.47	NA	NA	NA	NA	0.065	0.039	1645199	1645199	1645199	-0.17	-0.278	-0.278	ADGRE2	NP_038475	NA	NA	NP_038475	NA	30817	human	refseq_acc	FALSE	NA	NA	3.83	18	16990	11504	10172	13684	NA	NA	19850	NA	NA	13508	12722	4921
2900	1	NP_115960	adhesion G protein-coupled receptor E3 isoform 1 precursor GN=ADGRE3 [Homo sapiens]	93	82649	1	1	1	1	652	8.41	NA	NA	NA	NA	0.038	0.015	635560	635560	635560	-0.521	-0.701	-0.579	ADGRE3	NP_115960	NA	NA	NP_115960	NA	84658	human	refseq_acc	FALSE	NA	NA	4.32	10	20695	25578	17442	30838	NA	NA	11232	NA	NA	24432	21288	NA
691	1	NP_001775	CD97 antigen isoform 2 preproprotein GN=ADGRE5 [Homo sapiens]	2024	91133	14	14	9	9	742	6.72	NA	NA	NA	NA	0.226	0.143	25891139	25891139	25891139	0.139	0.031	0.035	ADGRE5	NP_001775	NA	NA	NP_001775	NA	976	human	refseq_acc	FALSE	NA	NA	4.2	18	8662	9104	10620	11496	NA	NA	14704	NA	NA	13296	14281	13338
291	1	NP_000662	alcohol dehydrogenase class-3 GN=ADH5 [Homo sapiens]	4126	48116	25	25	14	14	374	7.45	NA	NA	NA	NA	0.429	0.313	162300369	162300369	162300369	0.196	0.089	0.097	ADH5	NP_000662	NA	NA	NP_000662	NA	128	human	refseq_acc	FALSE	NA	NA	4.85	18	55968	59455	60080	71035	NA	NA	83360	NA	NA	81440	105390	75479
3313	1	NP_060739	1,2-dihydroxy-3-keto-5-methylthiopentene dioxygenase isoform 1 GN=ADI1 [Homo sapiens]	43	24521	3	3	3	3	179	5.43	NA	NA	NA	NA	0.083	0.291	789859	789859	789859	0.15	0.061	0.067	ADI1	NP_060739	NA	NA	NP_060739	NA	55256	human	refseq_acc	FALSE	NA	NA	4.2	13	10584	11405	11110	11650	NA	NA	12585	NA	NA	14530	12995	13930
535	1	NP_001114	adenosine kinase isoform a GN=ADK [Homo sapiens]	2601	46182	15	15	13	13	345	6.23	NA	NA	NA	NA	0.45	0.501	35733437	35733437	35733437	0.228	0.12	0.091	ADK	NP_001114	NA	NA	NP_001114	NA	132	human	refseq_acc	FALSE	NA	NA	4.59	18	30688	34400	27992	41655	NA	NA	55051	NA	NA	38585	50895	53416
1666	1	NP_001269460	activity-dependent neuroprotector homeobox protein GN=ADNP [Homo sapiens]	557	147770	11	11	10	10	1102	6.97	NA	NA	NA	NA	0.154	0.113	8093215	8093215	8093215	0.043	-0.064	-0.067	ADNP	NP_001269460	NA	NA	NP_001269460	NA	23394	human	refseq_acc	FALSE	NA	NA	4.6	18	40802	41442	40988	40438	NA	NA	39090	NA	NA	39075	42835	64980
1030	1	NP_112574	ADP-dependent glucokinase precursor GN=ADPGK [Homo sapiens]	1267	57706	6	6	5	5	496	5.77	NA	NA	NA	NA	0.19	0.143	13498746	13498746	13498746	0.077	-0.031	-0.031	ADPGK	NP_112574	NA	NA	NP_112574	NA	83440	human	refseq_acc	FALSE	NA	NA	4.03	18	17350	12930	18190	17110	NA	NA	14090	NA	NA	15690	15390	8224
2432	1	NP_001116	ADP-ribosylarginine hydrolase isoform 1 GN=ADPRH [Homo sapiens]	209	44064	3	3	2	2	357	6.05	NA	NA	NA	NA	0.1	0.078	1983217	1983217	1983217	0.222	0.114	0.116	ADPRH	NP_001116	NA	NA	NP_001116	NA	141	human	refseq_acc	FALSE	NA	NA	4.7	18	52525	54375	68965	55945	NA	NA	53505	NA	NA	59795	76900	38335
2646	1	NP_060295	poly(ADP-ribose) glycohydrolase ARH3 GN=ADPRHL2 [Homo sapiens]	145	42243	2	2	2	2	363	4.95	NA	NA	NA	NA	0.111	0.085	2156591	2156591	2156591	0.151	0.061	0.058	ADPRHL2	NP_060295	NA	NA	NP_060295	NA	54936	human	refseq_acc	FALSE	NA	NA	4.61	13	35432	38270	45415	37940	NA	NA	39209	NA	NA	38715	34154	54000
2384	1	NP_008933	proteasomal ubiquitin receptor ADRM1 isoform 1 GN=ADRM1 [Homo sapiens]	224	46995	4	4	4	4	407	4.96	NA	NA	NA	NA	0.067	0.113	2780675	2780675	2780675	0.182	0.074	0.067	ADRM1	NP_008933	NA	NA	NP_008933	NA	11047	human	refseq_acc	FALSE	NA	NA	4.33	18	8810	8478	10516	10745	NA	NA	13783	NA	NA	9486	8661	24295
1832	1	NP_000017	adenylosuccinate lyase isoform a GN=ADSL [Homo sapiens]	468	61783	5	5	5	5	484	6.69	NA	NA	NA	NA	0.192	0.132	9974316	9974316	9974316	0.143	0.035	0.037	ADSL	NP_000017	NA	NA	NP_000017	NA	158	human	refseq_acc	FALSE	NA	NA	4.7	18	34770	43715	43395	47670	NA	NA	52340	NA	NA	52525	62290	47905
330	1	NP_001117	adenylosuccinate synthetase isozyme 2 GN=ADSS [Homo sapiens]	3832	57340	20	20	13	13	456	6.13	NA	NA	NA	NA	0.522	0.373	45517786	45192206	45517786	0.16	0.052	0.067	ADSS2	NP_001117	NA	NA	NP_001117	NA	159	human	refseq_acc	FALSE	NA	NA	4.53	18	24740	26264	30938	28478	NA	NA	32462	NA	NA	30528	37478	38175
1130	1	NP_006787	AFG3-like protein 2 GN=AFG3L2 [Homo sapiens]	1084	103422	9	9	9	9	797	8.81	NA	NA	NA	NA	0.149	0.154	30968176	27951102	30968176	0.026	-0.082	-0.047	AFG3L2	NP_006787	NA	NA	NP_006787	NA	10939	human	refseq_acc	FALSE	NA	NA	4.68	18	55895	58150	64915	57750	NA	NA	49205	NA	NA	67090	69415	28200
3365	1	NP_060127	aftiphilin isoform b GN=AFTPH [Homo sapiens]	38	112111	1	1	1	1	909	4.42	NA	NA	NA	NA	0.022	0.011	413946	413946	413946	0.016	-0.135	-0.137	AFTPH	NP_060127	NA	NA	NP_060127	NA	54812	human	refseq_acc	FALSE	NA	NA	4.68	9	NA	NA	NA	NA	NA	NA	NA	NA	NA	NA	NA	51710
1255	1	NP_004495	arf-GAP domain and FG repeat-containing protein 1 isoform 2 GN=AGFG1 [Homo sapiens]	931	64697	8	8	7	7	562	8.82	NA	NA	NA	NA	0.143	0.132	10931861	10931861	10931861	0.098	-0.01	-0.008	AGFG1	NP_004495	NA	NA	NP_004495	NA	3267	human	refseq_acc	FALSE	NA	NA	4.26	18	20235	19212	21660	21640	NA	NA	20674	NA	NA	25665	27929	21490
1270	1	NP_060708	acylglycerol kinase, mitochondrial precursor GN=AGK [Homo sapiens]	906	54668	5	5	4	4	422	8.31	NA	NA	NA	NA	0.167	0.102	16279876	16279876	16279876	0.096	-0.012	-0.021	AGK	NP_060708	NA	NA	NP_060708	NA	55750	human	refseq_acc	FALSE	NA	NA	4.79	18	27501	29560	25697	32030	NA	NA	37250	NA	NA	36100	34012	86530
1697	1	NP_000019	glycogen debranching enzyme isoform 1 GN=AGL [Homo sapiens]	540	196068	3	3	3	3	1532	6.31	NA	NA	NA	NA	0.032	0.019	9115218	9115218	9115218	0.08	-0.028	-0.016	AGL	NP_000019	NA	NA	NP_000019	NA	178	human	refseq_acc	FALSE	NA	NA	4.63	18	33000	34420	35150	42140	NA	NA	34160	NA	NA	41920	55055	57420
1573	1	NP_036331	protein argonaute-1 isoform 1 GN=AGO1 [Homo sapiens]	624	111126	5	1	5	1	857	9.27	NA	NA	NA	NA	0.102	0.075	5838831	3362251	3362251	0.123	0.016	0.004	AGO1	NP_036331	NA	NA	NP_036331	NA	26523	human	refseq_acc	FALSE	NA	NA	4.38	18	22945	21515	21985	22490	NA	NA	33475	NA	NA	27780	30755	21076
1573	2	NP_036286	protein argonaute-2 isoform 1 GN=AGO2 [Homo sapiens]	207	110775	1	1	1	1	859	9.32	NA	NA	NA	NA	0.019	0.07	0	0	0	NA	NA	NA	AGO2	NP_036286	NA	NA	NP_036286	NA	27161	human	refseq_acc	FALSE	NA	NA	NA	0	NA	NA	NA	NA	NA	NA	NA	NA	NA	NA	NA	NA
1283	1	NP_060831	1-acyl-sn-glycerol-3-phosphate acyltransferase epsilon GN=AGPAT5 [Homo sapiens]	889	48574	9	9	8	8	364	9.18	NA	NA	NA	NA	0.35	0.277	17295014	17295014	17295014	0.078	-0.03	0.002	AGPAT5	NP_060831	NA	NA	NP_060831	NA	55326	human	refseq_acc	FALSE	NA	NA	4.24	18	19990	17040	20030	25030	NA	NA	23540	NA	NA	24490	22620	19410
325	1	NP_003650	alkyldihydroxyacetonephosphate synthase, peroxisomal precursor GN=AGPS [Homo sapiens]	3860	82831	15	15	12	12	658	6.99	NA	NA	NA	NA	0.194	0.191	41081734	41081734	41081734	0.096	-0.011	-0.005	AGPS	NP_003650	NA	NA	NP_003650	NA	8540	human	refseq_acc	FALSE	NA	NA	4.64	18	40225	39650	43235	53775	NA	NA	48302	NA	NA	54550	51555	48521
2882	1	NP_056054	cytosolic carboxypeptidase 1 isoform b GN=AGTPBP1 [Homo sapiens]	96	152966	2	2	2	2	1186	5.62	NA	NA	NA	NA	0.031	0.022	2393153	2393153	2393153	0.124	0.016	0.036	AGTPBP1	NP_056054	NA	NA	NP_056054	NA	23287	human	refseq_acc	FALSE	NA	NA	4.48	18	4570	7402	6884	9181	NA	NA	5423	NA	NA	8829	9840	47480
2275	1	NP_065083	type-1 angiotensin II receptor-associated protein isoform a GN=AGTRAP [Homo sapiens]	258	18266	1	1	1	1	159	5.71	NA	NA	NA	NA	0.111	0.138	2005260	2005260	2005260	0.119	0.029	0.024	AGTRAP	NP_065083	NA	NA	NP_065083	NA	57085	human	refseq_acc	FALSE	NA	NA	4.32	13	18795	19120	21235	21130	NA	NA	25880	NA	NA	26415	25935	23400
2938	1	NP_056261	protein ELYS isoform 1 GN=AHCTF1 [Homo sapiens]	86	289616	5	5	5	5	2275	6.23	NA	NA	NA	NA	0.043	0.029	2435039	2435039	2435039	-0.033	-0.141	-0.153	AHCTF1	NP_056261	NA	NA	NP_056261	NA	25909	human	refseq_acc	FALSE	NA	NA	4.66	18	77620	77440	65590	82470	NA	NA	76450	NA	NA	77180	83110	44655
326	1	NP_000678	adenosylhomocysteinase isoform 1 GN=AHCY [Homo sapiens]	3854	55130	26	26	15	15	432	5.92	NA	NA	NA	NA	0.478	0.375	137340069	137340069	137340069	0.156	0.048	0.036	AHCY	NP_000678	NA	NA	NP_000678	NA	191	human	refseq_acc	FALSE	NA	NA	4.65	18	38292	40032	37005	38632	NA	NA	56366	NA	NA	39218	42933	48140
1829	1	NP_006612	S-adenosylhomocysteine hydrolase-like protein 1 isoform a GN=AHCYL1 [Homo sapiens]	470	68934	7	7	5	5	530	6.49	NA	NA	NA	NA	0.179	0.109	4913577	4042864	4913577	0.156	0.048	0.028	AHCYL1	NP_006612	NA	NA	NP_006612	NA	10768	human	refseq_acc	FALSE	NA	NA	4.57	18	31278	35275	28015	30412	NA	NA	69020	NA	NA	35110	32608	22052
5	1	NP_001333374	neuroblast differentiation-associated protein AHNAK isoform 1 GN=AHNAK [Homo sapiens]	34012	818959	226	226	160	160	5890	5.8	NA	NA	NA	NA	0.33	0.356	1195842034	1195842034	1195842034	0.127	0.019	0	AHNAK	NP_001333374	NA	NA	NP_001333374	NA	79026	human	refseq_acc	FALSE	NA	NA	4.68	18	38970	41640	40196	41418	NA	NA	54126	NA	NA	42164	48486	49918
424	1	NP_036243	activator of 90 kDa heat shock protein ATPase homolog 1 isoform 1 GN=AHSA1 [Homo sapiens]	3188	44838	21	21	16	16	338	5.41	NA	NA	NA	NA	0.7	0.541	49237967	49237967	49237967	0.188	0.08	0.054	AHSA1	NP_036243	NA	NA	NP_036243	NA	10598	human	refseq_acc	FALSE	NA	NA	4.77	18	48500	49280	56910	49668	NA	NA	88451	NA	NA	47918	62868	56868
976	1	NP_001614	allograft inflammatory factor 1 isoform 3 GN=AIF1 [Homo sapiens]	1359	21276	11	11	6	6	147	5.97	NA	NA	NA	NA	0.667	0.388	24201260	24201260	24201260	0.154	0.046	0.05	AIF1	NP_001614	NA	NA	NP_001614	NA	199	human	refseq_acc	FALSE	NA	NA	4.76	18	58735	62149	65982	75390	NA	NA	79546	NA	NA	64679	75191	51438
262	1	NP_004199	apoptosis-inducing factor 1, mitochondrial isoform AIF precursor GN=AIFM1 [Homo sapiens]	4495	76769	21	21	17	17	613	9.04	NA	NA	NA	NA	0.424	0.339	67662039	67662039	67662039	0.106	-0.001	-0.007	AIFM1	NP_004199	NA	NA	NP_004199	NA	9131	human	refseq_acc	FALSE	NA	NA	4.53	18	22130	25910	19452	28768	NA	NA	32782	NA	NA	34358	31700	38710
1511	1	NP_001135887	aminoacyl tRNA synthase complex-interacting multifunctional protein 1 isoform a precursor GN=AIMP1 [Homo sapiens]	665	43324	11	11	10	10	312	8.61	NA	NA	NA	NA	0.316	0.353	20591987	20591987	20591987	0.082	-0.025	-0.019	AIMP1	NP_001135887	NA	NA	NP_001135887	NA	9255	human	refseq_acc	FALSE	NA	NA	4.61	18	35335	33960	33450	37660	NA	NA	40340	NA	NA	43074	43425	40360
2641	1	NP_006294	aminoacyl tRNA synthase complex-interacting multifunctional protein 2 isoform a GN=AIMP2 [Homo sapiens]	147	40481	3	3	3	3	320	8.45	NA	NA	NA	NA	0.105	0.069	6925997	6925997	6925997	0.062	-0.046	-0.049	AIMP2	NP_006294	NA	NA	NP_006294	NA	7965	human	refseq_acc	FALSE	NA	NA	5.04	18	115465	116312	116895	111350	NA	NA	106590	NA	NA	115925	133950	118000
1050	1	NP_003968	AH receptor-interacting protein isoform 1 GN=AIP [Homo sapiens]	1217	43825	8	8	5	5	330	5.98	NA	NA	NA	NA	0.294	0.188	12571323	12571323	12571323	0.125	0.017	0.015	AIP	NP_003968	NA	NA	NP_003968	NA	9049	human	refseq_acc	FALSE	NA	NA	4.55	18	25808	27642	29391	34112	NA	NA	38385	NA	NA	40270	45218	32934
63	2	NP_001616	adenylate kinase 2, mitochondrial isoform a GN=AK2 [Homo sapiens]	6378	31272	41	41	20	20	239	7.67	NA	NA	NA	NA	0.067	0.674	261325956	261325956	261325956	NA	NA	NA	AK2	NP_001616	NA	NA	NP_001616	NA	204	human	refseq_acc	FALSE	NA	NA	NA	0	NA	NA	NA	NA	NA	NA	NA	NA	NA	NA	NA	NA
1195	1	NP_057366	GTP:AMP phosphotransferase AK3, mitochondrial isoform a GN=AK3 [Homo sapiens]	1004	29445	6	6	5	5	227	9.15	NA	NA	NA	NA	0.235	0.264	14622496	14622496	14622496	0.064	-0.044	-0.041	AK3	NP_057366	NA	NA	NP_057366	NA	50808	human	refseq_acc	FALSE	NA	NA	4.67	18	59462	63680	66320	65856	NA	NA	66618	NA	NA	70788	81110	65260
2086	1	NP_036225	adenylate kinase isoenzyme 5 isoform 2 GN=AK5 [Homo sapiens]	333	69326	8	8	5	5	536	4.97	NA	NA	NA	NA	0.111	0.116	8537786	5197410	8537786	0.135	0.027	0.073	AK5	NP_036225	NA	NA	NP_036225	NA	26289	human	refseq_acc	FALSE	NA	NA	4.7	18	28310	26440	38280	33410	NA	NA	26650	NA	NA	32785	42385	57350
3375	1	NP_057367	adenylate kinase isoenzyme 6 isoform b GN=AK6 [Homo sapiens]	38	22741	1	1	1	1	172	4.47	NA	NA	NA	NA	0.083	0.093	123594	123594	123594	0.196	0.042	-0.047	AK6	NP_057367	NA	NA	NP_057367	NA	102157402	human	refseq_acc	FALSE	NA	NA	3.72	5	NA	NA	NA	NA	NA	NA	NA	NA	NA	NA	NA	NA
2478	1	NP_006729	A-kinase anchor protein 13 isoform 1 GN=AKAP13 [Homo sapiens]	195	354732	6	6	6	6	2817	5.08	NA	NA	NA	NA	0.015	0.029	3091963	3091963	3091963	0.091	-0.016	-0.013	AKAP13	NP_006729	NA	NA	NP_006729	NA	11214	human	refseq_acc	FALSE	NA	NA	4.68	18	28420	30530	37520	30480	NA	NA	31950	NA	NA	29300	40780	52048
2989	1	NP_005079	A-kinase anchor protein 17A isoform 1 GN=AKAP17A [Homo sapiens]	79	96209	2	2	2	2	695	9.76	NA	NA	NA	NA	0.029	0.024	2139362	2139362	2139362	-0.048	-0.138	-0.149	AKAP17A	NP_005079	NA	NA	NP_005079	NA	8227	human	refseq_acc	FALSE	NA	NA	4.82	13	8209	7484	4058	7075	NA	NA	9332	NA	NA	12934	10334	30590
1221	1	NP_005849	A-kinase anchor protein 8 GN=AKAP8 [Homo sapiens]	971	85569	6	6	5	5	692	5.03	NA	NA	NA	NA	0.094	0.071	7729713	7729713	7729713	0.066	-0.042	-0.023	AKAP8	NP_005849	NA	NA	NP_005849	NA	10270	human	refseq_acc	FALSE	NA	NA	4.5	18	23960	26150	25291	34620	NA	NA	25089	NA	NA	27385	30346	36267
1801	1	NP_055186	A-kinase anchor protein 8-like isoform 1 GN=AKAP8L [Homo sapiens]	486	81447	5	5	5	5	646	4.94	NA	NA	NA	NA	0.172	0.088	6045956	6045956	6045956	-0.008	-0.116	-0.135	AKAP8L	NP_055186	NA	NA	NP_055186	NA	26993	human	refseq_acc	FALSE	NA	NA	4.58	18	34340	36880	29420	37570	NA	NA	44090	NA	NA	39590	39245	39820
3307	1	NP_005742	A-kinase anchor protein 9 isoform 2 GN=AKAP9 [Homo sapiens]	44	532675	1	1	1	1	3907	4.95	NA	NA	NA	NA	0.004	0.002	111538	111538	111538	0.371	0.167	0.151	AKAP9	NP_005742	NA	NA	NP_005742	NA	10142	human	refseq_acc	FALSE	NA	NA	4.06	5	10300	10900	10770	10950	NA	NA	15480	NA	NA	15340	17320	NA
299	1	NP_001189342	alcohol dehydrogenase [NADP(+)] GN=AKR1A1 [Homo sapiens]	4054	41704	23	23	14	14	325	6.32	NA	NA	NA	NA	0.435	0.486	97904231	97904231	97904231	0.182	0.074	0.066	AKR1A1	NP_001189342	NA	NA	NP_001189342	NA	10327	human	refseq_acc	FALSE	NA	NA	4.82	18	35965	37515	40635	51790	NA	NA	70355	NA	NA	55890	63350	86760
299	2	NP_001619	aldose reductase isoform 1 GN=AKR1B1 [Homo sapiens]	1077	42188	14	14	11	11	316	6.51	NA	NA	NA	NA	0.316	0.38	57689171	57689171	57689171	0.226	0.119	0.072	AKR1B1	NP_001619	NA	NA	NP_001619	NA	231	human	refseq_acc	FALSE	NA	NA	4.83	18	30555	32355	34305	31905	NA	NA	55538	NA	NA	29860	41965	128585
1071	2	NP_001344	aldo-keto reductase family 1 member C1 GN=AKR1C1 [Homo sapiens]	556	43409	2	2	2	2	323	8.02	NA	NA	NA	NA	0.053	0.115	2448368	0	2448368	0.24	0.133	0.172	AKR1C1	NP_001344	NA	NA	NP_001344	NA	1645	human	refseq_acc	FALSE	NA	NA	4.4	18	20585	21225	39145	23635	NA	NA	48095	NA	NA	24545	29035	17619
1071	1	NP_003730	aldo-keto reductase family 1 member C3 isoform 1 GN=AKR1C3 [Homo sapiens]	1170	43416	9	6	8	6	323	8.06	NA	NA	NA	NA	0.25	0.334	27606057	7996134	7996134	0.143	0.035	0.019	AKR1C3	NP_003730	NA	NA	NP_003730	NA	8644	human	refseq_acc	FALSE	NA	NA	4.31	18	12662	14387	14624	14378	NA	NA	25692	NA	NA	17445	21782	21442
572	1	NP_003680	aflatoxin B1 aldehyde reductase member 2 isoform 1 GN=AKR7A2 [Homo sapiens]	2419	43228	11	11	6	6	359	6.7	NA	NA	NA	NA	0.353	0.209	54256777	27810817	54256777	0.244	0.137	0.112	AKR7A2	NP_003680	NA	NA	NP_003680	NA	8574	human	refseq_acc	FALSE	NA	NA	4.78	18	47576	49078	46906	46614	NA	NA	79321	NA	NA	50643	59389	49978
2512	1	NP_001014431	RAC-alpha serine/threonine-protein kinase GN=AKT1 [Homo sapiens]	182	64529	5	5	4	4	480	5.75	NA	NA	NA	NA	0.1	0.104	5593610	1593112	5593610	0.21	0.103	0.122	AKT1	NP_001014431	NA	NA	NP_001014431	NA	207	human	refseq_acc	TRUE	AGC	5	4.48	18	12990	13900	15730	19350	NA	NA	17470	NA	NA	18000	20270	25518
1839	1	NP_000022	delta-aminolevulinic acid dehydratase isoform b GN=ALAD [Homo sapiens]	465	39707	5	5	4	4	330	6.32	NA	NA	NA	NA	0.158	0.118	10858509	10858509	10858509	0.104	-0.003	-0.006	ALAD	NP_000022	NA	NA	NP_000022	NA	210	human	refseq_acc	FALSE	NA	NA	4.79	18	37348	40578	35930	45775	NA	NA	50738	NA	NA	51158	48088	71280
1378	1	NP_699160	aldehyde dehydrogenase family 16 member A1 isoform 1 GN=ALDH16A1 [Homo sapiens]	777	89308	6	6	5	5	802	6.35	NA	NA	NA	NA	0.156	0.09	6545541	6545541	6545541	0.107	0	-0.002	ALDH16A1	NP_699160	NA	NA	NP_699160	NA	126133	human	refseq_acc	FALSE	NA	NA	4.49	18	14410	14820	15710	18320	NA	NA	17340	NA	NA	21530	22900	19765
1746	1	NP_001017423	delta-1-pyrroline-5-carboxylate synthase isoform 2 GN=ALDH18A1 [Homo sapiens]	511	96713	4	4	4	4	793	6.66	NA	NA	NA	NA	0.083	0.069	6406676	6406676	6406676	0.111	0.003	-0.002	ALDH18A1	NP_001017423	NA	NA	NP_001017423	NA	5832	human	refseq_acc	FALSE	NA	NA	4.5	18	29325	28940	28238	39165	NA	NA	35285	NA	NA	31672	29815	32402
2684	1	NP_000680	retinal dehydrogenase 1 GN=ALDH1A1 [Homo sapiens]	133	64392	2	2	2	2	501	6.3	NA	NA	NA	NA	0.071	0.058	2846550	2846550	2846550	0.368	0.196	0.089	ALDH1A1	NP_000680	NA	NA	NP_000680	NA	216	human	refseq_acc	FALSE	NA	NA	4.58	14	31070	32590	25880	26690	NA	NA	84470	NA	NA	36470	25940	36070
1778	1	NP_000683	aldehyde dehydrogenase X, mitochondrial precursor GN=ALDH1B1 [Homo sapiens]	498	65003	7	7	6	6	517	6.55	NA	NA	NA	NA	0.231	0.151	7745088	6382893	7745088	0.296	0.188	0.154	ALDH1B1	NP_000683	NA	NA	NP_000683	NA	219	human	refseq_acc	FALSE	NA	NA	4.43	18	21829	25300	23394	24290	NA	NA	40028	NA	NA	24863	32349	23093
621	1	NP_000681	aldehyde dehydrogenase, mitochondrial isoform 1 precursor GN=ALDH2 [Homo sapiens]	2232	63734	17	17	14	14	517	6.63	NA	NA	NA	NA	0.519	0.352	59598509	45196966	59598509	0.128	0.021	0.016	ALDH2	NP_000681	NA	NA	NP_000681	NA	217	human	refseq_acc	FALSE	NA	NA	4.67	18	39412	36558	38665	46418	NA	NA	48192	NA	NA	45105	40098	50942
1668	1	NP_000373	fatty aldehyde dehydrogenase isoform 2 GN=ALDH3A2 [Homo sapiens]	556	63748	5	5	5	5	485	7.98	NA	NA	NA	NA	0.16	0.144	6234249	6234249	6234249	0.23	0.122	0.104	ALDH3A2	NP_000373	NA	NA	NP_000373	NA	224	human	refseq_acc	FALSE	NA	NA	4.29	18	18090	16430	16930	20290	NA	NA	30310	NA	NA	24330	23080	12485
1162	1	NP_003739	delta-1-pyrroline-5-carboxylate dehydrogenase, mitochondrial isoform a precursor GN=ALDH4A1 [Homo sapiens]	1043	70616	10	10	8	8	563	8.25	NA	NA	NA	NA	0.182	0.185	8725153	8725153	8725153	0.148	0.041	0.03	ALDH4A1	NP_003739	NA	NA	NP_003739	NA	8659	human	refseq_acc	FALSE	NA	NA	4.36	18	27806	31000	22842	33224	NA	NA	41312	NA	NA	35378	29036	9809
1850	1	NP_001071	succinate-semialdehyde dehydrogenase, mitochondrial isoform 2 precursor GN=ALDH5A1 [Homo sapiens]	460	64679	4	4	3	3	535	8.62	NA	NA	NA	NA	0.1	0.067	6430674	6430674	6430674	0.034	-0.073	-0.129	ALDH5A1	NP_001071	NA	NA	NP_001071	NA	7915	human	refseq_acc	FALSE	NA	NA	4.91	18	57704	63991	48475	59494	NA	NA	100895	NA	NA	68155	67099	97030
396	1	NP_005580	methylmalonate-semialdehyde dehydrogenase [acylating], mitochondrial isoform 1 precursor GN=ALDH6A1 [Homo sapiens]	3355	66280	27	27	18	18	535	8.72	NA	NA	NA	NA	0.375	0.346	98923822	98923822	98923822	-0.001	-0.108	-0.104	ALDH6A1	NP_005580	NA	NA	NP_005580	NA	4329	human	refseq_acc	FALSE	NA	NA	4.72	18	54820	60230	52568	66605	NA	NA	64832	NA	NA	70380	61920	58990
1356	1	NP_001173	alpha-aminoadipic semialdehyde dehydrogenase isoform 1 precursor GN=ALDH7A1 [Homo sapiens]	802	66124	9	9	8	8	539	8.21	NA	NA	NA	NA	0.214	0.186	14375531	14375531	14375531	0.022	-0.086	-0.062	ALDH7A1	NP_001173	NA	NA	NP_001173	NA	501	human	refseq_acc	FALSE	NA	NA	4.73	18	46912	44965	47012	65965	NA	NA	45570	NA	NA	71055	64341	63450
435	1	NP_000687	4-trimethylaminobutyraldehyde dehydrogenase GN=ALDH9A1 [Homo sapiens]	3102	63584	23	23	16	16	518	6.23	NA	NA	NA	NA	0.393	0.309	61569706	61569706	61569706	0.105	-0.002	-0.025	ALDH9A1	NP_000687	NA	NA	NP_000687	NA	223	human	refseq_acc	FALSE	NA	NA	4.6	18	36700	36390	31720	41329	NA	NA	60890	NA	NA	46560	40140	42535
78	2	NP_005156	fructose-bisphosphate aldolase C GN=ALDOC [Homo sapiens]	2318	44872	5	5	4	4	364	6.41	NA	NA	NA	NA	0.083	0.291	6842067	6842067	6842067	0.064	-0.044	-0.053	ALDOC	NP_005156	NA	NA	NP_005156	NA	230	human	refseq_acc	FALSE	NA	NA	4.41	18	25012	25802	26459	28012	NA	NA	31196	NA	NA	27228	30878	26350
3157	1	NP_149078	alpha-1,3/1,6-mannosyltransferase ALG2 GN=ALG2 [Homo sapiens]	60	53245	2	2	2	2	416	6.61	NA	NA	NA	NA	0.095	0.062	1364422	1364422	1364422	-0.027	-0.135	-0.135	ALG2	NP_149078	NA	NA	NP_149078	NA	85365	human	refseq_acc	FALSE	NA	NA	4.46	18	29360	28500	26140	28800	NA	NA	30990	NA	NA	37270	29910	41820
2123	1	NP_037470	dolichyl-phosphate beta-glucosyltransferase isoform 1 GN=ALG5 [Homo sapiens]	314	43338	4	4	3	3	324	9.34	NA	NA	NA	NA	0.125	0.123	10604224	10604224	10604224	0.078	-0.029	-0.03	ALG5	NP_037470	NA	NA	NP_037470	NA	29880	human	refseq_acc	FALSE	NA	NA	4.4	18	31605	30452	26798	38042	NA	NA	40535	NA	NA	41670	39315	22290
3415	1	NP_060228	RNA demethylase ALKBH5 GN=ALKBH5 [Homo sapiens]	35	50529	1	1	1	1	394	9.19	NA	NA	NA	NA	0.053	0.046	165404	165404	165404	-0.028	-0.18	-0.207	ALKBH5	NP_060228	NA	NA	NP_060228	NA	54890	human	refseq_acc	FALSE	NA	NA	4.39	9	NA	NA	NA	NA	NA	NA	NA	NA	NA	NA	NA	24190
158	1	NP_001131	arachidonate 15-lipoxygenase GN=ALOX15 [Homo sapiens]	6396	83060	35	35	25	25	662	6.14	NA	NA	NA	NA	0.5	0.491	187280878	187280878	187280878	-0.188	-0.295	-0.188	ALOX15	NP_001131	NA	NA	NP_001131	NA	246	human	refseq_acc	FALSE	NA	NA	4.55	18	31194	33291	48850	36124	NA	NA	11756	NA	NA	37042	60715	33524
1306	1	NP_000689	arachidonate 5-lipoxygenase isoform 1 GN=ALOX5 [Homo sapiens]	869	87612	10	10	8	8	674	5.51	NA	NA	NA	NA	0.154	0.138	17011956	17011956	17011956	0.026	-0.082	-0.06	ALOX5	NP_000689	NA	NA	NP_000689	NA	240	human	refseq_acc	FALSE	NA	NA	4.48	18	26230	27690	27386	40280	NA	NA	25647	NA	NA	41860	50992	31447
1542	1	NP_001620	arachidonate 5-lipoxygenase-activating protein isoform 1 GN=ALOX5AP [Homo sapiens]	643	19405	4	4	3	3	161	8.58	NA	NA	NA	NA	0.375	0.186	35297739	35297739	35297739	-0.053	-0.161	-0.148	ALOX5AP	NP_001620	NA	NA	NP_001620	NA	241	human	refseq_acc	FALSE	NA	NA	4.62	18	38460	36780	37815	54945	NA	NA	39940	NA	NA	50375	49195	82198
491	1	NP_005773	THO complex subunit 4 GN=ALYREF [Homo sapiens]	2805	30291	10	10	7	7	264	11.05	NA	NA	NA	NA	0.333	0.277	41754023	41754023	41754023	0.098	-0.01	-0.001	ALYREF	NP_005773	NA	NA	NP_005773	NA	10189	human	refseq_acc	FALSE	NA	NA	4.69	18	41332	40605	50565	43640	NA	NA	34700	NA	NA	47080	47650	78905
2092	1	NP_631895	AMP deaminase 2 isoform 2 GN=AMPD2 [Homo sapiens]	329	100946	6	6	6	6	798	5.86	NA	NA	NA	NA	0.095	0.078	5441450	0	5441450	0.297	0.19	0.19	AMPD2	NP_631895	NA	NA	NP_631895	NA	271	human	refseq_acc	FALSE	NA	NA	4.4	18	27155	25518	34140	27790	NA	NA	39610	NA	NA	29780	30590	17285
1069	1	NP_000471	AMP deaminase 3 isoform 1A GN=AMPD3 [Homo sapiens]	1174	102101	13	13	11	11	776	6.37	NA	NA	NA	NA	0.2	0.177	13928426	10663517	13928426	0.002	-0.106	-0.068	AMPD3	NP_000471	NA	NA	NP_000471	NA	272	human	refseq_acc	FALSE	NA	NA	4.38	18	28268	28375	34300	37618	NA	NA	23922	NA	NA	35830	36552	25400
3516	1	NP_037499	anaphase-promoting complex subunit 4 isoform 2 GN=ANAPC4 [Homo sapiens]	29	104772	1	1	1	1	808	5.36	NA	NA	NA	NA	0.025	0.014	351860	351860	351860	0.227	0.075	0.072	ANAPC4	NP_037499	NA	NA	NP_037499	NA	29945	human	refseq_acc	FALSE	NA	NA	4.56	9	NA	NA	NA	NA	NA	NA	NA	NA	NA	NA	NA	45330
3071	1	NP_000028	ankyrin-1 isoform 3 GN=ANK1 [Homo sapiens]	69	227949	2	2	2	2	1880	5.82	NA	NA	NA	NA	0.021	0.015	1318949	1318949	1318949	-0.12	-0.216	-0.263	ANK1	NP_000028	NA	NA	NP_000028	NA	286	human	refseq_acc	FALSE	NA	NA	4.1	14	8368	9470	5763	7036	NA	NA	9092	NA	NA	10278	6827	NA
2214	1	NP_060217	ankyrin repeat and KH domain-containing protein 1 isoform 1 GN=ANKHD1 [Homo sapiens]	284	299932	4	4	3	3	2542	5.46	NA	NA	NA	NA	0.028	0.02	1494849	0	1494849	0.312	0.14	0.136	ANKHD1	NP_060217	NA	NA	NP_060217	NA	54882	human	refseq_acc	FALSE	NA	NA	4.54	14	16645	18495	20485	21890	NA	NA	27955	NA	NA	21580	26480	18180
3871	1	NP_001243111	ankyrin repeat domain-containing protein 11 GN=ANKRD11 [Homo sapiens]	14	373862	1	1	1	1	2663	6.7	NA	NA	NA	NA	0.009	0.004	77235	77235	77235	0.07	-0.083	-0.081	ANKRD11	NP_001243111	NA	NA	NP_001243111	NA	29123	human	refseq_acc	FALSE	NA	NA	3.99	5	NA	NA	NA	NA	NA	NA	NA	NA	NA	NA	NA	NA
3431	1	NP_115626	ankyrin repeat domain-containing protein 20A1 GN=ANKRD20A1 [Homo sapiens]	34	116443	2	2	2	2	823	7.97	NA	NA	NA	NA	0.039	0.017	2328771	0	2328771	-0.204	-0.374	-0.414	ANKRD20A1	NP_115626	NA	NA	NP_115626	NA	84210	human	refseq_acc	FALSE	NA	NA	4.87	14	81725	76605	96820	91016	NA	NA	100932	NA	NA	70498	78760	23570
1731	1	NP_001182073	serine/threonine-protein phosphatase 6 regulatory ankyrin repeat subunit B isoform A GN=ANKRD44 [Homo sapiens]	521	121506	7	7	6	6	993	5.85	NA	NA	NA	NA	0.12	0.081	6419499	6419499	6419499	0.142	0.035	0.049	ANKRD44	NP_001182073	NA	NA	NP_001182073	NA	91526	human	refseq_acc	FALSE	NA	NA	4.66	18	40715	44390	47070	52885	NA	NA	56315	NA	NA	48390	71470	46900
401	1	NP_006296	acidic leucine-rich nuclear phosphoprotein 32 family member A GN=ANP32A [Homo sapiens]	3336	32578	19	15	10	8	249	3.99	NA	NA	NA	NA	0.5	0.39	152067388	37270061	138263459	0.046	-0.062	-0.058	ANP32A	NP_006296	NA	NA	NP_006296	NA	8125	human	refseq_acc	FALSE	NA	NA	5	18	76152	81276	88554	86924	NA	NA	96682	NA	NA	70970	98597	149898
401	2	NP_006392	acidic leucine-rich nuclear phosphoprotein 32 family member B GN=ANP32B [Homo sapiens]	3159	33066	10	10	6	6	251	3.94	NA	NA	NA	NA	0.3	0.243	112975883	112975883	112975883	0.097	-0.011	0.006	ANP32B	NP_006392	NA	NA	NP_006392	NA	10541	human	refseq_acc	FALSE	NA	NA	5.32	18	111965	117300	146425	132725	NA	NA	138425	NA	NA	125040	147838	244325
421	1	NP_112182	acidic leucine-rich nuclear phosphoprotein 32 family member E isoform 1 GN=ANP32E [Homo sapiens]	3208	34339	13	13	6	6	268	3.77	NA	NA	NA	NA	0.556	0.265	66149724	66149724	66149724	0.12	0.012	0.05	ANP32E	NP_112182	NA	NA	NP_112182	NA	81611	human	refseq_acc	FALSE	NA	NA	4.57	18	32408	32662	40190	41731	NA	NA	36065	NA	NA	44494	79289	38109
398	1	NP_001141	aminopeptidase N precursor GN=ANPEP [Homo sapiens]	3345	120412	28	28	21	21	967	5.31	NA	NA	NA	NA	0.314	0.218	97923472	97923472	97923472	-0.057	-0.164	-0.108	ANPEP	NP_001141	NA	NA	NP_001141	NA	290	human	refseq_acc	FALSE	NA	NA	4.6	18	31305	26005	32058	28832	NA	NA	19590	NA	NA	30322	35100	45938
47	1	NP_000691	annexin A1 GN=ANXA1 [Homo sapiens]	13626	46480	55	55	28	28	346	6.57	NA	NA	NA	NA	0.905	0.714	803493092	803493092	803493092	0.159	0.051	0.057	ANXA1	NP_000691	NA	NA	NP_000691	NA	301	human	refseq_acc	FALSE	NA	NA	4.95	18	73068	87205	100412	104341	NA	NA	118282	NA	NA	113710	127708	80490
359	1	NP_001148	annexin A11 isoform 1 GN=ANXA11 [Homo sapiens]	3618	60426	27	27	16	16	505	7.53	NA	NA	NA	NA	0.5	0.362	85602283	82802766	85602283	0.159	0.051	0.073	ANXA11	NP_001148	NA	NA	NP_001148	NA	311	human	refseq_acc	FALSE	NA	NA	4.74	18	37868	37448	43755	52040	NA	NA	45835	NA	NA	47910	54596	51570
92	1	NP_001002857	annexin A2 isoform 2 GN=ANXA2 [Homo sapiens]	9074	46370	49	49	28	28	339	7.57	NA	NA	NA	NA	0.75	0.608	379183289	379183289	379183289	0.15	0.042	0.067	ANXA2	NP_001002857	NA	NA	NP_001002857	NA	302	human	refseq_acc	FALSE	NA	NA	4.85	18	55542	49895	65998	65895	NA	NA	67792	NA	NA	68228	80515	71145
160	2	NP_005130	annexin A3 GN=ANXA3 [Homo sapiens]	1685	42711	14	14	13	13	323	5.63	NA	NA	NA	NA	0.478	0.421	53403792	53403792	53403792	0.236	0.128	0.074	ANXA3	NP_005130	NA	NA	NP_005130	NA	306	human	refseq_acc	FALSE	NA	NA	4.82	18	30485	30260	29115	36560	NA	NA	66540	NA	NA	37830	45850	55815
206	2	NP_001144	annexin A4 isoform a GN=ANXA4 [Homo sapiens]	4776	41561	25	25	16	16	321	5.84	NA	NA	NA	NA	0.545	0.508	114353871	114353871	114353871	0.219	0.111	0.124	ANXA4	NP_001144	NA	NA	NP_001144	NA	307	human	refseq_acc	FALSE	NA	NA	4.75	18	48014	49920	56945	55772	NA	NA	59000	NA	NA	53395	67228	57970
160	1	NP_001146	annexin A6 isoform 1 GN=ANXA6 [Homo sapiens]	6251	88313	60	60	47	47	673	5.42	NA	NA	NA	NA	0.636	0.633	432267139	432267139	432267139	0.089	-0.019	0.015	ANXA6	NP_001146	NA	NA	NP_001146	NA	309	human	refseq_acc	FALSE	NA	NA	4.81	18	56340	58902	67245	64600	NA	NA	53358	NA	NA	59605	90275	69308
328	1	NP_001147	annexin A7 isoform 1 GN=ANXA7 [Homo sapiens]	3850	54006	18	18	10	10	466	6.25	NA	NA	NA	NA	0.348	0.217	123386260	123386260	123386260	0.215	0.107	0.083	ANXA7	NP_001147	NA	NA	NP_001147	NA	310	human	refseq_acc	FALSE	NA	NA	4.81	18	45270	48858	46702	44254	NA	NA	68285	NA	NA	50337	58393	70960
1884	1	NP_001035173	annexin A8 isoform 2 GN=ANXA8 [Homo sapiens]	441	43502	6	6	3	3	327	5.56	NA	NA	NA	NA	0.158	0.095	14723799	0	14723799	0.251	0.143	0.137	ANXA8	NP_001035173	NA	NA	NP_001035173	NA	653145	human	refseq_acc	FALSE	NA	NA	4.78	18	35686	37191	39955	50014	NA	NA	78332	NA	NA	51340	57077	73320
3001	1	NP_001628	acyloxyacyl hydrolase isoform 1 preproprotein GN=AOAH [Homo sapiens]	78	75142	2	2	2	2	575	8.45	NA	NA	NA	NA	0.069	0.05	492339	492339	492339	0.102	0.013	0.027	AOAH	NP_001628	NA	NA	NP_001628	NA	313	human	refseq_acc	FALSE	NA	NA	4.64	13	17960	25980	27650	27240	NA	NA	31160	NA	NA	33880	37080	48370
193	1	NP_001118	AP-1 complex subunit beta-1 isoform a GN=AP1B1 [Homo sapiens]	5470	119890	35	16	29	14	949	4.94	NA	NA	NA	NA	0.429	0.36	133904931	41851625	41851625	0.123	0.015	0.015	AP1B1	NP_001118	NA	NA	NP_001118	NA	162	human	refseq_acc	FALSE	NA	NA	4.65	18	39190	39170	34635	40232	NA	NA	39692	NA	NA	42058	45420	33125
1288	1	NP_001119	AP-1 complex subunit gamma-1 isoform b GN=AP1G1 [Homo sapiens]	885	101773	10	10	8	8	822	6.36	NA	NA	NA	NA	0.179	0.107	53388482	53388482	53388482	0.159	0.052	0.053	AP1G1	NP_001119	NA	NA	NP_001119	NA	164	human	refseq_acc	FALSE	NA	NA	4.63	18	43785	47928	26210	43488	NA	NA	32010	NA	NA	45678	54660	57345
3193	1	NP_003908	AP-1 complex subunit gamma-like 2 isoform 1 GN=AP1G2 [Homo sapiens]	56	93417	1	1	1	1	785	6.09	NA	NA	NA	NA	0.025	0.011	1327732	1327732	1327732	0.207	0.035	0.033	AP1G2	NP_003908	NA	NA	NP_003908	NA	8906	human	refseq_acc	FALSE	NA	NA	4.39	14	32480	29210	33220	38500	NA	NA	42460	NA	NA	32160	44140	26320
845	1	NP_115882	AP-1 complex subunit mu-1 isoform 2 GN=AP1M1 [Homo sapiens]	1622	56290	15	15	10	10	423	6.82	NA	NA	NA	NA	0.346	0.286	38776765	27505197	38776765	0.124	0.017	0.014	AP1M1	NP_115882	NA	NA	NP_115882	NA	8907	human	refseq_acc	FALSE	NA	NA	4.75	18	40858	39658	39175	41980	NA	NA	44770	NA	NA	40805	49690	68760
2728	1	NP_003907	AP-1 complex subunit sigma-2 isoform 2 GN=AP1S2 [Homo sapiens]	123	22497	2	2	1	1	157	5.39	NA	NA	NA	NA	0.091	0.057	4416180	4416180	4416180	-0.186	-0.319	-0.364	AP1S2	NP_003907	NA	NA	NP_003907	NA	8905	human	refseq_acc	FALSE	NA	NA	3.24	3	NA	NA	NA	2278	NA	NA	1606	NA	NA	NA	1818	2366
352	1	NP_055018	AP-2 complex subunit alpha-1 isoform 1 GN=AP2A1 [Homo sapiens]	3690	121394	25	20	20	16	977	6.63	NA	NA	NA	NA	0.273	0.222	47056351	28439478	28439478	0.094	-0.013	-0.01	AP2A1	NP_055018	NA	NA	NP_055018	NA	160	human	refseq_acc	FALSE	NA	NA	4.32	18	13620	17280	16350	15960	NA	NA	18330	NA	NA	22130	19272	39465
352	2	NP_001229766	AP-2 complex subunit alpha-2 isoform 1 GN=AP2A2 [Homo sapiens]	2157	116853	12	12	11	11	940	6.42	NA	NA	NA	NA	0.176	0.218	20250071	20250071	20250071	0.07	-0.038	-0.045	AP2A2	NP_001229766	NA	NA	NP_001229766	NA	161	human	refseq_acc	FALSE	NA	NA	4.48	18	19455	23080	18185	23335	NA	NA	20380	NA	NA	24424	23210	32015
193	2	NP_001025177	AP-2 complex subunit beta isoform a GN=AP2B1 [Homo sapiens]	4733	120745	23	23	15	15	951	5.19	NA	NA	NA	NA	0.265	0.33	38611371	38611371	38611371	0.092	-0.016	-0.016	AP2B1	NP_001025177	NA	NA	NP_001025177	NA	163	human	refseq_acc	FALSE	NA	NA	4.62	18	27199	25515	28082	29720	NA	NA	33368	NA	NA	29442	31870	44018
944	1	NP_004059	AP-2 complex subunit mu isoform a GN=AP2M1 [Homo sapiens]	1412	58903	10	10	10	10	435	9.57	NA	NA	NA	NA	0.259	0.276	23241542	23241542	23241542	0.075	-0.032	-0.03	AP2M1	NP_004059	NA	NA	NP_004059	NA	1173	human	refseq_acc	FALSE	NA	NA	4.34	18	22300	20425	20405	19945	NA	NA	25195	NA	NA	20675	19605	22592
1828	1	NP_004060	AP-2 complex subunit sigma isoform AP17 GN=AP2S1 [Homo sapiens]	470	19469	6	6	5	5	142	5.82	NA	NA	NA	NA	0.571	0.275	13227885	13227885	13227885	0.113	0.005	-0.007	AP2S1	NP_004060	NA	NA	NP_004060	NA	1175	human	refseq_acc	FALSE	NA	NA	3.87	18	4357	3629	3196	4493	NA	NA	4964	NA	NA	4117	4938	4023
1227	1	NP_003655	AP-3 complex subunit beta-1 isoform 1 GN=AP3B1 [Homo sapiens]	965	143356	9	9	9	9	1094	5.76	NA	NA	NA	NA	0.131	0.089	16420705	11161409	16420705	0.134	0.026	0.026	AP3B1	NP_003655	NA	NA	NP_003655	NA	8546	human	refseq_acc	FALSE	NA	NA	4.73	18	49758	49542	55832	58948	NA	NA	57020	NA	NA	55522	60770	62122
1034	1	NP_001248755	AP-3 complex subunit delta-1 isoform 3 GN=AP3D1 [Homo sapiens]	1252	165205	13	13	11	11	1215	7.54	NA	NA	NA	NA	0.119	0.091	14400560	14400560	14400560	0.052	-0.056	-0.052	AP3D1	NP_001248755	NA	NA	NP_001248755	NA	8943	human	refseq_acc	FALSE	NA	NA	4.54	18	33290	32910	33350	35625	NA	NA	36530	NA	NA	39360	41740	41315
3037	1	NP_001307192	AP-3 complex subunit mu-1 isoform a GN=AP3M1 [Homo sapiens]	72	54126	4	4	4	4	418	6.47	NA	NA	NA	NA	0.043	0.074	1905003	1905003	1905003	0.085	-0.087	-0.083	AP3M1	NP_001307192	NA	NA	NP_001307192	NA	26985	human	refseq_acc	FALSE	NA	NA	4.67	14	25670	26860	27280	30610	NA	NA	29500	NA	NA	26800	34190	84390
2699	1	NP_001275	AP-3 complex subunit sigma-1 isoform 1 GN=AP3S1 [Homo sapiens]	129	24925	2	2	2	2	193	5.23	NA	NA	NA	NA	0.182	0.119	2057311	2057311	2057311	0.22	0.112	0.108	AP3S1	NP_001275	NA	NA	NP_001275	NA	1176	human	refseq_acc	FALSE	NA	NA	4.74	18	48340	48430	50840	59965	NA	NA	64540	NA	NA	59095	71615	85700
2320	1	NP_001121598	AP-4 complex subunit sigma-1 isoform 2 GN=AP4S1 [Homo sapiens]	245	19456	1	1	1	1	144	5.08	NA	NA	NA	NA	0.125	0.069	950398	950398	950398	0.245	0.074	0.073	AP4S1	NP_001121598	NA	NA	NP_001121598	NA	11154	human	refseq_acc	FALSE	NA	NA	4.18	14	10630	13020	13220	12064	NA	NA	15530	NA	NA	15300	16600	14580
2242	1	NP_863651	apoptotic protease-activating factor 1 isoform c GN=APAF1 [Homo sapiens]	270	164712	7	7	7	7	1248	5.96	NA	NA	NA	NA	0.074	0.09	2803985	2803985	2803985	0.131	0.023	0.013	APAF1	NP_863651	NA	NA	NP_863651	NA	317	human	refseq_acc	FALSE	NA	NA	4.53	18	34250	39630	33740	43570	NA	NA	47400	NA	NA	40990	50630	22110
574	1	NP_061916	amyloid beta A4 precursor protein-binding family B member 1-interacting protein GN=APBB1IP [Homo sapiens]	2418	85509	18	18	13	13	666	5.4	NA	NA	NA	NA	0.385	0.224	60160411	59733890	60160411	0.09	-0.018	0.007	APBB1IP	NP_061916	NA	NA	NP_061916	NA	54518	human	refseq_acc	FALSE	NA	NA	4.82	18	41778	43544	47418	46538	NA	NA	46864	NA	NA	48792	60016	69942
736	1	NP_001631	acylamino-acid-releasing enzyme GN=APEH [Homo sapiens]	1906	88788	13	13	12	12	732	5.29	NA	NA	NA	NA	0.333	0.178	41143114	41143114	41143114	0.171	0.063	0.052	APEH	NP_001631	NA	NA	NP_001631	NA	327	human	refseq_acc	FALSE	NA	NA	4.68	18	39665	37605	41295	38715	NA	NA	43495	NA	NA	37978	39950	56578
101	1	NP_001231178	DNA-(apurinic or apyrimidinic site) lyase GN=APEX1 [Homo sapiens]	8480	42806	34	34	20	20	318	8.33	NA	NA	NA	NA	0.786	0.616	158849438	158849438	158849438	0.142	0.034	0.025	APEX1	NP_001231178	NA	NA	NP_001231178	NA	328	human	refseq_acc	FALSE	NA	NA	4.76	18	68264	69652	69642	69162	NA	NA	93700	NA	NA	71125	82256	46365
3896	1	NP_057106	gamma-secretase subunit APH-1A isoform 2 GN=APH1A [Homo sapiens]	14	28139	1	1	1	1	247	7.74	NA	NA	NA	NA	0.143	0.053	257782	257782	257782	0.174	0.023	0.025	APH1A	NP_057106	NA	NA	NP_057106	NA	51107	human	refseq_acc	FALSE	NA	NA	4.16	4	NA	NA	NA	NA	NA	NA	NA	NA	NA	NA	NA	14860
346	1	NP_006586	apoptosis inhibitor 5 isoform b GN=API5 [Homo sapiens]	3733	67160	22	22	15	15	504	5.72	NA	NA	NA	NA	0.407	0.353	67805914	67805914	67805914	0.189	0.082	0.073	API5	NP_006586	NA	NA	NP_006586	NA	8539	human	refseq_acc	FALSE	NA	NA	4.79	18	32902	38035	39520	38605	NA	NA	48225	NA	NA	41185	46222	58455
1664	1	NP_057041	methylthioribulose-1-phosphate dehydratase GN=APIP [Homo sapiens]	560	32547	7	7	6	6	242	6.7	NA	NA	NA	NA	0.353	0.335	15797865	15797865	15797865	0.052	-0.056	-0.075	APIP	NP_057041	NA	NA	NP_057041	NA	51074	human	refseq_acc	FALSE	NA	NA	4.56	18	34370	36380	29300	48490	NA	NA	53228	NA	NA	43048	30035	30730
2114	1	NP_001633	amyloid-like protein 2 isoform 1 precursor GN=APLP2 [Homo sapiens]	319	97781	5	5	5	5	763	4.73	NA	NA	NA	NA	0.098	0.051	4339042	4339042	4339042	-0.134	-0.242	-0.219	APLP2	NP_001633	NA	NA	NP_001633	NA	334	human	refseq_acc	FALSE	NA	NA	4.63	18	51696	55334	42855	69512	NA	NA	45784	NA	NA	67149	48162	45908
342	1	NP_065392	adipocyte plasma membrane-associated protein GN=APMAP [Homo sapiens]	3750	50518	26	26	15	15	416	5.82	NA	NA	NA	NA	0.423	0.462	117728530	117728530	117728530	0.104	-0.004	-0.022	APMAP	NP_065392	NA	NA	NP_065392	NA	57136	human	refseq_acc	FALSE	NA	NA	4.6	18	25635	30842	29425	37915	NA	NA	39335	NA	NA	34272	35070	41018
1866	1	NP_000030	apolipoprotein A-I isoform 1 preproprotein GN=APOA1 [Homo sapiens]	452	36030	4	4	4	4	267	5.56	NA	NA	NA	NA	0.111	0.176	3438893	3438893	3438893	-0.028	-0.136	-0.146	APOA1	NP_000030	NA	NA	NP_000030	NA	335	human	refseq_acc	FALSE	NA	NA	4.5	18	23895	27358	21475	28740	NA	NA	24582	NA	NA	34950	26898	36230
2925	1	NP_055323	DNA dC->dU-editing enzyme APOBEC-3C GN=APOBEC3C [Homo sapiens]	89	25788	2	2	2	2	190	7.52	NA	NA	NA	NA	0.2	0.137	1876349	1876349	1876349	0.094	0.024	0.022	APOBEC3C	NP_055323	NA	NA	NP_055323	NA	27350	human	refseq_acc	FALSE	NA	NA	4.19	13	NA	NA	NA	NA	NA	NA	NA	NA	NA	NA	NA	23090
280	1	NP_061160	apolipoprotein B receptor GN=APOBR [Homo sapiens]	4266	121750	31	31	26	26	1097	4.38	NA	NA	NA	NA	0.286	0.284	41236142	41236142	41236142	0.019	-0.089	-0.059	APOBR	NP_061160	NA	NA	NP_061160	NA	55911	human	refseq_acc	FALSE	NA	NA	4.54	18	27132	32280	27850	39295	NA	NA	33650	NA	NA	37502	40550	36990
1997	1	NP_000031	apolipoprotein C-III precursor GN=APOC3 [Homo sapiens]	384	12450	1	1	1	1	99	5.23	NA	NA	NA	NA	0.143	0.162	1904993	1904993	1904993	0.133	0.026	0.016	APOC3	NP_000031	NA	NA	NP_000031	NA	345	human	refseq_acc	FALSE	NA	NA	4.42	18	30645	28415	26950	26070	NA	NA	26735	NA	NA	27100	22590	24035
2579	1	NP_000033	beta-2-glycoprotein 1 precursor GN=APOH [Homo sapiens]	161	46688	2	2	2	2	345	8.34	NA	NA	NA	NA	0.111	0.052	3014140	3014140	3014140	-0.253	-0.361	-0.333	APOH	NP_000033	NA	NA	NP_000033	NA	350	human	refseq_acc	FALSE	NA	NA	4.6	18	55945	57140	44560	95900	NA	NA	41295	NA	NA	76105	40340	53940
2733	1	NP_112092	apolipoprotein L2 GN=APOL2 [Homo sapiens]	122	41466	1	1	1	1	337	6.28	NA	NA	NA	NA	0.053	0.033	947714	947714	947714	0.093	0.003	0.013	APOL2	NP_112092	NA	NA	NP_112092	NA	23780	human	refseq_acc	FALSE	NA	NA	4.52	13	33820	38130	32080	47660	NA	NA	40140	NA	NA	50930	42400	27120
3849	1	NP_085144	apolipoprotein L6 GN=APOL6 [Homo sapiens]	15	45321	1	1	1	1	343	8.58	NA	NA	NA	NA	0.077	0.032	677783	677783	677783	-0.471	-0.676	-0.703	APOL6	NP_085144	NA	NA	NP_085144	NA	80830	human	refseq_acc	FALSE	NA	NA	5.08	5	147100	139800	300800	79070	NA	NA	82950	NA	NA	65190	92330	NA
2768	1	NP_077027	MICOS complex subunit MIC26 precursor GN=APOO [Homo sapiens]	114	26280	2	2	2	2	198	9.18	NA	NA	NA	NA	0.222	0.111	2768660	2768660	2768660	0.081	-0.071	-0.08	APOO	NP_077027	NA	NA	NP_077027	NA	79135	human	refseq_acc	FALSE	NA	NA	4.69	9	NA	NA	NA	NA	NA	NA	NA	NA	NA	NA	NA	71040
2774	1	NP_940852	MICOS complex subunit MIC27 precursor GN=APOOL [Homo sapiens]	113	36415	2	2	2	2	268	9.55	NA	NA	NA	NA	0.071	0.119	2310764	2310764	2310764	0.26	0.153	0.145	APOOL	NP_940852	NA	NA	NP_940852	NA	139322	human	refseq_acc	FALSE	NA	NA	4.24	18	6936	10870	7417	10510	NA	NA	12920	NA	NA	14730	15340	22695
2462	1	NP_000475	amyloid-beta A4 protein isoform a precursor GN=APP [Homo sapiens]	200	97539	3	3	3	3	770	4.73	NA	NA	NA	NA	0.075	0.042	3089919	3089919	3089919	-0.365	-0.473	-0.409	APP	NP_000475	NA	NA	NP_000475	NA	351	human	refseq_acc	FALSE	NA	NA	4.86	18	36309	38030	25026	56270	NA	NA	24267	NA	NA	59020	37186	124800
1724	1	NP_036228	DCC-interacting protein 13-alpha GN=APPL1 [Homo sapiens]	523	90381	13	13	11	11	709	5.28	NA	NA	NA	NA	0.211	0.176	7948655	7948655	7948655	0.114	0.007	0.015	APPL1	NP_036228	NA	NA	NP_036228	NA	26060	human	refseq_acc	FALSE	NA	NA	4.57	18	26250	28275	27625	36590	NA	NA	29815	NA	NA	39225	37960	48972
327	1	NP_000476	adenine phosphoribosyltransferase isoform a GN=APRT [Homo sapiens]	3851	21829	16	16	9	9	180	5.78	NA	NA	NA	NA	0.615	0.689	57609807	57609807	57609807	0.179	0.071	0.053	APRT	NP_000476	NA	NA	NP_000476	NA	353	human	refseq_acc	FALSE	NA	NA	4.73	18	19860	19392	24790	24742	NA	NA	30560	NA	NA	27712	38882	57185
2195	1	NP_055506	RNA helicase aquarius GN=AQR [Homo sapiens]	290	190603	8	8	6	6	1485	5.96	NA	NA	NA	NA	0.053	0.049	7692109	7692109	7692109	0.181	0.073	0.069	AQR	NP_055506	NA	NA	NP_055506	NA	9716	human	refseq_acc	FALSE	NA	NA	4.74	18	54074	59419	62088	62179	NA	NA	78052	NA	NA	64882	76345	60560
2876	1	NP_001645	serine/threonine-protein kinase A-Raf isoform 1 GN=ARAF [Homo sapiens]	98	75445	1	1	1	1	606	9.2	NA	NA	NA	NA	0.028	0.017	3751726	0	3751726	0.142	0.034	0.032	ARAF	NP_001645	NA	NA	NP_001645	NA	369	human	refseq_acc	TRUE	TKL	2	4.91	18	62070	69615	67735	72595	NA	NA	80010	NA	NA	72015	86890	102078
1393	1	NP_001035207	arf-GAP with Rho-GAP domain, ANK repeat and PH domain-containing protein 1 isoform c GN=ARAP1 [Homo sapiens]	766	178180	10	10	8	8	1450	5.86	NA	NA	NA	NA	0.086	0.067	7767595	7767595	7767595	0.115	0.008	0.011	ARAP1	NP_001035207	NA	NA	NP_001035207	NA	116985	human	refseq_acc	FALSE	NA	NA	4.34	18	23152	24192	20945	24428	NA	NA	25605	NA	NA	27880	32060	18642
323	1	NP_001646	coatomer subunit delta isoform 1 GN=ARCN1 [Homo sapiens]	3871	66568	23	23	17	17	511	5.89	NA	NA	NA	NA	0.483	0.321	97247595	97247595	97247595	0.093	-0.015	-0.005	ARCN1	NP_001646	NA	NA	NP_001646	NA	372	human	refseq_acc	FALSE	NA	NA	4.61	18	42710	41782	42395	53282	NA	NA	50892	NA	NA	51580	56864	44122
292	1	NP_001650	ADP-ribosylation factor 3 GN=ARF3 [Homo sapiens]	4119	23853	18	13	13	9	181	6.84	NA	NA	NA	NA	0.455	0.602	103329471	0	67178475	0.078	-0.03	-0.036	ARF3	NP_001650	NA	NA	NP_001650	NA	377	human	refseq_acc	FALSE	NA	NA	4.65	18	35020	34080	32652	50810	NA	NA	57730	NA	NA	55030	58935	48412
292	3	NP_001651	ADP-ribosylation factor 4 GN=ARF4 [Homo sapiens]	1702	23362	5	5	4	4	180	6.59	NA	NA	NA	NA	0.333	0.522	12306139	12306139	12306139	0.1	-0.008	-0.01	ARF4	NP_001651	NA	NA	NP_001651	NA	378	human	refseq_acc	FALSE	NA	NA	4.51	18	34448	38435	36872	39648	NA	NA	44955	NA	NA	43545	51110	34638
292	2	NP_001653	ADP-ribosylation factor 5 GN=ARF5 [Homo sapiens]	2043	23381	2	2	1	1	180	6.3	NA	NA	NA	NA	0.083	0.422	4186231	4186231	4186231	0.317	0.209	0.204	ARF5	NP_001653	NA	NA	NP_001653	NA	381	human	refseq_acc	FALSE	NA	NA	4.57	18	29172	34028	38795	37638	NA	NA	48122	NA	NA	42935	50525	35920
1045	1	NP_001654	ADP-ribosylation factor 6 GN=ARF6 [Homo sapiens]	1230	23392	8	8	8	8	175	9.04	NA	NA	NA	NA	0.375	0.44	21301909	21301909	21301909	0.149	0.042	0.042	ARF6	NP_001654	NA	NA	NP_001654	NA	382	human	refseq_acc	FALSE	NA	NA	4.57	18	40725	41748	51188	42592	NA	NA	49465	NA	NA	40820	50800	40455
3227	1	NP_060679	ADP-ribosylation factor GTPase-activating protein 1 isoform a GN=ARFGAP1 [Homo sapiens]	52	51170	4	4	3	3	406	5.46	NA	NA	NA	NA	0.1	0.128	1163291	1163291	1163291	0.156	-0.014	0.001	ARFGAP1	NP_060679	NA	NA	NP_060679	NA	55738	human	refseq_acc	FALSE	NA	NA	4.42	14	37475	35300	34210	39228	NA	NA	35094	NA	NA	46832	39058	29040
1278	1	NP_115765	ADP-ribosylation factor GTPase-activating protein 2 isoform 1 GN=ARFGAP2 [Homo sapiens]	897	65506	4	4	3	3	521	8.07	NA	NA	NA	NA	0.107	0.077	9846399	9846399	9846399	0.063	-0.045	-0.033	ARFGAP2	NP_115765	NA	NA	NP_115765	NA	84364	human	refseq_acc	FALSE	NA	NA	4.71	18	60496	58416	63742	65081	NA	NA	62645	NA	NA	62872	62939	55891
3340	1	NP_055385	ADP-ribosylation factor GTPase-activating protein 3 isoform 1 GN=ARFGAP3 [Homo sapiens]	41	67489	1	1	1	1	516	7.04	NA	NA	NA	NA	0.034	0.029	617378	617378	617378	-0.044	-0.239	-0.251	ARFGAP3	NP_055385	NA	NA	NP_055385	NA	26286	human	refseq_acc	FALSE	NA	NA	3.54	7	NA	NA	NA	NA	NA	NA	NA	NA	NA	NA	NA	4409
1602	2	NP_006412	brefeldin A-inhibited guanine nucleotide-exchange protein 1 GN=ARFGEF1 [Homo sapiens]	555	237670	4	4	4	4	1849	5.58	NA	NA	NA	NA	0.029	0.055	1605649	1605649	1605649	0.051	-0.057	-0.037	ARFGEF1	NP_006412	NA	NA	NP_006412	NA	10565	human	refseq_acc	FALSE	NA	NA	4.51	18	27200	28740	23250	32870	NA	NA	31160	NA	NA	30040	21560	39530
1602	1	NP_006411	brefeldin A-inhibited guanine nucleotide-exchange protein 2 GN=ARFGEF2 [Homo sapiens]	606	229855	6	1	5	1	1785	5.93	NA	NA	NA	NA	0.049	0.036	9823760	500300	500300	0.102	-0.077	-0.058	ARFGEF2	NP_006411	NA	NA	NP_006411	NA	10564	human	refseq_acc	FALSE	NA	NA	4.72	10	49195	53720	50495	65185	NA	NA	55830	NA	NA	60475	58190	NA
3241	1	NP_001020764	arfaptin-1 isoform 2 GN=ARFIP1 [Homo sapiens]	51	45736	3	3	3	3	341	6.1	NA	NA	NA	NA	0.158	0.106	627725	627725	627725	0.082	-0.097	-0.086	ARFIP1	NP_001020764	NA	NA	NP_001020764	NA	27236	human	refseq_acc	FALSE	NA	NA	4.5	10	18175	17510	20305	20545	NA	NA	15994	NA	NA	20250	22515	NA
3241	2	NP_001229783	arfaptin-2 isoform 1 GN=ARFIP2 [Homo sapiens]	47	47526	2	2	2	2	374	5.99	NA	NA	NA	NA	0.05	0.056	570943	570943	570943	0.09	-0.005	0.009	ARFIP2	NP_001229783	NA	NA	NP_001229783	NA	23647	human	refseq_acc	FALSE	NA	NA	4.32	14	23590	20775	22275	27560	NA	NA	18665	NA	NA	27710	28555	NA
2873	1	NP_001128230	ADP-ribosylation factor-related protein 1 isoform b GN=ARFRP1 [Homo sapiens]	98	23096	1	1	1	1	173	5.25	NA	NA	NA	NA	0.091	0.104	780899	780899	780899	0.27	0.089	0.094	ARFRP1	NP_001128230	NA	NA	NP_001128230	NA	10139	human	refseq_acc	FALSE	NA	NA	4.1	9	10294	9964	11488	13620	NA	NA	17915	NA	NA	14340	16170	13710
306	1	NP_004299	rho GTPase-activating protein 1 GN=ARHGAP1 [Homo sapiens]	4015	57565	28	28	18	18	439	5.85	NA	NA	NA	NA	0.464	0.426	75317589	75317589	75317589	0.099	-0.008	-0.011	ARHGAP1	NP_004299	NA	NA	NP_004299	NA	392	human	refseq_acc	FALSE	NA	NA	4.58	18	31752	32700	26931	34729	NA	NA	38410	NA	NA	33822	45338	47245
3491	1	NP_078881	rho GTPase-activating protein 10 GN=ARHGAP10 [Homo sapiens]	30	104154	1	1	1	1	786	6.75	NA	NA	NA	NA	0.02	0.019	137883	137883	137883	0.291	0.139	0.14	ARHGAP10	NP_078881	NA	NA	NP_078881	NA	79658	human	refseq_acc	FALSE	NA	NA	4.52	9	NA	NA	NA	NA	NA	NA	NA	NA	NA	NA	NA	35200
3377	1	NP_060757	rho GTPase-activating protein 12 isoform 1 GN=ARHGAP12 [Homo sapiens]	38	113267	3	3	2	2	846	7.29	NA	NA	NA	NA	0.02	0.022	3155523	3155523	3155523	-0.321	-0.391	-0.402	ARHGAP12	NP_060757	NA	NA	NP_060757	NA	94134	human	refseq_acc	FALSE	NA	NA	4.86	13	NA	NA	NA	NA	NA	NA	NA	NA	NA	NA	NA	62050
3276	1	NP_060930	rho GTPase-activating protein 15 GN=ARHGAP15 [Homo sapiens]	47	65509	1	1	1	1	475	9.42	NA	NA	NA	NA	0.038	0.038	89494	89494	89494	-0.073	-0.223	-0.223	ARHGAP15	NP_060930	NA	NA	NP_060930	NA	55843	human	refseq_acc	FALSE	NA	NA	3.66	4	NA	NA	NA	NA	NA	NA	NA	NA	NA	NA	NA	5993
864	1	NP_060524	rho GTPase-activating protein 17 isoform 2 GN=ARHGAP17 [Homo sapiens]	1574	99412	7	7	6	6	803	7.2	NA	NA	NA	NA	0.143	0.115	16470468	16470468	16470468	0.014	-0.094	-0.095	ARHGAP17	NP_060524	NA	NA	NP_060524	NA	55114	human	refseq_acc	FALSE	NA	NA	4.38	18	20130	21820	20495	22045	NA	NA	23405	NA	NA	22375	30940	24270
3451	1	NP_277050	rho GTPase-activating protein 18 GN=ARHGAP18 [Homo sapiens]	33	90111	1	1	1	1	663	6.1	NA	NA	NA	NA	0.023	0.02	211958	211958	211958	0.061	-0.093	-0.108	ARHGAP18	NP_277050	NA	NA	NP_277050	NA	93663	human	refseq_acc	FALSE	NA	NA	4.68	5	NA	NA	NA	NA	NA	NA	NA	NA	NA	NA	NA	NA
759	1	NP_001007232	rho GTPase-activating protein 25 isoform a GN=ARHGAP25 [Homo sapiens]	1852	85889	18	18	15	15	646	6.04	NA	NA	NA	NA	0.341	0.255	73493636	73493636	73493636	0.053	-0.055	-0.032	ARHGAP25	NP_001007232	NA	NA	NP_001007232	NA	9938	human	refseq_acc	FALSE	NA	NA	4.78	18	44615	45838	47840	59402	NA	NA	53300	NA	NA	58939	74280	61500
2990	1	NP_055886	rho GTPase-activating protein 26 isoform a GN=ARHGAP26 [Homo sapiens]	79	106668	3	3	2	2	814	6.2	NA	NA	NA	NA	0.039	0.023	1254547	1254547	1254547	0.07	-0.038	-0.023	ARHGAP26	NP_055886	NA	NA	NP_055886	NA	23092	human	refseq_acc	FALSE	NA	NA	3.67	18	4352	5179	6180	6916	NA	NA	3092	NA	NA	4633	4720	2598
2181	1	NP_001020769	rho GTPase-activating protein 30 isoform 1 GN=ARHGAP30 [Homo sapiens]	294	130878	4	4	4	4	1101	4.75	NA	NA	NA	NA	0.02	0.062	3162229	3162229	3162229	0.064	-0.043	-0.027	ARHGAP30	NP_001020769	NA	NA	NP_001020769	NA	257106	human	refseq_acc	FALSE	NA	NA	4.53	18	37110	36765	42110	44610	NA	NA	38105	NA	NA	39465	41310	29040
378	1	NP_001657	rho GTPase-activating protein 4 isoform 2 GN=ARHGAP4 [Homo sapiens]	3452	115441	25	25	21	21	946	5.96	NA	NA	NA	NA	0.304	0.209	72475287	72475287	72475287	0.109	0.001	0.009	ARHGAP4	NP_001657	NA	NA	NP_001657	NA	393	human	refseq_acc	FALSE	NA	NA	4.46	18	24308	27615	28505	29770	NA	NA	29002	NA	NA	31095	35630	28782
557	1	NP_036424	rho GTPase-activating protein 45 isoform 1 precursor GN=ARHGAP45 [Homo sapiens]	2502	140056	18	18	15	15	1136	5.76	NA	NA	NA	NA	0.265	0.195	46777405	46777405	46777405	0.076	-0.032	-0.023	ARHGAP45	NP_036424	NA	NA	NP_036424	NA	23526	human	refseq_acc	FALSE	NA	NA	4.34	18	24901	24358	25408	26770	NA	NA	24849	NA	NA	27598	29206	23070
2682	1	NP_115885	rho GTPase-activating protein 9 isoform 1 GN=ARHGAP9 [Homo sapiens]	133	86826	1	1	1	1	731	8.53	NA	NA	NA	NA	0.023	0.022	2270456	2270456	2270456	0.071	-0.073	-0.063	ARHGAP9	NP_115885	NA	NA	NP_115885	NA	64333	human	refseq_acc	FALSE	NA	NA	3.42	12	NA	1750	NA	NA	NA	NA	NA	NA	NA	2142	2943	2738
415	1	NP_001172006	rho GDP-dissociation inhibitor 1 isoform a GN=ARHGDIA [Homo sapiens]	3234	27833	20	20	9	9	204	5.02	NA	NA	NA	NA	0.444	0.402	147772837	147772837	147772837	0.071	-0.037	-0.03	ARHGDIA	NP_001172006	NA	NA	NP_001172006	NA	396	human	refseq_acc	FALSE	NA	NA	4.81	18	102532	102058	105362	103202	NA	NA	99075	NA	NA	87858	101998	66420
236	1	NP_001166	rho GDP-dissociation inhibitor 2 GN=ARHGDIB [Homo sapiens]	4847	28531	30	30	16	16	201	5.1	NA	NA	NA	NA	0.583	0.706	175865761	175865761	175865761	0.027	-0.081	-0.059	ARHGDIB	NP_001166	NA	NA	NP_001166	NA	397	human	refseq_acc	FALSE	NA	NA	4.75	18	44150	44280	55525	64725	NA	NA	51165	NA	NA	58660	90700	49775
608	1	NP_004697	rho guanine nucleotide exchange factor 1 isoform 2 GN=ARHGEF1 [Homo sapiens]	2271	113368	22	22	14	14	912	5.47	NA	NA	NA	NA	0.204	0.195	58389574	58389574	58389574	0.15	0.042	0.041	ARHGEF1	NP_004697	NA	NA	NP_004697	NA	9138	human	refseq_acc	FALSE	NA	NA	4.7	18	45280	49645	53530	49595	NA	NA	47930	NA	NA	50910	59815	57480
1215	1	NP_056133	rho guanine nucleotide exchange factor 18 isoform a GN=ARHGEF18 [Homo sapiens]	976	128900	11	11	10	10	1015	5.92	NA	NA	NA	NA	0.128	0.134	21981507	21981507	21981507	0.109	0.002	0.016	ARHGEF18	NP_056133	NA	NA	NP_056133	NA	23370	human	refseq_acc	FALSE	NA	NA	4.62	18	34989	37599	38640	38562	NA	NA	43038	NA	NA	40325	47922	40852
661	1	NP_004714	rho guanine nucleotide exchange factor 2 isoform 3 GN=ARHGEF2 [Homo sapiens]	2114	118712	22	22	18	18	958	6.44	NA	NA	NA	NA	0.218	0.253	31222870	31222870	31222870	0.14	0.032	0.028	ARHGEF2	NP_004714	NA	NA	NP_004714	NA	9181	human	refseq_acc	FALSE	NA	NA	4.46	18	30278	30468	31640	38015	NA	NA	40588	NA	NA	35622	40945	23190
3000	1	NP_060541	rho guanine nucleotide exchange factor 40 isoform 1 GN=ARHGEF40 [Homo sapiens]	78	176120	2	2	2	2	1519	5.8	NA	NA	NA	NA	0.013	0.016	219116	219116	219116	0.021	-0.015	0.02	ARHGEF40	NP_060541	NA	NA	NP_060541	NA	55701	human	refseq_acc	FALSE	NA	NA	4.57	9	NA	NA	NA	NA	NA	NA	NA	NA	NA	NA	NA	NA
762	1	NP_004831	rho guanine nucleotide exchange factor 6 isoform 1 GN=ARHGEF6 [Homo sapiens]	1845	101531	10	7	10	7	776	5.79	NA	NA	NA	NA	0.196	0.171	27269831	15069529	15069529	0.036	-0.072	-0.044	ARHGEF6	NP_004831	NA	NA	NP_004831	NA	9459	human	refseq_acc	FALSE	NA	NA	4.62	18	46385	49188	53625	56680	NA	NA	45630	NA	NA	57928	62718	37742
762	2	NP_001340975	rho guanine nucleotide exchange factor 7 isoform i GN=ARHGEF7 [Homo sapiens]	595	112557	3	3	3	3	862	6.29	NA	NA	NA	NA	0.019	0.097	694374	694374	694374	NA	NA	NA	ARHGEF7	NP_001340975	NA	NA	NP_001340975	NA	8874	human	refseq_acc	FALSE	NA	NA	NA	0	NA	NA	NA	NA	NA	NA	NA	NA	NA	NA	NA	NA
478	1	NP_006006	AT-rich interactive domain-containing protein 1A isoform a GN=ARID1A [Homo sapiens]	2892	260221	23	20	18	15	2285	6.24	NA	NA	NA	NA	0.12	0.101	33504914	29919769	29919769	0.062	-0.046	-0.045	ARID1A	NP_006006	NA	NA	NP_006006	NA	8289	human	refseq_acc	FALSE	NA	NA	4.49	18	38670	38275	32865	40475	NA	NA	37180	NA	NA	41395	42460	30060
478	2	NP_001333742	AT-rich interactive domain-containing protein 1B isoform 3 GN=ARID1B [Homo sapiens]	675	261414	5	5	5	5	2289	6.19	NA	NA	NA	NA	0.01	0.054	1253252	1253252	1253252	0.107	-0.063	-0.078	ARID1B	NP_001333742	NA	NA	NP_001333742	NA	57492	human	refseq_acc	FALSE	NA	NA	4.41	14	28635	29890	25850	33675	NA	NA	38900	NA	NA	28090	24370	16560
2802	1	NP_689854	AT-rich interactive domain-containing protein 2 isoform 1 GN=ARID2 [Homo sapiens]	110	217713	1	1	1	1	1835	7.08	NA	NA	NA	NA	0.013	0.005	2854565	2854565	2854565	0.071	-0.036	-0.022	ARID2	NP_689854	NA	NA	NP_689854	NA	196528	human	refseq_acc	FALSE	NA	NA	4.12	18	22730	16500	15560	19750	NA	NA	15590	NA	NA	26860	20120	9784
3523	1	NP_005215	AT-rich interactive domain-containing protein 3A GN=ARID3A [Homo sapiens]	28	68407	1	1	1	1	593	4.84	NA	NA	NA	NA	0.034	0.03	71705	71705	71705	-0.104	0.011	-0.002	ARID3A	NP_005215	NA	NA	NP_005215	NA	1820	human	refseq_acc	FALSE	NA	NA	4.15	4	NA	NA	NA	NA	NA	NA	NA	NA	NA	NA	NA	NA
3184	1	NP_005735	E3 ubiquitin-protein ligase ARIH1 GN=ARIH1 [Homo sapiens]	57	74379	1	1	1	1	557	4.97	NA	NA	NA	NA	0.034	0.022	788546	788546	788546	0.492	0.339	0.322	ARIH1	NP_005735	NA	NA	NP_005735	NA	25820	human	refseq_acc	FALSE	NA	NA	4	9	NA	NA	NA	NA	NA	NA	NA	NA	NA	NA	NA	12870
2984	1	NP_001304262	E3 ubiquitin-protein ligase ARIH2 isoform a GN=ARIH2 [Homo sapiens]	80	66023	1	1	1	1	493	5.4	NA	NA	NA	NA	0.037	0.022	301329	301329	301329	0.541	0.362	0.41	ARIH2	NP_001304262	NA	NA	NP_001304262	NA	10425	human	refseq_acc	FALSE	NA	NA	3.78	10	2313	6127	6842	10240	NA	NA	6313	NA	NA	4869	8383	NA
2806	1	NP_001168	ADP-ribosylation factor-like protein 1 isoform 1 GN=ARL1 [Homo sapiens]	110	23268	3	3	2	2	181	5.63	NA	NA	NA	NA	0.1	0.166	5140497	5140497	5140497	0.282	0.112	0.111	ARL1	NP_001168	NA	NA	NP_001168	NA	400	human	refseq_acc	FALSE	NA	NA	4.65	14	40400	40832	49445	39188	NA	NA	42308	NA	NA	43060	45198	59470
2220	1	NP_001658	ADP-ribosylation factor-like protein 2 isoform 1 GN=ARL2 [Homo sapiens]	282	23786	4	4	3	3	184	5.95	NA	NA	NA	NA	0.182	0.152	5532737	5532737	5532737	0.168	0.061	0.053	ARL2	NP_001658	NA	NA	NP_001658	NA	402	human	refseq_acc	FALSE	NA	NA	4.64	18	30239	32098	32146	34434	NA	NA	37350	NA	NA	36450	39806	34268
3814	1	NP_001265222	ADP-ribosylation factor-like protein 6 isoform 1 GN=ARL6 [Homo sapiens]	16	25380	1	1	1	1	186	8.72	NA	NA	NA	NA	0.083	0.038	2636621	2636621	2636621	0.13	-0.025	-0.014	ARL6	NP_001265222	NA	NA	NP_001265222	NA	84100	human	refseq_acc	FALSE	NA	NA	5.25	5	NA	NA	NA	NA	NA	NA	NA	NA	NA	NA	NA	NA
2228	1	NP_055976	ADP-ribosylation factor-like protein 6-interacting protein 1 isoform 1 GN=ARL6IP1 [Homo sapiens]	277	26956	2	2	2	2	203	9.38	NA	NA	NA	NA	0.333	0.089	27186009	27186009	27186009	0.163	0.056	0.069	ARL6IP1	NP_055976	NA	NA	NP_055976	NA	23204	human	refseq_acc	FALSE	NA	NA	5.04	18	67115	69272	62668	89812	NA	NA	86038	NA	NA	76882	79260	87598
3088	1	NP_057722	ADP-ribosylation factor-like protein 6-interacting protein 4 isoform 2 GN=ARL6IP4 [Homo sapiens]	66	51698	1	1	1	1	402	10.98	NA	NA	NA	NA	0.053	0.03	1720116	1720116	1720116	0.11	0.002	0.016	ARL6IP4	NP_057722	NA	NA	NP_057722	NA	51329	human	refseq_acc	FALSE	NA	NA	3.72	18	1767	2409	3253	2223	NA	NA	2462	NA	NA	3992	1910	6138
679	1	NP_006398	PRA1 family protein 3 GN=ARL6IP5 [Homo sapiens]	2072	24121	9	9	6	6	188	9.77	NA	NA	NA	NA	0.375	0.239	54073358	54073358	54073358	0.082	-0.026	-0.036	ARL6IP5	NP_006398	NA	NA	NP_006398	NA	10550	human	refseq_acc	FALSE	NA	NA	4.45	18	18910	18958	19302	22750	NA	NA	23710	NA	NA	26754	27295	57775
981	2	NP_620150	ADP-ribosylation factor-like protein 8A isoform 1 GN=ARL8A [Homo sapiens]	1143	25526	2	2	2	2	186	7.63	NA	NA	NA	NA	0.182	0.398	10438909	10438909	10438909	0.178	0.07	0.076	ARL8A	NP_620150	NA	NA	NP_620150	NA	127829	human	refseq_acc	FALSE	NA	NA	4.98	18	34110	27975	32988	35126	NA	NA	34098	NA	NA	35116	38830	140140
981	1	NP_060654	ADP-ribosylation factor-like protein 8B GN=ARL8B [Homo sapiens]	1350	24962	18	5	14	4	186	8.67	NA	NA	NA	NA	0.455	0.473	59382565	23772342	23772342	0.008	-0.099	-0.101	ARL8B	NP_060654	NA	NA	NP_060654	NA	55207	human	refseq_acc	FALSE	NA	NA	4.98	18	56820	45690	53630	52630	NA	NA	52000	NA	NA	52330	59890	84160
1372	1	NP_114111	armadillo repeat-containing protein 10 isoform a GN=ARMC10 [Homo sapiens]	782	41984	5	5	5	5	343	6.16	NA	NA	NA	NA	0.312	0.227	5777507	5777507	5777507	0.091	-0.017	-0.034	ARMC10	NP_114111	NA	NA	NP_114111	NA	83787	human	refseq_acc	FALSE	NA	NA	4.23	18	8250	9230	9770	9235	NA	NA	10331	NA	NA	11799	12111	21778
2334	1	NP_219483	armadillo repeat-containing protein 6 isoform 2 GN=ARMC6 [Homo sapiens]	240	57698	3	3	2	2	476	5.67	NA	NA	NA	NA	0.038	0.038	1145915	1145915	1145915	0.238	0.129	0.13	ARMC6	NP_219483	NA	NA	NP_219483	NA	93436	human	refseq_acc	FALSE	NA	NA	4.55	18	31425	33322	41508	29418	NA	NA	34508	NA	NA	35335	40380	28920
2438	1	NP_054873	armadillo repeat-containing protein 8 isoform 1 GN=ARMC8 [Homo sapiens]	208	48739	3	3	3	3	385	6.82	NA	NA	NA	NA	0.083	0.125	1585435	1585435	1585435	0.183	0.075	0.062	ARMC8	NP_054873	NA	NA	NP_054873	NA	25852	human	refseq_acc	FALSE	NA	NA	3.91	18	7337	5005	8733	3462	NA	NA	3657	NA	NA	6767	7818	11259
449	1	NP_005711	actin-related protein 2/3 complex subunit 1B GN=ARPC1B [Homo sapiens]	3019	47909	21	21	16	16	372	8.69	NA	NA	NA	NA	0.45	0.39	105789581	102839007	105789581	0.111	0.003	0.009	ARPC1B	NP_005711	NA	NA	NP_005711	NA	10095	human	refseq_acc	FALSE	NA	NA	4.76	18	40615	44430	48550	38995	NA	NA	40340	NA	NA	34720	41895	54410
511	1	NP_005722	actin-related protein 2/3 complex subunit 2 GN=ARPC2 [Homo sapiens]	2706	40384	21	21	15	15	300	6.84	NA	NA	NA	NA	0.476	0.443	258106786	258106786	258106786	0.142	0.035	0.038	ARPC2	NP_005722	NA	NA	NP_005722	NA	10109	human	refseq_acc	FALSE	NA	NA	4.86	18	59618	62318	59975	68290	NA	NA	74675	NA	NA	62968	80001	82615
513	1	NP_001265485	actin-related protein 2/3 complex subunit 3 isoform 1 GN=ARPC3 [Homo sapiens]	2705	25116	13	13	6	6	178	8.78	NA	NA	NA	NA	0.455	0.36	80683336	80683336	80683336	0.22	0.112	0.115	ARPC3	NP_001265485	NA	NA	NP_001265485	NA	10094	human	refseq_acc	FALSE	NA	NA	5.08	18	99006	95475	114558	123070	NA	NA	140775	NA	NA	132700	143875	133894
502	1	NP_005709	actin-related protein 2/3 complex subunit 4 isoform a GN=ARPC4 [Homo sapiens]	2751	22977	14	14	8	8	168	8.53	NA	NA	NA	NA	0.556	0.464	118680927	27226284	118680927	0.142	0.035	0.049	ARPC4	NP_005709	NA	NA	NP_005709	NA	10093	human	refseq_acc	FALSE	NA	NA	4.81	18	47645	47195	53235	57760	NA	NA	64260	NA	NA	75000	87425	67170
451	1	NP_005708	actin-related protein 2/3 complex subunit 5 isoform 1 GN=ARPC5 [Homo sapiens]	3013	19805	10	9	7	6	151	5.47	NA	NA	NA	NA	0.6	0.57	42633593	42279974	42279974	0.123	0.016	0.029	ARPC5	NP_005708	NA	NA	NP_005708	NA	10092	human	refseq_acc	FALSE	NA	NA	4.8	18	61748	64280	73172	78100	NA	NA	72900	NA	NA	65308	77425	78312
451	2	NP_112240	actin-related protein 2/3 complex subunit 5-like protein GN=ARPC5L [Homo sapiens]	280	19452	3	3	3	3	153	6.15	NA	NA	NA	NA	0.222	0.301	6566114	6566114	6566114	0.016	-0.092	-0.109	ARPC5L	NP_112240	NA	NA	NP_112240	NA	81873	human	refseq_acc	FALSE	NA	NA	4.66	18	41950	40800	35890	44228	NA	NA	55170	NA	NA	43382	45812	44320
3619	1	NP_057384	cAMP-regulated phosphoprotein 21 isoform 1 GN=ARPP21 [Homo sapiens]	23	98190	2	2	1	1	812	6.51	NA	NA	NA	NA	0.037	0.014	258865	0	258865	0.176	0.027	0.031	ARPP21	NP_057384	NA	NA	NP_057384	NA	10777	human	refseq_acc	FALSE	NA	NA	4.29	4	NA	NA	NA	NA	NA	NA	NA	NA	NA	NA	NA	19080
969	1	NP_064647	beta-arrestin-1 isoform B GN=ARRB1 [Homo sapiens]	1372	54929	15	15	14	14	410	5.95	NA	NA	NA	NA	0.318	0.407	33102571	33102571	33102571	0.194	0.086	0.066	ARRB1	NP_064647	NA	NA	NP_064647	NA	408	human	refseq_acc	FALSE	NA	NA	4.64	18	38602	40750	42432	42390	NA	NA	63165	NA	NA	45100	55495	39415
891	1	NP_004304	beta-arrestin-2 isoform 1 GN=ARRB2 [Homo sapiens]	1518	54382	9	9	7	7	409	7.59	NA	NA	NA	NA	0.217	0.227	32075655	32075655	32075655	0.035	-0.072	-0.04	ARRB2	NP_004304	NA	NA	NP_004304	NA	409	human	refseq_acc	FALSE	NA	NA	4.58	18	23750	35850	29180	31890	NA	NA	27740	NA	NA	37600	48330	36452
1349	1	NP_000478	arylsulfatase A isoform a precursor GN=ARSA [Homo sapiens]	809	56690	6	6	6	6	509	5.65	NA	NA	NA	NA	0.182	0.139	8918549	8918549	8918549	0.101	-0.006	-0.03	ARSA	NP_000478	NA	NA	NP_000478	NA	410	human	refseq_acc	FALSE	NA	NA	4.5	18	21385	22005	18950	25915	NA	NA	29133	NA	NA	29273	28321	55980
1170	1	NP_000037	arylsulfatase B isoform 1 precursor GN=ARSB [Homo sapiens]	1035	65663	14	14	8	8	533	8.43	NA	NA	NA	NA	0.188	0.206	23776075	23776075	23776075	0.01	-0.098	-0.07	ARSB	NP_000037	NA	NA	NP_000037	NA	411	human	refseq_acc	FALSE	NA	NA	4.43	18	17865	17405	20695	20632	NA	NA	15249	NA	NA	23684	19776	32320
552	1	NP_004306	acid ceramidase isoform b GN=ASAH1 [Homo sapiens]	2531	53576	16	16	12	12	411	7.99	NA	NA	NA	NA	0.357	0.314	69168233	69168233	69168233	0.039	-0.068	-0.051	ASAH1	NP_004306	NA	NA	NP_004306	NA	427	human	refseq_acc	FALSE	NA	NA	4.71	18	44378	50768	42040	62765	NA	NA	45792	NA	NA	61922	47468	62788
3770	1	NP_115580	activating signal cointegrator 1 complex subunit 2 isoform 1 GN=ASCC2 [Homo sapiens]	17	96902	1	1	1	1	757	5.02	NA	NA	NA	NA	0.032	0.018	212705	212705	212705	0.283	0.129	0.106	ASCC2	NP_115580	NA	NA	NP_115580	NA	84164	human	refseq_acc	FALSE	NA	NA	4.81	5	NA	NA	NA	NA	NA	NA	NA	NA	NA	NA	NA	NA
3520	1	NP_006819	activating signal cointegrator 1 complex subunit 3 isoform a GN=ASCC3 [Homo sapiens]	28	286126	2	2	2	2	2202	6.64	NA	NA	NA	NA	0.008	0.009	292677	292677	292677	0.228	0.34	0.372	ASCC3	NP_006819	NA	NA	NP_006819	NA	10973	human	refseq_acc	FALSE	NA	NA	4.22	4	NA	NA	NA	NA	NA	NA	NA	NA	NA	NA	NA	NA
3058	1	NP_054753	histone chaperone ASF1A GN=ASF1A [Homo sapiens]	70	24729	2	2	1	1	204	4.29	NA	NA	NA	NA	0.125	0.054	2008107	2008107	2008107	0.144	0.036	0.035	ASF1A	NP_054753	NA	NA	NP_054753	NA	25842	human	refseq_acc	FALSE	NA	NA	3.95	18	6045	7263	8637	7455	NA	NA	8505	NA	NA	9928	11305	8437
960	1	NP_004665	set1/Ash2 histone methyltransferase complex subunit ASH2 isoform a GN=ASH2L [Homo sapiens]	1390	80077	18	18	12	12	628	5.45	NA	NA	NA	NA	0.265	0.21	17875408	17875408	17875408	0.088	-0.019	-0.023	ASH2L	NP_004665	NA	NA	NP_004665	NA	9070	human	refseq_acc	FALSE	NA	NA	4.47	18	32080	28135	31505	33125	NA	NA	38082	NA	NA	32275	32515	31690
2222	1	NP_000039	argininosuccinate lyase isoform 1 GN=ASL [Homo sapiens]	281	56723	6	6	3	3	464	6.04	NA	NA	NA	NA	0.115	0.075	5724247	5724247	5724247	0.122	0.014	0.023	ASL	NP_000039	NA	NA	NP_000039	NA	435	human	refseq_acc	FALSE	NA	NA	4.65	18	33715	32640	37425	42205	NA	NA	43160	NA	NA	45245	49720	49515
2041	1	NP_004183	N-acetylserotonin O-methyltransferase-like protein isoform 1 GN=ASMTL [Homo sapiens]	352	77804	4	4	3	3	621	5.71	NA	NA	NA	NA	0.091	0.066	2654304	2654304	2654304	0.179	0.07	0.063	ASMTL	NP_004183	NA	NA	NP_004183	NA	8623	human	refseq_acc	FALSE	NA	NA	4.38	18	17222	17070	18762	17492	NA	NA	18725	NA	NA	18270	19405	26945
658	1	NP_004309	aspartyl/asparaginyl beta-hydroxylase isoform a GN=ASPH [Homo sapiens]	2117	98870	7	7	6	6	758	4.92	NA	NA	NA	NA	0.171	0.137	9769917	9769917	9769917	0.185	0.077	0.084	ASPH	NP_004309	NA	NA	NP_004309	NA	444	human	refseq_acc	FALSE	NA	NA	4.49	18	27690	33965	29100	39955	NA	NA	40845	NA	NA	52560	52355	28665
3106	1	NP_076988	tether containing UBX domain for GLUT4 isoform 1 GN=ASPSCR1 [Homo sapiens]	65	66617	1	1	1	1	553	6.23	NA	NA	NA	NA	0.032	0.04	365091	365091	365091	0.158	-0.022	-0.003	ASPSCR1	NP_076988	NA	NA	NP_076988	NA	79058	human	refseq_acc	FALSE	NA	NA	4.5	9	33165	33305	39390	40505	NA	NA	32340	NA	NA	34425	42035	30900
2287	1	NP_001308896	ATPase family AAA domain-containing protein 1 isoform 1 GN=ATAD1 [Homo sapiens]	255	47706	4	4	2	2	361	6.43	NA	NA	NA	NA	0.045	0.091	5271992	5271992	5271992	0.12	0.013	0.002	ATAD1	NP_001308896	NA	NA	NP_001308896	NA	84896	human	refseq_acc	FALSE	NA	NA	4.81	18	63204	65095	60638	61307	NA	NA	67730	NA	NA	62744	58106	57746
1458	1	NP_054828	ATPase family AAA domain-containing protein 2 GN=ATAD2 [Homo sapiens]	704	181824	3	3	3	3	1390	5.94	NA	NA	NA	NA	0.027	0.027	6875279	6875279	6875279	-0.06	-0.167	-0.158	ATAD2	NP_054828	NA	NA	NP_054828	NA	29028	human	refseq_acc	FALSE	NA	NA	4.58	18	42895	42685	37410	54435	NA	NA	38450	NA	NA	46505	42830	42175
2395	1	NP_060022	ATPase family AAA domain-containing protein 2B isoform 1 GN=ATAD2B [Homo sapiens]	220	189066	3	3	3	3	1458	6.4	NA	NA	NA	NA	0.013	0.019	1509792	1509792	1509792	0.013	-0.094	-0.066	ATAD2B	NP_060022	NA	NA	NP_060022	NA	54454	human	refseq_acc	FALSE	NA	NA	4.61	18	36290	33040	36840	40950	NA	NA	34660	NA	NA	40740	38600	40412
1023	1	NP_001164006	ATPase family AAA domain-containing protein 3A isoform 2 GN=ATAD3A [Homo sapiens]	1277	74770	17	17	16	16	586	9.26	NA	NA	NA	NA	0.273	0.321	42926299	16125798	42926299	0.096	-0.012	-0.017	ATAD3A	NP_001164006	NA	NA	NP_001164006	NA	55210	human	refseq_acc	FALSE	NA	NA	4.54	18	24040	20790	27580	31310	NA	NA	26610	NA	NA	23280	21620	36460
3873	1	NP_079133	ATPase family AAA domain-containing protein 5 GN=ATAD5 [Homo sapiens]	14	262430	1	1	1	1	1844	9.27	NA	NA	NA	NA	0.01	0.005	1724383	1724383	1724383	-0.24	-0.31	-0.277	ATAD5	NP_079133	NA	NA	NP_079133	NA	79915	human	refseq_acc	FALSE	NA	NA	5.01	13	NA	NA	NA	NA	NA	NA	NA	NA	NA	NA	NA	112900
2911	1	NP_001275665	arginyl-tRNA--protein transferase 1 isoform 5 GN=ATE1 [Homo sapiens]	92	70119	2	2	2	2	511	7.12	NA	NA	NA	NA	0.083	0.055	988445	988445	988445	-0.104	-0.212	-0.202	ATE1	NP_001275665	NA	NA	NP_001275665	NA	11101	human	refseq_acc	FALSE	NA	NA	4.48	18	26120	29295	25935	32490	NA	NA	29590	NA	NA	28705	29895	32985
3917	1	NP_001666	cyclic AMP-dependent transcription factor ATF-4 GN=ATF4 [Homo sapiens]	13	46413	1	1	1	1	351	4.83	NA	NA	NA	NA	0.071	0.037	6963189	6963189	6963189	-0.174	-0.237	-0.233	ATF4	NP_001666	NA	NA	NP_001666	NA	468	human	refseq_acc	FALSE	NA	NA	5.34	9	141600	145400	218700	98440	NA	NA	79540	NA	NA	72600	89750	NA
3268	1	NP_006847	cyclic AMP-dependent transcription factor ATF-7 isoform 2 GN=ATF7 [Homo sapiens]	48	57853	1	1	1	1	483	8.13	NA	NA	NA	NA	0.043	0.023	361178	0	361178	0.097	0.082	0.092	ATF7	NP_006847	NA	NA	NP_006847	NA	11016	human	refseq_acc	FALSE	NA	NA	3.87	7	NA	NA	NA	NA	NA	NA	NA	NA	NA	NA	NA	2622
3243	1	NP_060649	activating transcription factor 7-interacting protein 1 isoform 2 GN=ATF7IP [Homo sapiens]	51	153895	1	1	1	1	1270	4.58	NA	NA	NA	NA	0.019	0.007	390101	390101	390101	0.468	0.263	0.274	ATF7IP	NP_060649	NA	NA	NP_060649	NA	55729	human	refseq_acc	FALSE	NA	NA	4.58	5	35760	30950	38520	44910	NA	NA	54020	NA	NA	42890	52120	NA
811	1	NP_071933	ubiquitin-like-conjugating enzyme ATG3 isoform 1 GN=ATG3 [Homo sapiens]	1729	41568	10	10	4	4	314	4.66	NA	NA	NA	NA	0.267	0.153	20521104	20521104	20521104	0.191	0.083	0.069	ATG3	NP_071933	NA	NA	NP_071933	NA	64422	human	refseq_acc	FALSE	NA	NA	4.59	18	35396	37764	40524	42473	NA	NA	50648	NA	NA	43807	53721	38644
3247	1	NP_001273035	autophagy protein 5 isoform a GN=ATG5 [Homo sapiens]	50	37467	1	1	1	1	275	5.48	NA	NA	NA	NA	0.067	0.036	395036	395036	395036	0.212	0.061	0.078	ATG5	NP_001273035	NA	NA	NP_001273035	NA	9474	human	refseq_acc	FALSE	NA	NA	4.84	4	NA	NA	NA	NA	NA	NA	NA	NA	NA	NA	NA	66740
2451	1	NP_001129503	ubiquitin-like modifier-activating enzyme ATG7 isoform b GN=ATG7 [Homo sapiens]	202	84230	3	3	3	3	676	5.69	NA	NA	NA	NA	0.077	0.056	784789	784789	784789	-0.006	-0.041	-0.043	ATG7	NP_001129503	NA	NA	NP_001129503	NA	10533	human	refseq_acc	FALSE	NA	NA	4.41	9	NA	NA	NA	NA	NA	NA	NA	NA	NA	NA	NA	NA
159	1	NP_004035	bifunctional purine biosynthesis protein PURH GN=ATIC [Homo sapiens]	6284	73797	32	32	23	23	592	6.27	NA	NA	NA	NA	0.436	0.5	102268094	102268094	102268094	0.2	0.092	0.093	ATIC	NP_004035	NA	NA	NP_004035	NA	471	human	refseq_acc	FALSE	NA	NA	4.67	18	37960	40398	45682	50090	NA	NA	78960	NA	NA	59570	73040	42190
2824	1	NP_071769	atlastin-2 isoform 1 GN=ATL2 [Homo sapiens]	107	74693	2	2	2	2	579	5.76	NA	NA	NA	NA	0.065	0.045	1272092	1272092	1272092	0.072	-0.036	-0.037	ATL2	NP_071769	NA	NA	NP_071769	NA	64225	human	refseq_acc	FALSE	NA	NA	3.81	18	8679	8640	4992	11420	NA	NA	10790	NA	NA	10860	7247	4640
549	1	NP_056274	atlastin-3 isoform 1 GN=ATL3 [Homo sapiens]	2551	69439	23	23	16	16	541	5.43	NA	NA	NA	NA	0.517	0.335	84734887	84734887	84734887	0.152	0.044	0.048	ATL3	NP_056274	NA	NA	NP_056274	NA	25923	human	refseq_acc	FALSE	NA	NA	4.74	18	67152	77910	66972	87120	NA	NA	80122	NA	NA	82825	93138	44640
3218	1	NP_000042	serine-protein kinase ATM isoform a GN=ATM [Homo sapiens]	53	404807	5	5	3	3	3056	6.39	NA	NA	NA	NA	0.012	0.012	606905	606905	606905	0.333	0.128	0.129	ATM	NP_000042	NA	NA	NP_000042	NA	472	human	refseq_acc	TRUE	Atypical	8	3.87	5	5226	7535	8661	8089	NA	NA	10460	NA	NA	9335	9120	NA
1805	1	NP_004036	copper transport protein ATOX1 GN=ATOX1 [Homo sapiens]	481	9630	2	2	2	2	68	6.71	NA	NA	NA	NA	0.5	0.382	2988635	2988635	2988635	0.034	-0.073	-0.055	ATOX1	NP_004036	NA	NA	NP_004036	NA	475	human	refseq_acc	FALSE	NA	NA	4.39	18	28105	27360	32835	33755	NA	NA	27020	NA	NA	33330	44775	23710
1042	1	NP_065143	manganese-transporting ATPase 13A1 GN=ATP13A1 [Homo sapiens]	1240	148731	15	15	13	13	1204	8.46	NA	NA	NA	NA	0.177	0.133	18693026	18693026	18693026	0.113	0.006	0.012	ATP13A1	NP_065143	NA	NA	NP_065143	NA	57130	human	refseq_acc	FALSE	NA	NA	4.61	18	44022	46170	46059	54438	NA	NA	56495	NA	NA	55736	61776	40095
627	1	NP_000692	sodium/potassium-transporting ATPase subunit alpha-1 isoform a GN=ATP1A1 [Homo sapiens]	2218	127198	20	20	15	15	1023	5.33	NA	NA	NA	NA	0.24	0.191	49534847	33468856	49534847	0.146	0.038	0.034	ATP1A1	NP_000692	NA	NA	NP_000692	NA	476	human	refseq_acc	FALSE	NA	NA	4.67	18	36400	36090	38200	39350	NA	NA	43890	NA	NA	40190	47530	48980
1784	1	NP_001670	sodium/potassium-transporting ATPase subunit beta-3 GN=ATP1B3 [Homo sapiens]	495	37334	5	5	5	5	279	8.58	NA	NA	NA	NA	0.143	0.201	15576729	15576729	15576729	0.061	-0.046	-0.05	ATP1B3	NP_001670	NA	NA	NP_001670	NA	483	human	refseq_acc	FALSE	NA	NA	4.7	18	54370	57658	55952	58980	NA	NA	64475	NA	NA	57575	63400	30868
119	2	NP_733765	sarcoplasmic/endoplasmic reticulum calcium ATPase 2 isoform b GN=ATP2A2 [Homo sapiens]	6765	129628	27	27	21	21	1042	5.23	NA	NA	NA	NA	0.019	0.285	84628682	70640317	84628682	NA	NA	NA	ATP2A2	NP_733765	NA	NA	NP_733765	NA	488	human	refseq_acc	FALSE	NA	NA	NA	0	NA	NA	NA	NA	NA	NA	NA	NA	NA	NA	NA	NA
119	1	NP_005164	sarcoplasmic/endoplasmic reticulum calcium ATPase 3 isoform a GN=ATP2A3 [Homo sapiens]	7477	119320	38	25	26	19	999	5.37	NA	NA	NA	NA	0.346	0.279	190082302	82679375	94120933	0.045	-0.063	-0.056	ATP2A3	NP_005164	NA	NA	NP_005164	NA	489	human	refseq_acc	FALSE	NA	NA	4.67	18	38700	40668	35830	47598	NA	NA	48318	NA	NA	51850	49671	51402
1258	1	NP_001675	plasma membrane calcium-transporting ATPase 4 isoform 4b GN=ATP2B4 [Homo sapiens]	925	154293	10	10	4	4	1205	6.04	NA	NA	NA	NA	0.05	0.042	13106001	3103363	13106001	0.212	0.105	0.108	ATP2B4	NP_001675	NA	NA	NP_001675	NA	493	human	refseq_acc	FALSE	NA	NA	4.58	18	27775	28890	27710	34060	NA	NA	42550	NA	NA	39490	45685	50484
3172	1	NP_001001485	calcium-transporting ATPase type 2C member 1 isoform 1c GN=ATP2C1 [Homo sapiens]	58	110355	1	1	1	1	888	5.96	NA	NA	NA	NA	0.023	0.009	1112527	1112527	1112527	-0.104	-0.194	-0.207	ATP2C1	NP_001001485	NA	NA	NP_001001485	NA	27032	human	refseq_acc	FALSE	NA	NA	4.99	13	109200	116200	96040	127750	NA	NA	109950	NA	NA	107280	99970	100775
30	1	NP_001001937	ATP synthase subunit alpha, mitochondrial isoform a precursor GN=ATP5F1A [Homo sapiens]	17143	66932	62	62	30	30	553	9.16	NA	NA	NA	NA	0.545	0.53	642669983	642669983	642669983	0.136	0.028	0.027	ATP5F1A	NP_001001937	NA	NA	NP_001001937	NA	498	human	refseq_acc	FALSE	NA	NA	4.7	18	28288	30614	30416	34556	NA	NA	43378	NA	NA	37325	39128	48134
27	1	NP_001677	ATP synthase subunit beta, mitochondrial precursor GN=ATP5F1B [Homo sapiens]	17869	62025	79	79	40	40	529	5.26	NA	NA	NA	NA	0.733	0.707	610539012	610539012	610539012	0.098	-0.011	-0.019	ATP5F1B	NP_001677	NA	NA	NP_001677	NA	506	human	refseq_acc	FALSE	NA	NA	4.6	18	36790	36970	32960	39360	NA	NA	45562	NA	NA	40260	37665	45530
375	1	NP_001001973	ATP synthase subunit gamma, mitochondrial isoform L (liver) precursor GN=ATP5F1C [Homo sapiens]	3489	39220	18	18	8	8	298	9.23	NA	NA	NA	NA	0.571	0.289	203904125	203904125	203904125	0.074	-0.034	-0.036	ATP5F1C	NP_001001973	NA	NA	NP_001001973	NA	509	human	refseq_acc	FALSE	NA	NA	4.83	18	46837	44422	43921	63037	NA	NA	63195	NA	NA	60054	58900	80282
1161	1	NP_001001975	ATP synthase subunit delta, mitochondrial precursor GN=ATP5F1D [Homo sapiens]	1043	18625	5	5	3	3	168	5.38	NA	NA	NA	NA	0.125	0.357	7639097	7639097	7639097	0.171	0.064	0.06	ATP5F1D	NP_001001975	NA	NA	NP_001001975	NA	513	human	refseq_acc	FALSE	NA	NA	4.46	18	18802	20878	18458	27452	NA	NA	33602	NA	NA	36028	32558	33052
3173	1	NP_008817	ATP synthase subunit epsilon, mitochondrial GN=ATP5F1E [Homo sapiens]	58	7896	1	1	1	1	51	9.93	NA	NA	NA	NA	0.333	0.157	1279405	1279405	1279405	0.158	0.051	0.05	ATP5F1E	NP_008817	NA	NA	NP_008817	NA	514	human	refseq_acc	FALSE	NA	NA	4.68	18	47150	49540	48330	69650	NA	NA	77245	NA	NA	54350	53190	48075
2551	1	NP_057395	ATPase inhibitor, mitochondrial isoform 1 precursor GN=ATP5IF1 [Homo sapiens]	170	14762	5	5	3	3	106	9.34	NA	NA	NA	NA	0.125	0.208	8344440	8344440	8344440	-0.026	-0.134	-0.174	ATP5IF1	NP_057395	NA	NA	NP_057395	NA	93974	human	refseq_acc	FALSE	NA	NA	4.7	18	18360	19070	19200	22945	NA	NA	28810	NA	NA	26395	20220	61560
1084	1	NP_001193355	up-regulated during skeletal muscle growth protein 5 GN=ATP5MD [Homo sapiens]	1146	8115	5	5	3	3	58	9.78	NA	NA	NA	NA	0.5	0.448	25867807	25867807	25867807	0.098	-0.01	-0.018	ATP5MD	NP_001193355	NA	NA	NP_001193355	NA	84833	human	refseq_acc	FALSE	NA	NA	4.88	18	77640	79795	74180	87860	NA	NA	83200	NA	NA	85305	85800	79655
1173	1	NP_009031	ATP synthase subunit e, mitochondrial GN=ATP5ME [Homo sapiens]	1029	9762	4	4	3	3	69	9.34	NA	NA	NA	NA	0.75	0.507	19204266	19204266	19204266	0.126	0.019	0.027	ATP5ME	NP_009031	NA	NA	NP_009031	NA	521	human	refseq_acc	FALSE	NA	NA	4.84	18	66320	64620	69190	80190	NA	NA	75230	NA	NA	75990	79940	63685
1537	1	NP_004880	ATP synthase subunit f, mitochondrial isoform 2a GN=ATP5MF [Homo sapiens]	645	13546	3	3	3	3	94	9.7	NA	NA	NA	NA	0.4	0.255	15596599	0	15596599	0.032	-0.076	-0.083	ATP5MF	NP_004880	NA	NA	NP_004880	NA	9551	human	refseq_acc	FALSE	NA	NA	4.78	18	63700	68352	59732	84152	NA	NA	98705	NA	NA	84775	91945	49190
819	1	NP_006467	ATP synthase subunit g, mitochondrial GN=ATP5MG [Homo sapiens]	1712	13484	8	8	5	5	103	9.65	NA	NA	NA	NA	0.667	0.524	57858902	57858902	57858902	0.187	0.079	0.071	ATP5MG	NP_006467	NA	NA	NP_006467	NA	10632	human	refseq_acc	FALSE	NA	NA	4.98	18	92970	96770	91030	108988	NA	NA	148870	NA	NA	110895	127358	96242
3031	1	NP_004885	6.8 kDa mitochondrial proteolipid isoform 1 GN=ATP5MPL [Homo sapiens]	73	8491	1	1	1	1	58	10.08	NA	NA	NA	NA	0.25	0.121	17480322	17480322	17480322	0.084	-0.024	-0.032	ATP5MPL	NP_004885	NA	NA	NP_004885	NA	9556	human	refseq_acc	FALSE	NA	NA	5.28	18	192435	178650	202700	205950	NA	NA	256400	NA	NA	191990	221300	137900
889	1	NP_001679	ATP synthase F(0) complex subunit B1, mitochondrial precursor GN=ATP5PB [Homo sapiens]	1539	33760	14	14	9	9	256	9.37	NA	NA	NA	NA	0.375	0.367	41102127	41102127	41102127	0.079	-0.029	-0.034	ATP5PB	NP_001679	NA	NA	NP_001679	NA	515	human	refseq_acc	FALSE	NA	NA	4.63	18	40475	41332	40762	40890	NA	NA	48272	NA	NA	44990	47270	38390
322	1	NP_006347	ATP synthase subunit d, mitochondrial isoform a GN=ATP5PD [Homo sapiens]	3878	23349	19	19	11	11	161	5.21	NA	NA	NA	NA	0.8	0.652	86386368	86386368	86386368	0.081	-0.026	-0.031	ATP5PD	NP_006347	NA	NA	NP_006347	NA	10476	human	refseq_acc	FALSE	NA	NA	4.85	18	69053	74373	70075	87598	NA	NA	91000	NA	NA	72473	78152	72388
742	1	NP_001003696	ATP synthase-coupling factor 6, mitochondrial isoform a precursor GN=ATP5PF [Homo sapiens]	1892	15100	6	6	5	5	108	9.52	NA	NA	NA	NA	0.4	0.361	24095272	24095272	24095272	0.012	-0.095	-0.103	ATP5PF	NP_001003696	NA	NA	NP_001003696	NA	522	human	refseq_acc	FALSE	NA	NA	4.63	18	42085	43085	36010	45240	NA	NA	45972	NA	NA	48090	49432	52510
394	1	NP_001688	ATP synthase subunit O, mitochondrial precursor GN=ATP5PO [Homo sapiens]	3369	27731	12	12	9	9	213	9.97	NA	NA	NA	NA	0.538	0.498	111664611	111664611	111664611	0.082	-0.026	-0.029	ATP5PO	NP_001688	NA	NA	NP_001688	NA	539	human	refseq_acc	FALSE	NA	NA	4.83	18	50678	51235	47945	71422	NA	NA	70988	NA	NA	69752	65028	83768
1671	1	YP_003024031	ATP synthase F0 subunit 6 (mitochondrion) GN=MT-ATP6 [Homo sapiens]	556	26405	1	1	1	1	226	10.09	NA	NA	NA	NA	0.143	0.044	10730495	10730495	10730495	0.098	-0.01	-0.02	ATP6	YP_003024031	NA	NA	YP_003024031	NA	4508	human	refseq_acc	FALSE	NA	NA	4.93	18	92542	102280	98595	104392	NA	NA	121870	NA	NA	114090	115358	96128
2549	1	NP_001174	V-type proton ATPase subunit S1 precursor GN=ATP6AP1 [Homo sapiens]	171	55143	1	1	1	1	470	5.73	NA	NA	NA	NA	0.04	0.021	3557901	3557901	3557901	-0.043	-0.109	-0.115	ATP6AP1	NP_001174	NA	NA	NP_001174	NA	537	human	refseq_acc	FALSE	NA	NA	3.66	14	1800	NA	1502	NA	NA	NA	NA	NA	NA	NA	NA	6902
2642	1	NP_005756	renin receptor precursor GN=ATP6AP2 [Homo sapiens]	147	42879	2	2	2	2	350	5.76	NA	NA	NA	NA	0.056	0.04	4079075	4079075	4079075	0.165	0.057	0.04	ATP6AP2	NP_005756	NA	NA	NP_005756	NA	10159	human	refseq_acc	FALSE	NA	NA	4.64	18	38360	36420	38300	44380	NA	NA	52325	NA	NA	44440	41870	34120
3463	1	NP_005168	V-type proton ATPase 116 kDa subunit a isoform 1 isoform c GN=ATP6V0A1 [Homo sapiens]	32	105200	1	1	1	1	831	6.22	NA	NA	NA	NA	0.027	0.018	350218	350218	350218	0.049	0.161	0.18	ATP6V0A1	NP_005168	NA	NA	NP_005168	NA	535	human	refseq_acc	FALSE	NA	NA	4.54	4	NA	NA	NA	NA	NA	NA	NA	NA	NA	NA	NA	NA
2281	1	NP_036595	V-type proton ATPase 116 kDa subunit a isoform 2 GN=ATP6V0A2 [Homo sapiens]	256	108727	4	4	3	3	856	6.18	NA	NA	NA	NA	0.045	0.054	1569253	1569253	1569253	-0.224	-0.332	-0.303	ATP6V0A2	NP_036595	NA	NA	NP_036595	NA	23545	human	refseq_acc	FALSE	NA	NA	4.39	18	33755	32830	27635	37845	NA	NA	32950	NA	NA	41438	40338	19060
935	1	NP_004682	V-type proton ATPase subunit d 1 GN=ATP6V0D1 [Homo sapiens]	1430	44884	8	8	5	5	351	4.89	NA	NA	NA	NA	0.263	0.182	32750473	32750473	32750473	0.078	-0.03	-0.02	ATP6V0D1	NP_004682	NA	NA	NP_004682	NA	9114	human	refseq_acc	FALSE	NA	NA	4.69	18	50762	50802	49940	63282	NA	NA	60068	NA	NA	64538	61332	48098
481	1	NP_001681	V-type proton ATPase catalytic subunit A GN=ATP6V1A [Homo sapiens]	2871	76910	18	18	16	16	617	5.35	NA	NA	NA	NA	0.429	0.329	48561698	48561698	48561698	0.141	0.033	0.03	ATP6V1A	NP_001681	NA	NA	NP_001681	NA	523	human	refseq_acc	FALSE	NA	NA	4.54	18	21160	16970	24120	23350	NA	NA	27550	NA	NA	25840	29460	22335
212	1	NP_001684	V-type proton ATPase subunit B, brain isoform GN=ATP6V1B2 [Homo sapiens]	5235	61849	28	28	21	21	511	5.57	NA	NA	NA	NA	0.577	0.544	99707055	72078703	99707055	0.189	0.081	0.085	ATP6V1B2	NP_001684	NA	NA	NP_001684	NA	526	human	refseq_acc	FALSE	NA	NA	4.57	18	33622	35378	34715	38772	NA	NA	45074	NA	NA	42875	48240	44508
1054	1	NP_001686	V-type proton ATPase subunit C 1 GN=ATP6V1C1 [Homo sapiens]	1210	53022	13	13	10	10	382	7.02	NA	NA	NA	NA	0.276	0.272	17977893	17977893	17977893	0.071	-0.037	-0.026	ATP6V1C1	NP_001686	NA	NA	NP_001686	NA	528	human	refseq_acc	FALSE	NA	NA	4.58	18	34870	28892	32828	42068	NA	NA	37960	NA	NA	43750	51772	62560
3283	1	NP_057078	V-type proton ATPase subunit D GN=ATP6V1D [Homo sapiens]	46	34662	4	4	3	3	247	9.36	NA	NA	NA	NA	0.154	0.134	1936832	1936832	1936832	0.284	0.113	0.112	ATP6V1D	NP_057078	NA	NA	NP_057078	NA	51382	human	refseq_acc	FALSE	NA	NA	4.58	14	32640	35530	35290	45170	NA	NA	52400	NA	NA	45370	54530	13000
1014	1	NP_001687	V-type proton ATPase subunit E 1 isoform a GN=ATP6V1E1 [Homo sapiens]	1299	31686	7	7	6	6	226	7.71	NA	NA	NA	NA	0.357	0.296	45737715	29280877	45737715	0.144	0.036	0.041	ATP6V1E1	NP_001687	NA	NA	NP_001687	NA	529	human	refseq_acc	FALSE	NA	NA	4.89	18	55675	53585	58238	63345	NA	NA	74005	NA	NA	67722	75912	75925
1972	1	NP_004222	V-type proton ATPase subunit F isoform 1 GN=ATP6V1F [Homo sapiens]	397	14737	4	4	4	4	119	5.29	NA	NA	NA	NA	0.429	0.429	6019123	6019123	6019123	0.105	-0.003	-0.012	ATP6V1F	NP_004222	NA	NA	NP_004222	NA	9296	human	refseq_acc	FALSE	NA	NA	4.8	18	42578	44108	45770	47885	NA	NA	51335	NA	NA	50072	50890	49763
1009	1	NP_004879	V-type proton ATPase subunit G 1 GN=ATP6V1G1 [Homo sapiens]	1305	16613	7	7	4	4	118	8.93	NA	NA	NA	NA	0.375	0.517	26721192	16738977	26721192	0.027	-0.081	-0.078	ATP6V1G1	NP_004879	NA	NA	NP_004879	NA	9550	human	refseq_acc	FALSE	NA	NA	4.54	18	26598	27431	30965	27522	NA	NA	32420	NA	NA	33024	37192	58330
1365	1	NP_057025	V-type proton ATPase subunit H isoform 1 GN=ATP6V1H [Homo sapiens]	790	63750	8	8	6	6	483	6.07	NA	NA	NA	NA	0.231	0.201	6423656	6423656	6423656	0.144	0.036	0.031	ATP6V1H	NP_057025	NA	NA	NP_057025	NA	51606	human	refseq_acc	FALSE	NA	NA	4.4	18	15192	15746	14931	18947	NA	NA	23548	NA	NA	19724	25490	32425
3598	1	YP_003024030	ATP synthase F0 subunit 8 (mitochondrion) GN=MT-ATP8 [Homo sapiens]	24	9876	1	1	1	1	68	9.93	NA	NA	NA	NA	0.25	0.191	503958	503958	503958	0.279	0.1	0.105	ATP8	YP_003024030	NA	NA	YP_003024030	NA	4509	human	refseq_acc	FALSE	NA	NA	4.29	9	12070	12480	15530	14090	NA	NA	18530	NA	NA	15430	15000	25080
3892	1	NP_940933	probable phospholipid-transporting ATPase IIB isoform 1 GN=ATP9B [Homo sapiens]	14	144051	1	1	1	1	1147	7.67	NA	NA	NA	NA	0.016	0.014	132101	132101	132101	0.048	-0.157	-0.152	ATP9B	NP_940933	NA	NA	NP_940933	NA	374868	human	refseq_acc	FALSE	NA	NA	4.18	5	16230	16520	15010	21160	NA	NA	17190	NA	NA	14540	17540	NA
3072	1	NP_000480	transcriptional regulator ATRX isoform 1 GN=ATRX [Homo sapiens]	69	352467	1	1	1	1	2492	6.18	NA	NA	NA	NA	0.008	0.006	613686	613686	613686	0.203	0.023	0.03	ATRX	NP_000480	NA	NA	NP_000480	NA	546	human	refseq_acc	FALSE	NA	NA	4.15	9	14830	17140	21350	18030	NA	NA	20320	NA	NA	20210	17080	9656
2444	1	NP_037368	ataxin-10 isoform 1 GN=ATXN10 [Homo sapiens]	206	60383	3	3	3	3	475	5.12	NA	NA	NA	NA	0.111	0.067	6690157	6690157	6690157	0.144	0.036	0.046	ATXN10	NP_037368	NA	NA	NP_037368	NA	25814	human	refseq_acc	FALSE	NA	NA	4.3	18	3524	2396	4663	2234	NA	NA	4380	NA	NA	3349	3450	9786
1769	1	NP_009176	ataxin-2-like protein isoform A GN=ATXN2L [Homo sapiens]	502	123901	5	5	4	4	1075	8.7	NA	NA	NA	NA	0.067	0.039	4339624	4339624	4339624	0.084	-0.024	-0.016	ATXN2L	NP_009176	NA	NA	NP_009176	NA	11273	human	refseq_acc	FALSE	NA	NA	4.69	18	33562	37441	37176	38235	NA	NA	43848	NA	NA	38701	46439	44420
2308	1	NP_004984	ataxin-3 reference isoform GN=ATXN3 [Homo sapiens]	248	45176	1	1	1	1	361	4.69	NA	NA	NA	NA	0.056	0.028	3870849	3870849	3870849	0.11	0.002	-0.007	ATXN3	NP_004984	NA	NA	NP_004984	NA	4287	human	refseq_acc	FALSE	NA	NA	4.91	18	103000	115600	101400	118600	NA	NA	137900	NA	NA	131000	137400	83808
3792	1	NP_699171	ataxin-7-like protein 2 isoform 2 GN=ATXN7L2 [Homo sapiens]	16	92077	1	1	1	1	722	9.4	NA	NA	NA	NA	0.026	0.014	128932	128932	128932	-0.79	-0.995	-0.992	ATXN7L2	NP_699171	NA	NA	NP_699171	NA	127002	human	refseq_acc	FALSE	NA	NA	3.95	5	13660	12850	11280	10430	NA	NA	4223	NA	NA	7834	6816	NA
1872	1	NP_853553	ancient ubiquitous protein 1 GN=AUP1 [Homo sapiens]	448	48735	5	5	3	3	410	8.96	NA	NA	NA	NA	0.091	0.09	6025055	6025055	6025055	0.214	0.106	0.103	AUP1	NP_853553	NA	NA	NP_853553	NA	550	human	refseq_acc	FALSE	NA	NA	4.18	18	9857	9522	9235	13650	NA	NA	12320	NA	NA	11760	11587	15366
275	1	NP_001691	azurocidin preproprotein GN=AZU1 [Homo sapiens]	4289	27783	28	28	19	19	251	9.75	NA	NA	NA	NA	0.615	0.574	215016845	215016845	215016845	0.122	0.014	-0.011	AZU1	NP_001691	NA	NA	NP_001691	NA	566	human	refseq_acc	FALSE	NA	NA	4.31	18	12896	13366	14120	14038	NA	NA	19235	NA	NA	17750	16470	33415
3253	1	NP_919299	beta-1,3-glucosyltransferase precursor GN=B3GLCT [Homo sapiens]	50	65920	1	1	1	1	498	7.23	NA	NA	NA	NA	0.048	0.04	309371	309371	309371	-0.332	-0.218	-0.206	B3GLCT	NP_919299	NA	NA	NP_919299	NA	145173	human	refseq_acc	FALSE	NA	NA	4.47	4	NA	NA	NA	NA	NA	NA	NA	NA	NA	NA	NA	NA
3837	1	NP_003769	beta-1,4-galactosyltransferase 4 GN=B4GALT4 [Homo sapiens]	15	46316	1	1	1	1	344	9.18	NA	NA	NA	NA	0.05	0.02	11233247	0	11233247	-0.166	-0.051	-0.075	B4GALT4	NP_003769	NA	NA	NP_003769	NA	8702	human	refseq_acc	FALSE	NA	NA	5.58	4	NA	NA	NA	NA	NA	NA	NA	NA	NA	NA	NA	NA
2852	1	NP_001028721	BRISC and BRCA1-A complex member 1 isoform 1 GN=BABAM1 [Homo sapiens]	102	40946	2	2	2	2	329	4.6	NA	NA	NA	NA	0.095	0.088	730843	730843	730843	0.043	-0.047	-0.035	BABAM1	NP_001028721	NA	NA	NP_001028721	NA	29086	human	refseq_acc	FALSE	NA	NA	4.43	13	33300	31770	24560	59540	NA	NA	25620	NA	NA	22400	31630	21330
1340	1	NP_001316041	BRISC and BRCA1-A complex member 2 isoform 2 GN=BABAM2 [Homo sapiens]	823	48563	8	8	8	8	383	5.53	NA	NA	NA	NA	0.333	0.248	15562259	15562259	15562259	0.032	-0.076	-0.082	BABAM2	NP_001316041	NA	NA	NP_001316041	NA	9577	human	refseq_acc	FALSE	NA	NA	4.39	18	26900	25892	25840	27178	NA	NA	29005	NA	NA	27130	29320	20804
2033	1	NP_004314	BAG family molecular chaperone regulator 1 isoform BAG-1L GN=BAG1 [Homo sapiens]	358	45040	2	2	2	2	345	8.26	NA	NA	NA	NA	0.133	0.078	2670684	2670684	2670684	0.27	0.162	0.168	BAG1	NP_004314	NA	NA	NP_004314	NA	573	human	refseq_acc	FALSE	NA	NA	4	18	6220	5519	6919	8522	NA	NA	7372	NA	NA	8668	8551	13486
2234	1	NP_004273	BAG family molecular chaperone regulator 2 GN=BAG2 [Homo sapiens]	273	27366	2	2	2	2	211	6.25	NA	NA	NA	NA	0.071	0.128	3155259	3155259	3155259	0.095	-0.012	-0.11	BAG2	NP_004273	NA	NA	NP_004273	NA	9532	human	refseq_acc	FALSE	NA	NA	4.43	18	25428	28205	12322	23585	NA	NA	77432	NA	NA	27125	11802	22310
2061	1	NP_004865	BAG family molecular chaperone regulator 4 isoform 1 GN=BAG4 [Homo sapiens]	342	53000	3	3	2	2	457	5.02	NA	NA	NA	NA	0.1	0.059	2229536	2229536	2229536	0.099	-0.009	-0.017	BAG4	NP_004865	NA	NA	NP_004865	NA	9530	human	refseq_acc	FALSE	NA	NA	4.52	18	23144	22082	20642	26418	NA	NA	27866	NA	NA	25236	25384	42315
1584	1	NP_004630	large proline-rich protein BAG6 isoform a GN=BAG6 [Homo sapiens]	614	122998	8	8	7	7	1132	5.4	NA	NA	NA	NA	0.067	0.07	12751198	12751198	12751198	0.089	-0.019	-0.01	BAG6	NP_004630	NA	NA	NP_004630	NA	7917	human	refseq_acc	FALSE	NA	NA	4.45	18	24332	26570	28680	31470	NA	NA	29208	NA	NA	29665	32848	21770
1031	1	NP_001137457	barrier-to-autointegration factor GN=BANF1 [Homo sapiens]	1265	12572	9	9	7	7	89	5.81	NA	NA	NA	NA	0.667	0.663	44641798	44641798	44641798	0.087	-0.021	-0.028	BANF1	NP_001137457	NA	NA	NP_001137457	NA	8815	human	refseq_acc	FALSE	NA	NA	4.71	18	56075	57598	61900	60350	NA	NA	63115	NA	NA	55210	56095	52520
2982	1	NP_001258535	brain acid soluble protein 1 GN=BASP1 [Homo sapiens]	80	30242	2	2	1	1	227	4.64	NA	NA	NA	NA	0.077	0.093	283698	283698	283698	0.205	-0.001	0.108	BASP1	NP_001258535	NA	NA	NP_001258535	NA	10409	human	refseq_acc	FALSE	NA	NA	4.56	5	34008	35188	48092	59072	NA	NA	18615	NA	NA	43788	42488	NA
1599	1	NP_004315	apoptosis regulator BAX isoform beta GN=BAX [Homo sapiens]	608	26438	5	5	3	3	218	7.74	NA	NA	NA	NA	0.2	0.211	6670745	6670745	6670745	0.15	0.043	0.023	BAX	NP_004315	NA	NA	NP_004315	NA	581	human	refseq_acc	FALSE	NA	NA	4.76	18	44415	45970	44740	46900	NA	NA	65695	NA	NA	53000	61865	79275
1491	1	NP_038476	bromodomain adjacent to zinc finger domain protein 1A isoform a GN=BAZ1A [Homo sapiens]	679	211183	7	7	5	5	1556	6.2	NA	NA	NA	NA	0.055	0.039	6399998	6399998	6399998	0.052	-0.056	-0.052	BAZ1A	NP_038476	NA	NA	NP_038476	NA	11177	human	refseq_acc	TRUE	Other	9	4.33	18	26608	25660	26120	30150	NA	NA	25488	NA	NA	34550	34622	23940
803	1	NP_115784	tyrosine-protein kinase BAZ1B GN=BAZ1B [Homo sapiens]	1752	211121	23	23	20	20	1483	8.7	NA	NA	NA	NA	0.228	0.171	38466976	38466976	38466976	0.024	-0.084	-0.085	BAZ1B	NP_115784	NA	NA	NP_115784	NA	9031	human	refseq_acc	TRUE	TK	1	4.38	18	16780	15895	14640	17905	NA	NA	20290	NA	NA	16310	16028	30115
3822	1	NP_061332	B-cell receptor-associated protein 29 isoform b GN=BCAP29 [Homo sapiens]	16	34833	1	1	1	1	241	9.55	NA	NA	NA	NA	0.059	0.046	176565	176565	176565	0.284	0.08	0.112	BCAP29	NP_061332	NA	NA	NP_061332	NA	55973	human	refseq_acc	FALSE	NA	NA	3.91	5	9215	6335	8631	9848	NA	NA	9358	NA	NA	11650	8207	NA
1455	1	NP_001132913	B-cell receptor-associated protein 31 isoform b GN=BCAP31 [Homo sapiens]	708	33989	10	10	8	8	246	8.44	NA	NA	NA	NA	0.188	0.215	25652610	25652610	25652610	0.141	0.033	0.012	BCAP31	NP_001132913	NA	NA	NP_001132913	NA	10134	human	refseq_acc	FALSE	NA	NA	4.8	18	72764	73214	70032	73820	NA	NA	88426	NA	NA	77372	81954	59520
3851	1	NP_001295180	breast cancer anti-estrogen resistance protein 3 isoform 3 GN=BCAR3 [Homo sapiens]	15	63039	1	1	1	1	501	6.21	NA	NA	NA	NA	0.033	0.018	307387	307387	307387	0.108	-0.046	-0.004	BCAR3	NP_001295180	NA	NA	NP_001295180	NA	8412	human	refseq_acc	FALSE	NA	NA	3.9	5	NA	NA	NA	NA	NA	NA	NA	NA	NA	NA	NA	NA
1319	1	NP_005863	pre-mRNA-splicing factor SPF27 GN=BCAS2 [Homo sapiens]	852	29208	7	7	7	7	225	5.48	NA	NA	NA	NA	0.357	0.498	18907013	18907013	18907013	0.076	-0.032	-0.043	BCAS2	NP_005863	NA	NA	NP_005863	NA	10286	human	refseq_acc	FALSE	NA	NA	4.33	18	22490	24110	25130	20980	NA	NA	20255	NA	NA	19085	20960	26480
2971	1	NP_005495	branched-chain-amino-acid aminotransferase, cytosolic isoform 1 GN=BCAT1 [Homo sapiens]	82	48779	4	4	4	4	386	5.17	NA	NA	NA	NA	0.211	0.132	1283086	1283086	1283086	0.108	0.019	0.053	BCAT1	NP_005495	NA	NA	NP_005495	NA	586	human	refseq_acc	FALSE	NA	NA	4.55	13	25280	31910	28210	34190	NA	NA	24090	NA	NA	34420	40980	16403
977	1	NP_001181	branched-chain-amino-acid aminotransferase, mitochondrial isoform a precursor GN=BCAT2 [Homo sapiens]	1358	49012	7	7	7	7	392	8.88	NA	NA	NA	NA	0.273	0.209	36713350	36713350	36713350	0.145	0.038	0.009	BCAT2	NP_001181	NA	NA	NP_001181	NA	587	human	refseq_acc	FALSE	NA	NA	4.65	18	32552	33858	29602	36849	NA	NA	51710	NA	NA	44195	39622	37475
3005	1	NP_510868	BRCA2 and CDKN1A-interacting protein isoform BCCIPbeta GN=BCCIP [Homo sapiens]	77	43403	2	2	2	2	314	4.51	NA	NA	NA	NA	0.105	0.076	3016906	3016906	3016906	-0.029	-0.137	-0.152	BCCIP	NP_510868	NA	NA	NP_510868	NA	56647	human	refseq_acc	FALSE	NA	NA	4.67	18	16985	19805	17985	15340	NA	NA	15116	NA	NA	17315	16400	52120
3023	1	NP_859059	pre-miRNA 5~-monophosphate methyltransferase GN=BCDIN3D [Homo sapiens]	74	36728	1	1	1	1	292	6.22	NA	NA	NA	NA	0.067	0.027	1205163	1205163	1205163	-0.196	-0.214	-0.232	BCDIN3D	NP_859059	NA	NA	NP_859059	NA	144233	human	refseq_acc	FALSE	NA	NA	4.7	8	NA	NA	NA	NA	NA	NA	NA	NA	NA	NA	NA	57740
1646	1	NP_000700	2-oxoisovalerate dehydrogenase subunit alpha, mitochondrial isoform 1 precursor GN=BCKDHA [Homo sapiens]	572	55078	9	9	8	8	445	8.42	NA	NA	NA	NA	0.25	0.272	13176063	13176063	13176063	0.076	-0.032	-0.036	BCKDHA	NP_000700	NA	NA	NP_000700	NA	593	human	refseq_acc	FALSE	NA	NA	4.46	18	5765	6839	4893	6312	NA	NA	7952	NA	NA	9046	7296	33369
1919	1	NP_000047	2-oxoisovalerate dehydrogenase subunit beta, mitochondrial isoform 1 precursor GN=BCKDHB [Homo sapiens]	423	47675	6	6	5	5	392	5.89	NA	NA	NA	NA	0.2	0.156	6538001	6538001	6538001	0.028	-0.08	-0.084	BCKDHB	NP_000047	NA	NA	NP_000047	NA	594	human	refseq_acc	FALSE	NA	NA	4.43	18	43508	50455	37640	54980	NA	NA	59628	NA	NA	66378	59170	14825
3883	1	NP_075044	B-cell lymphoma/leukemia 11A isoform 1 GN=BCL11A [Homo sapiens]	14	104023	1	1	1	1	835	6.15	NA	NA	NA	NA	0.022	0.012	101260	0	101260	0.126	-0.08	-0.04	BCL11A	NP_075044	NA	NA	NP_075044	NA	53335	human	refseq_acc	FALSE	NA	NA	4.27	5	18860	19220	19520	30390	NA	NA	20750	NA	NA	18170	17310	NA
2519	1	NP_000624	apoptosis regulator Bcl-2 isoform alpha GN=BCL2 [Homo sapiens]	181	27509	1	1	1	1	239	6.75	NA	NA	NA	NA	0.091	0.042	1081764	1081764	1081764	-0.21	-0.381	-0.384	BCL2	NP_000624	NA	NA	NP_000624	NA	596	human	refseq_acc	FALSE	NA	NA	4.02	14	16540	16505	14256	12233	NA	NA	12129	NA	NA	15475	14554	5951
1120	1	NP_056182	bcl-2-like protein 13 isoform a GN=BCL2L13 [Homo sapiens]	1093	58305	8	8	5	5	485	4.41	NA	NA	NA	NA	0.208	0.188	10511862	10511862	10511862	0.173	0.066	0.058	BCL2L13	NP_056182	NA	NA	NP_056182	NA	23786	human	refseq_acc	FALSE	NA	NA	4.58	18	27084	29664	28750	34930	NA	NA	41724	NA	NA	36240	43162	43596
3215	1	NP_001698	B-cell CLL/lymphoma 7 protein family member B isoform 1 GN=BCL7B [Homo sapiens]	54	25906	1	1	1	1	202	4.67	NA	NA	NA	NA	0.111	0.054	3406347	0	3406347	0.202	0.031	0.019	BCL7B	NP_001698	NA	NA	NP_001698	NA	9275	human	refseq_acc	FALSE	NA	NA	4.42	14	7806	10980	10100	10820	NA	NA	15100	NA	NA	11450	12500	36735
2414	1	NP_004756	B-cell CLL/lymphoma 7 protein family member C isoform 2 GN=BCL7C [Homo sapiens]	215	25803	2	2	2	2	217	5.15	NA	NA	NA	NA	0.1	0.106	3787210	3787210	3787210	0.099	0.003	0.014	BCL7C	NP_004756	NA	NA	NP_004756	NA	9274	human	refseq_acc	FALSE	NA	NA	4.16	14	15120	14623	12010	15657	NA	NA	14246	NA	NA	16409	13400	NA
466	2	NP_055554	bcl-2-associated transcription factor 1 isoform 1 GN=BCLAF1 [Homo sapiens]	1394	127485	9	9	7	7	920	9.99	NA	NA	NA	NA	0.028	0.099	13607637	13607637	13607637	NA	NA	NA	BCLAF1	NP_055554	NA	NA	NP_055554	NA	9774	human	refseq_acc	FALSE	NA	NA	NA	0	NA	NA	NA	NA	NA	NA	NA	NA	NA	NA	NA	NA
2647	1	NP_004318	breakpoint cluster region protein isoform 1 GN=BCR [Homo sapiens]	144	162548	3	3	3	3	1271	6.62	NA	NA	NA	NA	0.015	0.033	2667152	2667152	2667152	0.134	0.026	0.02	BCR	NP_004318	NA	NA	NP_004318	NA	613	human	refseq_acc	TRUE	Atypical	8	4.37	18	23560	24160	20820	26360	NA	NA	28870	NA	NA	21895	20200	22691
2250	1	NP_001073335	mitochondrial chaperone BCS1 isoform a GN=BCS1L [Homo sapiens]	267	50425	4	4	4	4	419	8.63	NA	NA	NA	NA	0.08	0.126	2535654	2535654	2535654	0.103	-0.005	-0.017	BCS1L	NP_001073335	NA	NA	NP_001073335	NA	617	human	refseq_acc	FALSE	NA	NA	4.21	18	11510	12730	17990	14440	NA	NA	12510	NA	NA	17325	13630	14786
1327	1	NP_004042	D-beta-hydroxybutyrate dehydrogenase, mitochondrial precursor GN=BDH1 [Homo sapiens]	845	43802	9	9	7	7	343	9.11	NA	NA	NA	NA	0.368	0.245	16234541	16234541	16234541	0.12	0.012	-0.001	BDH1	NP_004042	NA	NA	NP_004042	NA	622	human	refseq_acc	FALSE	NA	NA	4.83	18	48455	51030	45995	56735	NA	NA	62085	NA	NA	56830	56550	69000
2843	1	NP_001300927	beclin-1 isoform a GN=BECN1 [Homo sapiens]	104	59252	1	1	1	1	450	4.83	NA	NA	NA	NA	0.043	0.038	385667	385667	385667	0.133	0.038	0.035	BECN1	NP_001300927	NA	NA	NP_001300927	NA	8678	human	refseq_acc	FALSE	NA	NA	4.34	14	29450	30360	28470	31870	NA	NA	31670	NA	NA	30640	31480	NA
2570	1	NP_005859	BET1 homolog isoform 1 GN=BET1 [Homo sapiens]	163	15686	2	2	2	2	118	9.14	NA	NA	NA	NA	0.5	0.246	332395	332395	332395	0.048	-0.015	-0.006	BET1	NP_005859	NA	NA	NP_005859	NA	10282	human	refseq_acc	FALSE	NA	NA	4.15	9	9611	11302	9180	10957	NA	NA	12160	NA	NA	12940	12698	NA
1939	1	NP_056065	protein bicaudal D homolog 2 isoform 2 GN=BICD2 [Homo sapiens]	411	107912	6	6	6	6	824	5.35	NA	NA	NA	NA	0.083	0.096	4206001	4206001	4206001	0.086	-0.022	-0.024	BICD2	NP_056065	NA	NA	NP_056065	NA	23299	human	refseq_acc	FALSE	NA	NA	4.73	18	41505	43390	45635	42010	NA	NA	38040	NA	NA	42840	42550	44800
932	1	NP_057377	bridging integrator 2 isoform 1 GN=BIN2 [Homo sapiens]	1433	75009	14	14	10	10	597	5.31	NA	NA	NA	NA	0.233	0.211	26390813	26390813	26390813	0.123	0.015	0.037	BIN2	NP_057377	NA	NA	NP_057377	NA	51411	human	refseq_acc	FALSE	NA	NA	4.47	18	26234	27192	29788	37311	NA	NA	27065	NA	NA	34305	37640	29895
3661	1	NP_057336	baculoviral IAP repeat-containing protein 6 GN=BIRC6 [Homo sapiens]	21	588226	1	1	1	1	4857	5.67	NA	NA	NA	NA	0.004	0.003	150042	150042	150042	0.351	0.145	0.166	BIRC6	NP_057336	NA	NA	NP_057336	NA	57448	human	refseq_acc	FALSE	NA	NA	4.11	5	12570	11410	12960	15330	NA	NA	14840	NA	NA	16840	16820	NA
3479	1	NP_000048	Bloom syndrome protein isoform 1 GN=BLM [Homo sapiens]	31	189028	1	1	1	1	1417	7.33	NA	NA	NA	NA	0.013	0.008	109036	109036	109036	0.094	-0.059	-0.064	BLM	NP_000048	NA	NA	NP_000048	NA	641	human	refseq_acc	FALSE	NA	NA	4.7	5	NA	NA	NA	NA	NA	NA	NA	NA	NA	NA	NA	NA
1835	1	NP_000377	bleomycin hydrolase GN=BLMH [Homo sapiens]	467	60947	12	12	8	8	455	5.87	NA	NA	NA	NA	0.185	0.233	19788470	19788470	19788470	0.098	-0.01	-0.007	BLMH	NP_000377	NA	NA	NP_000377	NA	642	human	refseq_acc	FALSE	NA	NA	4.48	18	27720	27376	28975	28608	NA	NA	30490	NA	NA	27552	29304	27105
2440	1	NP_001478	biogenesis of lysosome-related organelles complex 1 subunit 1 GN=BLOC1S1 [Homo sapiens]	208	19601	3	3	3	3	153	9.37	NA	NA	NA	NA	0.375	0.248	2629563	2629563	2629563	0.292	0.184	0.172	BLOC1S1	NP_001478	NA	NA	NP_001478	NA	2647	human	refseq_acc	FALSE	NA	NA	4.25	18	8786	6000	9964	7542	NA	NA	12820	NA	NA	10415	11478	28490
3029	1	NP_776170	biogenesis of lysosome-related organelles complex 1 subunit 2 isoform 1 GN=BLOC1S2 [Homo sapiens]	74	19675	2	2	2	2	142	4.78	NA	NA	NA	NA	0.25	0.176	523760	523760	523760	0.276	0.106	0.109	BLOC1S2	NP_776170	NA	NA	NP_776170	NA	282991	human	refseq_acc	FALSE	NA	NA	4.41	14	37480	33910	45420	45900	NA	NA	48630	NA	NA	49800	58060	14870
2513	1	NP_036520	biogenesis of lysosome-related organelles complex 1 subunit 6 isoform 2 GN=BLOC1S6 [Homo sapiens]	182	23970	1	1	1	1	172	6.01	NA	NA	NA	NA	0.143	0.11	814789	814789	814789	-0.016	-0.195	-0.188	BLOC1S6	NP_036520	NA	NA	NP_036520	NA	26258	human	refseq_acc	FALSE	NA	NA	3.77	10	5942	6958	5567	5035	NA	NA	6601	NA	NA	9362	9100	NA
1703	1	NP_000703	biliverdin reductase A precursor GN=BLVRA [Homo sapiens]	537	39192	11	11	8	8	296	6.06	NA	NA	NA	NA	0.412	0.253	17866859	17866859	17866859	0.096	-0.012	0.004	BLVRA	NP_000703	NA	NA	NP_000703	NA	644	human	refseq_acc	TRUE	Metabolic	14	4.82	18	60730	65345	60440	72855	NA	NA	62335	NA	NA	72615	86672	63465
1323	1	NP_000704	flavin reductase (NADPH) GN=BLVRB [Homo sapiens]	849	24511	7	7	5	5	206	7.13	NA	NA	NA	NA	0.364	0.403	13165052	13165052	13165052	0.09	-0.018	-0.015	BLVRB	NP_000704	NA	NA	NP_000704	NA	645	human	refseq_acc	FALSE	NA	NA	4.52	18	37610	36435	34860	38080	NA	NA	48732	NA	NA	39798	41255	41518
1383	1	NP_055568	ribosome biogenesis protein BMS1 homolog GN=BMS1 [Homo sapiens]	772	177050	3	3	3	3	1282	6.04	NA	NA	NA	NA	0.053	0.033	4384412	4384412	4384412	-0.141	-0.249	-0.252	BMS1	NP_055568	NA	NA	NP_055568	NA	9790	human	refseq_acc	FALSE	NA	NA	4.42	18	24838	29412	23354	34052	NA	NA	23082	NA	NA	30082	21552	27928
3209	1	NP_004321	BCL2/adenovirus E1B 19 kDa protein-interacting protein 2 isoform 2 GN=BNIP2 [Homo sapiens]	55	54369	2	2	2	2	435	4.72	NA	NA	NA	NA	0.048	0.048	4396143	4396143	4396143	-0.033	-0.141	-0.097	BNIP2	NP_004321	NA	NA	NP_004321	NA	663	human	refseq_acc	FALSE	NA	NA	4.68	18	23590	24815	27215	30865	NA	NA	21825	NA	NA	32395	26435	72520
2	5	NP_683692	biorientation of chromosomes in cell division protein 1-like 1 GN=BOD1L1 [Homo sapiens]	25	397974	2	2	2	2	3051	5	NA	NA	NA	NA	0.014	0.006	2283955	1801287	2283955	-0.032	-0.213	-0.2	BOD1L1	NP_683692	NA	NA	NP_683692	NA	259282	human	refseq_acc	FALSE	NA	NA	4.76	9	19160	19950	20685	30725	NA	NA	17855	NA	NA	23805	20280	108800
1287	1	NP_001026997	bolA-like protein 2 isoform 1 GN=BOLA2 [Homo sapiens]	885	18983	5	5	3	3	152	8.42	NA	NA	NA	NA	0.333	0.289	24634844	10983248	24634844	0.136	0.028	0.022	BOLA2	NP_001026997	NA	NA	NP_001026997	NA	552900	human	refseq_acc	FALSE	NA	NA	4.67	18	33150	34760	36428	34492	NA	NA	48830	NA	NA	38762	44775	58990
2324	1	NP_056016	ribosome biogenesis protein BOP1 GN=BOP1 [Homo sapiens]	243	90449	8	8	7	7	746	5.8	NA	NA	NA	NA	0.079	0.086	13003019	13003019	13003019	0.036	-0.072	-0.08	BOP1	NP_056016	NA	NA	NP_056016	NA	23246	human	refseq_acc	FALSE	NA	NA	4.6	18	32390	30690	30390	35820	NA	NA	31810	NA	NA	31990	32140	63062
1374	1	NP_060092	BLOC-1-related complex subunit 6 GN=BORCS6 [Homo sapiens]	781	39207	6	6	6	6	357	5.56	NA	NA	NA	NA	0.056	0.202	2077378	2077378	2077378	-0.046	-0.154	-0.165	BORCS6	NP_060092	NA	NA	NP_060092	NA	54785	human	refseq_acc	FALSE	NA	NA	4.04	18	13290	12905	10960	14525	NA	NA	14106	NA	NA	14790	15124	15105
224	1	NP_001716	bactericidal permeability-increasing protein precursor GN=BPI [Homo sapiens]	5024	62343	20	20	14	14	487	9.41	NA	NA	NA	NA	0.429	0.3	178044571	178044571	178044571	-0.038	-0.145	-0.127	BPI	NP_001716	NA	NA	NP_001716	NA	671	human	refseq_acc	FALSE	NA	NA	4.83	18	56152	53655	60545	47270	NA	NA	55994	NA	NA	50645	102295	81108
1133	1	NP_006076	3~(2~),5~-bisphosphate nucleotidase 1 isoform 1 GN=BPNT1 [Homo sapiens]	1080	38526	7	7	7	7	308	5.46	NA	NA	NA	NA	0.286	0.328	15264211	15264211	15264211	0.194	0.086	0.08	BPNT1	NP_006076	NA	NA	NP_006076	NA	10380	human	refseq_acc	FALSE	NA	NA	4.34	18	20125	19958	19222	20785	NA	NA	23580	NA	NA	21098	22132	25166
3429	1	NP_004450	nucleosome-remodeling factor subunit BPTF isoform 2 GN=BPTF [Homo sapiens]	34	380900	1	1	1	1	2903	6.02	NA	NA	NA	NA	0.007	0.004	102680	102680	102680	-0.056	0.059	0.06	BPTF	NP_004450	NA	NA	NP_004450	NA	2186	human	refseq_acc	FALSE	NA	NA	3.79	4	NA	NA	NA	NA	NA	NA	NA	NA	NA	NA	NA	NA
2566	1	NP_077308	lys-63-specific deubiquitinase BRCC36 isoform 1 GN=BRCC3 [Homo sapiens]	165	39886	2	2	2	2	316	5.59	NA	NA	NA	NA	0.1	0.063	2719309	2719309	2719309	0.106	-0.001	-0.002	BRCC3	NP_077308	NA	NA	NP_077308	NA	79184	human	refseq_acc	FALSE	NA	NA	4.33	18	31110	31620	39975	34020	NA	NA	38990	NA	NA	36160	35395	14541
2057	2	NP_031397	bromodomain-containing protein 3 GN=BRD3 [Homo sapiens]	131	99944	2	2	2	2	726	9.39	NA	NA	NA	NA	0.057	0.073	1850253	1850253	1850253	0.155	0.047	0.061	BRD3	NP_031397	NA	NA	NP_031397	NA	8019	human	refseq_acc	TRUE	Atypical	8	4.54	18	42650	45850	56870	51300	NA	NA	52780	NA	NA	55700	61890	28560
2057	1	NP_490597	bromodomain-containing protein 4 isoform long GN=BRD4 [Homo sapiens]	344	178705	13	10	11	8	1362	9.23	NA	NA	NA	NA	0.121	0.095	13829721	6849824	11491861	0.055	-0.052	-0.055	BRD4	NP_490597	NA	NA	NP_490597	NA	23476	human	refseq_acc	TRUE	Atypical	8	4.74	18	36270	43800	37580	39180	NA	NA	45420	NA	NA	37705	50455	83495
1849	1	NP_037395	bromodomain-containing protein 7 isoform 2 GN=BRD7 [Homo sapiens]	461	90131	3	3	2	2	651	6	NA	NA	NA	NA	0.059	0.04	2662869	2662869	2662869	0.126	0.031	0.032	BRD7	NP_037395	NA	NA	NP_037395	NA	29117	human	refseq_acc	FALSE	NA	NA	4.38	14	10604	11975	10324	14335	NA	NA	12245	NA	NA	13195	12865	NA
2951	1	NP_542193	BRI3-binding protein precursor GN=BRI3BP [Homo sapiens]	84	29994	1	1	1	1	251	9.47	NA	NA	NA	NA	0.1	0.076	242235	242235	242235	0.248	0.067	0.049	BRI3BP	NP_542193	NA	NA	NP_542193	NA	140707	human	refseq_acc	FALSE	NA	NA	4.23	9	17690	16150	16510	15130	NA	NA	18910	NA	NA	22520	26520	15940
2167	1	NP_060791	ribosome biogenesis protein BRX1 homolog GN=BRIX1 [Homo sapiens]	298	51743	5	5	4	4	353	9.92	NA	NA	NA	NA	0.2	0.108	7589793	7589793	7589793	0.221	0.114	0.092	BRIX1	NP_060791	NA	NA	NP_060791	NA	55299	human	refseq_acc	FALSE	NA	NA	4.6	18	28665	30415	41130	31740	NA	NA	38525	NA	NA	30235	33230	55465
1982	1	NP_060932	protein BRICK1 GN=BRK1 [Homo sapiens]	393	9942	4	4	4	4	75	5.35	NA	NA	NA	NA	0.429	0.547	6899255	6899255	6899255	0.209	0.102	0.09	BRK1	NP_060932	NA	NA	NP_060932	NA	55845	human	refseq_acc	FALSE	NA	NA	4.45	18	25805	25380	27680	29380	NA	NA	32150	NA	NA	28220	34165	39455
1197	1	NP_653296	BRO1 domain-containing protein BROX isoform a GN=BROX [Homo sapiens]	1004	55668	5	5	4	4	411	7.55	NA	NA	NA	NA	0.211	0.136	13303131	13303131	13303131	0.174	0.067	0.071	BROX	NP_653296	NA	NA	NP_653296	NA	148362	human	refseq_acc	FALSE	NA	NA	4.64	18	22430	20385	28655	22590	NA	NA	29220	NA	NA	27560	35000	49120
3904	1	NP_001116427	seipin isoform 1 GN=BSCL2 [Homo sapiens]	13	54276	1	1	1	1	462	5.17	NA	NA	NA	NA	0.056	0.05	164982	164982	164982	0.33	0.182	0.183	BSCL2	NP_001116427	NA	NA	NP_001116427	NA	26580	human	refseq_acc	FALSE	NA	NA	4.3	4	NA	NA	NA	NA	NA	NA	NA	NA	NA	NA	NA	18620
3426	1	NP_001719	basigin isoform 1 precursor GN=BSG [Homo sapiens]	34	46698	1	1	1	1	385	5.39	NA	NA	NA	NA	0.05	0.036	549281	549281	549281	0.229	0.058	0.034	BSG	NP_001719	NA	NA	NP_001719	NA	682	human	refseq_acc	FALSE	NA	NA	4.57	14	25650	23062	20095	30050	NA	NA	38170	NA	NA	30962	32388	50120
2421	1	NP_004325	ADP-ribosyl cyclase/cyclic ADP-ribose hydrolase 2 precursor GN=BST1 [Homo sapiens]	213	40224	4	4	3	3	318	7.97	NA	NA	NA	NA	0.1	0.119	14182661	14182661	14182661	0.114	0.006	0.045	BST1	NP_004325	NA	NA	NP_004325	NA	683	human	refseq_acc	FALSE	NA	NA	5	18	50920	49630	59770	71210	NA	NA	42040	NA	NA	86080	98910	133950
936	1	NP_001198	transcription factor BTF3 isoform B GN=BTF3 [Homo sapiens]	1430	21584	9	9	9	9	162	6.85	NA	NA	NA	NA	0.571	0.586	9609733	9609733	9609733	0.027	-0.082	-0.077	BTF3	NP_001198	NA	NA	NP_001198	NA	689	human	refseq_acc	FALSE	NA	NA	4.49	18	23530	27100	21510	37210	NA	NA	43810	NA	NA	40320	48330	26775
1047	1	NP_689478	transcription factor BTF3 homolog 4 isoform 1 GN=BTF3L4 [Homo sapiens]	1224	21385	7	7	7	7	158	5.95	NA	NA	NA	NA	0.286	0.386	17553435	17553435	17553435	0.042	-0.065	-0.055	BTF3L4	NP_689478	NA	NA	NP_689478	NA	91408	human	refseq_acc	FALSE	NA	NA	4.23	18	15028	17665	16063	20660	NA	NA	24440	NA	NA	21000	22090	16550
1087	1	NP_000052	tyrosine-protein kinase BTK isoform 1 GN=BTK [Homo sapiens]	1143	89291	6	6	4	4	659	7.83	NA	NA	NA	NA	0.095	0.073	16255051	16255051	16255051	0.219	0.112	0.106	BTK	NP_000052	NA	NA	NP_000052	NA	695	human	refseq_acc	TRUE	TK	1	4.43	18	25555	24830	22030	31450	NA	NA	38545	NA	NA	35920	42530	26075
949	1	NP_004716	mitotic checkpoint protein BUB3 isoform a GN=BUB3 [Homo sapiens]	1402	41712	10	10	7	7	328	6.36	NA	NA	NA	NA	0.333	0.247	38482310	38482310	38482310	0.074	-0.034	-0.03	BUB3	NP_004716	NA	NA	NP_004716	NA	9184	human	refseq_acc	FALSE	NA	NA	4.4	18	20462	23088	21478	23205	NA	NA	28062	NA	NA	23412	27025	27930
1279	1	NP_003901	protein BUD31 homolog GN=BUD31 [Homo sapiens]	894	21455	6	6	5	5	144	9.1	NA	NA	NA	NA	0.625	0.375	11416131	11416131	11416131	0.091	-0.016	-0.022	BUD31	NP_003901	NA	NA	NP_003901	NA	8896	human	refseq_acc	FALSE	NA	NA	4.69	18	62765	70320	66660	73065	NA	NA	70325	NA	NA	71490	95680	35210
1477	1	NP_004044	bystin GN=BYSL [Homo sapiens]	690	55985	2	2	2	2	437	8.19	NA	NA	NA	NA	0.04	0.076	4806904	4806904	4806904	0.109	0.001	-0.012	BYSL	NP_004044	NA	NA	NP_004044	NA	705	human	refseq_acc	FALSE	NA	NA	4.73	18	52624	56581	50654	61438	NA	NA	70648	NA	NA	60474	63614	55922
1285	1	NP_001193996	basic leucine zipper and W2 domain-containing protein 1 isoform 1 GN=BZW1 [Homo sapiens]	887	58267	9	8	8	7	419	5.75	NA	NA	NA	NA	0.24	0.222	27625284	23658846	23658846	0.195	0.088	0.095	BZW1	NP_001193996	NA	NA	NP_001193996	NA	9689	human	refseq_acc	FALSE	NA	NA	4.79	18	47260	43900	54040	57905	NA	NA	72375	NA	NA	59600	74010	90265
1285	2	NP_001153239	basic leucine zipper and W2 domain-containing protein 2 isoform 1 GN=BZW2 [Homo sapiens]	876	58443	9	9	9	9	419	6.26	NA	NA	NA	NA	0.222	0.198	7522895	7522895	7522895	0.219	0.112	0.11	BZW2	NP_001153239	NA	NA	NP_001153239	NA	28969	human	refseq_acc	FALSE	NA	NA	4.67	18	51050	58680	50820	59730	NA	NA	84370	NA	NA	66940	78720	36990
1037	1	NP_001272996	ester hydrolase C11orf54 isoform a GN=C11orf54 [Homo sapiens]	1248	41337	4	4	4	4	315	6.23	NA	NA	NA	NA	0.176	0.149	13422300	13422300	13422300	0.216	0.109	0.105	C11orf54	NP_001272996	NA	NA	NP_001272996	NA	28970	human	refseq_acc	FALSE	NA	NA	4.52	18	35842	31392	36910	36562	NA	NA	46480	NA	NA	44538	49805	28628
1368	1	NP_055082	small acidic protein GN=C11orf58 [Homo sapiens]	786	24273	4	4	3	3	183	4.57	NA	NA	NA	NA	0.167	0.224	7403427	7403427	7403427	0.026	-0.082	-0.077	C11orf58	NP_055082	NA	NA	NP_055082	NA	10944	human	refseq_acc	FALSE	NA	NA	4.52	18	28400	27785	35345	31720	NA	NA	27095	NA	NA	31105	35800	37085
2818	1	NP_113638	UPF0696 protein C11orf68 isoform 2 GN=C11orf68 [Homo sapiens]	108	33415	3	3	3	3	292	5.92	NA	NA	NA	NA	0.15	0.12	3223299	3223299	3223299	0.163	0.055	0.043	C11orf68	NP_113638	NA	NA	NP_113638	NA	83638	human	refseq_acc	FALSE	NA	NA	4.2	18	3942	3722	4228	4183	NA	NA	5261	NA	NA	6881	5967	32150
3178	1	NP_067653	UPF0160 protein MYG1, mitochondrial precursor GN=C12orf10 [Homo sapiens]	58	45527	3	3	3	3	376	6.19	NA	NA	NA	NA	0.095	0.117	1613465	1613465	1613465	0.104	0.008	-0.026	C12orf10	NP_067653	NA	NA	NP_067653	NA	60314	human	refseq_acc	FALSE	NA	NA	4.3	14	34340	31140	27170	30330	NA	NA	66790	NA	NA	32380	32560	NA
2622	1	NP_075046	uncharacterized protein C12orf43 isoform c GN=C12orf43 [Homo sapiens]	152	35372	2	2	2	2	262	9.44	NA	NA	NA	NA	0.133	0.13	342425	342425	342425	-0.012	-0.108	-0.068	C12orf43	NP_075046	NA	NA	NP_075046	NA	64897	human	refseq_acc	FALSE	NA	NA	4.19	14	15470	18835	15015	25220	NA	NA	21395	NA	NA	19430	20895	NA
2636	1	NP_073581	RUS1 family protein C16orf58 GN=C16orf58 [Homo sapiens]	147	56254	3	3	3	3	468	6.47	NA	NA	NA	NA	0.136	0.092	932071	932071	932071	0.005	-0.066	-0.077	C16orf58	NP_073581	NA	NA	NP_073581	NA	64755	human	refseq_acc	FALSE	NA	NA	4.12	13	NA	NA	NA	NA	NA	NA	NA	NA	NA	NA	NA	29328
791	1	NP_777553	chromatin complexes subunit BAP18 isoform 2 GN=C17orf49 [Homo sapiens]	1785	22071	7	7	6	6	172	6.74	NA	NA	NA	NA	0.625	0.517	33706599	33706599	33706599	0.204	0.096	0.092	C17orf49	NP_777553	NA	NA	NP_777553	NA	124944	human	refseq_acc	FALSE	NA	NA	4.78	18	53780	51540	63530	60520	NA	NA	68260	NA	NA	64735	81310	52415
3352	1	NP_689687	uncharacterized protein C19orf18 precursor GN=C19orf18 [Homo sapiens]	39	28890	1	1	1	1	215	9.06	NA	NA	NA	NA	0.1	0.033	1553249	1553249	1553249	0.336	0.265	0.258	C19orf18	NP_689687	NA	NA	NP_689687	NA	147685	human	refseq_acc	FALSE	NA	NA	4.84	13	NA	NA	NA	NA	NA	NA	NA	NA	NA	NA	NA	51555
3237	1	NP_077295	multiple myeloma tumor-associated protein 2 GN=C1orf35 [Homo sapiens]	52	37241	1	1	1	1	263	10.03	NA	NA	NA	NA	0.067	0.068	3360526	3360526	3360526	0.177	0.07	0.069	C1orf35	NP_077295	NA	NA	NP_077295	NA	79169	human	refseq_acc	FALSE	NA	NA	4.71	18	55125	52465	60190	61745	NA	NA	67355	NA	NA	57650	59705	62840
213	1	NP_001203	complement component 1 Q subcomponent-binding protein, mitochondrial precursor GN=C1QBP [Homo sapiens]	5227	35638	18	18	10	10	282	4.74	NA	NA	NA	NA	0.462	0.397	108180186	108180186	108180186	0.018	-0.089	-0.107	C1QBP	NP_001203	NA	NA	NP_001203	NA	708	human	refseq_acc	FALSE	NA	NA	4.76	18	43497	46646	25418	50067	NA	NA	74908	NA	NA	58012	64358	67731
2040	1	NP_001034229	UPF0687 protein C20orf27 isoform 1 GN=C20orf27 [Homo sapiens]	352	24895	3	3	3	3	199	6.89	NA	NA	NA	NA	0.273	0.246	4024777	4024777	4024777	0.12	0.012	0.006	C20orf27	NP_001034229	NA	NA	NP_001034229	NA	54976	human	refseq_acc	FALSE	NA	NA	4.59	18	42150	43680	51630	46020	NA	NA	51800	NA	NA	48580	70420	66880
1951	1	NP_076998	ashwin isoform 1 GN=C2orf49 [Homo sapiens]	405	31629	2	2	2	2	232	9.76	NA	NA	NA	NA	0.125	0.112	2738180	2738180	2738180	0.145	0.037	0.028	C2orf49	NP_076998	NA	NA	NP_076998	NA	79074	human	refseq_acc	FALSE	NA	NA	4.6	18	38605	35615	36675	41910	NA	NA	44120	NA	NA	39735	44600	31615
1902	2	NP_000055	complement C3 preproprotein GN=C3 [Homo sapiens]	136	214694	1	1	1	1	1663	6.02	NA	NA	NA	NA	0.01	0.019	66543	66543	66543	0.084	-0.12	-0.148	C3	NP_000055	NA	NA	NP_000055	NA	718	human	refseq_acc	FALSE	NA	NA	4.36	5	24690	24220	21640	24440	NA	NA	34220	NA	NA	27190	23760	NA
3768	1	NP_000706	C4b-binding protein alpha chain precursor GN=C4BPA [Homo sapiens]	17	77063	2	2	1	1	597	7.15	NA	NA	NA	NA	0.03	0.013	1000210	1000210	1000210	-0.055	0.057	0.028	C4BPA	NP_000706	NA	NA	NP_000706	NA	722	human	refseq_acc	FALSE	NA	NA	4.84	4	NA	NA	NA	NA	NA	NA	NA	NA	NA	NA	NA	NA
3905	1	NP_001129058	UPF0461 protein C5orf24 isoform 1 GN=C5orf24 [Homo sapiens]	13	24243	1	1	1	1	188	9.87	NA	NA	NA	NA	0.125	0.074	464908	464908	464908	-0.075	0.04	0.051	C5orf24	NP_001129058	NA	NA	NP_001129058	NA	134553	human	refseq_acc	FALSE	NA	NA	4.32	4	NA	NA	NA	NA	NA	NA	NA	NA	NA	NA	NA	NA
3663	1	NP_054789	uncharacterized protein C6orf15 precursor GN=C6orf15 [Homo sapiens]	21	35434	1	1	1	1	325	7.88	NA	NA	NA	NA	0.067	0.028	782745	782745	782745	NA	NA	NA	C6orf15	NP_054789	NA	NA	NP_054789	NA	29113	human	refseq_acc	FALSE	NA	NA	3.4	0	NA	NA	NA	NA	NA	NA	NA	NA	NA	NA	NA	NA
2662	1	NP_001001795	UPF0598 protein C8orf82 GN=C8orf82 [Homo sapiens]	137	25190	4	4	3	3	216	9.37	NA	NA	NA	NA	0.214	0.144	3002215	3002215	3002215	0.082	-0.026	-0.003	C8orf82	NP_001001795	NA	NA	NP_001001795	NA	414919	human	refseq_acc	FALSE	NA	NA	4.41	18	17720	16098	13865	25035	NA	NA	16315	NA	NA	28195	25260	20512
2849	1	NP_001728	complement component C9 preproprotein GN=C9 [Homo sapiens]	102	73323	3	3	3	3	559	5.43	NA	NA	NA	NA	0.036	0.086	1847077	1847077	1847077	0.318	0.282	0.213	C9	NP_001728	NA	NA	NP_001728	NA	735	human	refseq_acc	FALSE	NA	NA	4.53	9	NA	NA	NA	NA	NA	NA	NA	NA	NA	NA	NA	NA
2962	1	NP_057604	telomere length and silencing protein 1 homolog GN=C9orf78 [Homo sapiens]	83	41516	2	2	2	2	289	6.33	NA	NA	NA	NA	0.067	0.073	6576290	6576290	6576290	0.217	0.11	0.087	C9orf78	NP_057604	NA	NA	NP_057604	NA	51759	human	refseq_acc	FALSE	NA	NA	5.03	18	115800	132400	122050	130100	NA	NA	189300	NA	NA	116800	136800	112700
1332	1	NP_001124321	calcium-binding protein 39 GN=CAB39 [Homo sapiens]	834	47577	13	13	8	8	341	6.43	NA	NA	NA	NA	0.318	0.235	22764745	22764745	22764745	0.154	0.046	0.029	CAB39	NP_001124321	NA	NA	NP_001124321	NA	51719	human	refseq_acc	FALSE	NA	NA	4.57	18	29488	29126	30042	27231	NA	NA	38688	NA	NA	29797	39240	43998
3567	1	NP_001074012	cactin GN=CACTIN [Homo sapiens]	26	99761	1	1	1	1	758	9.17	NA	NA	NA	NA	0.032	0.029	144801	144801	144801	-0.013	-0.166	-0.153	CACTIN	NP_001074012	NA	NA	NP_001074012	NA	58509	human	refseq_acc	FALSE	NA	NA	4.21	5	NA	NA	NA	NA	NA	NA	NA	NA	NA	NA	NA	NA
3312	1	NP_722517	CDK2-associated and cullin domain-containing protein 1 GN=CACUL1 [Homo sapiens]	43	46135	1	1	1	1	369	5.08	NA	NA	NA	NA	0.053	0.049	99281	99281	99281	-0.036	-0.24	-0.285	CACUL1	NP_722517	NA	NA	NP_722517	NA	143384	human	refseq_acc	FALSE	NA	NA	3.89	5	7646	9786	10030	6044	NA	NA	8829	NA	NA	8274	10020	NA
901	1	NP_055227	calcyclin-binding protein isoform 1 GN=CACYBP [Homo sapiens]	1497	34099	15	15	8	8	228	8.28	NA	NA	NA	NA	0.429	0.404	73639584	73639584	73639584	0.124	0.017	0.007	CACYBP	NP_055227	NA	NA	NP_055227	NA	27101	human	refseq_acc	FALSE	NA	NA	4.85	18	42720	47670	48120	49622	NA	NA	60050	NA	NA	52740	63350	91155
843	1	NP_004332	CAD protein isoform 1 GN=CAD [Homo sapiens]	1625	264875	20	20	19	19	2225	6.02	NA	NA	NA	NA	0.133	0.106	19432939	18031641	19432939	0.116	0.008	-0.003	CAD	NP_004332	NA	NA	NP_004332	NA	790	human	refseq_acc	FALSE	NA	NA	4.47	18	24315	26278	22498	21415	NA	NA	22155	NA	NA	20315	19228	30050
3492	1	NP_060424	calcium-dependent secretion activator 2 isoform a GN=CADPS2 [Homo sapiens]	30	169291	1	1	1	1	1296	5.83	NA	NA	NA	NA	0.013	0.008	1707529	1707529	1707529	0.397	0.295	0.22	CADPS2	NP_060424	NA	NA	NP_060424	NA	93664	human	refseq_acc	FALSE	NA	NA	3.65	7	NA	NA	NA	NA	NA	NA	NA	NA	NA	NA	NA	NA
3315	1	NP_005822	calcium-binding and coiled-coil domain-containing protein 2 isoform 3 GN=CALCOCO2 [Homo sapiens]	43	62587	1	1	1	1	446	4.94	NA	NA	NA	NA	0.037	0.029	588136	588136	588136	0.171	-0.009	0.018	CALCOCO2	NP_005822	NA	NA	NP_005822	NA	10241	human	refseq_acc	FALSE	NA	NA	4.78	10	67680	66550	82570	74790	NA	NA	66830	NA	NA	87640	96920	NA
216	1	NP_001316851	calmodulin-3 isoform 1 GN=CALM3 [Homo sapiens]	5164	18889	24	24	13	13	149	4.09	NA	NA	NA	NA	0.545	0.718	648699872	41472798	648699872	0.044	-0.064	-0.053	CALM3	NP_001316851	NA	NA	NP_001316851	NA	808	human	refseq_acc	FALSE	NA	NA	4.66	18	38252	41757	37664	50930	NA	NA	46510	NA	NA	52765	57110	50802
26	1	NP_004334	calreticulin precursor GN=CALR [Homo sapiens]	18165	58137	99	97	41	40	417	4.29	NA	NA	NA	NA	0.583	0.724	1616781723	1615002527	1615002527	-0.138	-0.246	-0.213	CALR	NP_004334	NA	NA	NP_004334	NA	811	human	refseq_acc	FALSE	NA	NA	4.71	18	44492	42580	34734	53121	NA	NA	39776	NA	NA	61471	53584	54230
479	2	NP_001186601	calumenin isoform d precursor GN=CALU [Homo sapiens]	2307	44815	17	4	14	4	323	4.41	NA	NA	NA	NA	0.562	0.495	51991977	51991977	16308223	0.135	0.027	0.019	CALU	NP_001186601	NA	NA	NP_001186601	NA	813	human	refseq_acc	FALSE	NA	NA	4.64	18	41415	39290	43980	40700	NA	NA	54700	NA	NA	46415	62475	36910
3346	1	NP_065130	calcium/calmodulin-dependent protein kinase type 1D isoform 1 GN=CAMK1D [Homo sapiens]	40	48527	2	2	2	2	357	6.13	NA	NA	NA	NA	0.111	0.067	2581740	248734	2581740	0.287	0.198	0.199	CAMK1D	NP_065130	NA	NA	NP_065130	NA	57118	human	refseq_acc	TRUE	CAMK	6	4.84	13	39310	40255	43595	52185	NA	NA	48575	NA	NA	49570	58020	22940
1244	2	NP_001308500	calcium/calmodulin-dependent protein kinase type II subunit delta isoform 11 GN=CAMK2D [Homo sapiens]	30	69760	1	1	1	1	533	6.84	NA	NA	NA	NA	0.033	0.047	38369	38369	38369	NA	NA	NA	CAMK2D	NP_001308500	NA	NA	NP_001308500	NA	817	human	refseq_acc	FALSE	NA	NA	NA	0	NA	NA	NA	NA	NA	NA	NA	NA	NA	NA	NA	NA
1244	1	NP_001213	calcium/calmodulin-dependent protein kinase type II subunit gamma isoform 4 GN=CAMK2G [Homo sapiens]	940	64860	8	7	7	6	495	6.73	NA	NA	NA	NA	0.154	0.158	13419793	6981090	12244427	0.042	-0.066	-0.067	CAMK2G	NP_001213	NA	NA	NP_001213	NA	818	human	refseq_acc	TRUE	CAMK	6	4.46	18	30715	31008	30080	33422	NA	NA	39858	NA	NA	36986	39920	30495
3242	1	NP_705719	calcium/calmodulin-dependent protein kinase kinase 2 isoform 2 GN=CAMKK2 [Homo sapiens]	51	67123	2	2	1	1	541	5.52	NA	NA	NA	NA	0.032	0.015	792099	792099	792099	0.1	-0.081	-0.076	CAMKK2	NP_705719	NA	NA	NP_705719	NA	10645	human	refseq_acc	TRUE	Other	9	4.72	9	60550	65810	65740	70865	NA	NA	62975	NA	NA	71695	86630	44705
281	1	NP_060918	cullin-associated NEDD8-dissociated protein 1 isoform 1 GN=CAND1 [Homo sapiens]	4264	156103	26	26	20	20	1230	5.52	NA	NA	NA	NA	0.243	0.213	85573045	85573045	85573045	0.171	0.064	0.061	CAND1	NP_060918	NA	NA	NP_060918	NA	55832	human	refseq_acc	FALSE	NA	NA	4.71	18	33610	36122	43152	41496	NA	NA	53405	NA	NA	47375	57328	57756
3528	1	NP_001153244	soluble calcium-activated nucleotidase 1 GN=CANT1 [Homo sapiens]	28	49967	1	1	1	1	401	5.71	NA	NA	NA	NA	0.038	0.04	157875	157875	157875	-0.072	-0.226	-0.226	CANT1	NP_001153244	NA	NA	NP_001153244	NA	124583	human	refseq_acc	FALSE	NA	NA	4.17	5	NA	NA	NA	NA	NA	NA	NA	NA	NA	NA	NA	NA
26	2	NP_001350922	calnexin isoform a GN=CANX [Homo sapiens]	8011	87627	50	50	28	28	646	4.53	NA	NA	NA	NA	0.026	0.373	510014531	510014531	510014531	NA	NA	NA	CANX	NP_001350922	NA	NA	NP_001350922	NA	821	human	refseq_acc	FALSE	NA	NA	NA	0	NA	NA	NA	NA	NA	NA	NA	NA	NA	NA	NA	NA
69	1	NP_001099000	adenylyl cyclase-associated protein 1 isoform a GN=CAP1 [Homo sapiens]	10911	62238	60	5	34	2	475	8.07	NA	NA	NA	NA	0.6	0.482	450046318	396797664	9096799	-0.19	-0.298	-0.281	CAP1	NP_001099000	NA	NA	NP_001099000	NA	10487	human	refseq_acc	FALSE	NA	NA	4.49	18	28690	27906	28556	27159	NA	NA	26142	NA	NA	31779	42382	38005
545	1	NP_001243068	macrophage-capping protein isoform 1 GN=CAPG [Homo sapiens]	2564	44489	13	13	9	9	348	5.82	NA	NA	NA	NA	0.375	0.313	42775895	42775895	42775895	0.243	0.136	0.109	CAPG	NP_001243068	NA	NA	NP_001243068	NA	822	human	refseq_acc	FALSE	NA	NA	4.45	18	29485	30580	36105	29595	NA	NA	50136	NA	NA	30384	50656	25674
235	1	NP_001185797	calpain-1 catalytic subunit GN=CAPN1 [Homo sapiens]	4862	91174	37	37	25	25	714	5.49	NA	NA	NA	NA	0.4	0.406	147713325	147713325	147713325	0.119	0.012	0.021	CAPN1	NP_001185797	NA	NA	NP_001185797	NA	823	human	refseq_acc	FALSE	NA	NA	4.49	18	25560	27195	32900	40320	NA	NA	38427	NA	NA	44962	44685	22056
1151	1	NP_001739	calpain-2 catalytic subunit isoform 1 GN=CAPN2 [Homo sapiens]	1052	90439	12	12	10	10	700	4.88	NA	NA	NA	NA	0.171	0.217	13965048	13965048	13965048	0.032	-0.075	-0.046	CAPN2	NP_001739	NA	NA	NP_001739	NA	824	human	refseq_acc	FALSE	NA	NA	4.31	18	20385	23110	19910	23125	NA	NA	22680	NA	NA	26162	31942	22185
3845	1	NP_055111	calpain-7 GN=CAPN7 [Homo sapiens]	15	106856	1	1	1	1	813	7.55	NA	NA	NA	NA	0.019	0.014	333902	333902	333902	0.276	0.127	0.127	CAPN7	NP_055111	NA	NA	NP_055111	NA	23473	human	refseq_acc	FALSE	NA	NA	4.56	4	NA	NA	NA	NA	NA	NA	NA	NA	NA	NA	NA	32610
420	1	NP_001003962	calpain small subunit 1 isoform 1 GN=CAPNS1 [Homo sapiens]	3209	30760	16	16	11	11	268	5.05	NA	NA	NA	NA	0.769	0.586	76852714	28790274	76852714	0.059	-0.049	-0.041	CAPNS1	NP_001003962	NA	NA	NP_001003962	NA	826	human	refseq_acc	FALSE	NA	NA	4.6	18	43070	41630	35910	48230	NA	NA	44460	NA	NA	56860	58710	42218
849	1	NP_005889	caprin-1 isoform 1 GN=CAPRIN1 [Homo sapiens]	1610	85135	13	13	10	10	709	5.14	NA	NA	NA	NA	0.3	0.154	44791913	44791913	44791913	0.161	0.052	0.045	CAPRIN1	NP_005889	NA	NA	NP_005889	NA	4076	human	refseq_acc	FALSE	NA	NA	4.8	18	64115	66450	69340	73915	NA	NA	96915	NA	NA	67490	83140	71180
187	1	NP_006126	F-actin-capping protein subunit alpha-1 GN=CAPZA1 [Homo sapiens]	5576	37886	27	24	15	13	286	5.45	NA	NA	NA	NA	0.769	0.65	218048685	137110895	137110895	0.183	0.075	0.08	CAPZA1	NP_006126	NA	NA	NP_006126	NA	829	human	refseq_acc	FALSE	NA	NA	4.71	18	42600	43690	45262	51580	NA	NA	62858	NA	NA	52325	58545	50370
187	2	NP_006127	F-actin-capping protein subunit alpha-2 GN=CAPZA2 [Homo sapiens]	3434	38198	22	22	11	11	286	5.57	NA	NA	NA	NA	0.571	0.713	51627685	51627685	51627685	0.146	0.038	0.047	CAPZA2	NP_006127	NA	NA	NP_006127	NA	830	human	refseq_acc	FALSE	NA	NA	4.57	18	39215	38855	48965	34980	NA	NA	36945	NA	NA	30675	41820	39771
217	1	NP_004921	F-actin-capping protein subunit beta isoform 1 GN=CAPZB [Homo sapiens]	5151	36451	23	23	17	17	272	5.69	NA	NA	NA	NA	0.765	0.651	132055257	132055257	132055257	0.166	0.059	0.062	CAPZB	NP_004921	NA	NA	NP_004921	NA	832	human	refseq_acc	FALSE	NA	NA	4.79	18	58181	60891	65576	62321	NA	NA	82829	NA	NA	59135	72622	65075
3493	1	NP_115686	caspase recruitment domain-containing protein 19 isoform 1 GN=CARD19 [Homo sapiens]	30	22044	1	1	1	1	183	8.31	NA	NA	NA	NA	0.077	0.06	431065	431065	431065	0.164	0.145	0.124	CARD19	NP_115686	NA	NA	NP_115686	NA	84270	human	refseq_acc	FALSE	NA	NA	4.33	8	NA	NA	NA	NA	NA	NA	NA	NA	NA	NA	NA	25635
3386	1	NP_001171829	caspase recruitment domain-containing protein 8 isoform a GN=CARD8 [Homo sapiens]	37	67201	2	2	2	2	537	4.76	NA	NA	NA	NA	0.04	0.056	347149	347149	347149	0.32	0.116	0.138	CARD8	NP_001171829	NA	NA	NP_001171829	NA	22900	human	refseq_acc	FALSE	NA	NA	4.48	5	26380	30925	28705	36315	NA	NA	28915	NA	NA	36750	48155	NA
2608	1	NP_434700	caspase recruitment domain-containing protein 9 isoform 1 GN=CARD9 [Homo sapiens]	155	72111	2	2	2	2	536	5.8	NA	NA	NA	NA	0.071	0.032	3542349	3542349	3542349	-0.161	-0.269	-0.236	CARD9	NP_434700	NA	NA	NP_434700	NA	64170	human	refseq_acc	FALSE	NA	NA	4.65	18	50110	50261	49856	60232	NA	NA	41844	NA	NA	55630	53678	64138
2509	1	NP_001035941	calcium-regulated heat-stable protein 1 GN=CARHSP1 [Homo sapiens]	183	17943	1	1	1	1	147	8.41	NA	NA	NA	NA	0.111	0.109	5095266	5095266	5095266	-0.098	-0.206	-0.162	CARHSP1	NP_001035941	NA	NA	NP_001035941	NA	23589	human	refseq_acc	FALSE	NA	NA	4.42	18	26520	25920	19950	39610	NA	NA	25250	NA	NA	48410	59730	37760
3632	1	NP_954592	histone-arginine methyltransferase CARM1 GN=CARM1 [Homo sapiens]	22	71194	1	1	1	1	608	6.25	NA	NA	NA	NA	0.038	0.016	362684	362684	362684	0.311	0.426	0.424	CARM1	NP_954592	NA	NA	NP_954592	NA	10498	human	refseq_acc	FALSE	NA	NA	4.42	4	NA	NA	NA	NA	NA	NA	NA	NA	NA	NA	NA	NA
1729	1	NP_001742	cysteine--tRNA ligase, cytoplasmic isoform b GN=CARS [Homo sapiens]	522	101457	6	6	6	6	748	6.31	NA	NA	NA	NA	0.116	0.108	9056536	9056536	9056536	0.267	0.16	0.161	CARS1	NP_001742	NA	NA	NP_001742	NA	833	human	refseq_acc	FALSE	NA	NA	4.33	18	22925	24790	26775	33638	NA	NA	40800	NA	NA	36670	39905	17195
3742	1	NP_078813	probable cysteine--tRNA ligase, mitochondrial isoform 1 GN=CARS2 [Homo sapiens]	18	69344	1	1	1	1	564	8.58	NA	NA	NA	NA	0.037	0.014	633503	633503	633503	0.16	-0.045	-0.05	CARS2	NP_078813	NA	NA	NP_078813	NA	79587	human	refseq_acc	FALSE	NA	NA	4.85	5	71930	71160	57250	76420	NA	NA	80370	NA	NA	108000	85840	NA
3565	1	NP_003679	peripheral plasma membrane protein CASK isoform 1 GN=CASK [Homo sapiens]	26	119116	1	1	1	1	921	6.02	NA	NA	NA	NA	0.019	0.018	506841	506841	506841	0.135	-0.019	-0.016	CASK	NP_003679	NA	NA	NP_003679	NA	8573	human	refseq_acc	TRUE	CAMK	6	4.8	5	NA	NA	NA	NA	NA	NA	NA	NA	NA	NA	NA	NA
1169	1	NP_001214	caspase-1 isoform beta precursor GN=CASP1 [Homo sapiens]	1036	49961	14	14	14	14	383	5.86	NA	NA	NA	NA	0.45	0.483	21095845	18248769	21095845	0.186	0.078	0.07	CASP1	NP_001214	NA	NA	NP_001214	NA	834	human	refseq_acc	FALSE	NA	NA	4.46	18	22840	22310	26030	24580	NA	NA	26240	NA	NA	29230	30660	19990
2992	1	NP_001221	caspase-10 isoform 3 preproprotein GN=CASP10 [Homo sapiens]	79	63924	3	3	3	3	479	5.97	NA	NA	NA	NA	0.13	0.073	1191013	1191013	1191013	0.38	0.209	0.147	CASP10	NP_001221	NA	NA	NP_001221	NA	843	human	refseq_acc	FALSE	NA	NA	4.12	14	7050	8383	9077	9083	NA	NA	8288	NA	NA	11093	10516	12260
1912	1	NP_116764	caspase-2 isoform 1 preproprotein GN=CASP2 [Homo sapiens]	429	58095	4	4	3	3	452	6.35	NA	NA	NA	NA	0.037	0.095	5644321	5644321	5644321	0.113	0.005	0.017	CASP2	NP_116764	NA	NA	NP_116764	NA	835	human	refseq_acc	FALSE	NA	NA	4.37	18	22968	23585	22172	30700	NA	NA	28770	NA	NA	25275	24495	20375
2500	2	NP_001341706	caspase-3 isoform a preproprotein GN=CASP3 [Homo sapiens]	15	37314	2	2	2	2	277	6.09	NA	NA	NA	NA	0.067	0.076	1220013	1220013	1220013	0.238	0.059	0.06	CASP3	NP_001341706	NA	NA	NP_001341706	NA	836	human	refseq_acc	FALSE	NA	NA	4.77	10	39280	48140	43020	56210	NA	NA	57330	NA	NA	61270	74410	NA
3665	1	NP_004338	caspase-5 isoform a precursor GN=CASP5 [Homo sapiens]	21	61388	1	1	1	1	434	9.28	NA	NA	NA	NA	0.037	0.016	350405	350405	350405	-0.035	-0.098	-0.119	CASP5	NP_004338	NA	NA	NP_004338	NA	838	human	refseq_acc	FALSE	NA	NA	4.16	9	12220	14600	12730	12090	NA	NA	17650	NA	NA	12030	18210	NA
2500	1	NP_001217	caspase-6 isoform alpha precursor GN=CASP6 [Homo sapiens]	187	38671	5	5	4	4	293	6.46	NA	NA	NA	NA	0.167	0.126	1280080	1280080	1280080	0.179	0.084	0.087	CASP6	NP_001217	NA	NA	NP_001217	NA	839	human	refseq_acc	FALSE	NA	NA	4.69	14	39280	48140	43020	56210	NA	NA	57330	NA	NA	61270	74410	NA
3349	1	NP_001218	caspase-7 isoform alpha precursor GN=CASP7 [Homo sapiens]	39	40840	1	1	1	1	303	5.72	NA	NA	NA	NA	0.056	0.033	621733	621733	621733	0.368	0.188	0.208	CASP7	NP_001218	NA	NA	NP_001218	NA	840	human	refseq_acc	FALSE	NA	NA	4.72	9	50040	63660	64770	65250	NA	NA	64380	NA	NA	80480	92500	38180
2211	1	NP_001219	caspase-8 isoform A precursor GN=CASP8 [Homo sapiens]	285	66540	5	5	5	5	496	5.29	NA	NA	NA	NA	0.103	0.087	6074768	6074768	6074768	0.155	0.047	0.048	CASP8	NP_001219	NA	NA	NP_001219	NA	841	human	refseq_acc	FALSE	NA	NA	4.74	18	50920	55220	66970	54710	NA	NA	60520	NA	NA	54910	68910	64950
1545	1	NP_001741	calpastatin isoform a GN=CAST [Homo sapiens]	642	110499	5	5	5	5	791	5.25	NA	NA	NA	NA	0.1	0.121	4699483	4699483	4699483	0.076	-0.032	-0.02	CAST	NP_001741	NA	NA	NP_001741	NA	831	human	refseq_acc	FALSE	NA	NA	4.33	18	37981	41702	44816	50397	NA	NA	40184	NA	NA	43442	51220	11489
2314	1	NP_001746	core-binding factor subunit beta isoform 2 GN=CBFB [Homo sapiens]	247	23785	5	5	5	5	182	6.23	NA	NA	NA	NA	0.375	0.286	3465598	3465598	3465598	0.142	0.034	0.031	CBFB	NP_001746	NA	NA	NP_001746	NA	865	human	refseq_acc	FALSE	NA	NA	4.51	18	28820	31290	27710	31955	NA	NA	34960	NA	NA	25960	26870	38690
1551	1	NP_005179	E3 ubiquitin-protein ligase CBL GN=CBL [Homo sapiens]	637	111881	6	6	6	6	906	6.1	NA	NA	NA	NA	0.104	0.071	9217490	5529389	9217490	0.102	-0.005	0.004	CBL	NP_005179	NA	NA	NP_005179	NA	867	human	refseq_acc	FALSE	NA	NA	4.6	18	28675	28738	30525	29478	NA	NA	31082	NA	NA	31792	36925	38385
752	1	NP_001748	carbonyl reductase [NADPH] 1 isoform 1 GN=CBR1 [Homo sapiens]	1864	34995	19	19	11	11	277	8.55	NA	NA	NA	NA	0.556	0.48	59684559	38058901	59684559	0.23	0.123	0.097	CBR1	NP_001748	NA	NA	NP_001748	NA	873	human	refseq_acc	FALSE	NA	NA	4.67	18	32625	31235	36350	36735	NA	NA	71085	NA	NA	39930	49540	45418
2727	1	NP_116172	carbonyl reductase family member 4 GN=CBR4 [Homo sapiens]	123	29352	1	1	1	1	237	9.4	NA	NA	NA	NA	0.091	0.08	883252	883252	883252	0.034	0.016	0.007	CBR4	NP_116172	NA	NA	NP_116172	NA	84869	human	refseq_acc	FALSE	NA	NA	4.49	8	NA	NA	NA	NA	NA	NA	NA	NA	NA	NA	NA	28570
185	2	NP_001120700	chromobox protein homolog 1 GN=CBX1 [Homo sapiens]	4135	28164	13	13	7	7	185	4.85	NA	NA	NA	NA	0.375	0.476	17706391	17706391	17706391	0.301	0.194	0.198	CBX1	NP_001120700	NA	NA	NP_001120700	NA	10951	human	refseq_acc	FALSE	NA	NA	4.61	18	41642	39340	36976	59595	NA	NA	55655	NA	NA	65425	67992	40290
185	1	NP_009207	chromobox protein homolog 3 GN=CBX3 [Homo sapiens]	5613	26928	25	13	14	9	183	5.23	NA	NA	NA	NA	0.857	0.525	135853409	78503084	78503084	0.148	0.04	0.047	CBX3	NP_009207	NA	NA	NP_009207	NA	11335	human	refseq_acc	FALSE	NA	NA	4.88	18	92695	92415	85335	111950	NA	NA	91225	NA	NA	100845	95080	38872
185	3	NP_001120793	chromobox protein homolog 5 GN=CBX5 [Homo sapiens]	2923	29257	16	16	11	11	191	5.71	NA	NA	NA	NA	0.6	0.518	84362338	84362338	84362338	0.005	-0.102	-0.092	CBX5	NP_001120793	NA	NA	NP_001120793	NA	23468	human	refseq_acc	FALSE	NA	NA	4.71	18	45834	48496	42416	58414	NA	NA	48329	NA	NA	54605	51819	70610
3875	1	NP_060191	coiled-coil and C2 domain-containing protein 1A GN=CC2D1A [Homo sapiens]	14	117689	1	1	1	1	951	8.22	NA	NA	NA	NA	0.019	0.013	515106	515106	515106	-0.082	-0.236	-0.202	CC2D1A	NP_060191	NA	NA	NP_060191	NA	54862	human	refseq_acc	FALSE	NA	NA	5.01	5	NA	NA	NA	NA	NA	NA	NA	NA	NA	NA	NA	NA
1191	1	NP_060707	cell division cycle and apoptosis regulator protein 1 isoform a GN=CCAR1 [Homo sapiens]	1010	156340	11	11	8	8	1150	5.57	NA	NA	NA	NA	0.122	0.083	16158741	16158741	16158741	0.111	0.003	-0.003	CCAR1	NP_060707	NA	NA	NP_060707	NA	55749	human	refseq_acc	FALSE	NA	NA	4.53	18	29715	28025	29458	35782	NA	NA	42652	NA	NA	33410	36320	27835
664	1	NP_066997	cell cycle and apoptosis regulator protein 2 isoform 1 GN=CCAR2 [Homo sapiens]	2108	114007	15	15	13	13	923	5.14	NA	NA	NA	NA	0.222	0.189	45505469	45505469	45505469	0.165	0.057	0.043	CCAR2	NP_066997	NA	NA	NP_066997	NA	57805	human	refseq_acc	FALSE	NA	NA	4.74	18	43250	41450	43580	47410	NA	NA	67880	NA	NA	48765	53898	69370
3249	1	NP_653317	coiled-coil domain-containing protein 12 1 GN=CCDC12 [Homo sapiens]	50	26504	3	3	1	1	179	8.48	NA	NA	NA	NA	0.1	0.061	2597574	2597574	2597574	0.134	0.027	0.028	CCDC12	NP_653317	NA	NA	NP_653317	NA	151903	human	refseq_acc	FALSE	NA	NA	4.36	18	24785	20640	23635	27880	NA	NA	27445	NA	NA	28990	27940	16460
1539	1	NP_001129675	coiled-coil domain-containing protein 124 GN=CCDC124 [Homo sapiens]	644	32007	5	5	5	5	223	9.54	NA	NA	NA	NA	0.25	0.202	8608382	8608382	8608382	0.135	0.027	0.029	CCDC124	NP_001129675	NA	NA	NP_001129675	NA	115098	human	refseq_acc	FALSE	NA	NA	4.65	18	32940	33450	34465	40200	NA	NA	34335	NA	NA	34930	33400	51740
2659	1	NP_079097	coiled-coil domain-containing protein 134 isoform 1 precursor GN=CCDC134 [Homo sapiens]	138	30955	3	3	3	3	229	8.89	NA	NA	NA	NA	0.167	0.205	1711904	1711904	1711904	0.09	0.001	-0.007	CCDC134	NP_079097	NA	NA	NP_079097	NA	79879	human	refseq_acc	FALSE	NA	NA	4.47	13	11790	17665	13491	15320	NA	NA	17560	NA	NA	17395	19470	46115
3805	1	NP_775919	coiled-coil domain-containing protein 141 isoform 1 GN=CCDC141 [Homo sapiens]	16	207321	1	1	1	1	1530	5.61	NA	NA	NA	NA	0.012	0.006	1707989	1707989	1707989	-0.516	-0.612	-0.605	CCDC141	NP_775919	NA	NA	NP_775919	NA	285025	human	refseq_acc	FALSE	NA	NA	4.74	14	99980	94620	111300	41330	NA	NA	28910	NA	NA	38110	28110	NA
3817	1	NP_001036249	coiled-coil domain-containing protein 158 GN=CCDC158 [Homo sapiens]	16	149804	1	1	1	1	1113	6.08	NA	NA	NA	NA	0.014	0.009	132781	132781	132781	0.033	-0.116	-0.138	CCDC158	NP_001036249	NA	NA	NP_001036249	NA	339965	human	refseq_acc	FALSE	NA	NA	4.02	4	NA	NA	NA	NA	NA	NA	NA	NA	NA	NA	NA	11850
2609	1	NP_054727	coiled-coil domain-containing protein 22 GN=CCDC22 [Homo sapiens]	155	77700	3	3	3	3	627	6.3	NA	NA	NA	NA	0.054	0.051	4339874	4339874	4339874	0.128	0.02	0.016	CCDC22	NP_054727	NA	NA	NP_054727	NA	28952	human	refseq_acc	FALSE	NA	NA	4.44	18	19198	21512	19285	22968	NA	NA	24822	NA	NA	21038	26472	24365
2118	1	NP_064583	coiled-coil domain-containing protein 47 precursor GN=CCDC47 [Homo sapiens]	316	65748	6	6	6	6	483	4.76	NA	NA	NA	NA	0.125	0.143	6212164	6212164	6212164	0.177	0.07	0.038	CCDC47	NP_064583	NA	NA	NP_064583	NA	57003	human	refseq_acc	FALSE	NA	NA	4.56	18	42680	41900	37400	43450	NA	NA	58570	NA	NA	51970	50130	27710
3695	1	NP_115989	coiled-coil domain-containing protein 54 GN=CCDC54 [Homo sapiens]	20	46338	1	1	1	1	328	8.61	NA	NA	NA	NA	0.05	0.027	810620	810620	810620	0.115	0.23	0.316	CCDC54	NP_115989	NA	NA	NP_115989	NA	84692	human	refseq_acc	FALSE	NA	NA	3.94	4	NA	NA	NA	NA	NA	NA	NA	NA	NA	NA	NA	NA
1341	1	NP_001017928	coiled-coil domain-containing protein 58 isoform 1 GN=CCDC58 [Homo sapiens]	823	20046	4	4	3	3	144	7.67	NA	NA	NA	NA	0.375	0.319	23216419	23216419	23216419	0.063	-0.045	-0.06	CCDC58	NP_001017928	NA	NA	NP_001017928	NA	131076	human	refseq_acc	FALSE	NA	NA	4.83	18	59650	61035	54885	68720	NA	NA	70525	NA	NA	66050	60070	79170
3260	1	NP_054886	thyroid transcription factor 1-associated protein 26 GN=CCDC59 [Homo sapiens]	48	37130	2	2	1	1	241	9.89	NA	NA	NA	NA	0.1	0.037	180492	180492	180492	0.33	0.442	0.419	CCDC59	NP_054886	NA	NA	NP_054886	NA	29080	human	refseq_acc	FALSE	NA	NA	4.4	4	NA	NA	NA	NA	NA	NA	NA	NA	NA	NA	NA	NA
3194	1	NP_005427	coiled-coil domain-containing protein 6 GN=CCDC6 [Homo sapiens]	56	60991	4	4	3	3	474	6.87	NA	NA	NA	NA	0.115	0.065	1953511	1953511	1953511	0.147	0.051	0.015	CCDC6	NP_005427	NA	NA	NP_005427	NA	8030	human	refseq_acc	FALSE	NA	NA	4.74	14	93690	90960	88240	90490	NA	NA	107800	NA	NA	90550	85640	NA
3182	1	NP_077003	coiled-coil domain-containing protein 86 GN=CCDC86 [Homo sapiens]	57	48575	1	1	1	1	360	10.33	NA	NA	NA	NA	0.053	0.044	240454	240454	240454	-0.009	-0.027	-0.031	CCDC86	NP_077003	NA	NA	NP_077003	NA	79080	human	refseq_acc	FALSE	NA	NA	4.45	8	NA	NA	NA	NA	NA	NA	NA	NA	NA	NA	NA	29540
2605	1	NP_060554	girdin isoform 2 GN=CCDC88A [Homo sapiens]	155	255513	4	4	3	3	1843	5.73	NA	NA	NA	NA	0.01	0.021	1092695	1092695	1092695	0.125	0.017	0.024	CCDC88A	NP_060554	NA	NA	NP_060554	NA	55704	human	refseq_acc	FALSE	NA	NA	4.58	18	38992	41040	38258	50572	NA	NA	43395	NA	NA	49655	48465	32150
3293	1	NP_115627	coiled-coil domain-containing protein 88B precursor GN=CCDC88B [Homo sapiens]	45	174562	1	1	1	1	1476	5.09	NA	NA	NA	NA	0.012	0.008	209757	209757	209757	-0.118	-0.324	-0.314	CCDC88B	NP_115627	NA	NA	NP_115627	NA	283234	human	refseq_acc	FALSE	NA	NA	4.18	5	16820	18260	14710	17600	NA	NA	11010	NA	NA	20210	19140	NA
3358	1	NP_001073883	protein Daple GN=CCDC88C [Homo sapiens]	39	262689	1	1	1	1	2028	5.87	NA	NA	NA	NA	0.009	0.005	1409633	1409633	1409633	-0.319	-0.426	-0.433	CCDC88C	NP_001073883	NA	NA	NP_001073883	NA	440193	human	refseq_acc	FALSE	NA	NA	4.07	18	18860	17840	9639	22180	NA	NA	16080	NA	NA	19460	18210	12180
3238	1	NP_056418	coiled-coil domain-containing protein 9 GN=CCDC9 [Homo sapiens]	52	65968	3	3	3	3	531	5.32	NA	NA	NA	NA	0.042	0.056	2062948	2062948	2062948	0.069	-0.039	-0.023	CCDC9	NP_056418	NA	NA	NP_056418	NA	26093	human	refseq_acc	FALSE	NA	NA	4.87	18	62095	64955	68280	76230	NA	NA	61960	NA	NA	65420	71515	105330
2062	1	NP_061917	coiled-coil domain-containing protein 93 GN=CCDC93 [Homo sapiens]	342	88333	4	4	4	4	631	8.24	NA	NA	NA	NA	0.027	0.087	2998851	2998851	2998851	0.117	0.009	0.014	CCDC93	NP_061917	NA	NA	NP_061917	NA	54520	human	refseq_acc	FALSE	NA	NA	4.43	18	21558	21602	25690	25810	NA	NA	24822	NA	NA	21658	24852	39960
3162	1	NP_061925	coiled-coil alpha-helical rod protein 1 isoform 3 GN=CCHCR1 [Homo sapiens]	59	96923	1	1	1	1	782	5.76	NA	NA	NA	NA	0.021	0.009	6806254	6806254	6806254	0.087	-0.021	-0.026	CCHCR1	NP_061925	NA	NA	NP_061925	NA	54535	human	refseq_acc	FALSE	NA	NA	4.99	18	92635	93700	92180	103400	NA	NA	111815	NA	NA	92995	100780	85580
2377	1	NP_113631	cerebral cavernous malformations 2 protein isoform 2 GN=CCM2 [Homo sapiens]	227	54763	2	2	2	2	444	5.32	NA	NA	NA	NA	0.08	0.063	1514624	1514624	1514624	0.089	-0.019	0.003	CCM2	NP_113631	NA	NA	NP_113631	NA	83605	human	refseq_acc	FALSE	NA	NA	4.65	18	26111	27510	26338	33561	NA	NA	29434	NA	NA	26277	36966	43598
3643	1	NP_659449	cyclin-Y isoform 1 GN=CCNY [Homo sapiens]	22	44408	1	1	1	1	341	6.76	NA	NA	NA	NA	0.05	0.05	290791	290791	290791	-0.11	-0.261	-0.287	CCNY	NP_659449	NA	NA	NP_659449	NA	219771	human	refseq_acc	FALSE	NA	NA	4.18	4	NA	NA	NA	NA	NA	NA	NA	NA	NA	NA	NA	18330
2760	1	NP_004739	cell cycle progression protein 1 isoform 1 GN=CCPG1 [Homo sapiens]	116	104298	1	1	1	1	757	5.67	NA	NA	NA	NA	0.027	0.013	1452621	1452621	1452621	-0.287	-0.305	-0.32	CCPG1	NP_004739	NA	NA	NP_004739	NA	9236	human	refseq_acc	FALSE	NA	NA	4.6	8	NA	NA	NA	NA	NA	NA	NA	NA	NA	NA	NA	42060
1862	1	NP_005116	copper chaperone for superoxide dismutase GN=CCS [Homo sapiens]	455	31369	5	5	3	3	274	5.32	NA	NA	NA	NA	0.125	0.099	11086593	11086593	11086593	0.091	-0.017	-0.007	CCS	NP_005116	NA	NA	NP_005116	NA	9973	human	refseq_acc	FALSE	NA	NA	4.52	18	24540	28700	29510	33300	NA	NA	16105	NA	NA	34420	37905	36813
61	1	NP_006422	T-complex protein 1 subunit beta isoform 1 GN=CCT2 [Homo sapiens]	11562	66502	46	46	33	33	535	6.01	NA	NA	NA	NA	0.606	0.658	161883820	161883820	161883820	0.175	0.067	0.06	CCT2	NP_006422	NA	NA	NP_006422	NA	10576	human	refseq_acc	FALSE	NA	NA	4.45	18	22996	23242	23818	25208	NA	NA	31704	NA	NA	27640	30209	27845
132	1	NP_005989	T-complex protein 1 subunit gamma isoform a GN=CCT3 [Homo sapiens]	7151	69545	48	48	35	35	545	6.1	NA	NA	NA	NA	0.594	0.561	148000504	148000504	148000504	0.164	0.057	0.06	CCT3	NP_005989	NA	NA	NP_005989	NA	7203	human	refseq_acc	FALSE	NA	NA	4.62	18	38392	40564	37540	55973	NA	NA	70304	NA	NA	56294	60393	48685
124	1	NP_006421	T-complex protein 1 subunit delta isoform a GN=CCT4 [Homo sapiens]	7360	67567	31	31	22	22	539	7.96	NA	NA	NA	NA	0.441	0.477	164427025	164427025	164427025	0.175	0.068	0.066	CCT4	NP_006421	NA	NA	NP_006421	NA	10575	human	refseq_acc	FALSE	NA	NA	4.79	18	41931	41588	47154	50776	NA	NA	60315	NA	NA	53882	67900	78468
154	1	NP_036205	T-complex protein 1 subunit epsilon isoform a GN=CCT5 [Homo sapiens]	6494	70172	43	43	32	32	541	5.45	NA	NA	NA	NA	0.618	0.601	209722876	209722876	209722876	0.102	-0.006	-0.009	CCT5	NP_036205	NA	NA	NP_036205	NA	22948	human	refseq_acc	FALSE	NA	NA	4.72	18	40655	40225	39390	43000	NA	NA	57760	NA	NA	47020	55970	77580
157	1	NP_001753	T-complex protein 1 subunit zeta isoform a GN=CCT6A [Homo sapiens]	6419	68985	24	24	17	17	531	6.23	NA	NA	NA	NA	0.5	0.426	151636099	108172556	151636099	0.227	0.12	0.127	CCT6A	NP_001753	NA	NA	NP_001753	NA	908	human	refseq_acc	FALSE	NA	NA	4.64	18	33170	26862	31048	40635	NA	NA	46635	NA	NA	44380	54970	48288
128	1	NP_006420	T-complex protein 1 subunit eta isoform a GN=CCT7 [Homo sapiens]	7292	69467	28	28	24	24	543	7.55	NA	NA	NA	NA	0.576	0.532	139242728	139242728	139242728	0.12	0.013	0.004	CCT7	NP_006420	NA	NA	NP_006420	NA	10574	human	refseq_acc	FALSE	NA	NA	4.71	18	50320	56415	45450	57995	NA	NA	65575	NA	NA	55030	67805	51911
89	1	NP_006576	T-complex protein 1 subunit theta isoform 1 GN=CCT8 [Homo sapiens]	9322	69778	40	40	28	28	548	5.42	NA	NA	NA	NA	0.579	0.485	249193480	249193480	249193480	0.161	0.054	0.05	CCT8	NP_006576	NA	NA	NP_006576	NA	10694	human	refseq_acc	FALSE	NA	NA	4.7	18	40970	43262	36412	50290	NA	NA	55304	NA	NA	48526	55695	53758
3540	1	NP_056437	vacuolar fusion protein CCZ1 homolog GN=CCZ1 [Homo sapiens]	27	64536	1	1	1	1	482	6.07	NA	NA	NA	NA	0.032	0.025	279124	279124	279124	0.095	-0.058	-0.078	CCZ1	NP_056437	NA	NA	NP_056437	NA	51622	human	refseq_acc	FALSE	NA	NA	4.36	5	NA	NA	NA	NA	NA	NA	NA	NA	NA	NA	NA	NA
3659	1	NP_001243035	immunoglobulin superfamily member 2 isoform 1 precursor GN=CD101 [Homo sapiens]	21	129354	1	1	1	1	1021	6.51	NA	NA	NA	NA	0.017	0.011	425710	425710	425710	-0.003	-0.038	-0.047	CD101	NP_001243035	NA	NA	NP_001243035	NA	9398	human	refseq_acc	FALSE	NA	NA	4.57	9	NA	NA	NA	NA	NA	NA	NA	NA	NA	NA	NA	NA
1508	1	NP_000582	monocyte differentiation antigen CD14 precursor GN=CD14 [Homo sapiens]	666	42970	3	3	3	3	375	5.84	NA	NA	NA	NA	0.158	0.133	8158619	8158619	8158619	0.216	0.108	0.106	CD14	NP_000582	NA	NA	NP_000582	NA	929	human	refseq_acc	FALSE	NA	NA	4.44	18	18702	19050	22935	19189	NA	NA	15216	NA	NA	20512	22118	31435
2711	1	NP_004235	scavenger receptor cysteine-rich type 1 protein M130 isoform a precursor GN=CD163 [Homo sapiens]	126	140818	2	2	2	2	1156	5.61	NA	NA	NA	NA	0.017	0.019	825340	825340	825340	0.1	-0.008	0.007	CD163	NP_004235	NA	NA	NP_004235	NA	9332	human	refseq_acc	FALSE	NA	NA	4.46	18	27530	27680	34370	30580	NA	NA	30270	NA	NA	29970	38070	27270
2870	1	NP_005573	CD180 antigen precursor GN=CD180 [Homo sapiens]	99	82090	3	3	3	3	661	5.96	NA	NA	NA	NA	0.115	0.074	1589117	1589117	1589117	0.33	0.149	0.085	CD180	NP_005573	NA	NA	NP_005573	NA	4064	human	refseq_acc	FALSE	NA	NA	4.29	10	20350	15120	17240	19180	NA	NA	30360	NA	NA	21250	26880	NA
1119	1	NP_036252	CD2-associated protein GN=CD2AP [Homo sapiens]	1094	89510	10	10	10	10	639	6.07	NA	NA	NA	NA	0.162	0.121	18761526	18761526	18761526	0.053	-0.054	-0.064	CD2AP	NP_036252	NA	NA	NP_036252	NA	23607	human	refseq_acc	FALSE	NA	NA	4.56	18	24340	25755	22905	26830	NA	NA	33390	NA	NA	29715	30140	46440
2935	1	NP_001230575	CD2 antigen cytoplasmic tail-binding protein 2 GN=CD2BP2 [Homo sapiens]	87	41404	2	2	2	2	341	4.49	NA	NA	NA	NA	0.125	0.085	639091	639091	639091	0.316	0.164	0.144	CD2BP2	NP_001230575	NA	NA	NP_001230575	NA	10421	human	refseq_acc	FALSE	NA	NA	4.77	9	NA	NA	NA	NA	NA	NA	NA	NA	NA	NA	NA	52560
3642	1	NP_009192	CMRF35-like molecule 8 isoform 1 precursor GN=CD300A [Homo sapiens]	22	36501	1	1	1	1	299	5.35	NA	NA	NA	NA	0.083	0.064	60890	60890	60890	0.009	-0.145	-0.149	CD300A	NP_009192	NA	NA	NP_009192	NA	11314	human	refseq_acc	FALSE	NA	NA	4.68	5	NA	NA	NA	NA	NA	NA	NA	NA	NA	NA	NA	NA
3436	1	NP_620587	CMRF35-like molecule 1 isoform 1 precursor GN=CD300LF [Homo sapiens]	34	36323	1	1	1	1	290	5.45	NA	NA	NA	NA	0.077	0.034	114320	114320	114320	-0.182	-0.07	-0.098	CD300LF	NP_620587	NA	NA	NP_620587	NA	146722	human	refseq_acc	FALSE	NA	NA	4.56	4	NA	NA	NA	NA	NA	NA	NA	NA	NA	NA	NA	NA
1935	1	NP_001763	myeloid cell surface antigen CD33 isoform 1 precursor GN=CD33 [Homo sapiens]	413	43980	3	3	1	1	364	8.69	NA	NA	NA	NA	0.05	0.027	1936192	1936192	1936192	0.176	0.068	0.046	CD33	NP_001763	NA	NA	NP_001763	NA	945	human	refseq_acc	FALSE	NA	NA	4.58	18	33875	35300	37885	35340	NA	NA	58000	NA	NA	34992	45548	31850
2936	1	NP_001764	hematopoietic progenitor cell antigen CD34 isoform b precursor GN=CD34 [Homo sapiens]	87	39055	2	2	1	1	328	7.57	NA	NA	NA	NA	0.091	0.024	2004433	2004433	2004433	0.031	-0.077	-0.052	CD34	NP_001764	NA	NA	NP_001764	NA	947	human	refseq_acc	FALSE	NA	NA	4.84	18	71970	76845	108660	72725	NA	NA	63735	NA	NA	59568	77360	67590
2442	1	NP_000063	platelet glycoprotein 4 isoform 1 GN=CD36 [Homo sapiens]	206	60694	6	6	4	4	472	8.19	NA	NA	NA	NA	0.158	0.087	3720292	3720292	3720292	0.296	0.189	0.171	CD36	NP_000063	NA	NA	NP_000063	NA	948	human	refseq_acc	FALSE	NA	NA	4.31	18	25014	24215	23988	30268	NA	NA	42610	NA	NA	29642	28818	29890
2867	1	NP_001766	ADP-ribosyl cyclase/cyclic ADP-ribose hydrolase 1 GN=CD38 [Homo sapiens]	99	39802	2	2	1	1	300	7.85	NA	NA	NA	NA	0.05	0.04	4372902	4372902	4372902	0.225	0.117	0.075	CD38	NP_001766	NA	NA	NP_001766	NA	952	human	refseq_acc	FALSE	NA	NA	4.84	18	41252	43082	38675	42298	NA	NA	66832	NA	NA	45542	56592	90590
2918	1	NP_000064	T-cell surface glycoprotein CD3 gamma chain precursor GN=CD3G [Homo sapiens]	90	24351	1	1	1	1	182	8.6	NA	NA	NA	NA	0.125	0.088	717007	717007	717007	-0.082	-0.173	-0.207	CD3G	NP_000064	NA	NA	NP_000064	NA	917	human	refseq_acc	FALSE	NA	NA	4.28	13	22080	21140	14190	18360	NA	NA	20620	NA	NA	19400	18960	22590
825	1	NP_000601	CD44 antigen isoform 1 precursor GN=CD44 [Homo sapiens]	1698	86813	7	7	5	5	742	5.13	NA	NA	NA	NA	0.125	0.063	41723437	41723437	41723437	0.063	-0.045	-0.052	CD44	NP_000601	NA	NA	NP_000601	NA	960	human	refseq_acc	FALSE	NA	NA	4.84	18	39268	42312	37035	35575	NA	NA	47612	NA	NA	40680	48720	109895
3507	1	NP_002380	membrane cofactor protein isoform 1 precursor GN=CD46 [Homo sapiens]	29	51391	1	1	1	1	392	6.34	NA	NA	NA	NA	0.05	0.038	529341	529341	529341	0.097	0.061	0.071	CD46	NP_002380	NA	NA	NP_002380	NA	4179	human	refseq_acc	FALSE	NA	NA	4.63	9	NA	NA	NA	NA	NA	NA	NA	NA	NA	NA	NA	NA
2166	1	NP_001768	leukocyte surface antigen CD47 isoform 1 precursor GN=CD47 [Homo sapiens]	299	40402	3	3	3	3	323	6.82	NA	NA	NA	NA	0.214	0.087	15212651	15212651	15212651	0.045	-0.063	-0.041	CD47	NP_001768	NA	NA	NP_001768	NA	961	human	refseq_acc	FALSE	NA	NA	5.05	18	65748	72212	75310	82785	NA	NA	72392	NA	NA	78402	100542	99398
3153	1	NP_000565	complement decay-accelerating factor isoform 1 preproprotein GN=CD55 [Homo sapiens]	60	46983	2	2	1	1	381	7.79	NA	NA	NA	NA	0.042	0.024	3082914	3082914	3082914	-0.173	-0.326	-0.241	CD55	NP_000565	NA	NA	NP_000565	NA	1604	human	refseq_acc	FALSE	NA	NA	5	5	NA	NA	NA	NA	NA	NA	NA	NA	NA	NA	NA	NA
3034	1	NP_000602	CD59 glycoprotein preproprotein GN=CD59 [Homo sapiens]	73	16628	1	1	1	1	128	6.02	NA	NA	NA	NA	0.125	0.094	732462	732462	732462	0.27	0.174	0.134	CD59	NP_000602	NA	NA	NP_000602	NA	966	human	refseq_acc	FALSE	NA	NA	4.41	14	29320	29520	28750	35950	NA	NA	55490	NA	NA	31050	30810	NA
1328	1	NP_001244318	CD63 antigen isoform A GN=CD63 [Homo sapiens]	843	29683	14	14	8	8	238	8.14	NA	NA	NA	NA	0.2	0.168	33224022	33224022	33224022	-0.083	-0.19	-0.121	CD63	NP_001244318	NA	NA	NP_001244318	NA	967	human	refseq_acc	FALSE	NA	NA	4.81	18	52178	53350	65828	79855	NA	NA	43070	NA	NA	73070	70560	57405
455	1	NP_004346	HLA class II histocompatibility antigen gamma chain isoform b GN=CD74 [Homo sapiens]	2989	30162	14	14	7	7	232	9.2	NA	NA	NA	NA	0.385	0.319	86396967	86396967	86396967	0.198	0.091	0.073	CD74	NP_004346	NA	NA	NP_004346	NA	972	human	refseq_acc	FALSE	NA	NA	4.69	18	37798	40358	38870	45730	NA	NA	78820	NA	NA	40990	47180	50808
2029	1	NP_002222	CD82 antigen isoform 1 GN=CD82 [Homo sapiens]	359	32983	3	3	2	2	267	5.14	NA	NA	NA	NA	0.071	0.041	3828229	3828229	3828229	0.065	-0.043	-0.024	CD82	NP_002222	NA	NA	NP_002222	NA	3732	human	refseq_acc	FALSE	NA	NA	4.83	18	44992	45730	39185	71302	NA	NA	45208	NA	NA	50092	32785	71268
3816	1	NP_003865	SLAM family member 5 isoform 2 precursor GN=CD84 [Homo sapiens]	16	41258	1	1	1	1	328	6.1	NA	NA	NA	NA	0.053	0.049	436922	436922	436922	0.208	0.002	-0.003	CD84	NP_003865	NA	NA	NP_003865	NA	8832	human	refseq_acc	FALSE	NA	NA	4.88	5	73490	78590	86490	83810	NA	NA	99550	NA	NA	78970	91600	NA
2067	1	NP_001760	CD9 antigen isoform 1 GN=CD9 [Homo sapiens]	340	29865	3	3	3	3	228	6.8	NA	NA	NA	NA	0.429	0.18	8950514	8950514	8950514	-0.316	-0.423	-0.308	CD9	NP_001760	NA	NA	NP_001760	NA	928	human	refseq_acc	FALSE	NA	NA	5.09	18	102400	104100	123600	134150	NA	NA	44950	NA	NA	131800	145300	113700
692	1	NP_002405	CD99 antigen isoform a precursor GN=CD99 [Homo sapiens]	2023	21872	17	14	7	4	185	4.58	NA	NA	NA	NA	0.143	0.286	14574966	14574966	7740832	0.078	-0.03	0.002	CD99	NP_002405	NA	NA	NP_002405	NA	4267	human	refseq_acc	FALSE	NA	NA	4.07	18	10639	11057	11350	13615	NA	NA	10460	NA	NA	13686	11624	8390
3705	1	NP_001776	cytidine deaminase GN=CDA [Homo sapiens]	20	18979	1	1	1	1	146	6.55	NA	NA	NA	NA	0.143	0.116	249873	249873	249873	0.283	0.135	0.171	CDA	NP_001776	NA	NA	NP_001776	NA	978	human	refseq_acc	FALSE	NA	NA	4.47	4	NA	NA	NA	NA	NA	NA	NA	NA	NA	NA	NA	24810
3797	1	NP_001072113	cell division cycle protein 16 homolog isoform 1 GN=CDC16 [Homo sapiens]	16	82720	2	2	2	2	620	5.55	NA	NA	NA	NA	0.034	0.042	829843	829843	829843	0.108	-0.043	-0.053	CDC16	NP_001072113	NA	NA	NP_001072113	NA	8881	human	refseq_acc	FALSE	NA	NA	4.63	4	NA	NA	NA	NA	NA	NA	NA	NA	NA	NA	NA	42965
3847	1	NP_004652	cell division cycle protein 23 homolog GN=CDC23 [Homo sapiens]	15	79213	1	1	1	1	597	6.59	NA	NA	NA	NA	0.029	0.022	239045	239045	239045	-0.144	-0.298	-0.301	CDC23	NP_004652	NA	NA	NP_004652	NA	8697	human	refseq_acc	FALSE	NA	NA	4.74	5	NA	NA	NA	NA	NA	NA	NA	NA	NA	NA	NA	NA
3108	1	NP_001247	cell division cycle protein 27 homolog isoform 2 GN=CDC27 [Homo sapiens]	65	106643	2	2	2	2	824	6.59	NA	NA	NA	NA	0.023	0.018	1065641	1065641	1065641	0.084	-0.024	-0.022	CDC27	NP_001247	NA	NA	NP_001247	NA	996	human	refseq_acc	FALSE	NA	NA	4.27	18	15370	17970	12550	21780	NA	NA	15900	NA	NA	19880	17770	13800
388	1	NP_008996	hsp90 co-chaperone Cdc37 GN=CDC37 [Homo sapiens]	3402	54578	21	21	13	13	378	5.17	NA	NA	NA	NA	0.467	0.312	90312942	90312942	90312942	0.131	0.023	0.018	CDC37	NP_008996	NA	NA	NP_008996	NA	11140	human	refseq_acc	FALSE	NA	NA	4.77	18	70439	67416	76592	84462	NA	NA	95480	NA	NA	75320	83362	48682
2024	1	NP_056975	pre-mRNA-processing factor 17 GN=CDC40 [Homo sapiens]	362	77851	4	4	4	4	579	6.62	NA	NA	NA	NA	0.111	0.088	9339523	9339523	9339523	0.095	-0.012	-0.049	CDC40	NP_056975	NA	NA	NP_056975	NA	51362	human	refseq_acc	FALSE	NA	NA	4.83	18	36845	37100	35325	44330	NA	NA	44625	NA	NA	50010	48555	95736
453	2	NP_001034891	cell division control protein 42 homolog isoform 1 precursor GN=CDC42 [Homo sapiens]	2851	25712	19	19	7	7	191	6.15	NA	NA	NA	NA	0.5	0.429	65519076	65519076	65519076	0.051	-0.057	-0.036	CDC42	NP_001034891	NA	NA	NP_001034891	NA	998	human	refseq_acc	FALSE	NA	NA	4.49	18	22638	23270	20258	29992	NA	NA	27870	NA	NA	32612	40270	23032
712	1	NP_001244	cell division cycle 5-like protein GN=CDC5L [Homo sapiens]	1961	110296	21	21	16	16	802	8.22	NA	NA	NA	NA	0.256	0.263	41356777	41356777	41356777	0.135	0.027	0.019	CDC5L	NP_001244	NA	NA	NP_001244	NA	988	human	refseq_acc	FALSE	NA	NA	4.51	18	20602	20742	22132	25015	NA	NA	26115	NA	NA	24250	27470	47855
1604	1	NP_078805	parafibromin GN=CDC73 [Homo sapiens]	606	71195	6	6	6	6	531	9.63	NA	NA	NA	NA	0.147	0.136	8270410	8270410	8270410	0.085	-0.022	-0.027	CDC73	NP_078805	NA	NA	NP_078805	NA	79577	human	refseq_acc	FALSE	NA	NA	4.55	18	28728	33142	32262	36550	NA	NA	42772	NA	NA	38735	40342	41379
801	6	NP_001307847	cyclin-dependent kinase 1 isoform 1 GN=CDK1 [Homo sapiens]	336	39860	3	3	3	3	297	8.37	NA	NA	NA	NA	0.105	0.158	1012530	1012530	1012530	-0.003	-0.074	-0.048	CDK1	NP_001307847	NA	NA	NP_001307847	NA	983	human	refseq_acc	TRUE	CMGC	7	4.41	13	NA	NA	NA	NA	NA	NA	NA	NA	NA	NA	NA	16990
1948	1	NP_001778	cyclin-dependent kinase 11B isoform 1 GN=CDK11B [Homo sapiens]	406	108547	7	7	6	6	795	5.42	NA	NA	NA	NA	0.122	0.078	5723206	699036	5723206	0.067	-0.041	-0.033	CDK11B	NP_001778	NA	NA	NP_001778	NA	984	human	refseq_acc	TRUE	CMGC	7	4.4	18	26672	24602	27695	27450	NA	NA	24260	NA	NA	32780	28225	19390
801	4	NP_057591	cyclin-dependent kinase 12 isoform 1 GN=CDK12 [Homo sapiens]	767	192467	8	7	4	3	1490	9.46	NA	NA	NA	NA	0.015	0.028	7985237	4270602	4270602	NA	NA	NA	CDK12	NP_057591	NA	NA	NP_057591	NA	51755	human	refseq_acc	TRUE	CMGC	7	NA	0	NA	NA	NA	NA	NA	NA	NA	NA	NA	NA	NA	NA
3647	1	NP_004633	cyclin-dependent kinase 2-associated protein 1 isoform 1 GN=CDK2AP1 [Homo sapiens]	22	13789	2	2	2	2	115	9.41	NA	NA	NA	NA	0.2	0.157	318834	0	318834	0.161	-0.045	-0.022	CDK2AP1	NP_004633	NA	NA	NP_004633	NA	8099	human	refseq_acc	FALSE	NA	NA	4.62	5	45120	41440	48220	53540	NA	NA	47080	NA	NA	47485	44285	NA
801	5	NP_001249	cyclin-dependent kinase 3 GN=CDK3 [Homo sapiens]	338	39950	3	1	2	1	305	8.86	NA	NA	NA	NA	0.111	0.108	4195126	0	511257	0.093	0.057	0.048	CDK3	NP_001249	NA	NA	NP_001249	NA	1018	human	refseq_acc	TRUE	CMGC	7	4.43	9	NA	NA	NA	NA	NA	NA	NA	NA	NA	NA	NA	NA
801	7	NP_004926	cyclin-dependent-like kinase 5 isoform 1 GN=CDK5 [Homo sapiens]	160	39239	3	3	3	3	292	7.57	NA	NA	NA	NA	0.158	0.134	1559210	1559210	1559210	-0.079	-0.149	-0.151	CDK5	NP_004926	NA	NA	NP_004926	NA	1020	human	refseq_acc	TRUE	CMGC	7	4.58	13	NA	NA	NA	NA	NA	NA	NA	NA	NA	NA	NA	59715
1199	1	NP_788276	CDK5 regulatory subunit-associated protein 3 isoform b GN=CDK5RAP3 [Homo sapiens]	1002	63873	12	12	10	10	506	4.68	NA	NA	NA	NA	0.267	0.213	10108418	10108418	10108418	0.119	0.011	0.021	CDK5RAP3	NP_788276	NA	NA	NP_788276	NA	80279	human	refseq_acc	FALSE	NA	NA	4.6	18	39105	41400	44710	48650	NA	NA	44540	NA	NA	51175	46275	36832
801	2	NP_001138778	cyclin-dependent kinase 6 GN=CDK6 [Homo sapiens]	892	41611	5	5	5	5	326	6.02	NA	NA	NA	NA	0.263	0.227	14582586	14582586	14582586	0.242	0.134	0.099	CDK6	NP_001138778	NA	NA	NP_001138778	NA	1021	human	refseq_acc	TRUE	CMGC	7	4.91	18	65808	65875	71456	78322	NA	NA	116620	NA	NA	79675	97404	87705
2999	1	NP_001790	cyclin-dependent kinase 7 isoform 1 GN=CDK7 [Homo sapiens]	78	45028	2	2	1	1	346	8.66	NA	NA	NA	NA	0.05	0.04	692128	692128	692128	0.404	0.2	0.2	CDK7	NP_001790	NA	NA	NP_001790	NA	1022	human	refseq_acc	TRUE	CMGC	7	3.91	5	7165	7583	8742	8205	NA	NA	11070	NA	NA	10962	10756	NA
3409	1	NP_004055	cyclin-dependent kinase inhibitor 1B GN=CDKN1B [Homo sapiens]	35	25496	1	1	1	1	198	6.54	NA	NA	NA	NA	0.091	0.04	254572	254572	254572	0.096	-0.058	-0.13	CDKN1B	NP_004055	NA	NA	NP_004055	NA	1027	human	refseq_acc	FALSE	NA	NA	4.21	5	NA	NA	NA	NA	NA	NA	NA	NA	NA	NA	NA	NA
2788	1	NP_060102	CDKN2A-interacting protein isoform 1 GN=CDKN2AIP [Homo sapiens]	112	72773	2	2	2	2	580	9.13	NA	NA	NA	NA	0.056	0.034	5051203	5051203	5051203	0.285	0.114	0.109	CDKN2AIP	NP_060102	NA	NA	NP_060102	NA	55602	human	refseq_acc	FALSE	NA	NA	4.88	14	57940	60770	72020	74580	NA	NA	86490	NA	NA	76570	82110	66558
3139	1	NP_542387	CDKN2AIP N-terminal-like protein GN=CDKN2AIPNL [Homo sapiens]	62	14849	1	1	1	1	116	4.87	NA	NA	NA	NA	0.143	0.164	191973	191973	191973	0.236	0.129	0.086	CDKN2AIPNL	NP_542387	NA	NA	NP_542387	NA	91368	human	refseq_acc	FALSE	NA	NA	3.97	18	10410	10960	8117	8590	NA	NA	18190	NA	NA	9901	11410	12210
1863	1	NP_001253	cyclin-dependent kinase 4 inhibitor C GN=CDKN2C [Homo sapiens]	454	19548	2	2	2	2	168	6.05	NA	NA	NA	NA	0.167	0.185	3679737	3679737	3679737	0.235	0.139	0.109	CDKN2C	NP_001253	NA	NA	NP_001253	NA	1031	human	refseq_acc	FALSE	NA	NA	4.83	14	32280	34420	36665	35245	NA	NA	48745	NA	NA	38735	38600	NA
3074	1	NP_003809	phosphatidate cytidylyltransferase 2 GN=CDS2 [Homo sapiens]	68	55850	1	1	1	1	445	6.64	NA	NA	NA	NA	0.053	0.038	234517	234517	234517	0.062	-0.092	-0.077	CDS2	NP_003809	NA	NA	NP_003809	NA	8760	human	refseq_acc	FALSE	NA	NA	4.04	5	NA	NA	NA	NA	NA	NA	NA	NA	NA	NA	NA	NA
650	1	NP_060018	protein CDV3 homolog isoform b GN=CDV3 [Homo sapiens]	2153	32818	9	9	8	8	258	6.06	NA	NA	NA	NA	0.231	0.477	14916784	14916784	14916784	0.093	-0.015	-0.025	CDV3	NP_060018	NA	NA	NP_060018	NA	55573	human	refseq_acc	FALSE	NA	NA	4.65	18	35490	37225	33592	35292	NA	NA	43260	NA	NA	43135	47030	46872
3413	1	NP_005185	CCAAT/enhancer-binding protein beta isoform a GN=CEBPB [Homo sapiens]	35	41982	1	1	1	1	345	8.55	NA	NA	NA	NA	0.071	0.029	418669	418669	418669	-0.2	-0.085	-0.123	CEBPB	NP_005185	NA	NA	NP_005185	NA	1051	human	refseq_acc	FALSE	NA	NA	4.66	4	NA	NA	NA	NA	NA	NA	NA	NA	NA	NA	NA	NA
1623	1	NP_001796	CCAAT/enhancer-binding protein epsilon GN=CEBPE [Homo sapiens]	591	34535	3	3	3	3	281	9.13	NA	NA	NA	NA	0.143	0.085	15366304	15366304	15366304	-0.032	-0.14	-0.13	CEBPE	NP_001796	NA	NA	NP_001796	NA	1053	human	refseq_acc	FALSE	NA	NA	4.76	18	45925	50325	41600	61385	NA	NA	39140	NA	NA	51620	45625	51525
1298	1	NP_005751	CCAAT/enhancer-binding protein zeta GN=CEBPZ [Homo sapiens]	880	148108	6	6	5	5	1054	5.65	NA	NA	NA	NA	0.08	0.061	5442928	5442928	5442928	0.056	-0.052	-0.072	CEBPZ	NP_005751	NA	NA	NP_005751	NA	10153	human	refseq_acc	FALSE	NA	NA	4.43	18	21205	21495	16655	25082	NA	NA	30878	NA	NA	28052	30368	17580
837	2	NP_001317201	CUGBP Elav-like family member 1 isoform 6 GN=CELF1 [Homo sapiens]	194	61980	2	2	2	2	514	8.64	NA	NA	NA	NA	0.053	0.054	1641930	1641930	1641930	NA	NA	NA	CELF1	NP_001317201	NA	NA	NP_001317201	NA	10658	human	refseq_acc	FALSE	NA	NA	NA	0	NA	NA	NA	NA	NA	NA	NA	NA	NA	NA	NA	NA
837	1	NP_001020247	CUGBP Elav-like family member 2 isoform 1 GN=CELF2 [Homo sapiens]	1647	58363	8	7	5	4	490	8.84	NA	NA	NA	NA	0.263	0.116	62473187	55662459	55662459	0.1	-0.008	0.002	CELF2	NP_001020247	NA	NA	NP_001020247	NA	10659	human	refseq_acc	FALSE	NA	NA	4.92	18	55998	57055	64686	62968	NA	NA	66845	NA	NA	63516	82885	101265
3657	1	NP_055061	cadherin EGF LAG seven-pass G-type receptor 1 precursor GN=CELSR1 [Homo sapiens]	22	350853	1	1	1	1	3014	5.59	NA	NA	NA	NA	0.007	0.003	726933	726933	726933	0.25	0.102	0.117	CELSR1	NP_055061	NA	NA	NP_055061	NA	9620	human	refseq_acc	FALSE	NA	NA	4.69	4	NA	NA	NA	NA	NA	NA	NA	NA	NA	NA	NA	46130
2389	1	NP_001803	centromere protein C isoform 1 GN=CENPC [Homo sapiens]	223	131000	1	1	1	1	943	9.43	NA	NA	NA	NA	0.02	0.011	1550842	1550842	1550842	0.09	-0.018	-0.015	CENPC	NP_001803	NA	NA	NP_001803	NA	1060	human	refseq_acc	FALSE	NA	NA	4.72	18	52440	59830	63825	59195	NA	NA	58520	NA	NA	59780	61750	55398
1174	1	NP_859067	centromere protein V GN=CENPV [Homo sapiens]	1027	35210	3	3	3	3	272	9.78	NA	NA	NA	NA	0.154	0.158	13526411	13526411	13526411	-0.007	-0.115	-0.102	CENPV	NP_859067	NA	NA	NP_859067	NA	201161	human	refseq_acc	FALSE	NA	NA	4.21	18	17720	15795	16310	19680	NA	NA	16070	NA	NA	20025	16895	11770
2618	1	NP_055800	centrosomal protein of 152 kDa isoform 2 GN=CEP152 [Homo sapiens]	153	227442	2	2	1	1	1654	5.33	NA	NA	NA	NA	0.01	0.007	1257143	1257143	1257143	0.114	0.044	0.048	CEP152	NP_055800	NA	NA	NP_055800	NA	22995	human	refseq_acc	FALSE	NA	NA	4.62	13	NA	NA	NA	NA	NA	NA	NA	NA	NA	NA	NA	48600
3680	1	NP_009117	centrosome-associated protein CEP250 isoform 1 GN=CEP250 [Homo sapiens]	21	313275	1	1	1	1	2442	5	NA	NA	NA	NA	0.007	0.005	244501	244501	244501	0.087	-0.067	-0.015	CEP250	NP_009117	NA	NA	NP_009117	NA	11190	human	refseq_acc	FALSE	NA	NA	4.46	5	NA	NA	NA	NA	NA	NA	NA	NA	NA	NA	NA	NA
3026	1	NP_061188	centrosomal protein of 41 kDa isoform 1 GN=CEP41 [Homo sapiens]	74	48217	1	1	1	1	373	8.46	NA	NA	NA	NA	0.053	0.046	448632	448632	448632	0.198	0.018	0.027	CEP41	NP_061188	NA	NA	NP_061188	NA	95681	human	refseq_acc	FALSE	NA	NA	4.49	10	22090	18890	21810	24920	NA	NA	28690	NA	NA	31710	45830	NA
3529	1	NP_001035858	centrosomal protein of 83 kDa isoform a GN=CEP83 [Homo sapiens]	28	100248	1	1	1	1	701	5.9	NA	NA	NA	NA	0.029	0.014	1446851	1446851	1446851	-0.148	-0.256	-0.27	CEP83	NP_001035858	NA	NA	NP_001035858	NA	51134	human	refseq_acc	FALSE	NA	NA	4.75	18	86460	88680	100800	62380	NA	NA	49460	NA	NA	43100	42090	61880
1468	1	NP_071358	ceramide synthase 2 GN=CERS2 [Homo sapiens]	697	49545	4	4	3	3	380	9.03	NA	NA	NA	NA	0.111	0.071	25012072	25012072	25012072	-0.005	-0.112	-0.113	CERS2	NP_071358	NA	NA	NP_071358	NA	29956	human	refseq_acc	FALSE	NA	NA	4.67	18	52668	47890	40820	54275	NA	NA	46595	NA	NA	55605	56705	44342
1214	1	NP_005704	collagen type IV alpha-3-binding protein isoform 1 GN=COL4A3BP [Homo sapiens]	979	80871	8	8	7	7	624	5.29	NA	NA	NA	NA	0.139	0.112	9062358	9062358	9062358	0.109	0.002	0.012	CERT1	NP_005704	NA	NA	NP_005704	NA	10087	human	refseq_acc	TRUE	Other	9	4.44	18	19798	19290	20414	23945	NA	NA	24850	NA	NA	23710	26410	36568
1267	1	NP_001257	liver carboxylesterase 1 isoform c precursor GN=CES1 [Homo sapiens]	914	71576	13	13	10	10	566	6.15	NA	NA	NA	NA	0.235	0.214	11465620	11465620	11465620	0.052	-0.055	-0.021	CES1	NP_001257	NA	NA	NP_001257	NA	1066	human	refseq_acc	FALSE	NA	NA	4.32	18	18035	19500	17392	27215	NA	NA	15555	NA	NA	25770	21840	25078
2232	1	NP_004335	centrin-2 GN=CETN2 [Homo sapiens]	274	25455	2	2	2	2	172	4.91	NA	NA	NA	NA	0.222	0.174	1547501	1547501	1547501	0.168	0.06	0.022	CETN2	NP_004335	NA	NA	NP_004335	NA	1069	human	refseq_acc	FALSE	NA	NA	3.94	18	6842	6570	6214	7583	NA	NA	10867	NA	NA	10280	10992	11465
1514	1	NP_001919	complement factor D isoform 1 preproprotein GN=CFD [Homo sapiens]	661	29133	8	8	5	5	253	7.64	NA	NA	NA	NA	0.25	0.383	10987497	10987497	10987497	-0.047	-0.155	-0.153	CFD	NP_001919	NA	NA	NP_001919	NA	1675	human	refseq_acc	FALSE	NA	NA	4.46	18	15521	16330	10194	22242	NA	NA	13342	NA	NA	24975	14064	48190
2252	1	NP_006315	craniofacial development protein 1 GN=CFDP1 [Homo sapiens]	266	42739	3	3	3	3	299	4.77	NA	NA	NA	NA	0.133	0.08	1727722	1727722	1727722	0.249	0.141	0.139	CFDP1	NP_006315	NA	NA	NP_006315	NA	10428	human	refseq_acc	FALSE	NA	NA	4.47	18	23260	30210	27220	32990	NA	NA	37460	NA	NA	29980	31120	14750
79	1	NP_005498	cofilin-1 GN=CFL1 [Homo sapiens]	9688	24677	40	39	14	13	166	8.22	NA	NA	NA	NA	0.818	0.681	728344076	548084014	726248202	0.137	0.03	0.04	CFL1	NP_005498	NA	NA	NP_005498	NA	1072	human	refseq_acc	FALSE	NA	NA	5.04	18	99664	75521	102335	92412	NA	NA	108630	NA	NA	79342	107650	143418
1760	1	NP_001138724	properdin precursor GN=CFP [Homo sapiens]	504	58105	2	2	1	1	469	8.32	NA	NA	NA	NA	0.04	0.043	4039124	4039124	4039124	-0.01	-0.117	-0.116	CFP	NP_001138724	NA	NA	NP_001138724	NA	5199	human	refseq_acc	FALSE	NA	NA	4.47	18	27145	26828	25770	30462	NA	NA	28700	NA	NA	30548	33942	26485
3334	1	NP_612450	cyclic GMP-AMP synthase GN=CGAS [Homo sapiens]	41	71836	1	1	1	1	522	9.54	NA	NA	NA	NA	0.034	0.021	103794	103794	103794	-0.11	-0.263	-0.235	CGAS	NP_612450	NA	NA	NP_612450	NA	115004	human	refseq_acc	FALSE	NA	NA	4.45	5	NA	NA	NA	NA	NA	NA	NA	NA	NA	NA	NA	NA
1353	1	NP_001008391	CGG triplet repeat-binding protein 1 GN=CGGBP1 [Homo sapiens]	804	22531	10	10	8	8	167	9.14	NA	NA	NA	NA	0.417	0.509	17237413	17237413	17237413	0.138	0.03	0.035	CGGBP1	NP_001008391	NA	NA	NP_001008391	NA	8545	human	refseq_acc	FALSE	NA	NA	4.61	18	40965	43060	52710	58705	NA	NA	57230	NA	NA	48785	56165	40140
1435	1	NP_001157616	chromosome alignment-maintaining phosphoprotein 1 GN=CHAMP1 [Homo sapiens]	730	109033	3	3	3	3	812	8.7	NA	NA	NA	NA	0.048	0.036	6775319	6775319	6775319	0.001	-0.107	-0.1	CHAMP1	NP_001157616	NA	NA	NP_001157616	NA	283489	human	refseq_acc	FALSE	NA	NA	4.51	18	36027	37316	31816	40606	NA	NA	36804	NA	NA	41065	43221	44908
2660	1	NP_976043	coiled-coil-helix-coiled-coil-helix domain-containing protein 1 GN=CHCHD1 [Homo sapiens]	138	16215	2	2	2	2	118	10.24	NA	NA	NA	NA	0.4	0.229	1829488	1829488	1829488	0.082	-0.089	-0.084	CHCHD1	NP_976043	NA	NA	NP_976043	NA	118487	human	refseq_acc	FALSE	NA	NA	4.82	14	51640	55210	58300	49700	NA	NA	54590	NA	NA	58150	58960	59470
1447	1	NP_057223	coiled-coil-helix-coiled-coil-helix domain-containing protein 2 precursor isoform 2 GN=CHCHD2 [Homo sapiens]	720	16647	4	4	2	2	151	9.43	NA	NA	NA	NA	0.333	0.152	55582836	55582836	55582836	-0.109	-0.216	-0.199	CHCHD2	NP_057223	NA	NA	NP_057223	NA	51142	human	refseq_acc	FALSE	NA	NA	5.23	18	163832	169478	124785	145470	NA	NA	153638	NA	NA	189938	176962	184935
596	1	NP_060282	MICOS complex subunit MIC19 isoform 2 GN=CHCHD3 [Homo sapiens]	2318	31692	10	10	7	7	227	8.48	NA	NA	NA	NA	0.286	0.352	35404947	35404947	35404947	0.051	-0.057	-0.047	CHCHD3	NP_060282	NA	NA	NP_060282	NA	54927	human	refseq_acc	FALSE	NA	NA	4.72	18	56910	62828	56714	76420	NA	NA	66541	NA	NA	70595	70758	24816
2638	1	NP_653237	mitochondrial intermembrane space import and assembly protein 40 isoform 2 GN=CHCHD4 [Homo sapiens]	147	19778	1	1	1	1	155	4.32	NA	NA	NA	NA	0.111	0.116	466352	466352	466352	-0.093	-0.163	-0.159	CHCHD4	NP_653237	NA	NA	NP_653237	NA	131474	human	refseq_acc	FALSE	NA	NA	4.73	13	NA	NA	NA	NA	NA	NA	NA	NA	NA	NA	NA	57390
2822	1	NP_077276	coiled-coil-helix-coiled-coil-helix domain-containing protein 7 isoform d GN=CHCHD7 [Homo sapiens]	107	13116	1	1	1	1	97	9.8	NA	NA	NA	NA	0.143	0.113	3491578	3491578	3491578	0.072	-0.035	-0.057	CHCHD7	NP_077276	NA	NA	NP_077276	NA	79145	human	refseq_acc	FALSE	NA	NA	4.58	18	31545	28830	29470	31500	NA	NA	37155	NA	NA	32040	34475	35860
2777	1	NP_001261	chromodomain-helicase-DNA-binding protein 1 isoform 2 GN=CHD1 [Homo sapiens]	113	234832	4	4	4	4	1710	6.68	NA	NA	NA	NA	0.011	0.023	497949	497949	497949	0.104	0.008	0.025	CHD1	NP_001261	NA	NA	NP_001261	NA	1105	human	refseq_acc	FALSE	NA	NA	4.09	14	17521	16918	18314	17996	NA	NA	17215	NA	NA	18318	17725	NA
2784	1	NP_004275	chromodomain-helicase-DNA-binding protein 1-like isoform 1 GN=CHD1L [Homo sapiens]	113	117549	5	5	5	5	897	6.45	NA	NA	NA	NA	0.109	0.062	3884221	3884221	3884221	0.278	0.17	0.163	CHD1L	NP_004275	NA	NA	NP_004275	NA	9557	human	refseq_acc	FALSE	NA	NA	4.35	18	20202	21038	22902	19340	NA	NA	29234	NA	NA	21684	27703	5005
192	1	NP_001264	chromodomain-helicase-DNA-binding protein 4 isoform 1 GN=CHD4 [Homo sapiens]	5540	259968	45	45	37	37	1912	5.62	NA	NA	NA	NA	0.268	0.221	90682625	43419936	90682625	0.098	-0.01	0.001	CHD4	NP_001264	NA	NA	NP_001264	NA	1108	human	refseq_acc	FALSE	NA	NA	4.49	18	33568	35504	35832	38702	NA	NA	37601	NA	NA	37376	40079	34620
2554	1	NP_006378	calcium homeostasis endoplasmic reticulum protein GN=CHERP [Homo sapiens]	170	113317	3	3	2	2	916	9.15	NA	NA	NA	NA	0.024	0.026	5206329	5206329	5206329	0.041	-0.067	-0.07	CHERP	NP_006378	NA	NA	NP_006378	NA	10523	human	refseq_acc	FALSE	NA	NA	4.77	18	50600	51055	47765	53750	NA	NA	52525	NA	NA	49220	49785	56985
2941	1	NP_001136146	chitinase domain-containing protein 1 isoform a precursor GN=CHID1 [Homo sapiens]	86	51042	3	3	3	3	393	8.74	NA	NA	NA	NA	0.1	0.094	3026633	3026633	3026633	0.237	0.141	0.087	CHID1	NP_001136146	NA	NA	NP_001136146	NA	66005	human	refseq_acc	FALSE	NA	NA	4.74	14	97600	92590	86940	113900	NA	NA	152600	NA	NA	92590	86310	NA
3303	1	NP_005189	choline/ethanolamine kinase GN=CHKB [Homo sapiens]	44	49022	3	3	3	3	395	5.35	NA	NA	NA	NA	0.04	0.073	894527	894527	894527	0.051	-0.044	-0.027	CHKB	NP_005189	NA	NA	NP_005189	NA	1120	human	refseq_acc	FALSE	NA	NA	4.69	14	16775	17245	17355	22920	NA	NA	16595	NA	NA	20790	19910	NA
3314	1	NP_002759	charged multivesicular body protein 1a isoform 2 GN=CHMP1A [Homo sapiens]	43	26329	2	2	2	2	196	7.77	NA	NA	NA	NA	0.182	0.087	851827	851827	851827	0.055	-0.099	-0.093	CHMP1A	NP_002759	NA	NA	NP_002759	NA	5119	human	refseq_acc	FALSE	NA	NA	4.51	5	NA	NA	NA	NA	NA	NA	NA	NA	NA	NA	NA	NA
3711	1	NP_065145	charged multivesicular body protein 1b GN=CHMP1B [Homo sapiens]	19	26735	1	1	1	1	199	7.82	NA	NA	NA	NA	0.111	0.04	305290	305290	305290	0.056	0.038	0.028	CHMP1B	NP_065145	NA	NA	NP_065145	NA	57132	human	refseq_acc	FALSE	NA	NA	4.1	8	NA	NA	NA	NA	NA	NA	NA	NA	NA	NA	NA	11890
1242	1	NP_055268	charged multivesicular body protein 2a GN=CHMP2A [Homo sapiens]	943	29671	2	2	1	1	222	5.88	NA	NA	NA	NA	0.1	0.086	5770033	5770033	5770033	0.188	0.08	0.079	CHMP2A	NP_055268	NA	NA	NP_055268	NA	27243	human	refseq_acc	FALSE	NA	NA	4.76	18	38425	35212	40572	42755	NA	NA	47728	NA	NA	45460	59808	56728
3046	1	NP_057163	charged multivesicular body protein 3 isoform 1 GN=CHMP3 [Homo sapiens]	71	30614	2	2	2	2	222	5.1	NA	NA	NA	NA	0.2	0.077	3886773	2852041	3886773	0.152	0.045	0.049	CHMP3	NP_057163	NA	NA	NP_057163	NA	51652	human	refseq_acc	FALSE	NA	NA	4.92	18	51320	57690	65820	64220	NA	NA	68980	NA	NA	63960	73420	85445
2905	1	NP_054888	charged multivesicular body protein 4a GN=CHMP4A [Homo sapiens]	93	35801	1	1	1	1	265	5.08	NA	NA	NA	NA	0.059	0.075	389374	389374	389374	0.175	0.024	0.051	CHMP4A	NP_054888	NA	NA	NP_054888	NA	29082	human	refseq_acc	FALSE	NA	NA	4.04	9	NA	NA	NA	NA	NA	NA	NA	NA	NA	NA	NA	15250
883	1	NP_789782	charged multivesicular body protein 4b GN=CHMP4B [Homo sapiens]	1552	31122	12	12	9	9	224	4.76	NA	NA	NA	NA	0.286	0.357	22429153	22429153	22429153	0.203	0.096	0.089	CHMP4B	NP_789782	NA	NA	NP_789782	NA	128866	human	refseq_acc	FALSE	NA	NA	4.46	18	20860	22170	18522	24940	NA	NA	28798	NA	NA	25635	25508	30060
1386	1	NP_057494	charged multivesicular body protein 5 isoform 1 GN=CHMP5 [Homo sapiens]	771	30341	6	6	4	4	219	4.68	NA	NA	NA	NA	0.429	0.274	8285592	8285592	8285592	0.049	-0.059	-0.05	CHMP5	NP_057494	NA	NA	NP_057494	NA	51510	human	refseq_acc	FALSE	NA	NA	4.32	18	9496	9037	9264	11860	NA	NA	13763	NA	NA	10632	13090	33640
3369	1	NP_078867	charged multivesicular body protein 6 GN=CHMP6 [Homo sapiens]	38	27194	1	1	1	1	201	5.28	NA	NA	NA	NA	0.1	0.065	574253	574253	574253	-0.102	0.013	0.014	CHMP6	NP_078867	NA	NA	NP_078867	NA	79643	human	refseq_acc	FALSE	NA	NA	4.98	4	NA	NA	NA	NA	NA	NA	NA	NA	NA	NA	NA	NA
1942	1	NP_036256	cysteine and histidine-rich domain-containing protein 1 isoform a GN=CHORDC1 [Homo sapiens]	410	47430	8	8	7	7	332	8.1	NA	NA	NA	NA	0.235	0.322	14341774	14341774	14341774	0.15	0.042	0.015	CHORDC1	NP_036256	NA	NA	NP_036256	NA	26973	human	refseq_acc	FALSE	NA	NA	4.73	18	38068	39440	34385	34560	NA	NA	57799	NA	NA	39586	45649	68935
2705	1	NP_009167	calcineurin B homologous protein 1 GN=CHP1 [Homo sapiens]	127	25192	3	3	3	3	195	4.98	NA	NA	NA	NA	0.3	0.246	3430429	3430429	3430429	0.148	0.04	0.056	CHP1	NP_009167	NA	NA	NP_009167	NA	11261	human	refseq_acc	FALSE	NA	NA	4.4	18	23450	21720	27420	34000	NA	NA	29120	NA	NA	38100	44720	30555
1894	1	NP_056422	chromatin target of PRMT1 protein isoform 1 GN=CHTOP [Homo sapiens]	435	29359	2	2	2	2	248	12.24	NA	NA	NA	NA	0.1	0.117	9149911	9149911	9149911	0.072	-0.035	-0.047	CHTOP	NP_056422	NA	NA	NP_056422	NA	26097	human	refseq_acc	FALSE	NA	NA	4.84	18	44735	47208	49350	44462	NA	NA	45882	NA	NA	44275	42160	72155
1996	1	NP_001189488	CHURC1-FNTB protein isoform 1 GN=CHURC1-FNTB [Homo sapiens]	384	62327	2	1	2	1	498	5.82	NA	NA	NA	NA	0.087	0.048	2462846	0	1820049	0.201	0.094	0.099	CHURC1-FNTB	NP_001189488	NA	NA	NP_001189488	NA	100529261	human	refseq_acc	FALSE	NA	NA	4.29	18	19600	18420	22560	23540	NA	NA	27730	NA	NA	17090	27390	15065
2025	1	NP_004795	probable cytosolic iron-sulfur protein assembly protein CIAO1 GN=CIAO1 [Homo sapiens]	361	41821	1	1	1	1	339	4.81	NA	NA	NA	NA	0.059	0.053	2005909	2005909	2005909	0.125	0.017	0.029	CIAO1	NP_004795	NA	NA	NP_004795	NA	9391	human	refseq_acc	FALSE	NA	NA	4.45	18	25190	23140	26890	30340	NA	NA	29180	NA	NA	32110	34030	35932
2693	1	NP_057146	mitotic spindle-associated MMXD complex subunit MIP18 GN=CIAO2B [Homo sapiens]	130	19141	1	1	1	1	163	5.07	NA	NA	NA	NA	0.125	0.135	325283	325283	325283	0.033	-0.138	-0.142	CIAO2B	NP_057146	NA	NA	NP_057146	NA	51647	human	refseq_acc	FALSE	NA	NA	4.75	14	44280	46925	45230	54615	NA	NA	53865	NA	NA	51620	55650	51170
2903	1	NP_064709	anamorsin isoform 1 GN=CIAPIN1 [Homo sapiens]	93	40777	1	1	1	1	312	5.44	NA	NA	NA	NA	0.045	0.051	788992	788992	788992	0.243	0.072	0.087	CIAPIN1	NP_064709	NA	NA	NP_064709	NA	57019	human	refseq_acc	FALSE	NA	NA	4.16	14	10700	13690	12190	14180	NA	NA	12350	NA	NA	16950	16500	21060
3291	1	NP_006375	calcium and integrin-binding protein 1 isoform b GN=CIB1 [Homo sapiens]	45	23923	2	2	2	2	191	4.65	NA	NA	NA	NA	0.143	0.152	475427	475427	475427	0.086	-0.094	-0.092	CIB1	NP_006375	NA	NA	NP_006375	NA	10519	human	refseq_acc	FALSE	NA	NA	4.01	10	3306	5063	2911	6088	NA	NA	4112	NA	NA	6454	4068	NA
2757	1	NP_004873	corepressor interacting with RBPJ 1 GN=CIR1 [Homo sapiens]	116	68837	1	1	1	1	450	9.88	NA	NA	NA	NA	0.05	0.027	1718486	1718486	1718486	0.058	-0.049	-0.047	CIR1	NP_004873	NA	NA	NP_004873	NA	9541	human	refseq_acc	FALSE	NA	NA	4.92	18	87870	91420	85385	98400	NA	NA	102850	NA	NA	83520	88645	82498
427	1	NP_001271	cold-inducible RNA-binding protein isoform 1 GN=CIRBP [Homo sapiens]	3168	20241	12	2	8	2	172	9.51	NA	NA	NA	NA	0.5	0.47	50459480	50459480	5475225	0.193	0.085	0.128	CIRBP	NP_001271	NA	NA	NP_001271	NA	1153	human	refseq_acc	FALSE	NA	NA	4.52	18	17420	23665	25360	22195	NA	NA	17485	NA	NA	23535	32130	22605
1634	1	NP_060934	CDGSH iron-sulfur domain-containing protein 1 GN=CISD1 [Homo sapiens]	581	15341	7	7	4	4	108	9.19	NA	NA	NA	NA	0.429	0.444	23844998	23844998	23844998	-0.013	-0.12	-0.129	CISD1	NP_060934	NA	NA	NP_060934	NA	55847	human	refseq_acc	FALSE	NA	NA	4.66	18	29494	31798	31494	35648	NA	NA	37872	NA	NA	35048	38540	54822
1785	1	NP_001008389	CDGSH iron-sulfur domain-containing protein 2 GN=CISD2 [Homo sapiens]	495	19163	4	4	3	3	135	9.66	NA	NA	NA	NA	0.3	0.274	39203890	39203890	39203890	0.133	0.026	0.023	CISD2	NP_001008389	NA	NA	NP_001008389	NA	493856	human	refseq_acc	FALSE	NA	NA	5.16	18	150670	153850	116325	234000	NA	NA	290050	NA	NA	255750	284450	158200
786	1	NP_006816	cytoskeleton-associated protein 4 GN=CKAP4 [Homo sapiens]	1790	75492	19	19	13	13	602	5.63	NA	NA	NA	NA	0.2	0.261	30539329	30539329	30539329	0.042	-0.065	-0.038	CKAP4	NP_006816	NA	NA	NP_006816	NA	10970	human	refseq_acc	FALSE	NA	NA	4.45	18	27290	29760	26110	34676	NA	NA	22992	NA	NA	36990	38748	38470
1606	1	NP_055571	cytoskeleton-associated protein 5 isoform b GN=CKAP5 [Homo sapiens]	606	268165	9	9	9	9	1972	8.29	NA	NA	NA	NA	0.073	0.058	7372409	7372409	7372409	0.099	-0.009	-0.01	CKAP5	NP_055571	NA	NA	NP_055571	NA	9793	human	refseq_acc	FALSE	NA	NA	4.27	18	37043	36286	31210	41272	NA	NA	48094	NA	NA	42578	47714	20142
2005	2	NP_001817	cyclin-dependent kinases regulatory subunit 1 GN=CKS1B [Homo sapiens]	363	11946	1	1	1	1	79	8.89	NA	NA	NA	NA	0.25	0.203	1849471	1849471	1849471	-0.118	-0.226	-0.187	CKS1B	NP_001817	NA	NA	NP_001817	NA	1163	human	refseq_acc	FALSE	NA	NA	4.75	18	68680	71275	69790	72880	NA	NA	51065	NA	NA	74960	88740	64065
2005	1	NP_001818	cyclin-dependent kinases regulatory subunit 2 GN=CKS2 [Homo sapiens]	376	11458	2	1	2	1	79	8.07	NA	NA	NA	NA	0.5	0.203	3326919	2105392	2105392	0.12	0.013	0.007	CKS2	NP_001818	NA	NA	NP_001818	NA	1164	human	refseq_acc	FALSE	NA	NA	4.51	18	26270	25220	30595	32040	NA	NA	32760	NA	NA	32505	36365	51710
1513	1	NP_001193973	CLIP-associating protein 2 isoform 2 GN=CLASP2 [Homo sapiens]	663	158962	5	5	5	5	1294	8.62	NA	NA	NA	NA	0.065	0.048	4625426	1424964	4625426	0.037	-0.07	-0.076	CLASP2	NP_001193973	NA	NA	NP_001193973	NA	23122	human	refseq_acc	FALSE	NA	NA	4.45	18	25755	25680	27185	26582	NA	NA	33750	NA	NA	30775	33412	30150
3410	1	NP_008987	CLK4-associating serine/arginine rich protein isoform 1 GN=CLASRP [Homo sapiens]	35	87599	1	1	1	1	674	10.41	NA	NA	NA	NA	0.045	0.01	1476020	1476020	1476020	0.042	-0.027	-0.018	CLASRP	NP_008987	NA	NA	NP_008987	NA	11129	human	refseq_acc	FALSE	NA	NA	4.18	13	NA	NA	NA	NA	NA	NA	NA	NA	NA	NA	NA	15081
8	1	NP_001819	galectin-10 GN=CLC [Homo sapiens]	30950	18848	108	108	15	15	142	6.82	NA	NA	NA	NA	0.571	0.613	3498845674	3498845674	3498845674	-0.317	-0.424	-0.333	CLC	NP_001819	NA	NA	NP_001819	NA	1178	human	refseq_acc	FALSE	NA	NA	4.49	18	21470	22290	17360	34995	NA	NA	15890	NA	NA	39225	24835	67352
2626	1	NP_055942	chloride channel CLIC-like protein 1 isoform 2 precursor GN=CLCC1 [Homo sapiens]	151	64478	2	2	2	2	501	5.68	NA	NA	NA	NA	0.034	0.07	2197991	2197991	2197991	0.042	-0.066	-0.05	CLCC1	NP_055942	NA	NA	NP_055942	NA	23155	human	refseq_acc	FALSE	NA	NA	4.57	18	30402	30922	32080	38052	NA	NA	31325	NA	NA	35635	34705	42418
1767	1	NP_002966	C-type lectin domain family 11 member A precursor GN=CLEC11A [Homo sapiens]	502	37160	3	3	3	3	323	5.06	NA	NA	NA	NA	0.105	0.111	2765107	2765107	2765107	-0.077	-0.185	-0.157	CLEC11A	NP_002966	NA	NA	NP_002966	NA	6320	human	refseq_acc	FALSE	NA	NA	4.67	18	73665	73300	60255	97860	NA	NA	46900	NA	NA	83105	65310	28000
3769	1	NP_056041	protein CLEC16A isoform 1 GN=CLEC16A [Homo sapiens]	17	130526	1	1	1	1	1053	5.55	NA	NA	NA	NA	0.019	0.008	816400	816400	816400	0.532	0.326	0.36	CLEC16A	NP_056041	NA	NA	NP_056041	NA	23274	human	refseq_acc	FALSE	NA	NA	5.01	5	84520	88750	104500	135700	NA	NA	135100	NA	NA	115800	139000	NA
3111	1	NP_003269	tetranectin isoform 1precursor GN=CLEC3B [Homo sapiens]	64	26817	1	1	1	1	202	5.52	NA	NA	NA	NA	0.091	0.059	1081241	1081241	1081241	-0.102	0.011	-0.003	CLEC3B	NP_003269	NA	NA	NP_003269	NA	7123	human	refseq_acc	FALSE	NA	NA	4.78	4	NA	NA	NA	NA	NA	NA	NA	NA	NA	NA	NA	NA
82	1	NP_001274522	chloride intracellular channel protein 1 GN=CLIC1 [Homo sapiens]	9585	31602	33	33	21	21	241	5.09	NA	NA	NA	NA	0.75	0.813	468288207	468288207	468288207	0.183	0.075	0.064	CLIC1	NP_001274522	NA	NA	NP_001274522	NA	1192	human	refseq_acc	FALSE	NA	NA	4.76	18	48578	47570	56822	53765	NA	NA	65638	NA	NA	55730	73050	51932
3456	1	NP_001280	chloride intracellular channel protein 2 GN=CLIC2 [Homo sapiens]	33	34353	1	1	1	1	247	5.44	NA	NA	NA	NA	0.071	0.032	285017	285017	285017	0.165	0.011	0.054	CLIC2	NP_001280	NA	NA	NP_001280	NA	1193	human	refseq_acc	FALSE	NA	NA	4.07	5	NA	NA	NA	NA	NA	NA	NA	NA	NA	NA	NA	NA
766	1	NP_039234	chloride intracellular channel protein 4 GN=CLIC4 [Homo sapiens]	1826	34940	12	12	10	10	253	5.45	NA	NA	NA	NA	0.438	0.494	24784336	24784336	24784336	0.116	0.008	0.005	CLIC4	NP_039234	NA	NA	NP_039234	NA	25932	human	refseq_acc	FALSE	NA	NA	4.45	18	22800	25840	24750	27823	NA	NA	33410	NA	NA	30860	31190	28315
792	1	NP_055481	clathrin interactor 1 isoform 2 GN=CLINT1 [Homo sapiens]	1783	77668	15	15	12	12	625	6.01	NA	NA	NA	NA	0.32	0.208	44005144	44005144	44005144	0.11	0.003	0.002	CLINT1	NP_055481	NA	NA	NP_055481	NA	9685	human	refseq_acc	FALSE	NA	NA	4.6	18	37152	38258	35754	43431	NA	NA	45795	NA	NA	39331	40514	35718
3876	1	NP_001284	methylosome subunit pICln isoform a GN=CLNS1A [Homo sapiens]	14	27745	1	1	1	1	237	3.97	NA	NA	NA	NA	0.111	0.055	517084	517084	517084	0.536	0.386	0.397	CLNS1A	NP_001284	NA	NA	NP_001284	NA	1207	human	refseq_acc	FALSE	NA	NA	3.75	4	NA	NA	NA	NA	NA	NA	NA	NA	NA	NA	NA	4103
2955	1	NP_110440	caseinolytic peptidase B protein homolog isoform 1 GN=CLPB [Homo sapiens]	83	89506	3	3	3	3	707	9.13	NA	NA	NA	NA	0.079	0.05	2204773	2204773	2204773	0.151	0.043	0.046	CLPB	NP_110440	NA	NA	NP_110440	NA	81570	human	refseq_acc	FALSE	NA	NA	4.56	18	24856	27455	25435	34936	NA	NA	30471	NA	NA	31635	32880	36260
1876	1	NP_006003	ATP-dependent Clp protease proteolytic subunit, mitochondrial precursor GN=CLPP [Homo sapiens]	446	32737	8	8	3	3	277	8.26	NA	NA	NA	NA	0.167	0.108	12525757	12525757	12525757	0.103	-0.005	-0.01	CLPP	NP_006003	NA	NA	NP_006003	NA	8192	human	refseq_acc	FALSE	NA	NA	4.8	18	66160	68910	59690	70490	NA	NA	82860	NA	NA	70800	71980	83450
1098	1	NP_001824	clathrin light chain A isoform a GN=CLTA [Homo sapiens]	1125	26454	12	12	8	8	218	4.45	NA	NA	NA	NA	0.444	0.312	53733315	53733315	53733315	0.147	0.039	0.034	CLTA	NP_001824	NA	NA	NP_001824	NA	1211	human	refseq_acc	FALSE	NA	NA	4.83	18	57590	61660	80240	70430	NA	NA	87590	NA	NA	69280	82160	43550
2256	1	NP_001825	clathrin light chain B isoform a GN=CLTB [Homo sapiens]	265	26948	4	4	3	3	211	4.63	NA	NA	NA	NA	0.273	0.118	5145993	5145993	5145993	0.064	-0.043	-0.059	CLTB	NP_001825	NA	NA	NP_001825	NA	1212	human	refseq_acc	FALSE	NA	NA	4.87	18	83758	83505	78740	94718	NA	NA	107618	NA	NA	82060	86130	73535
33	1	NP_004850	clathrin heavy chain 1 isoform 1 GN=CLTC [Homo sapiens]	16282	215489	113	113	88	88	1675	5.48	NA	NA	NA	NA	0.581	0.508	474995386	365942847	474995386	0.172	0.064	0.058	CLTC	NP_004850	NA	NA	NP_004850	NA	1213	human	refseq_acc	FALSE	NA	NA	4.69	18	33892	33706	37564	37214	NA	NA	42232	NA	NA	37208	48949	57595
2074	1	NP_001822	clusterin preproprotein GN=CLU [Homo sapiens]	336	59906	3	3	2	2	449	5.89	NA	NA	NA	NA	0.095	0.051	2486455	2486455	2486455	0.015	-0.093	-0.229	CLU	NP_001822	NA	NA	NP_001822	NA	1191	human	refseq_acc	FALSE	NA	NA	4.58	18	38932	39908	19708	27432	NA	NA	113725	NA	NA	31408	19082	23760
3370	1	NP_056044	clustered mitochondria protein homolog GN=CLUH [Homo sapiens]	38	162669	2	2	2	2	1309	5.75	NA	NA	NA	NA	0.027	0.021	458117	458117	458117	0.401	0.367	0.363	CLUH	NP_056044	NA	NA	NP_056044	NA	23277	human	refseq_acc	FALSE	NA	NA	4.27	9	NA	NA	NA	NA	NA	NA	NA	NA	NA	NA	NA	NA
2225	1	NP_996531	citramalyl-CoA lyase, mitochondrial precursor GN=CLYBL [Homo sapiens]	279	43981	5	5	4	4	340	8.88	NA	NA	NA	NA	0.136	0.132	2972147	2972147	2972147	0.109	0.002	-0.022	CLYBL	NP_996531	NA	NA	NP_996531	NA	171425	human	refseq_acc	FALSE	NA	NA	4.41	18	67635	70195	63045	68460	NA	NA	99995	NA	NA	71385	74320	9446
1889	1	NP_061156	N-acylneuraminate cytidylyltransferase GN=CMAS [Homo sapiens]	439	56595	6	6	5	5	434	8.16	NA	NA	NA	NA	0.167	0.09	3419765	3419765	3419765	0.196	0.089	0.092	CMAS	NP_061156	NA	NA	NP_061156	NA	55907	human	refseq_acc	FALSE	NA	NA	4.48	18	34968	41938	33735	50212	NA	NA	50780	NA	NA	48708	44460	25390
3039	1	NP_620164	carboxymethylenebutenolidase homolog GN=CMBL [Homo sapiens]	72	32956	2	2	2	2	245	6.71	NA	NA	NA	NA	0.056	0.102	4009184	4009184	4009184	0.357	0.186	0.131	CMBL	NP_620164	NA	NA	NP_620164	NA	134147	human	refseq_acc	FALSE	NA	NA	4.71	14	30535	30115	31885	30285	NA	NA	55965	NA	NA	31625	38815	68745
2360	1	NP_872329	COX assembly mitochondrial protein homolog isoform 4 GN=CMC1 [Homo sapiens]	228	16490	2	2	2	2	106	8.89	NA	NA	NA	NA	0.2	0.16	1086193	1086193	1086193	0.153	-0.018	0.007	CMC1	NP_872329	NA	NA	NP_872329	NA	152100	human	refseq_acc	FALSE	NA	NA	4.34	14	22290	16760	19040	26420	NA	NA	22420	NA	NA	31490	23870	20975
3120	1	NP_001338896	COX assembly mitochondrial protein 2 homolog isoform 1 GN=CMC2 [Homo sapiens]	63	11973	1	1	1	1	79	7.74	NA	NA	NA	NA	0.167	0.127	3819056	3819056	3819056	-0.048	-0.137	-0.134	CMC2	NP_001338896	NA	NA	NP_001338896	NA	56942	human	refseq_acc	FALSE	NA	NA	5.18	13	166650	180150	154000	202650	NA	NA	157550	NA	NA	209500	200550	157200
1419	1	NP_057392	UMP-CMP kinase isoform a GN=CMPK1 [Homo sapiens]	738	30993	6	6	5	5	228	8.14	NA	NA	NA	NA	0.385	0.25	12554065	12554065	12554065	0.286	0.179	0.198	CMPK1	NP_057392	NA	NA	NP_057392	NA	51727	human	refseq_acc	FALSE	NA	NA	4.41	18	16724	18105	20453	24132	NA	NA	25837	NA	NA	29192	39515	32532
2503	1	NP_997198	UMP-CMP kinase 2, mitochondrial isoform 1 precursor GN=CMPK2 [Homo sapiens]	186	53366	2	2	2	2	449	6.57	NA	NA	NA	NA	0.04	0.036	1567028	1567028	1567028	-0.028	-0.098	-0.049	CMPK2	NP_997198	NA	NA	NP_997198	NA	129607	human	refseq_acc	FALSE	NA	NA	3.95	13	NA	NA	NA	NA	NA	NA	NA	NA	NA	NA	NA	10037
522	1	NP_001120665	cellular nucleic acid-binding protein isoform 2 GN=CNBP [Homo sapiens]	2658	23583	17	6	9	2	178	7.76	NA	NA	NA	NA	0.5	0.489	69997531	69997531	22357549	0.059	-0.049	-0.041	CNBP	NP_001120665	NA	NA	NP_001120665	NA	7555	human	refseq_acc	FALSE	NA	NA	5	18	109855	133992	117552	122305	NA	NA	125038	NA	NA	104605	150260	69445
205	1	NP_060705	cytosolic non-specific dipeptidase isoform 1 GN=CNDP2 [Homo sapiens]	5363	61666	27	27	20	20	475	5.66	NA	NA	NA	NA	0.464	0.48	149919521	149919521	149919521	0.074	-0.034	-0.024	CNDP2	NP_060705	NA	NA	NP_060705	NA	55748	human	refseq_acc	FALSE	NA	NA	4.52	18	30680	34144	25445	30546	NA	NA	31313	NA	NA	36880	38818	34060
433	1	NP_004359	calponin-2 isoform a GN=CNN2 [Homo sapiens]	3113	39116	13	13	8	8	309	6.95	NA	NA	NA	NA	0.438	0.301	55235284	42212122	55235284	-0.102	-0.209	-0.147	CNN2	NP_004359	NA	NA	NP_004359	NA	1265	human	refseq_acc	FALSE	NA	NA	4.77	18	40845	41635	87152	50740	NA	NA	31886	NA	NA	50313	63475	74900
914	1	NP_057368	CCR4-NOT transcription complex subunit 1 isoform a GN=CNOT1 [Homo sapiens]	1465	296147	20	20	17	17	2376	6.65	NA	NA	NA	NA	0.126	0.093	30551585	30551585	30551585	0.136	0.028	0.032	CNOT1	NP_057368	NA	NA	NP_057368	NA	23019	human	refseq_acc	FALSE	NA	NA	4.47	18	28950	31140	34132	39972	NA	NA	36870	NA	NA	33460	38860	26700
3863	1	NP_056257	CCR4-NOT transcription complex subunit 10 isoform 1 GN=CNOT10 [Homo sapiens]	15	96460	1	1	1	1	744	7.95	NA	NA	NA	NA	0.024	0.016	107896	107896	107896	0.568	0.364	0.382	CNOT10	NP_056257	NA	NA	NP_056257	NA	25904	human	refseq_acc	FALSE	NA	NA	4.01	5	5866	11150	9899	10620	NA	NA	13890	NA	NA	15710	13940	NA
3698	1	NP_001186231	CCR4-NOT transcription complex subunit 2 GN=CNOT2 [Homo sapiens]	20	64913	1	1	1	1	540	7.23	NA	NA	NA	NA	0.034	0.015	2864505	2864505	2864505	-0.072	-0.142	-0.145	CNOT2	NP_001186231	NA	NA	NP_001186231	NA	4848	human	refseq_acc	FALSE	NA	NA	4.15	13	NA	NA	NA	NA	NA	NA	NA	NA	NA	NA	NA	13219
3284	1	NP_055331	CCR4-NOT transcription complex subunit 3 GN=CNOT3 [Homo sapiens]	46	93966	3	3	2	2	753	5.82	NA	NA	NA	NA	0.074	0.029	2555400	2555400	2555400	0.102	-0.069	-0.072	CNOT3	NP_055331	NA	NA	NP_055331	NA	4849	human	refseq_acc	FALSE	NA	NA	4.76	14	54240	53070	56545	47715	NA	NA	54980	NA	NA	55310	63170	34900
3501	1	NP_001309016	CCR4-NOT transcription complex subunit 7 isoform 2 GN=CNOT7 [Homo sapiens]	29	31933	1	1	1	1	244	4.86	NA	NA	NA	NA	0.071	0.057	342171	342171	342171	0.016	0.128	0.111	CNOT7	NP_001309016	NA	NA	NP_001309016	NA	29883	human	refseq_acc	FALSE	NA	NA	3.58	4	NA	NA	NA	NA	NA	NA	NA	NA	NA	NA	NA	NA
1137	1	NP_149124	2~,3~-cyclic-nucleotide 3~-phosphodiesterase isoform 1 GN=CNP [Homo sapiens]	1074	57114	14	14	10	10	421	9.17	NA	NA	NA	NA	0.259	0.295	19831222	19831222	19831222	0.24	0.132	0.122	CNP	NP_149124	NA	NA	NP_149124	NA	1267	human	refseq_acc	FALSE	NA	NA	4.65	18	34534	34984	37008	45364	NA	NA	52720	NA	NA	48482	51205	51160
850	1	NP_055070	protein canopy homolog 2 isoform 1 precursor GN=CNPY2 [Homo sapiens]	1605	23273	11	11	6	6	182	4.81	NA	NA	NA	NA	0.364	0.379	26928871	26928871	26928871	0.158	0.05	0.049	CNPY2	NP_055070	NA	NA	NP_055070	NA	10330	human	refseq_acc	FALSE	NA	NA	4.68	18	34780	36540	27395	45655	NA	NA	54655	NA	NA	48340	53725	56076
802	1	NP_006577	protein canopy homolog 3 isoform 1 precursor GN=CNPY3 [Homo sapiens]	1756	37774	6	6	5	5	278	5.36	NA	NA	NA	NA	0.312	0.237	56414579	56414579	56414579	0.081	-0.027	-0.034	CNPY3	NP_006577	NA	NA	NP_006577	NA	10695	human	refseq_acc	FALSE	NA	NA	5	18	66740	64010	43240	81070	NA	NA	102810	NA	NA	75445	92450	111698
2720	1	NP_689968	protein canopy homolog 4 precursor GN=CNPY4 [Homo sapiens]	124	32759	1	1	1	1	248	4.6	NA	NA	NA	NA	0.083	0.085	123001	123001	123001	0.224	0.046	0	CNPY4	NP_689968	NA	NA	NP_689968	NA	245812	human	refseq_acc	FALSE	NA	NA	4.73	10	36680	44750	37070	43510	NA	NA	59630	NA	NA	41300	48270	NA
2299	1	NP_001317691	centriolin isoform 2 GN=CNTRL [Homo sapiens]	251	243713	6	6	6	6	1773	5.26	NA	NA	NA	NA	0.051	0.042	2912297	2912297	2912297	-0.036	-0.144	-0.147	CNTRL	NP_001317691	NA	NA	NP_001317691	NA	11064	human	refseq_acc	FALSE	NA	NA	4.52	18	28620	30360	25850	35140	NA	NA	32640	NA	NA	36840	41270	12420
3391	1	NP_001035521	cytochrome c oxidase assembly factor 3 homolog, mitochondrial GN=COA3 [Homo sapiens]	36	12870	1	1	1	1	106	9.59	NA	NA	NA	NA	0.143	0.085	273545	273545	273545	0.231	0.026	0.042	COA3	NP_001035521	NA	NA	NP_001035521	NA	28958	human	refseq_acc	FALSE	NA	NA	4	5	9604	10187	9266	13065	NA	NA	12950	NA	NA	12995	10392	NA
3379	1	NP_057649	cytochrome c oxidase assembly factor 4 homolog, mitochondrial GN=COA4 [Homo sapiens]	37	11272	1	1	1	1	87	5.65	NA	NA	NA	NA	0.143	0.149	75980	75980	75980	0.229	0.076	0.09	COA4	NP_057649	NA	NA	NP_057649	NA	51287	human	refseq_acc	FALSE	NA	NA	4.11	5	NA	NA	NA	NA	NA	NA	NA	NA	NA	NA	NA	NA
3270	1	NP_001008216	cytochrome c oxidase assembly factor 5 GN=COA5 [Homo sapiens]	48	10775	3	3	3	3	74	8.97	NA	NA	NA	NA	0.5	0.541	710250	710250	710250	0.146	-0.007	-0.016	COA5	NP_001008216	NA	NA	NP_001008216	NA	493753	human	refseq_acc	FALSE	NA	NA	4.78	5	NA	NA	NA	NA	NA	NA	NA	NA	NA	NA	NA	NA
2763	1	NP_001013003	cytochrome c oxidase assembly factor 6 homolog isoform 1 GN=COA6 [Homo sapiens]	115	17199	2	2	2	2	125	8.54	NA	NA	NA	NA	0.25	0.208	5260389	5260389	5260389	0.086	0.017	0.005	COA6	NP_001013003	NA	NA	NP_001013003	NA	388753	human	refseq_acc	FALSE	NA	NA	4.85	13	NA	NA	NA	NA	NA	NA	NA	NA	NA	NA	NA	58885
1478	1	NP_075565	cytochrome c oxidase assembly factor 7 GN=COA7 [Homo sapiens]	689	31475	4	4	4	4	231	5.66	NA	NA	NA	NA	0.188	0.199	7930508	7930508	7930508	0.077	-0.031	-0.028	COA7	NP_075565	NA	NA	NP_075565	NA	65260	human	refseq_acc	FALSE	NA	NA	4.72	18	45445	43030	37630	43188	NA	NA	49100	NA	NA	51942	46310	46972
2059	1	NP_001035994	bifunctional coenzyme A synthase isoform a precursor GN=COASY [Homo sapiens]	344	67903	4	4	4	4	564	6.51	NA	NA	NA	NA	0.154	0.11	8554753	8554753	8554753	0.123	0.015	0.008	COASY	NP_001035994	NA	NA	NP_001035994	NA	80347	human	refseq_acc	FALSE	NA	NA	4.81	18	59015	63815	67725	69180	NA	NA	67110	NA	NA	59610	76050	61355
3696	1	NP_061184	conserved oligomeric Golgi complex subunit 1 GN=COG1 [Homo sapiens]	20	123627	1	1	1	1	980	6.96	NA	NA	NA	NA	0.018	0.017	184828	184828	184828	0.086	0.201	0.236	COG1	NP_061184	NA	NA	NP_061184	NA	9382	human	refseq_acc	FALSE	NA	NA	4.12	4	NA	NA	NA	NA	NA	NA	NA	NA	NA	NA	NA	NA
3602	1	NP_065802	conserved oligomeric Golgi complex subunit 6 isoform 1 GN=COG6 [Homo sapiens]	24	81079	1	1	1	1	657	5.51	NA	NA	NA	NA	0.026	0.011	429556	429556	429556	0.13	0.095	0.09	COG6	NP_065802	NA	NA	NP_065802	NA	57511	human	refseq_acc	FALSE	NA	NA	4.62	9	NA	NA	NA	NA	NA	NA	NA	NA	NA	NA	NA	NA
3297	1	NP_004636	coilin GN=COIL [Homo sapiens]	44	75629	2	2	2	2	576	9.2	NA	NA	NA	NA	0.071	0.047	305196	305196	305196	0.269	0.089	0.131	COIL	NP_004636	NA	NA	NP_004636	NA	8161	human	refseq_acc	FALSE	NA	NA	3.84	10	3682	4745	3545	9494	NA	NA	5929	NA	NA	8453	9747	NA
3889	1	NP_542410	collagen alpha-2(XI) chain isoform 3 preproprotein GN=COL11A2 [Homo sapiens]	14	177309	1	1	1	1	1629	8.72	NA	NA	NA	NA	0.011	0.007	238067	238067	238067	-2.242	-2.446	-2.546	COL11A2	NP_542410	NA	NA	NP_542410	NA	1302	human	refseq_acc	FALSE	NA	NA	4.25	5	34480	37160	35210	6805	NA	NA	3749	NA	NA	7541	3675	NA
937	1	NP_078932	procollagen galactosyltransferase 1 precursor GN=COLGALT1 [Homo sapiens]	1428	78578	16	16	8	8	622	6.85	NA	NA	NA	NA	0.206	0.143	39199116	39199116	39199116	0.046	-0.061	-0.045	COLGALT1	NP_078932	NA	NA	NP_078932	NA	79709	human	refseq_acc	FALSE	NA	NA	4.93	18	66958	75118	72505	79272	NA	NA	76870	NA	NA	73995	90128	97680
3694	1	NP_689729	COMM domain-containing protein 1 isoform 1 GN=COMMD1 [Homo sapiens]	20	24430	1	1	1	1	190	5.85	NA	NA	NA	NA	0.1	0.089	301230	301230	301230	0.138	-0.015	-0.018	COMMD1	NP_689729	NA	NA	NP_689729	NA	150684	human	refseq_acc	FALSE	NA	NA	3.76	9	NA	NA	NA	NA	NA	NA	NA	NA	NA	NA	NA	7596
1925	1	NP_057228	COMM domain-containing protein 10 isoform a GN=COMMD10 [Homo sapiens]	421	26905	7	7	6	6	202	6.09	NA	NA	NA	NA	0.385	0.386	9301327	9301327	9301327	0.106	-0.002	-0.03	COMMD10	NP_057228	NA	NA	NP_057228	NA	51397	human	refseq_acc	FALSE	NA	NA	4.78	18	52805	56602	46164	55349	NA	NA	79350	NA	NA	58429	66052	57311
3372	1	NP_057178	COMM domain-containing protein 2 GN=COMMD2 [Homo sapiens]	38	25538	3	3	3	3	199	6.24	NA	NA	NA	NA	0.25	0.166	7859998	7859998	7859998	-0.146	-0.253	-0.165	COMMD2	NP_057178	NA	NA	NP_057178	NA	51122	human	refseq_acc	FALSE	NA	NA	5.03	18	45690	46630	40750	49240	NA	NA	47730	NA	NA	52080	55370	135400
1771	1	NP_036203	COMM domain-containing protein 3 GN=COMMD3 [Homo sapiens]	501	25115	8	8	6	6	195	5.63	NA	NA	NA	NA	0.417	0.344	9034797	840959	9034797	0.138	0.031	0.036	COMMD3	NP_036203	NA	NA	NP_036203	NA	23412	human	refseq_acc	FALSE	NA	NA	4.61	18	20405	21730	19880	25450	NA	NA	20450	NA	NA	21820	23110	28260
2032	1	NP_060298	COMM domain-containing protein 4 isoform 1 GN=COMMD4 [Homo sapiens]	358	25301	3	3	3	3	199	6.89	NA	NA	NA	NA	0.25	0.251	2362809	2362809	2362809	0.113	0.005	0.002	COMMD4	NP_060298	NA	NA	NP_060298	NA	54939	human	refseq_acc	FALSE	NA	NA	4.37	18	21795	21685	23665	27435	NA	NA	33920	NA	NA	31535	36150	10750
3278	1	NP_444269	COMM domain-containing protein 7 isoform 1 GN=COMMD7 [Homo sapiens]	47	25905	1	1	1	1	200	5.69	NA	NA	NA	NA	0.091	0.1	123974	123974	123974	0.327	0.122	0.126	COMMD7	NP_444269	NA	NA	NP_444269	NA	149951	human	refseq_acc	FALSE	NA	NA	3.84	5	6793	6307	6520	8779	NA	NA	8595	NA	NA	7193	10600	NA
2482	1	NP_060315	COMM domain-containing protein 8 isoform 1 GN=COMMD8 [Homo sapiens]	194	24858	1	1	1	1	183	5.29	NA	NA	NA	NA	0.091	0.066	10068108	10068108	10068108	0.076	-0.031	-0.022	COMMD8	NP_060315	NA	NA	NP_060315	NA	54951	human	refseq_acc	FALSE	NA	NA	4.31	18	15425	16425	20395	16870	NA	NA	15940	NA	NA	16260	17080	22485
2613	1	NP_054905	COMM domain-containing protein 9 isoform 1 GN=COMMD9 [Homo sapiens]	154	24783	2	2	2	2	198	5.6	NA	NA	NA	NA	0.143	0.207	327286	327286	327286	-0.41	-0.446	-0.442	COMMD9	NP_054905	NA	NA	NP_054905	NA	29099	human	refseq_acc	FALSE	NA	NA	4.44	9	NA	NA	NA	NA	NA	NA	NA	NA	NA	NA	NA	NA
198	1	NP_000745	catechol O-methyltransferase isoform MB-COMT GN=COMT [Homo sapiens]	5436	33911	32	32	17	17	271	5.26	NA	NA	NA	NA	0.562	0.627	147341937	147341937	147341937	0.041	-0.066	-0.059	COMT	NP_000745	NA	NA	NP_000745	NA	1312	human	refseq_acc	FALSE	NA	NA	4.43	18	24898	25405	21545	28289	NA	NA	24514	NA	NA	27321	28520	23430
3327	1	NP_653190	catechol O-methyltransferase domain-containing protein 1 GN=COMTD1 [Homo sapiens]	42	31252	1	1	1	1	262	8.71	NA	NA	NA	NA	0.077	0.034	639969	639969	639969	0.161	-0.01	-0.029	COMTD1	NP_653190	NA	NA	NP_653190	NA	118881	human	refseq_acc	FALSE	NA	NA	4.6	14	30070	32580	32950	34640	NA	NA	40320	NA	NA	28360	32020	38085
199	1	NP_004362	coatomer subunit alpha isoform 2 GN=COPA [Homo sapiens]	5428	159047	44	44	29	29	1224	7.7	NA	NA	NA	NA	0.356	0.279	111132100	111132100	111132100	0.12	0.012	0.017	COPA	NP_004362	NA	NA	NP_004362	NA	1314	human	refseq_acc	FALSE	NA	NA	4.67	18	38670	41655	48780	50595	NA	NA	52272	NA	NA	53438	56705	42450
259	1	NP_001137533	coatomer subunit beta GN=COPB1 [Homo sapiens]	4543	124256	35	35	27	27	953	5.72	NA	NA	NA	NA	0.412	0.362	90865733	90865733	90865733	0.1	-0.008	-0.005	COPB1	NP_001137533	NA	NA	NP_001137533	NA	1315	human	refseq_acc	FALSE	NA	NA	4.63	18	31625	36265	33745	37055	NA	NA	45380	NA	NA	42155	57750	57185
402	1	NP_004757	coatomer subunit beta~ GN=COPB2 [Homo sapiens]	3326	116111	24	24	22	22	906	5.15	NA	NA	NA	NA	0.377	0.284	75792190	75792190	75792190	0.105	-0.003	0.001	COPB2	NP_004757	NA	NA	NP_004757	NA	9276	human	refseq_acc	FALSE	NA	NA	4.71	18	37455	37238	37492	40502	NA	NA	44322	NA	NA	44985	42972	53742
925	1	NP_009194	coatomer subunit epsilon isoform a GN=COPE [Homo sapiens]	1443	38126	19	19	12	12	308	4.97	NA	NA	NA	NA	0.375	0.471	36604490	36604490	36604490	0.158	0.05	0.054	COPE	NP_009194	NA	NA	NP_009194	NA	11316	human	refseq_acc	FALSE	NA	NA	4.25	18	7907	8654	9620	10150	NA	NA	11394	NA	NA	13914	13904	23625
389	1	NP_057212	coatomer subunit gamma-1 GN=COPG1 [Homo sapiens]	3391	111571	30	25	19	16	874	5.32	NA	NA	NA	NA	0.294	0.299	44246285	38399341	38399341	0.1	-0.008	0.003	COPG1	NP_057212	NA	NA	NP_057212	NA	22820	human	refseq_acc	FALSE	NA	NA	4.37	18	17370	20228	19080	27960	NA	NA	21438	NA	NA	28200	27518	28020
389	2	NP_036265	coatomer subunit gamma-2 isoform 1 GN=COPG2 [Homo sapiens]	1213	110616	7	7	7	7	871	5.56	NA	NA	NA	NA	0.021	0.164	11483975	11483975	11483975	NA	NA	NA	COPG2	NP_036265	NA	NA	NP_036265	NA	26958	human	refseq_acc	FALSE	NA	NA	NA	0	NA	NA	NA	NA	NA	NA	NA	NA	NA	NA	NA	NA
930	1	NP_004227	COP9 signalosome complex subunit 2 isoform 1 GN=COPS2 [Homo sapiens]	1435	61474	14	14	12	12	443	5.36	NA	NA	NA	NA	0.435	0.282	22671565	22671565	22671565	0.206	0.099	0.09	COPS2	NP_004227	NA	NA	NP_004227	NA	9318	human	refseq_acc	FALSE	NA	NA	4.63	18	27335	24972	27660	26460	NA	NA	34520	NA	NA	30988	31291	59496
1111	1	NP_003644	COP9 signalosome complex subunit 3 isoform 1 GN=COPS3 [Homo sapiens]	1103	55058	12	12	11	11	423	6.19	NA	NA	NA	NA	0.269	0.277	16395698	16395698	16395698	0.147	0.04	0.035	COPS3	NP_003644	NA	NA	NP_003644	NA	8533	human	refseq_acc	FALSE	NA	NA	4.46	18	21170	26620	27400	28370	NA	NA	31880	NA	NA	30510	32770	33132
653	1	NP_057213	COP9 signalosome complex subunit 4 isoform 1 GN=COPS4 [Homo sapiens]	2139	51796	25	25	20	20	406	5.57	NA	NA	NA	NA	0.615	0.567	29953013	29953013	29953013	0.162	0.054	0.043	COPS4	NP_057213	NA	NA	NP_057213	NA	51138	human	refseq_acc	FALSE	NA	NA	4.43	18	17412	20222	20058	21222	NA	NA	32338	NA	NA	23552	25566	25540
2096	1	NP_006828	COP9 signalosome complex subunit 5 GN=COPS5 [Homo sapiens]	328	43970	7	7	6	6	334	6.1	NA	NA	NA	NA	0.263	0.269	7493089	7493089	7493089	0.046	-0.062	-0.087	COPS5	NP_006828	NA	NA	NP_006828	NA	10987	human	refseq_acc	FALSE	NA	NA	4.56	18	9505	8337	7966	10258	NA	NA	20880	NA	NA	9682	11077	61258
2530	1	NP_006824	COP9 signalosome complex subunit 6 GN=COPS6 [Homo sapiens]	177	40378	5	5	4	4	327	5.47	NA	NA	NA	NA	0.2	0.107	4962757	4962757	4962757	0.112	0.004	-0.007	COPS6	NP_006824	NA	NA	NP_006824	NA	10980	human	refseq_acc	FALSE	NA	NA	4.6	18	41238	45288	47240	39012	NA	NA	60102	NA	NA	37602	44449	46178
3147	1	NP_001157565	COP9 signalosome complex subunit 7a GN=COPS7A [Homo sapiens]	60	34783	1	1	1	1	275	8.33	NA	NA	NA	NA	0.067	0.033	1593106	1593106	1593106	0.124	-0.056	-0.075	COPS7A	NP_001157565	NA	NA	NP_001157565	NA	50813	human	refseq_acc	FALSE	NA	NA	4.64	9	30200	31020	29750	32310	NA	NA	41380	NA	NA	32620	38520	58830
2354	1	NP_073567	COP9 signalosome complex subunit 7b isoform b GN=COPS7B [Homo sapiens]	231	34472	1	1	1	1	264	5.83	NA	NA	NA	NA	0.083	0.049	2424276	2424276	2424276	0.165	0.057	0.059	COPS7B	NP_073567	NA	NA	NP_073567	NA	64708	human	refseq_acc	FALSE	NA	NA	4.64	18	22575	25155	31275	28130	NA	NA	32085	NA	NA	29610	32215	30110
1269	1	NP_006701	COP9 signalosome complex subunit 8 isoform 1 GN=COPS8 [Homo sapiens]	909	25101	8	8	6	6	209	5.25	NA	NA	NA	NA	0.4	0.349	13418697	13418697	13418697	0.138	0.03	0.021	COPS8	NP_006701	NA	NA	NP_006701	NA	10920	human	refseq_acc	FALSE	NA	NA	4.4	18	25635	29175	29618	29460	NA	NA	34815	NA	NA	33670	37312	28038
902	1	NP_057141	coatomer subunit zeta-1 isoform 1 GN=COPZ1 [Homo sapiens]	1496	22992	7	7	4	4	177	4.69	NA	NA	NA	NA	0.25	0.35	39934974	39934974	39934974	0.151	0.044	0.04	COPZ1	NP_057141	NA	NA	NP_057141	NA	22818	human	refseq_acc	FALSE	NA	NA	4.85	18	81154	78618	79966	90828	NA	NA	104952	NA	NA	97330	109718	90448
1420	1	NP_115690	2-methoxy-6-polyprenyl-1,4-benzoquinol methylase, mitochondrial precursor GN=COQ5 [Homo sapiens]	738	42214	6	6	5	5	327	6.47	NA	NA	NA	NA	0.182	0.202	7509276	7509276	7509276	0.159	0.051	0.027	COQ5	NP_115690	NA	NA	NP_115690	NA	84274	human	refseq_acc	FALSE	NA	NA	4.69	18	42865	47322	38985	50060	NA	NA	65738	NA	NA	49932	51010	38288
3441	1	NP_057222	5-demethoxyubiquinone hydroxylase, mitochondrial isoform 1 GN=COQ7 [Homo sapiens]	33	26724	2	2	2	2	217	8.77	NA	NA	NA	NA	0.067	0.065	286988	286988	286988	0.064	0	-0.008	COQ7	NP_057222	NA	NA	NP_057222	NA	10229	human	refseq_acc	FALSE	NA	NA	4.23	9	10830	10310	11360	13310	NA	NA	13830	NA	NA	12670	10340	NA
1705	1	NP_064632	atypical kinase COQ8A, mitochondrial GN=COQ8A [Homo sapiens]	535	80209	6	6	6	6	647	6.51	NA	NA	NA	NA	0.2	0.13	10340772	10340772	10340772	0.193	0.085	0.059	COQ8A	NP_064632	NA	NA	NP_064632	NA	56997	human	refseq_acc	TRUE	Atypical	8	4.47	18	20180	24492	21712	24288	NA	NA	28125	NA	NA	21205	27432	27718
1375	1	NP_064708	ubiquinone biosynthesis protein COQ9, mitochondrial precursor GN=COQ9 [Homo sapiens]	780	37949	2	2	2	2	318	5.61	NA	NA	NA	NA	0.125	0.123	1884068	1884068	1884068	0.029	-0.079	-0.106	COQ9	NP_064708	NA	NA	NP_064708	NA	57017	human	refseq_acc	FALSE	NA	NA	4.35	18	22605	23288	21480	23782	NA	NA	33002	NA	NA	24002	26330	20955
133	1	NP_001180262	coronin-1A GN=CORO1A [Homo sapiens]	7137	56949	39	39	21	21	461	6.25	NA	NA	NA	NA	0.591	0.406	827412130	827412130	827412130	0.144	0.036	0.059	CORO1A	NP_001180262	NA	NA	NP_001180262	NA	11151	human	refseq_acc	FALSE	NA	NA	4.79	18	48435	49466	59625	59000	NA	NA	55450	NA	NA	62350	82725	78940
2002	1	NP_001018080	coronin-1B GN=CORO1B [Homo sapiens]	381	60155	6	6	4	4	489	5.61	NA	NA	NA	NA	0.136	0.063	5185170	5185170	5185170	0.045	-0.063	-0.039	CORO1B	NP_001018080	NA	NA	NP_001018080	NA	57175	human	refseq_acc	FALSE	NA	NA	4.81	18	48206	52392	51135	62888	NA	NA	55205	NA	NA	64054	60215	45885
885	1	NP_001098707	coronin-1C isoform a GN=CORO1C [Homo sapiens]	1547	68875	12	12	7	7	527	7.86	NA	NA	NA	NA	0.185	0.121	79658830	79658830	79658830	0.052	-0.056	-0.013	CORO1C	NP_001098707	NA	NA	NP_001098707	NA	23603	human	refseq_acc	FALSE	NA	NA	4.8	18	34836	36952	42471	46336	NA	NA	41514	NA	NA	42778	62804	163138
817	1	NP_001188408	CORO7-PAM16 protein GN=CORO7-PAM16 [Homo sapiens]	1721	124115	21	21	17	17	1048	5.92	NA	NA	NA	NA	0.234	0.217	31038279	0	31038279	0.148	0.04	0.054	CORO7-PAM16	NP_001188408	NA	NA	NP_001188408	NA	100529144	human	refseq_acc	FALSE	NA	NA	4.45	18	23710	25995	25690	26635	NA	NA	28820	NA	NA	28480	29680	38370
565	1	NP_066972	coactosin-like protein GN=COTL1 [Homo sapiens]	2446	19257	10	10	8	8	142	5.54	NA	NA	NA	NA	0.667	0.641	50464391	50464391	50464391	0.056	-0.051	0.002	COTL1	NP_066972	NA	NA	NP_066972	NA	23406	human	refseq_acc	FALSE	NA	NA	4.59	18	35130	35362	43638	52172	NA	NA	30781	NA	NA	39222	47756	39258
2488	1	NP_005685	cytochrome c oxidase copper chaperone GN=COX17 [Homo sapiens]	192	9315	2	2	2	2	63	6.81	NA	NA	NA	NA	0.4	0.46	2337756	2337756	2337756	0.184	0.077	0.094	COX17	NP_005685	NA	NA	NP_005685	NA	10063	human	refseq_acc	FALSE	NA	NA	4.27	18	21260	22338	27398	29580	NA	NA	28808	NA	NA	25180	26725	16732
2850	1	NP_776188	cytochrome c oxidase assembly protein COX18, mitochondrial isoform 2 GN=COX18 [Homo sapiens]	102	40074	3	3	1	1	333	9.86	NA	NA	NA	NA	0.062	0.027	565796	565796	565796	0.18	0	0.015	COX18	NP_776188	NA	NA	NP_776188	NA	285521	human	refseq_acc	FALSE	NA	NA	4.15	9	14050	14225	15130	17460	NA	NA	13560	NA	NA	16745	14570	12550
1144	1	YP_003024029	cytochrome c oxidase subunit II (mitochondrion) GN=MT-CO2 [Homo sapiens]	1062	26865	7	7	5	5	227	4.67	NA	NA	NA	NA	0.25	0.207	53104895	53104895	53104895	0.116	0.009	0	COX2	YP_003024029	NA	NA	YP_003024029	NA	4513	human	refseq_acc	FALSE	NA	NA	4.4	18	40725	36252	46196	38796	NA	NA	52258	NA	NA	51264	72229	15630
3371	1	NP_001299800	cytochrome c oxidase assembly protein COX20, mitochondrial isoform 1 GN=COX20 [Homo sapiens]	38	15344	2	2	2	2	118	9	NA	NA	NA	NA	0.143	0.11	804687	804687	804687	0.296	0.206	0.214	COX20	NP_001299800	NA	NA	NP_001299800	NA	116228	human	refseq_acc	FALSE	NA	NA	4.09	13	7368	5967	7160	10290	NA	NA	7993	NA	NA	10520	13070	8104
758	1	NP_001305715	cytochrome c oxidase subunit 4 isoform 1, mitochondrial isoform 1 precursor GN=COX4I1 [Homo sapiens]	1853	24433	17	17	10	10	169	9.52	NA	NA	NA	NA	0.545	0.391	85838923	85838923	85838923	0.137	0.03	0.024	COX4I1	NP_001305715	NA	NA	NP_001305715	NA	1327	human	refseq_acc	FALSE	NA	NA	4.87	18	59985	64215	70128	71245	NA	NA	88938	NA	NA	77738	76385	67236
1015	1	NP_004246	cytochrome c oxidase subunit 5A, mitochondrial precursor GN=COX5A [Homo sapiens]	1295	18756	11	11	6	6	150	6.3	NA	NA	NA	NA	0.167	0.527	38260089	38260089	38260089	0.096	-0.012	-0.017	COX5A	NP_004246	NA	NA	NP_004246	NA	9377	human	refseq_acc	FALSE	NA	NA	4.35	18	16460	14635	14905	19970	NA	NA	20685	NA	NA	18220	20595	16070
1590	1	NP_001853	cytochrome c oxidase subunit 5B, mitochondrial precursor GN=COX5B [Homo sapiens]	612	15519	4	4	3	3	129	9.07	NA	NA	NA	NA	0.125	0.225	29003111	29003111	29003111	0.028	-0.08	-0.087	COX5B	NP_001853	NA	NA	NP_001853	NA	1329	human	refseq_acc	FALSE	NA	NA	4.6	18	58786	47565	48462	49075	NA	NA	58615	NA	NA	47588	65655	20510
3641	1	NP_004364	cytochrome c oxidase subunit 6A1, mitochondrial GN=COX6A1 [Homo sapiens]	22	13064	2	2	2	2	109	9.3	NA	NA	NA	NA	0.143	0.266	1421924	1421924	1421924	-0.09	-0.161	-0.162	COX6A1	NP_004364	NA	NA	NP_004364	NA	1337	human	refseq_acc	FALSE	NA	NA	4.33	13	NA	NA	NA	NA	NA	NA	NA	NA	NA	NA	NA	27655
1202	1	NP_001854	cytochrome c oxidase subunit 6B1 GN=COX6B1 [Homo sapiens]	1000	12018	11	11	7	7	86	6.54	NA	NA	NA	NA	0.5	0.756	56127042	56127042	56127042	0.138	0.03	0.027	COX6B1	NP_001854	NA	NA	NP_001854	NA	1340	human	refseq_acc	FALSE	NA	NA	4.73	18	56006	56296	59792	65820	NA	NA	76198	NA	NA	73580	87955	64185
2643	1	NP_004365	cytochrome c oxidase subunit 6C GN=COX6C [Homo sapiens]	146	10609	4	4	3	3	75	10.38	NA	NA	NA	NA	0.4	0.293	32490910	32490910	32490910	0.126	0.018	0.024	COX6C	NP_004365	NA	NA	NP_004365	NA	1345	human	refseq_acc	FALSE	NA	NA	5.41	18	464500	482450	512950	527475	NA	NA	569475	NA	NA	546950	635400	214315
1008	1	NP_001856	cytochrome c oxidase subunit 7A2, mitochondrial precursor GN=COX7A2 [Homo sapiens]	1313	15012	4	4	2	2	115	9.23	NA	NA	NA	NA	0.333	0.2	65561309	65561309	65561309	0.112	0.004	-0.007	COX7A2	NP_001856	NA	NA	NP_001856	NA	1347	human	refseq_acc	FALSE	NA	NA	5.31	18	139315	144711	161759	147342	NA	NA	174438	NA	NA	148189	176698	238850
3732	1	NP_001305965	cytochrome c oxidase subunit 7A-related protein, mitochondrial isoform a GN=COX7A2L [Homo sapiens]	19	15413	1	1	1	1	114	9.43	NA	NA	NA	NA	0.143	0.289	82571	82571	82571	0.455	0.301	0.302	COX7A2L	NP_001305965	NA	NA	NP_001305965	NA	9167	human	refseq_acc	FALSE	NA	NA	4.07	5	NA	NA	NA	NA	NA	NA	NA	NA	NA	NA	NA	NA
1821	1	NP_001858	cytochrome c oxidase subunit 7C, mitochondrial precursor GN=COX7C [Homo sapiens]	472	8444	3	3	2	2	63	10.29	NA	NA	NA	NA	0.4	0.286	30884606	30884606	30884606	0.188	0.081	0.085	COX7C	NP_001858	NA	NA	NP_001858	NA	1350	human	refseq_acc	FALSE	NA	NA	5.01	18	129098	138380	156896	182022	NA	NA	181688	NA	NA	174191	166736	79174
2560	1	NP_000087	ceruloplasmin precursor GN=CP [Homo sapiens]	169	138337	6	6	4	4	1065	5.44	NA	NA	NA	NA	0.059	0.033	1463083	1463083	1463083	-0.052	-0.148	-0.163	CP	NP_000087	NA	NA	NP_000087	NA	1356	human	refseq_acc	FALSE	NA	NA	4.59	14	22150	21110	16890	28810	NA	NA	22910	NA	NA	21540	15800	NA
2272	1	NP_001295	carboxypeptidase D isoform 1 precursor GN=CPD [Homo sapiens]	259	168814	6	6	4	4	1380	5.68	NA	NA	NA	NA	0.026	0.028	1855031	1855031	1855031	-0.037	-0.144	-0.12	CPD	NP_001295	NA	NA	NP_001295	NA	1362	human	refseq_acc	FALSE	NA	NA	4.1	18	8484	10412	11043	13104	NA	NA	8688	NA	NA	9602	11096	8945
532	1	NP_003906	copine-1 isoform b GN=CPNE1 [Homo sapiens]	2607	66036	12	12	11	11	542	5.66	NA	NA	NA	NA	0.435	0.236	90870643	90870643	90870643	0.118	0.01	-0.003	CPNE1	NP_003906	NA	NA	NP_003906	NA	8904	human	refseq_acc	FALSE	NA	NA	4.63	18	38030	42460	46985	43515	NA	NA	53900	NA	NA	38760	45310	50832
1284	2	NP_689940	copine-2 GN=CPNE2 [Homo sapiens]	335	69626	6	6	6	6	548	5.7	NA	NA	NA	NA	0.103	0.141	5729610	5729610	5729610	0.108	0.001	0.026	CPNE2	NP_689940	NA	NA	NP_689940	NA	221184	human	refseq_acc	FALSE	NA	NA	4.69	18	44715	41795	25870	41880	NA	NA	40420	NA	NA	47620	53790	54880
1284	1	NP_003900	copine-3 GN=CPNE3 [Homo sapiens]	888	69656	10	8	8	7	537	5.6	NA	NA	NA	NA	0.241	0.153	34121929	27075373	27075373	0.24	0.132	0.111	CPNE3	NP_003900	NA	NA	NP_003900	NA	8895	human	refseq_acc	FALSE	NA	NA	4.95	18	40050	42870	49710	59180	NA	NA	64020	NA	NA	53100	54290	80105
294	2	NP_000088	oxygen-dependent coproporphyrinogen-III oxidase, mitochondrial precursor GN=CPOX [Homo sapiens]	2135	56189	18	18	12	12	454	8.59	NA	NA	NA	NA	0.407	0.335	44826235	44826235	44826235	0.065	-0.043	-0.054	CPOX	NP_000088	NA	NA	NP_000088	NA	1371	human	refseq_acc	FALSE	NA	NA	4.61	18	43196	42928	33340	49501	NA	NA	50552	NA	NA	46758	39970	40018
851	1	NP_060810	serine/threonine-protein phosphatase CPPED1 isoform a GN=CPPED1 [Homo sapiens]	1602	40680	9	9	7	7	314	5.78	NA	NA	NA	NA	0.389	0.35	27783142	27783142	27783142	0.092	-0.015	0.001	CPPED1	NP_060810	NA	NA	NP_060810	NA	55313	human	refseq_acc	FALSE	NA	NA	4.77	18	49872	51418	64394	49072	NA	NA	46254	NA	NA	46564	67885	96702
2329	1	NP_037423	cleavage and polyadenylation specificity factor subunit 1 GN=CPSF1 [Homo sapiens]	241	176474	6	6	6	6	1443	5.99	NA	NA	NA	NA	0.013	0.046	2994451	2994451	2994451	0.128	0.02	0.011	CPSF1	NP_037423	NA	NA	NP_037423	NA	29894	human	refseq_acc	FALSE	NA	NA	4.47	18	18760	19720	22570	19120	NA	NA	29660	NA	NA	24300	25040	17340
2548	1	NP_001309199	cleavage and polyadenylation specificity factor subunit 2 isoform 2 GN=CPSF2 [Homo sapiens]	171	95987	6	6	5	5	731	5.18	NA	NA	NA	NA	0.098	0.07	6155418	6155418	6155418	0.178	0.071	0.065	CPSF2	NP_001309199	NA	NA	NP_001309199	NA	53981	human	refseq_acc	FALSE	NA	NA	4.72	18	42790	48450	41450	51480	NA	NA	50180	NA	NA	51610	48620	83025
1239	1	NP_057291	cleavage and polyadenylation specificity factor subunit 3 isoform a GN=CPSF3 [Homo sapiens]	946	87974	5	5	4	4	684	5.37	NA	NA	NA	NA	0.103	0.07	16637904	0	16637904	0.144	0.036	0.026	CPSF3	NP_057291	NA	NA	NP_057291	NA	51692	human	refseq_acc	FALSE	NA	NA	4.68	18	44650	47980	54200	51715	NA	NA	59130	NA	NA	47610	49315	58746
3319	1	NP_006684	cleavage and polyadenylation specificity factor subunit 4 isoform 1 GN=CPSF4 [Homo sapiens]	43	35844	1	1	1	1	269	8.68	NA	NA	NA	NA	0.059	0.026	349461	349461	349461	0.088	-0.091	-0.084	CPSF4	NP_006684	NA	NA	NP_006684	NA	10898	human	refseq_acc	FALSE	NA	NA	4.77	10	71350	67670	66970	77455	NA	NA	78800	NA	NA	70460	77760	NA
881	1	NP_008938	cleavage and polyadenylation specificity factor subunit 6 isoform 1 GN=CPSF6 [Homo sapiens]	1555	63240	13	13	10	10	551	6.66	NA	NA	NA	NA	0.292	0.191	52738074	52738074	52738074	0.14	0.033	0.031	CPSF6	NP_008938	NA	NA	NP_008938	NA	11052	human	refseq_acc	FALSE	NA	NA	4.57	18	36270	39900	34880	36710	NA	NA	43010	NA	NA	43445	48565	35155
1216	1	NP_079087	cleavage and polyadenylation specificity factor subunit 7 isoform 1 GN=CPSF7 [Homo sapiens]	975	60407	9	9	6	6	514	8.97	NA	NA	NA	NA	0.2	0.136	10184312	10184312	10184312	0.104	-0.003	0.004	CPSF7	NP_079087	NA	NA	NP_079087	NA	79869	human	refseq_acc	FALSE	NA	NA	4.56	18	38590	39280	38250	52698	NA	NA	47832	NA	NA	51620	44810	33405
380	1	NP_001867	carnitine O-palmitoyltransferase 1, liver isoform isoform 1 GN=CPT1A [Homo sapiens]	3449	99307	26	26	18	18	773	8.85	NA	NA	NA	NA	0.366	0.255	83887237	78446102	83887237	0.1	-0.008	-0.014	CPT1A	NP_001867	NA	NA	NP_001867	NA	1374	human	refseq_acc	FALSE	NA	NA	4.57	18	37735	38950	36880	40920	NA	NA	47975	NA	NA	45005	47590	36340
876	1	NP_000089	carnitine O-palmitoyltransferase 2, mitochondrial isoform 1 precursor GN=CPT2 [Homo sapiens]	1565	83181	16	16	12	12	658	8.38	NA	NA	NA	NA	0.297	0.211	52311924	52311924	52311924	0.05	-0.058	-0.068	CPT2	NP_000089	NA	NA	NP_000089	NA	1376	human	refseq_acc	FALSE	NA	NA	4.9	18	52770	58035	48740	59165	NA	NA	71630	NA	NA	64190	61375	105028
2553	1	NP_001334981	probable serine carboxypeptidase CPVL precursor GN=CPVL [Homo sapiens]	170	60831	4	4	4	4	476	5.39	NA	NA	NA	NA	0.148	0.097	5285528	5285528	5285528	0.314	0.207	0.123	CPVL	NP_001334981	NA	NA	NP_001334981	NA	54504	human	refseq_acc	FALSE	NA	NA	4.53	18	37300	41030	42800	35240	NA	NA	100300	NA	NA	35950	44250	36820
1833	1	NP_000564	complement receptor type 1 isoform F precursor GN=CR1 [Homo sapiens]	468	248362	9	9	8	8	2039	6.57	NA	NA	NA	NA	0.064	0.053	13589645	9238295	13589645	-0.299	-0.407	-0.381	CR1	NP_000564	NA	NA	NP_000564	NA	1378	human	refseq_acc	FALSE	NA	NA	4.36	18	21965	23420	13842	28752	NA	NA	13366	NA	NA	33415	18095	20933
3726	1	NP_001138430	EF-hand calcium-binding domain-containing protein 4B isoform a GN=CRACR2A [Homo sapiens]	19	96086	1	1	1	1	731	5.15	NA	NA	NA	NA	0.026	0.025	43344	43344	43344	0.25	0.102	0.081	CRACR2A	NP_001138430	NA	NA	NP_001138430	NA	84766	human	refseq_acc	FALSE	NA	NA	4.55	4	NA	NA	NA	NA	NA	NA	NA	NA	NA	NA	NA	32560
3820	1	NP_057386	protein cereblon isoform 1 GN=CRBN [Homo sapiens]	16	58071	2	2	2	2	442	5.41	NA	NA	NA	NA	0.04	0.034	333898	333898	333898	0.194	0.014	-0.006	CRBN	NP_057386	NA	NA	NP_057386	NA	51185	human	refseq_acc	FALSE	NA	NA	4.33	10	27730	26280	22980	23950	NA	NA	30090	NA	NA	26530	31200	NA
2945	1	NP_004370	cyclic AMP-responsive element-binding protein 1 isoform A GN=CREB1 [Homo sapiens]	85	38494	1	1	1	1	327	5.21	NA	NA	NA	NA	0.143	0.043	1519163	1519163	1519163	0.006	-0.064	-0.075	CREB1	NP_004370	NA	NA	NP_004370	NA	1385	human	refseq_acc	FALSE	NA	NA	3.98	13	NA	NA	NA	NA	NA	NA	NA	NA	NA	NA	NA	6261
1910	2	NP_004371	CREB-binding protein isoform a GN=CREBBP [Homo sapiens]	206	294845	1	1	1	1	2442	8.83	NA	NA	NA	NA	0.01	0.019	969564	969564	969564	NA	NA	NA	CREBBP	NP_004371	NA	NA	NP_004371	NA	1387	human	refseq_acc	FALSE	NA	NA	NA	0	NA	NA	NA	NA	NA	NA	NA	NA	NA	NA	NA	NA
3154	1	NP_003842	protein CREG1 precursor GN=CREG1 [Homo sapiens]	60	26007	2	2	2	2	220	7.05	NA	NA	NA	NA	0.2	0.1	1599246	1599246	1599246	0.015	-0.081	-0.079	CREG1	NP_003842	NA	NA	NP_003842	NA	8804	human	refseq_acc	FALSE	NA	NA	4.43	14	28190	29390	28460	32310	NA	NA	27730	NA	NA	40590	40760	NA
1754	1	NP_077300	cysteine-rich with EGF-like domain protein 2 isoform b precursor GN=CRELD2 [Homo sapiens]	506	43999	6	6	5	5	353	4.5	NA	NA	NA	NA	0.294	0.159	2941707	2941707	2941707	-0.033	-0.14	-0.129	CRELD2	NP_077300	NA	NA	NP_077300	NA	79174	human	refseq_acc	FALSE	NA	NA	4.68	18	53358	56068	42138	86810	NA	NA	64625	NA	NA	70115	46172	55320
1500	1	NP_001302	cysteine-rich protein 1 GN=CRIP1 [Homo sapiens]	671	11447	8	8	7	7	77	9.05	NA	NA	NA	NA	1	0.675	27665727	27665727	27665727	0.049	-0.058	-0.045	CRIP1	NP_001302	NA	NA	NP_001302	NA	1396	human	refseq_acc	FALSE	NA	NA	4.64	18	35015	32600	50650	37815	NA	NA	32970	NA	NA	29490	52335	29305
2379	1	NP_001303	cysteine-rich protein 2 isoform 1 GN=CRIP2 [Homo sapiens]	226	28547	4	4	4	4	208	9.01	NA	NA	NA	NA	0.333	0.322	5332066	5332066	5332066	-0.01	-0.181	-0.13	CRIP2	NP_001303	NA	NA	NP_001303	NA	1397	human	refseq_acc	FALSE	NA	NA	4.66	14	52015	51935	67710	51435	NA	NA	14675	NA	NA	55065	74400	34395
3570	1	NP_054890	cysteine-rich PDZ-binding protein GN=CRIPT [Homo sapiens]	25	15790	2	2	2	2	101	9.57	NA	NA	NA	NA	0.25	0.248	152437	152437	152437	0.123	-0.029	0.003	CRIPT	NP_054890	NA	NA	NP_054890	NA	9419	human	refseq_acc	FALSE	NA	NA	4.18	9	NA	NA	NA	NA	NA	NA	NA	NA	NA	NA	NA	7320
2127	1	NP_005197	adapter molecule crk isoform b GN=CRK [Homo sapiens]	312	24496	3	3	3	3	204	5.33	NA	NA	NA	NA	0.125	0.162	1778142	1778142	1778142	0.031	-0.077	-0.104	CRK	NP_005197	NA	NA	NP_005197	NA	1398	human	refseq_acc	FALSE	NA	NA	4.06	18	9300	11226	8120	7867	NA	NA	13045	NA	NA	11665	14430	11032
962	1	NP_005198	crk-like protein GN=CRKL [Homo sapiens]	1388	37307	9	9	8	8	303	6.26	NA	NA	NA	NA	0.412	0.376	26382994	26382994	26382994	0.096	-0.012	-0.017	CRKL	NP_005198	NA	NA	NP_005198	NA	1399	human	refseq_acc	FALSE	NA	NA	4.58	18	36340	32320	32480	36460	NA	NA	41780	NA	NA	42430	48410	34968
1234	1	NP_057070	cytokine receptor-like factor 3 GN=CRLF3 [Homo sapiens]	956	54659	8	8	7	7	442	5.01	NA	NA	NA	NA	0.208	0.186	7645774	7645774	7645774	0.057	-0.05	-0.036	CRLF3	NP_057070	NA	NA	NP_057070	NA	51379	human	refseq_acc	FALSE	NA	NA	4.6	18	32150	34180	39335	47955	NA	NA	41975	NA	NA	37930	42230	45301
2088	1	NP_057736	crooked neck-like protein 1 isoform a GN=CRNKL1 [Homo sapiens]	332	115798	6	6	6	6	848	8.1	NA	NA	NA	NA	0.078	0.081	4980601	4980601	4980601	0.087	-0.021	-0.027	CRNKL1	NP_057736	NA	NA	NP_057736	NA	51340	human	refseq_acc	FALSE	NA	NA	4.38	18	20920	22510	21710	24415	NA	NA	26485	NA	NA	26050	29760	17272
2717	1	NP_006362	cartilage-associated protein precursor GN=CRTAP [Homo sapiens]	125	52201	3	3	3	3	401	5.5	NA	NA	NA	NA	0.12	0.077	2779098	2779098	2779098	0.033	-0.074	-0.074	CRTAP	NP_006362	NA	NA	NP_006362	NA	10491	human	refseq_acc	FALSE	NA	NA	4.77	18	45686	49053	45650	58800	NA	NA	66150	NA	NA	56866	67062	78350
2411	1	NP_001615	beta/gamma crystallin domain-containing protein 1 GN=CRYBG1 [Homo sapiens]	216	216909	2	2	2	2	1723	5.61	NA	NA	NA	NA	0.012	0.016	2110005	2110005	2110005	0.194	0.086	0.09	CRYBG1	NP_001615	NA	NA	NP_001615	NA	202	human	refseq_acc	FALSE	NA	NA	4.45	18	21545	22530	25390	25890	NA	NA	28605	NA	NA	29100	34975	32150
3102	1	NP_057058	lambda-crystallin homolog isoform 1 GN=CRYL1 [Homo sapiens]	65	40034	1	1	1	1	319	5.81	NA	NA	NA	NA	0.053	0.044	1348203	1348203	1348203	0.089	0.018	0.023	CRYL1	NP_057058	NA	NA	NP_057058	NA	51084	human	refseq_acc	FALSE	NA	NA	4.38	13	NA	NA	NA	NA	NA	NA	NA	NA	NA	NA	NA	26760
1299	1	NP_001123514	quinone oxidoreductase isoform a GN=CRYZ [Homo sapiens]	879	40856	9	9	8	8	329	8.56	NA	NA	NA	NA	0.25	0.31	15848216	15848216	15848216	0.016	-0.092	-0.083	CRYZ	NP_001123514	NA	NA	NP_001123514	NA	1429	human	refseq_acc	FALSE	NA	NA	4.48	18	24138	25220	21830	31738	NA	NA	29628	NA	NA	27802	25895	33604
329	1	NP_004068	citrate synthase, mitochondrial precursor GN=CS [Homo sapiens]	3839	58095	20	20	13	13	466	8.45	NA	NA	NA	NA	0.417	0.298	267027045	267027045	267027045	0.058	-0.049	-0.042	CS	NP_004068	NA	NA	NP_004068	NA	1431	human	refseq_acc	FALSE	NA	NA	4.89	18	70174	69834	63761	80696	NA	NA	89790	NA	NA	81334	83638	96418
970	1	NP_001007554	cold shock domain-containing protein E1 isoform 1 GN=CSDE1 [Homo sapiens]	1367	103663	10	10	10	10	798	5.88	NA	NA	NA	NA	0.167	0.142	17463453	17463453	17463453	0.162	0.054	0.054	CSDE1	NP_001007554	NA	NA	NP_001007554	NA	7812	human	refseq_acc	FALSE	NA	NA	4.59	18	35340	39860	41280	51690	NA	NA	52390	NA	NA	39000	50670	34932
365	1	NP_001307	exportin-2 isoform 1 GN=CSE1L [Homo sapiens]	3566	124665	29	29	19	19	971	5.51	NA	NA	NA	NA	0.298	0.212	7604009031	7604009031	7604009031	0.176	0.069	0.059	CSE1L	NP_001307	NA	NA	NP_001307	NA	1434	human	refseq_acc	FALSE	NA	NA	4.72	18	37584	37717	46662	41874	NA	NA	53562	NA	NA	39042	49686	44078
3553	1	NP_061060	chondroitin sulfate N-acetylgalactosaminyltransferase 2 isoform 1 GN=CSGALNACT2 [Homo sapiens]	26	70551	1	1	1	1	542	5.5	NA	NA	NA	NA	0.03	0.022	63020	63020	63020	0.144	-0.06	-0.063	CSGALNACT2	NP_061060	NA	NA	NP_061060	NA	55454	human	refseq_acc	FALSE	NA	NA	4.49	5	30210	34370	34540	35640	NA	NA	39180	NA	NA	33940	35320	NA
1240	1	NP_001120662	tyrosine-protein kinase CSK GN=CSK [Homo sapiens]	945	59492	12	12	12	12	450	6.62	NA	NA	NA	NA	0.379	0.336	20080344	20080344	20080344	0.112	0.004	0.01	CSK	NP_001120662	NA	NA	NP_001120662	NA	1445	human	refseq_acc	TRUE	TK	1	4.61	18	25785	26330	26095	30010	NA	NA	36480	NA	NA	36455	47375	51720
714	1	NP_001349699	casein kinase II subunit alpha isoform a GN=CSNK2A1 [Homo sapiens]	1960	50729	16	16	12	12	391	7.29	NA	NA	NA	NA	0.5	0.384	40003843	13617581	40003843	0.178	0.071	0.065	CSNK2A1	NP_001349699	NA	NA	NP_001349699	NA	1457	human	refseq_acc	FALSE	NA	NA	4.54	18	26066	27956	29578	29218	NA	NA	32748	NA	NA	31230	35701	48456
714	2	NP_001887	casein kinase II subunit alpha~ GN=CSNK2A2 [Homo sapiens]	454	47775	6	6	6	6	350	8.65	NA	NA	NA	NA	0.3	0.206	7296350	7296350	7296350	0.145	0.037	0.019	CSNK2A2	NP_001887	NA	NA	NP_001887	NA	1459	human	refseq_acc	TRUE	CMGC	7	4.43	18	23765	24862	23536	23901	NA	NA	28115	NA	NA	26018	25800	32205
988	1	NP_001311	casein kinase II subunit beta isoform 1 GN=CSNK2B [Homo sapiens]	1336	27560	7	7	7	7	215	5.33	NA	NA	NA	NA	0.417	0.419	26315093	26315093	26315093	0.228	0.12	0.12	CSNK2B	NP_001311	NA	NA	NP_001311	NA	1460	human	refseq_acc	FALSE	NA	NA	4.68	18	38285	42098	44340	46488	NA	NA	46308	NA	NA	45445	53780	51160
998	1	NP_001180499	cysteine and glycine-rich protein 1 isoform 3 GN=CSRP1 [Homo sapiens]	1320	26154	8	8	7	7	187	8.83	NA	NA	NA	NA	0.385	0.444	27398077	27398077	27398077	0.196	0.088	0.094	CSRP1	NP_001180499	NA	NA	NP_001180499	NA	1465	human	refseq_acc	FALSE	NA	NA	4.82	18	60769	63828	69461	74392	NA	NA	86622	NA	NA	75378	81924	57498
1032	1	NP_000090	cystatin-C precursor GN=CST3 [Homo sapiens]	1261	17850	7	7	4	4	146	9	NA	NA	NA	NA	0.286	0.308	36922326	36922326	36922326	-0.133	-0.24	-0.222	CST3	NP_000090	NA	NA	NP_000090	NA	1471	human	refseq_acc	FALSE	NA	NA	4.71	18	47165	48712	40826	62605	NA	NA	35013	NA	NA	60682	47251	73034
3622	1	NP_003641	cystatin-F precursor GN=CST7 [Homo sapiens]	23	19420	1	1	1	1	145	8.83	NA	NA	NA	NA	0.143	0.062	1763326	1763326	1763326	0.037	-0.026	-0.056	CST7	NP_003641	NA	NA	NP_003641	NA	8530	human	refseq_acc	FALSE	NA	NA	4.99	9	75530	78220	62790	84710	NA	NA	93710	NA	NA	99100	89940	NA
640	1	NP_005204	cystatin-A GN=CSTA [Homo sapiens]	2184	13979	9	9	6	6	98	5.38	NA	NA	NA	NA	0.375	0.663	60202260	60202260	60202260	-0.048	-0.156	-0.146	CSTA	NP_005204	NA	NA	NP_005204	NA	1475	human	refseq_acc	FALSE	NA	NA	4.8	18	54418	60855	42679	59448	NA	NA	57808	NA	NA	60412	52722	72740
725	1	NP_000091	cystatin-B GN=CSTB [Homo sapiens]	1944	13481	10	10	7	7	98	6.96	NA	NA	NA	NA	0.571	0.531	60986581	60986581	60986581	0.142	0.035	0.004	CSTB	NP_000091	NA	NA	NP_000091	NA	1476	human	refseq_acc	FALSE	NA	NA	4.81	18	58855	62015	55465	62228	NA	NA	104095	NA	NA	64390	80115	63710
1846	1	NP_001028693	cleavage stimulation factor subunit 1 GN=CSTF1 [Homo sapiens]	462	53708	3	3	2	2	431	6.12	NA	NA	NA	NA	0.1	0.077	11109612	11109612	11109612	0.143	0.036	0.021	CSTF1	NP_001028693	NA	NA	NP_001028693	NA	1477	human	refseq_acc	FALSE	NA	NA	4.78	18	41725	44275	42651	44222	NA	NA	53076	NA	NA	42071	49438	58378
1025	1	NP_001316	cleavage stimulation factor subunit 2 isoform 2 GN=CSTF2 [Homo sapiens]	1276	64243	7	3	4	2	577	6.36	NA	NA	NA	NA	0.154	0.092	16671743	3812728	3812728	0.034	-0.074	-0.082	CSTF2	NP_001316	NA	NA	NP_001316	NA	1478	human	refseq_acc	FALSE	NA	NA	4.76	18	39448	33732	28862	38808	NA	NA	44772	NA	NA	41412	50038	108490
1025	2	NP_056050	cleavage stimulation factor subunit 2 tau variant GN=CSTF2T [Homo sapiens]	1063	68519	1	1	1	1	616	6.79	NA	NA	NA	NA	0.032	0.068	655310	655310	655310	0.053	-0.054	-0.043	CSTF2T	NP_056050	NA	NA	NP_056050	NA	23283	human	refseq_acc	FALSE	NA	NA	4.14	18	15710	13510	11500	17850	NA	NA	12650	NA	NA	17880	15240	14770
1558	1	NP_001317	cleavage stimulation factor subunit 3 isoform 1 GN=CSTF3 [Homo sapiens]	634	97991	9	9	9	9	717	8.26	NA	NA	NA	NA	0.154	0.132	10713644	10713644	10713644	0.157	0.05	0.035	CSTF3	NP_001317	NA	NA	NP_001317	NA	1479	human	refseq_acc	FALSE	NA	NA	4.37	18	16965	17520	17775	19200	NA	NA	21900	NA	NA	20205	21820	30780
1885	1	NP_001319	C-terminal-binding protein 1 isoform 1 GN=CTBP1 [Homo sapiens]	441	51399	6	5	5	4	440	6.28	NA	NA	NA	NA	0.16	0.157	12102472	11135977	11135977	0.258	0.15	0.144	CTBP1	NP_001319	NA	NA	NP_001319	NA	1487	human	refseq_acc	FALSE	NA	NA	4.55	18	7639	7884	7176	10920	NA	NA	10691	NA	NA	9633	10770	62660
1885	2	NP_073713	C-terminal-binding protein 2 isoform 2 GN=CTBP2 [Homo sapiens]	116	111790	3	3	3	3	985	8.17	NA	NA	NA	NA	0.021	0.048	2660481	2660481	2660481	NA	NA	NA	CTBP2	NP_073713	NA	NA	NP_073713	NA	1488	human	refseq_acc	FALSE	NA	NA	NA	0	NA	NA	NA	NA	NA	NA	NA	NA	NA	NA	NA	NA
1476	1	NP_004379	di-N-acetylchitobiase precursor GN=CTBS [Homo sapiens]	691	49687	10	10	7	7	385	6.19	NA	NA	NA	NA	0.368	0.197	14708048	14708048	14708048	-0.032	-0.14	-0.114	CTBS	NP_004379	NA	NA	NP_004379	NA	1486	human	refseq_acc	FALSE	NA	NA	4.65	18	20178	17360	17410	28688	NA	NA	24510	NA	NA	36120	31352	89515
609	1	NP_006556	transcriptional repressor CTCF isoform 1 GN=CTCF [Homo sapiens]	2270	99397	14	14	11	11	727	6.51	NA	NA	NA	NA	0.207	0.139	10591662	10591662	10591662	0.087	-0.021	-0.017	CTCF	NP_006556	NA	NA	NP_006556	NA	10664	human	refseq_acc	FALSE	NA	NA	4.3	18	21845	24025	22705	24055	NA	NA	20265	NA	NA	23085	23040	17660
3752	1	NP_004706	RNA polymerase II subunit A C-terminal domain phosphatase isoform 1 GN=CTDP1 [Homo sapiens]	18	115616	2	2	2	2	961	5.17	NA	NA	NA	NA	0.019	0.023	852236	852236	852236	0.029	-0.006	0.016	CTDP1	NP_004706	NA	NA	NP_004706	NA	9150	human	refseq_acc	FALSE	NA	NA	4.43	9	NA	NA	NA	NA	NA	NA	NA	NA	NA	NA	NA	NA
3646	1	NP_057480	CTD small phosphatase-like protein 2 GN=CTDSPL2 [Homo sapiens]	22	60241	1	1	1	1	466	6.03	NA	NA	NA	NA	0.045	0.026	200855	200855	200855	0.15	0.262	0.275	CTDSPL2	NP_057480	NA	NA	NP_057480	NA	51496	human	refseq_acc	FALSE	NA	NA	4.57	4	NA	NA	NA	NA	NA	NA	NA	NA	NA	NA	NA	NA
1707	1	NP_110517	beta-catenin-like protein 1 isoform 1 GN=CTNNBL1 [Homo sapiens]	534	74067	5	5	5	5	563	4.96	NA	NA	NA	NA	0.036	0.123	16765644	16765644	16765644	0.169	0.062	0.063	CTNNBL1	NP_110517	NA	NA	NP_110517	NA	56259	human	refseq_acc	FALSE	NA	NA	4.42	18	22972	20784	25156	22506	NA	NA	25315	NA	NA	24881	26938	37810
2144	1	NP_001322	catenin delta-1 isoform 1B GN=CTNND1 [Homo sapiens]	307	117381	4	4	3	3	941	5.9	NA	NA	NA	NA	0.039	0.043	2197752	2197752	2197752	0.003	-0.105	-0.095	CTNND1	NP_001322	NA	NA	NP_001322	NA	1500	human	refseq_acc	FALSE	NA	NA	4.53	18	31431	33952	33516	36966	NA	NA	39138	NA	NA	37381	37252	35255
1748	1	NP_001896	CTP synthase 1 isoform a GN=CTPS1 [Homo sapiens]	509	75811	5	5	4	4	591	6.02	NA	NA	NA	NA	0.121	0.076	13188019	13188019	13188019	0.086	-0.021	-0.01	CTPS1	NP_001896	NA	NA	NP_001896	NA	1503	human	refseq_acc	FALSE	NA	NA	4.76	18	53515	51605	58935	61740	NA	NA	64760	NA	NA	52610	68050	63717
3082	1	NP_001137474	CTP synthase 2 GN=CTPS2 [Homo sapiens]	67	75028	1	1	1	1	586	6.45	NA	NA	NA	NA	0.029	0.014	860804	860804	860804	0.038	-0.052	-0.051	CTPS2	NP_001137474	NA	NA	NP_001137474	NA	56474	human	refseq_acc	FALSE	NA	NA	4.59	13	54230	53390	50940	56370	NA	NA	71760	NA	NA	64570	71900	40160
2251	1	NP_055448	RNA polymerase-associated protein CTR9 homolog isoform 1 GN=CTR9 [Homo sapiens]	267	159311	4	4	4	4	1173	6.32	NA	NA	NA	NA	0.05	0.036	8359495	8359495	8359495	0.154	0.047	0.051	CTR9	NP_055448	NA	NA	NP_055448	NA	9646	human	refseq_acc	FALSE	NA	NA	4.53	18	45860	49505	48140	60765	NA	NA	64825	NA	NA	59860	72945	25180
920	1	NP_000299	lysosomal protective protein isoform a precursor GN=CTSA [Homo sapiens]	1452	61752	13	13	8	8	498	6.17	NA	NA	NA	NA	0.348	0.173	88457379	88457379	88457379	0.06	-0.048	-0.059	CTSA	NP_000299	NA	NA	NP_000299	NA	5476	human	refseq_acc	FALSE	NA	NA	5.06	18	125225	138392	110870	163300	NA	NA	157375	NA	NA	130510	114335	126105
595	1	NP_001899	cathepsin B isoform 1 preproprotein GN=CTSB [Homo sapiens]	2327	42433	18	18	9	9	339	5.88	NA	NA	NA	NA	0.381	0.342	66783877	66783877	66783877	-0.026	-0.133	-0.122	CTSB	NP_001899	NA	NA	NP_001899	NA	1508	human	refseq_acc	FALSE	NA	NA	4.82	18	54755	59255	63105	69050	NA	NA	36395	NA	NA	60785	62450	82445
945	1	NP_001805	dipeptidyl peptidase 1 isoform a preproprotein GN=CTSC [Homo sapiens]	1412	58565	10	10	6	6	463	6.54	NA	NA	NA	NA	0.25	0.179	37399563	37399563	37399563	0.221	0.113	0.057	CTSC	NP_001805	NA	NA	NP_001805	NA	1075	human	refseq_acc	FALSE	NA	NA	4.79	18	36392	37642	29858	39512	NA	NA	76940	NA	NA	39908	45860	62570
2856	1	NP_004381	pro-cathepsin H isoform a preproprotein GN=CTSH [Homo sapiens]	101	43553	2	2	2	2	335	8.35	NA	NA	NA	NA	0.111	0.066	800311	800311	800311	0.255	0.103	0.107	CTSH	NP_004381	NA	NA	NP_004381	NA	1512	human	refseq_acc	FALSE	NA	NA	4.37	9	NA	NA	NA	NA	NA	NA	NA	NA	NA	NA	NA	25110
903	1	NP_004070	cathepsin S isoform 1 preproprotein GN=CTSS [Homo sapiens]	1495	44515	7	7	6	6	331	8.61	NA	NA	NA	NA	0.25	0.218	66815510	66815510	66815510	0.119	0.011	0.047	CTSS	NP_004070	NA	NA	NP_004070	NA	1520	human	refseq_acc	FALSE	NA	NA	4.85	18	71958	73722	57252	104325	NA	NA	59220	NA	NA	95142	95210	75308
2387	1	NP_001326	cathepsin W preproprotein GN=CTSW [Homo sapiens]	223	47331	4	4	4	4	376	7.14	NA	NA	NA	NA	0.2	0.152	6967155	6967155	6967155	0.273	0.094	0.012	CTSW	NP_001326	NA	NA	NP_001326	NA	1521	human	refseq_acc	FALSE	NA	NA	4.63	10	49043	51273	29038	46302	NA	NA	126591	NA	NA	47123	34103	NA
1310	1	NP_001327	cathepsin Z preproprotein GN=CTSZ [Homo sapiens]	862	36822	11	11	8	8	303	6.7	NA	NA	NA	NA	0.462	0.261	21921339	21921339	21921339	0.008	-0.1	-0.075	CTSZ	NP_001327	NA	NA	NP_001327	NA	1522	human	refseq_acc	FALSE	NA	NA	4.86	18	58305	62450	54342	84515	NA	NA	56115	NA	NA	87162	77308	60448
2235	1	NP_003583	cullin-1 GN=CUL1 [Homo sapiens]	273	106118	5	5	5	5	776	8.19	NA	NA	NA	NA	0.104	0.098	3953904	3953904	3953904	0.065	-0.043	-0.038	CUL1	NP_003583	NA	NA	NP_003583	NA	8454	human	refseq_acc	FALSE	NA	NA	4.26	18	9583	10020	12200	10750	NA	NA	7872	NA	NA	9326	15340	20405
2745	1	NP_001185706	cullin-2 isoform c GN=CUL2 [Homo sapiens]	119	101533	1	1	1	1	745	6.45	NA	NA	NA	NA	0.023	0.016	1242666	1242666	1242666	0.001	-0.106	-0.111	CUL2	NP_001185706	NA	NA	NP_001185706	NA	8453	human	refseq_acc	FALSE	NA	NA	4.36	18	22830	26075	14590	35530	NA	NA	41440	NA	NA	37745	43800	20410
1490	1	NP_003581	cullin-3 isoform 1 GN=CUL3 [Homo sapiens]	680	103423	9	9	8	8	768	8.68	NA	NA	NA	NA	0.136	0.118	11252281	11252281	11252281	0.172	0.064	0.058	CUL3	NP_003581	NA	NA	NP_003581	NA	8452	human	refseq_acc	FALSE	NA	NA	4.52	18	35630	27870	26180	28730	NA	NA	40950	NA	NA	34800	39040	32675
781	1	NP_001008895	cullin-4A isoform 1 GN=CUL4A [Homo sapiens]	1800	104179	13	9	11	7	759	8.29	NA	NA	NA	NA	0.204	0.157	29212340	15462489	15462489	0.107	-0.001	-0.016	CUL4A	NP_001008895	NA	NA	NP_001008895	NA	8451	human	refseq_acc	FALSE	NA	NA	4.6	18	43688	45625	43520	53162	NA	NA	47838	NA	NA	54375	45220	38670
781	2	NP_003579	cullin-4B isoform 1 GN=CUL4B [Homo sapiens]	956	123965	7	7	7	7	913	7.01	NA	NA	NA	NA	0.017	0.124	4833137	4833137	4833137	NA	NA	NA	CUL4B	NP_003579	NA	NA	NP_003579	NA	8450	human	refseq_acc	FALSE	NA	NA	NA	0	NA	NA	NA	NA	NA	NA	NA	NA	NA	NA	NA	NA
2910	1	NP_003469	cullin-5 GN=CUL5 [Homo sapiens]	92	108884	3	3	3	3	780	8.08	NA	NA	NA	NA	0.064	0.033	2113952	2113952	2113952	0.155	0.059	0.059	CUL5	NP_003469	NA	NA	NP_003469	NA	8065	human	refseq_acc	FALSE	NA	NA	4.69	14	31220	35740	35900	42510	NA	NA	45410	NA	NA	44510	46880	NA
1504	1	NP_001014433	protein CutA isoform 1 GN=CUTA [Homo sapiens]	668	22687	6	6	4	4	198	5.36	NA	NA	NA	NA	0.375	0.303	9939631	9939631	9939631	0.29	0.182	0.165	CUTA	NP_001014433	NA	NA	NP_001014433	NA	51596	human	refseq_acc	FALSE	NA	NA	4.56	18	34452	36775	37965	31225	NA	NA	52900	NA	NA	38035	53260	27300
2501	1	NP_057044	copper homeostasis protein cutC homolog GN=CUTC [Homo sapiens]	186	32929	1	1	1	1	273	8.47	NA	NA	NA	NA	0.071	0.066	1807215	1807215	1807215	0.027	-0.081	-0.102	CUTC	NP_057044	NA	NA	NP_057044	NA	51076	human	refseq_acc	FALSE	NA	NA	4.39	18	24230	24800	20590	18440	NA	NA	24990	NA	NA	25040	23600	39790
3124	1	NP_001904	protein CASP isoform b GN=CUX1 [Homo sapiens]	63	89782	5	5	4	4	678	5.35	NA	NA	NA	NA	0.078	0.071	20323787	20323787	20323787	-0.116	-0.224	-0.233	CUX1	NP_001904	NA	NA	NP_001904	NA	1523	human	refseq_acc	FALSE	NA	NA	5.15	18	122195	117290	113912	66455	NA	NA	65702	NA	NA	49970	47455	204725
1643	1	NP_001350300	spliceosome-associated protein CWC15 homolog GN=CWC15 [Homo sapiens]	575	32165	5	5	4	4	229	5.55	NA	NA	NA	NA	0.111	0.205	8436109	8436109	8436109	0.108	0	-0.005	CWC15	NP_001350300	NA	NA	NP_001350300	NA	51503	human	refseq_acc	FALSE	NA	NA	3.99	18	10610	6098	7481	8911	NA	NA	11420	NA	NA	9779	11530	6846
2834	1	NP_065994	pre-mRNA-splicing factor CWC22 homolog GN=CWC22 [Homo sapiens]	105	123159	1	1	1	1	908	6.59	NA	NA	NA	NA	0.021	0.01	2580916	2580916	2580916	0.131	0.023	0.025	CWC22	NP_065994	NA	NA	NP_065994	NA	57703	human	refseq_acc	FALSE	NA	NA	4.58	18	45600	43940	45070	51440	NA	NA	51670	NA	NA	47240	53430	38838
2154	1	NP_005860	peptidyl-prolyl cis-trans isomerase CWC27 homolog isoform 1 GN=CWC27 [Homo sapiens]	302	66360	3	3	2	2	472	5.6	NA	NA	NA	NA	0.05	0.038	3905625	3905625	3905625	0.112	0.004	-0.009	CWC27	NP_005860	NA	NA	NP_005860	NA	10283	human	refseq_acc	FALSE	NA	NA	4.39	18	27775	30960	27210	31870	NA	NA	39335	NA	NA	28880	31080	22585
2282	1	NP_060764	CWF19-like protein 1 isoform 1 GN=CWF19L1 [Homo sapiens]	255	71405	6	6	6	6	538	6.87	NA	NA	NA	NA	0.172	0.151	5064976	5064976	5064976	0.181	0.073	0.085	CWF19L1	NP_060764	NA	NA	NP_060764	NA	55280	human	refseq_acc	FALSE	NA	NA	4.15	18	18764	20576	18094	19785	NA	NA	23885	NA	NA	25040	25545	14090
3478	1	NP_659407	uncharacterized protein CXorf38 isoform 1 GN=CXorf38 [Homo sapiens]	31	41570	1	1	1	1	319	5.92	NA	NA	NA	NA	0.048	0.028	226497	226497	226497	0.483	0.329	0.222	CXorf38	NP_659407	NA	NA	NP_659407	NA	159013	human	refseq_acc	FALSE	NA	NA	4.48	5	NA	NA	NA	NA	NA	NA	NA	NA	NA	NA	NA	NA
3861	1	NP_055408	CXXC-type zinc finger protein 1 isoform 2 GN=CXXC1 [Homo sapiens]	15	88316	1	1	1	1	656	8.61	NA	NA	NA	NA	0.034	0.018	119616	119616	119616	0.464	0.258	0.328	CXXC1	NP_055408	NA	NA	NP_055408	NA	30827	human	refseq_acc	FALSE	NA	NA	3.69	5	3782	4808	5436	7097	NA	NA	4580	NA	NA	6556	6298	NA
1307	1	NP_085056	cytochrome b5 type B GN=CYB5B [Homo sapiens]	869	19090	3	3	1	1	150	4.88	NA	NA	NA	NA	0.125	0.08	5615041	5615041	5615041	0.16	0.053	0.038	CYB5B	NP_085056	NA	NA	NP_085056	NA	80777	human	refseq_acc	FALSE	NA	NA	4.73	18	68102	68110	76008	67842	NA	NA	90640	NA	NA	79455	97352	35575
1212	1	NP_057327	NADH-cytochrome b5 reductase 1 GN=CYB5R1 [Homo sapiens]	985	39286	7	7	4	4	305	9.41	NA	NA	NA	NA	0.167	0.17	22383590	22383590	22383590	0.119	0.012	-0.018	CYB5R1	NP_057327	NA	NA	NP_057327	NA	51706	human	refseq_acc	FALSE	NA	NA	4.65	18	28474	31202	27731	29889	NA	NA	42200	NA	NA	34290	34650	59905
737	1	NP_000389	NADH-cytochrome b5 reductase 3 isoform 1 GN=CYB5R3 [Homo sapiens]	1906	38337	15	15	9	9	301	7.18	NA	NA	NA	NA	0.438	0.429	53428362	53428362	53428362	0.08	-0.028	-0.021	CYB5R3	NP_000389	NA	NA	NP_000389	NA	1727	human	refseq_acc	FALSE	NA	NA	4.57	18	22194	18720	19994	24651	NA	NA	28310	NA	NA	26497	31810	45045
590	1	NP_000388	cytochrome b-245 heavy chain GN=CYBB [Homo sapiens]	2341	74227	16	16	11	11	570	8.9	NA	NA	NA	NA	0.25	0.186	46932406	46932406	46932406	0.116	0.009	0.017	CYBB	NP_000388	NA	NA	NP_000388	NA	1536	human	refseq_acc	FALSE	NA	NA	4.75	18	45850	41123	53708	52558	NA	NA	49762	NA	NA	59150	66392	57738
2229	1	NP_001028218	uncharacterized protein C17orf62 isoform a GN=CYBC1 [Homo sapiens]	277	23396	3	3	3	3	187	6.3	NA	NA	NA	NA	0.2	0.118	7776309	7776309	7776309	0.04	-0.068	-0.081	CYBC1	NP_001028218	NA	NA	NP_001028218	NA	79415	human	refseq_acc	FALSE	NA	NA	4.73	18	32058	32998	30962	34779	NA	NA	40240	NA	NA	38016	38875	56888
2506	1	NP_079119	cytochrome b reductase 1 isoform 1 GN=CYBRD1 [Homo sapiens]	184	33797	2	2	1	1	286	8.89	NA	NA	NA	NA	0.091	0.038	1358920	1358920	1358920	0.128	-0.051	-0.057	CYBRD1	NP_079119	NA	NA	NP_079119	NA	79901	human	refseq_acc	FALSE	NA	NA	4.62	10	39692	44505	31670	52578	NA	NA	55332	NA	NA	47555	41570	NA
741	1	NP_001907	cytochrome c1, heme protein, mitochondrial precursor GN=CYC1 [Homo sapiens]	1894	39147	11	11	9	9	325	9.15	NA	NA	NA	NA	0.3	0.32	56951530	56951530	56951530	0.05	-0.057	-0.06	CYC1	NP_001907	NA	NA	NP_001907	NA	1537	human	refseq_acc	FALSE	NA	NA	4.56	18	20408	23079	23930	25245	NA	NA	25524	NA	NA	28232	31912	35264
966	1	NP_001274739	cytoplasmic FMR1-interacting protein 1 isoform a GN=CYFIP1 [Homo sapiens]	1379	163242	15	10	14	10	1253	6.46	NA	NA	NA	NA	0.174	0.133	16951874	11491759	11491759	0.088	-0.02	0.013	CYFIP1	NP_001274739	NA	NA	NP_001274739	NA	23191	human	refseq_acc	FALSE	NA	NA	4.51	18	27668	26840	29600	31042	NA	NA	27850	NA	NA	32270	32215	32585
966	2	NP_001278651	cytoplasmic FMR1-interacting protein 2 isoform c GN=CYFIP2 [Homo sapiens]	631	167714	4	4	4	4	1278	7.03	NA	NA	NA	NA	0.014	0.075	2978804	2978804	2978804	NA	NA	NA	CYFIP2	NP_001278651	NA	NA	NP_001278651	NA	26999	human	refseq_acc	FALSE	NA	NA	NA	0	NA	NA	NA	NA	NA	NA	NA	NA	NA	NA	NA	NA
2014	1	NP_803882	cytochrome P450 20A1 GN=CYP20A1 [Homo sapiens]	370	59387	8	8	6	6	462	5.84	NA	NA	NA	NA	0.138	0.1	7142666	7142666	7142666	0.08	-0.028	-0.019	CYP20A1	NP_803882	NA	NA	NP_803882	NA	57404	human	refseq_acc	FALSE	NA	NA	4.52	18	54880	55985	47150	64072	NA	NA	57820	NA	NA	62502	64858	23945
3782	1	NP_001335315	putative cytochrome P450 2D7 GN=CYP2D7 [Homo sapiens]	17	61719	1	1	1	1	516	8.7	NA	NA	NA	NA	0.033	0.014	418764	418764	418764	0.305	0.151	0.127	CYP2D7	NP_001335315	NA	NA	NP_001335315	NA	1564	human	refseq_acc	FALSE	NA	NA	4.9	5	NA	NA	NA	NA	NA	NA	NA	NA	NA	NA	NA	NA
2486	1	NP_085125	cytochrome P450 2S1 precursor GN=CYP2S1 [Homo sapiens]	192	59676	2	2	2	2	504	8.8	NA	NA	NA	NA	0.065	0.04	2184133	2184133	2184133	-0.228	-0.336	-0.266	CYP2S1	NP_085125	NA	NA	NP_085125	NA	29785	human	refseq_acc	FALSE	NA	NA	4.56	18	5102	4095	5006	4732	NA	NA	3486	NA	NA	6500	7260	56445
965	1	NP_060357	UPF0587 protein C1orf123 isoform 1 GN=C1orf123 [Homo sapiens]	1384	21587	7	7	5	5	160	4.93	NA	NA	NA	NA	0.364	0.381	37782672	37782672	37782672	0.167	0.059	0.052	CZIB	NP_060357	NA	NA	NP_060357	NA	54987	human	refseq_acc	FALSE	NA	NA	4.92	18	68180	68025	67390	67220	NA	NA	100110	NA	NA	67625	82100	82615
2309	1	NP_001335	dolichyl-diphosphooligosaccharide--protein glycosyltransferase subunit DAD1 GN=DAD1 [Homo sapiens]	248	13347	1	1	1	1	113	6.52	NA	NA	NA	NA	0.143	0.106	3387507	3387507	3387507	-0.005	-0.113	-0.119	DAD1	NP_001335	NA	NA	NP_001335	NA	1603	human	refseq_acc	FALSE	NA	NA	4.49	18	29070	31355	19380	32980	NA	NA	33340	NA	NA	35590	34555	47270
1571	1	NP_631918	sn1-specific diacylglycerol lipase beta isoform 1 GN=DAGLB [Homo sapiens]	626	79694	4	4	3	3	672	6.09	NA	NA	NA	NA	0.081	0.054	5148018	5148018	5148018	0.121	0.013	0.005	DAGLB	NP_631918	NA	NA	NP_631918	NA	221955	human	refseq_acc	FALSE	NA	NA	4.34	18	38534	40457	40076	47786	NA	NA	42063	NA	NA	52864	59542	10829
3521	1	NP_004385	death-associated protein 1 isoform 2 GN=DAP [Homo sapiens]	28	14137	1	1	1	1	102	9.3	NA	NA	NA	NA	0.111	0.245	1021200	1021200	1021200	0.1	0.029	0.042	DAP	NP_004385	NA	NA	NP_004385	NA	1611	human	refseq_acc	FALSE	NA	NA	4.67	13	NA	NA	NA	NA	NA	NA	NA	NA	NA	NA	NA	40450
1395	1	NP_001186778	28S ribosomal protein S29, mitochondrial isoform 1 GN=DAP3 [Homo sapiens]	764	52984	7	7	5	5	398	9.02	NA	NA	NA	NA	0.182	0.146	11003112	11003112	11003112	0.066	-0.042	-0.042	DAP3	NP_001186778	NA	NA	NP_001186778	NA	7818	human	refseq_acc	FALSE	NA	NA	4.57	18	42120	51710	35080	47100	NA	NA	41620	NA	NA	57000	55880	64865
3439	1	NP_055210	dual adapter for phosphotyrosine and 3-phosphotyrosine and 3-phosphoinositide isoform 1 GN=DAPP1 [Homo sapiens]	33	37042	1	1	1	1	280	7.66	NA	NA	NA	NA	0.059	0.036	162231	162231	162231	0.127	-0.077	-0.092	DAPP1	NP_055210	NA	NA	NP_055210	NA	27071	human	refseq_acc	FALSE	NA	NA	4.76	5	58490	59990	61290	56670	NA	NA	60310	NA	NA	64600	83700	NA
377	1	NP_001340	aspartate--tRNA ligase, cytoplasmic isoform 1 GN=DARS [Homo sapiens]	3456	64374	31	31	21	21	501	6.11	NA	NA	NA	NA	0.359	0.425	112779484	112779484	112779484	0.136	0.029	0.036	DARS1	NP_001340	NA	NA	NP_001340	NA	1615	human	refseq_acc	FALSE	NA	NA	4.77	18	53948	54255	56048	62870	NA	NA	59080	NA	NA	55388	63600	71820
1379	1	NP_060592	aspartate--tRNA ligase, mitochondrial GN=DARS2 [Homo sapiens]	776	82107	8	8	6	6	645	8.19	NA	NA	NA	NA	0.162	0.11	31194751	31194751	31194751	0.04	-0.068	-0.064	DARS2	NP_060592	NA	NA	NP_060592	NA	55157	human	refseq_acc	FALSE	NA	NA	4.6	18	29410	30570	26940	31815	NA	NA	36320	NA	NA	36660	44880	33825
580	1	NP_061832	DAZ-associated protein 1 isoform b GN=DAZAP1 [Homo sapiens]	2390	47938	11	11	8	8	407	8.73	NA	NA	NA	NA	0.357	0.233	46420911	46420911	46420911	0.16	0.052	0.055	DAZAP1	NP_061832	NA	NA	NP_061832	NA	26528	human	refseq_acc	FALSE	NA	NA	4.73	18	42648	42102	54735	63122	NA	NA	76134	NA	NA	65980	78270	33125
908	1	NP_001073331	acyl-CoA-binding protein isoform 3 GN=DBI [Homo sapiens]	1481	13246	19	19	10	10	87	6.12	NA	NA	NA	NA	0.333	0.609	133090999	133090999	133090999	0.047	-0.06	-0.041	DBI	NP_001073331	NA	NA	NP_001073331	NA	1622	human	refseq_acc	FALSE	NA	NA	4.88	18	38060	37585	46700	37250	NA	NA	40870	NA	NA	39558	63488	47830
412	1	NP_001014436	drebrin-like protein isoform b GN=DBNL [Homo sapiens]	3254	53046	21	8	12	2	430	5.02	NA	NA	NA	NA	0.364	0.387	52279879	52279879	3172148	-0.041	-0.149	-0.134	DBNL	NP_001014436	NA	NA	NP_001014436	NA	28988	human	refseq_acc	FALSE	NA	NA	4.19	18	12362	14055	12814	15443	NA	NA	12976	NA	NA	14586	13656	17945
2205	1	NP_057300	lariat debranching enzyme GN=DBR1 [Homo sapiens]	287	69706	6	6	4	4	544	5.25	NA	NA	NA	NA	0.16	0.085	7127800	7127800	7127800	0.195	0.087	0.094	DBR1	NP_057300	NA	NA	NP_057300	NA	51163	human	refseq_acc	FALSE	NA	NA	4.7	18	38045	42075	40118	49790	NA	NA	49955	NA	NA	52765	59515	46990
1855	1	NP_001909	lipoamide acyltransferase component of branched-chain alpha-keto acid dehydrogenase complex, mitochondrial precursor GN=DBT [Homo sapiens]	458	63477	8	8	7	7	482	8.71	NA	NA	NA	NA	0.207	0.212	5177134	5177134	5177134	0.058	-0.049	-0.078	DBT	NP_001909	NA	NA	NP_001909	NA	1629	human	refseq_acc	FALSE	NA	NA	4.31	18	21560	22370	16975	26255	NA	NA	24020	NA	NA	27905	24395	16095
3513	1	NP_001165375	DDB1- and CUL4-associated factor 1 isoform 2 GN=DCAF1 [Homo sapiens]	29	186409	3	3	3	3	1506	4.92	NA	NA	NA	NA	0.026	0.025	381458	381458	381458	0.285	0.104	0.137	DCAF1	NP_001165375	NA	NA	NP_001165375	NA	9730	human	refseq_acc	FALSE	NA	NA	4.29	9	15420	12120	15110	19570	NA	NA	12940	NA	NA	17590	15640	23731
2267	1	NP_056235	DDB1- and CUL4-associated factor 13 GN=DCAF13 [Homo sapiens]	261	77759	2	2	1	1	597	9.4	NA	NA	NA	NA	0.027	0.017	2546198	2546198	2546198	0.114	0.007	-0.002	DCAF13	NP_056235	NA	NA	NP_056235	NA	25879	human	refseq_acc	FALSE	NA	NA	4.47	18	31952	36085	33722	36815	NA	NA	39448	NA	NA	35190	34102	29342
2200	1	NP_005819	DDB1- and CUL4-associated factor 7 GN=DCAF7 [Homo sapiens]	289	42278	2	2	2	2	342	5.27	NA	NA	NA	NA	0.111	0.07	5070957	5070957	5070957	0.282	0.174	0.144	DCAF7	NP_005819	NA	NA	NP_005819	NA	10238	human	refseq_acc	FALSE	NA	NA	4.4	18	16860	17870	15390	20520	NA	NA	30060	NA	NA	18990	18000	30750
3535	1	NP_001122103	dephospho-CoA kinase domain-containing protein GN=DCAKD [Homo sapiens]	27	29626	1	1	1	1	231	9.61	NA	NA	NA	NA	0.071	0.065	260050	260050	260050	0.113	0.049	0.051	DCAKD	NP_001122103	NA	NA	NP_001122103	NA	79877	human	refseq_acc	FALSE	NA	NA	4.48	9	27595	28740	27515	32395	NA	NA	34365	NA	NA	30810	32025	NA
924	1	NP_000779	deoxycytidine kinase GN=DCK [Homo sapiens]	1443	34966	18	18	14	14	260	5.14	NA	NA	NA	NA	0.5	0.546	47158701	47158701	47158701	0.149	0.042	0.042	DCK	NP_000779	NA	NA	NP_000779	NA	1633	human	refseq_acc	FALSE	NA	NA	4.76	18	25678	27260	32485	29412	NA	NA	38932	NA	NA	37332	46280	59904
870	1	NP_054745	m7GpppX diphosphatase isoform 2 GN=DCPS [Homo sapiens]	1568	42423	12	12	8	8	337	5.93	NA	NA	NA	NA	0.3	0.264	20239320	20239320	20239320	0.239	0.131	0.102	DCPS	NP_054745	NA	NA	NP_054745	NA	28960	human	refseq_acc	FALSE	NA	NA	4.63	18	35930	37998	37300	34910	NA	NA	75535	NA	NA	38534	49502	40876
2832	1	NP_001012750	deoxycytidylate deaminase isoform a GN=DCTD [Homo sapiens]	105	25180	1	1	1	1	189	7.48	NA	NA	NA	NA	0.083	0.042	3628369	3628369	3628369	-0.171	-0.278	-0.291	DCTD	NP_001012750	NA	NA	NP_001012750	NA	1635	human	refseq_acc	FALSE	NA	NA	5.01	18	116400	118000	92540	100300	NA	NA	124200	NA	NA	120400	134200	115300
520	1	NP_004073	dynactin subunit 1 isoform 1 GN=DCTN1 [Homo sapiens]	2669	163660	18	18	16	16	1278	5.61	NA	NA	NA	NA	0.188	0.178	30626171	30626171	30626171	0.144	0.036	0.034	DCTN1	NP_004073	NA	NA	NP_004073	NA	1639	human	refseq_acc	FALSE	NA	NA	4.57	18	28800	32140	31000	37025	NA	NA	37575	NA	NA	33005	36168	39728
1114	1	NP_006391	dynactin subunit 2 isoform 1 GN=DCTN2 [Homo sapiens]	1100	52698	8	8	7	7	406	5.06	NA	NA	NA	NA	0.286	0.283	33212647	33212647	33212647	0.105	-0.003	0	DCTN2	NP_006391	NA	NA	NP_006391	NA	10540	human	refseq_acc	FALSE	NA	NA	4.61	18	19255	21708	20672	23828	NA	NA	31130	NA	NA	27215	26214	36635
2562	1	NP_009165	dynactin subunit 3 isoform 1 GN=DCTN3 [Homo sapiens]	167	24429	2	2	2	2	186	5.37	NA	NA	NA	NA	0.154	0.097	7999620	7999620	7999620	0.064	-0.043	-0.048	DCTN3	NP_009165	NA	NA	NP_009165	NA	11258	human	refseq_acc	FALSE	NA	NA	4.69	18	39490	43090	36510	48435	NA	NA	48930	NA	NA	44785	45945	43820
1394	1	NP_057305	dynactin subunit 4 isoform b GN=DCTN4 [Homo sapiens]	765	61237	1	1	1	1	460	7.1	NA	NA	NA	NA	0.038	0.037	3383819	3383819	3383819	0.114	0.006	0.01	DCTN4	NP_057305	NA	NA	NP_057305	NA	51164	human	refseq_acc	FALSE	NA	NA	4.46	18	25568	26612	28170	27338	NA	NA	27050	NA	NA	30950	26018	32228
2736	1	NP_001185940	dynactin subunit 5 isoform 2 GN=DCTN5 [Homo sapiens]	122	11051	2	2	2	2	84	9.26	NA	NA	NA	NA	0.333	0.298	2759504	2759504	2759504	0.12	0.03	0.017	DCTN5	NP_001185940	NA	NA	NP_001185940	NA	84516	human	refseq_acc	FALSE	NA	NA	4.42	13	18780	16080	18020	16800	NA	NA	19995	NA	NA	18235	24245	23305
1699	1	NP_077001	dCTP pyrophosphatase 1 GN=DCTPP1 [Homo sapiens]	539	19700	4	4	4	4	170	4.93	NA	NA	NA	NA	0.25	0.306	2925656	2925656	2925656	0.171	0.063	0.066	DCTPP1	NP_077001	NA	NA	NP_077001	NA	79077	human	refseq_acc	FALSE	NA	NA	4.31	18	11630	12491	13418	11732	NA	NA	12261	NA	NA	13549	12945	31332
1763	1	NP_065691	DCN1-like protein 1 isoform 1 GN=DCUN1D1 [Homo sapiens]	503	36291	3	3	3	3	259	5.18	NA	NA	NA	NA	0.214	0.154	4112083	4112083	4112083	0.065	-0.042	-0.038	DCUN1D1	NP_065691	NA	NA	NP_065691	NA	54165	human	refseq_acc	FALSE	NA	NA	4.18	18	15060	17950	19920	19500	NA	NA	17100	NA	NA	17040	15950	13590
1712	1	NP_057370	L-xylulose reductase isoform 1 GN=DCXR [Homo sapiens]	531	28244	3	3	3	3	244	8.33	NA	NA	NA	NA	0.188	0.16	12146070	12146070	12146070	0.186	0.078	0.083	DCXR	NP_057370	NA	NA	NP_057370	NA	51181	human	refseq_acc	FALSE	NA	NA	4.62	18	43160	42290	43760	54575	NA	NA	64135	NA	NA	59260	50940	31280
3301	1	NP_076955	DET1- and DDB1-associated protein 1 GN=DDA1 [Homo sapiens]	44	14177	2	2	2	2	102	8.74	NA	NA	NA	NA	0.143	0.304	1160192	1160192	1160192	0.131	0.035	0.043	DDA1	NP_076955	NA	NA	NP_076955	NA	79016	human	refseq_acc	FALSE	NA	NA	4.69	14	32315	31920	31075	36400	NA	NA	34470	NA	NA	34920	33470	NA
660	1	NP_001289936	N(G),N(G)-dimethylarginine dimethylaminohydrolase 2 GN=DDAH2 [Homo sapiens]	2116	31744	6	6	4	4	285	5.66	NA	NA	NA	NA	0.211	0.239	10575753	10244820	10575753	0.125	0.017	-0.003	DDAH2	NP_001289936	NA	NA	NP_001289936	NA	23564	human	refseq_acc	FALSE	NA	NA	4.63	18	55264	54824	52011	59679	NA	NA	81206	NA	NA	68416	74865	55380
225	1	NP_001914	DNA damage-binding protein 1 GN=DDB1 [Homo sapiens]	5016	140746	41	41	32	32	1140	5.14	NA	NA	NA	NA	0.354	0.313	119445022	119445022	119445022	0.158	0.051	0.051	DDB1	NP_001914	NA	NA	NP_001914	NA	1642	human	refseq_acc	FALSE	NA	NA	4.64	18	34390	37280	36829	40286	NA	NA	52815	NA	NA	45358	50015	53288
2765	1	NP_115717	protein DDI1 homolog 2 GN=DDI2 [Homo sapiens]	115	48388	2	2	2	2	399	4.95	NA	NA	NA	NA	0.087	0.07	2495941	2495941	2495941	0.213	0.105	0.093	DDI2	NP_115717	NA	NA	NP_115717	NA	84301	human	refseq_acc	FALSE	NA	NA	4.38	18	29030	31160	29960	38230	NA	NA	38170	NA	NA	45980	53330	31460
437	1	NP_005207	dolichyl-diphosphooligosaccharide--protein glycosyltransferase 48 kDa subunit precursor GN=DDOST [Homo sapiens]	3098	55883	16	16	13	13	456	5.96	NA	NA	NA	NA	0.4	0.346	156817491	156817491	156817491	0.137	0.03	0.029	DDOST	NP_005207	NA	NA	NP_005207	NA	1650	human	refseq_acc	FALSE	NA	NA	4.8	18	49790	52402	43050	57785	NA	NA	61460	NA	NA	69918	67055	76430
1629	1	NP_076424	DDRGK domain-containing protein 1 GN=DDRGK1 [Homo sapiens]	589	39714	4	4	4	4	314	5.12	NA	NA	NA	NA	0.133	0.134	4918835	4918835	4918835	0.058	-0.05	-0.036	DDRGK1	NP_076424	NA	NA	NP_076424	NA	65992	human	refseq_acc	FALSE	NA	NA	4.34	18	20739	19527	25805	26985	NA	NA	27018	NA	NA	20332	24620	21838
1510	1	NP_001077861	D-dopachrome decarboxylase GN=DDT [Homo sapiens]	665	13964	6	6	4	4	118	6.71	NA	NA	NA	NA	0.222	0.364	15016535	5061323	15016535	0.14	0.033	0.012	DDT	NP_001077861	NA	NA	NP_001077861	NA	1652	human	refseq_acc	FALSE	NA	NA	4.79	18	57490	56495	62080	37762	NA	NA	71820	NA	NA	47682	104020	52678
230	1	NP_004930	ATP-dependent RNA helicase DDX1 GN=DDX1 [Homo sapiens]	4913	97786	34	34	29	29	740	6.81	NA	NA	NA	NA	0.524	0.449	115726837	115726837	115726837	0.119	0.011	0.002	DDX1	NP_004930	NA	NA	NP_004930	NA	1653	human	refseq_acc	FALSE	NA	NA	4.53	18	30555	31572	29834	38364	NA	NA	33314	NA	NA	32879	32691	34680
3357	1	NP_004389	probable ATP-dependent RNA helicase DDX10 GN=DDX10 [Homo sapiens]	39	124542	3	3	3	3	875	8.72	NA	NA	NA	NA	0.022	0.035	296638	296638	296638	0.043	-0.128	-0.169	DDX10	NP_004389	NA	NA	NP_004389	NA	1662	human	refseq_acc	FALSE	NA	NA	4.05	14	10670	10850	10980	9144	NA	NA	13340	NA	NA	7466	9714	9032
88	1	NP_006377	probable ATP-dependent RNA helicase DDX17 isoform 1 GN=DDX17 [Homo sapiens]	9377	88239	65	52	39	31	729	8.53	NA	NA	NA	NA	0.585	0.449	518042331	368939640	368939640	0.079	-0.029	-0.034	DDX17	NP_006377	NA	NA	NP_006377	NA	10521	human	refseq_acc	FALSE	NA	NA	4.72	18	36740	33665	39012	38762	NA	NA	46248	NA	NA	36900	48385	56008
940	1	NP_006764	ATP-dependent RNA helicase DDX18 GN=DDX18 [Homo sapiens]	1422	93118	14	14	10	10	670	9.52	NA	NA	NA	NA	0.257	0.181	20937681	20937681	20937681	0.017	-0.091	-0.097	DDX18	NP_006764	NA	NA	NP_006764	NA	8886	human	refseq_acc	FALSE	NA	NA	4.63	18	38720	40710	36730	54711	NA	NA	40780	NA	NA	51766	44802	56590
1411	1	NP_060802	ATP-dependent RNA helicase DDX19A isoform 1 GN=DDX19A [Homo sapiens]	754	63334	14	14	10	10	478	6.19	NA	NA	NA	NA	0.207	0.241	16356965	0	16356965	0.106	-0.002	-0.001	DDX19A	NP_060802	NA	NA	NP_060802	NA	55308	human	refseq_acc	FALSE	NA	NA	4.4	18	28950	28362	33872	34720	NA	NA	38455	NA	NA	31748	42665	28400
3203	1	NP_009135	probable ATP-dependent RNA helicase DDX20 GN=DDX20 [Homo sapiens]	55	103522	1	1	1	1	824	6.49	NA	NA	NA	NA	0.023	0.011	1822723	1822723	1822723	-0.144	-0.215	-0.243	DDX20	NP_009135	NA	NA	NP_009135	NA	11218	human	refseq_acc	FALSE	NA	NA	4.7	13	NA	NA	NA	NA	NA	NA	NA	NA	NA	NA	NA	69365
530	1	NP_004719	nucleolar RNA helicase 2 isoform 1 GN=DDX21 [Homo sapiens]	2613	108887	22	19	17	15	783	9.32	NA	NA	NA	NA	0.39	0.277	63859262	49147693	49147693	0.089	-0.018	-0.022	DDX21	NP_004719	NA	NA	NP_004719	NA	9188	human	refseq_acc	FALSE	NA	NA	4.64	18	28460	30442	28240	33852	NA	NA	40020	NA	NA	33995	40170	53415
1261	1	NP_004809	probable ATP-dependent RNA helicase DDX23 GN=DDX23 [Homo sapiens]	921	115803	10	10	10	10	820	9.58	NA	NA	NA	NA	0.2	0.132	42404770	42404770	42404770	0.09	-0.017	-0.022	DDX23	NP_004809	NA	NA	NP_004809	NA	9416	human	refseq_acc	FALSE	NA	NA	4.9	18	58670	60800	62220	68240	NA	NA	82010	NA	NA	66220	82045	84200
3442	1	NP_065147	ATP-dependent RNA helicase DDX24 GN=DDX24 [Homo sapiens]	33	119357	1	1	1	1	859	9.14	NA	NA	NA	NA	0.023	0.009	278564	278564	278564	0.187	0.124	0.154	DDX24	NP_065147	NA	NA	NP_065147	NA	57062	human	refseq_acc	FALSE	NA	NA	4.25	9	17780	16860	19090	26940	NA	NA	25190	NA	NA	19590	17070	NA
1402	1	NP_060365	probable ATP-dependent RNA helicase DDX27 isoform 2 GN=DDX27 [Homo sapiens]	759	110230	7	7	5	5	796	9.33	NA	NA	NA	NA	0.125	0.082	11778681	11778681	11778681	0.044	-0.064	-0.063	DDX27	NP_060365	NA	NA	NP_060365	NA	55661	human	refseq_acc	FALSE	NA	NA	4.51	18	34970	38155	34225	46720	NA	NA	43640	NA	NA	40650	37535	38388
3709	1	NP_073616	probable ATP-dependent RNA helicase DDX31 isoform 1 GN=DDX31 [Homo sapiens]	19	109665	1	1	1	1	851	10.01	NA	NA	NA	NA	0.02	0.018	67703	67703	67703	0.185	-0.021	-0.025	DDX31	NP_073616	NA	NA	NP_073616	NA	64794	human	refseq_acc	FALSE	NA	NA	4.37	5	23370	24270	27280	24970	NA	NA	27290	NA	NA	25140	31130	NA
223	2	NP_005795	ATP-dependent RNA helicase DDX39A GN=DDX39A [Homo sapiens]	3486	56257	6	6	6	6	427	5.46	NA	NA	NA	NA	0.227	0.363	25663664	25663664	25663664	0.122	0.014	0.013	DDX39A	NP_005795	NA	NA	NP_005795	NA	10212	human	refseq_acc	FALSE	NA	NA	4.56	18	46772	45625	52502	50235	NA	NA	51188	NA	NA	46680	59055	29600
223	1	NP_004631	spliceosome RNA helicase DDX39B GN=DDX39B [Homo sapiens]	5036	56291	29	18	21	13	428	5.44	NA	NA	NA	NA	0.636	0.465	440531606	64506365	64506365	0.164	0.057	0.052	DDX39B	NP_004631	NA	NA	NP_004631	NA	7919	human	refseq_acc	FALSE	NA	NA	4.43	18	34470	31164	30340	36552	NA	NA	41290	NA	NA	42528	46090	24988
88	2	NP_001347	ATP-dependent RNA helicase DDX3X isoform 1 GN=DDX3X [Homo sapiens]	5990	81160	15	15	12	12	662	6.73	NA	NA	NA	NA	0.024	0.4	36949297	36949297	36949297	NA	NA	NA	DDX3X	NP_001347	NA	NA	NP_001347	NA	1654	human	refseq_acc	FALSE	NA	NA	NA	0	NA	NA	NA	NA	NA	NA	NA	NA	NA	NA	NA	NA
88	4	NP_001289481	ATP-dependent RNA helicase DDX3Y isoform 2 GN=DDX3Y [Homo sapiens]	3664	81363	19	3	15	3	657	8.4	NA	NA	NA	NA	0.024	0.283	79714174	1132892	1132892	NA	NA	NA	DDX3Y	NP_001289481	NA	NA	NP_001289481	NA	8653	human	refseq_acc	FALSE	NA	NA	NA	0	NA	NA	NA	NA	NA	NA	NA	NA	NA	NA	NA	NA
808	1	NP_031398	ATP-dependent RNA helicase DDX42 GN=DDX42 [Homo sapiens]	1738	118322	22	22	16	16	938	6.54	NA	NA	NA	NA	0.271	0.215	24993126	24993126	24993126	0.178	0.07	0.072	DDX42	NP_031398	NA	NA	NP_031398	NA	11325	human	refseq_acc	FALSE	NA	NA	4.51	18	32540	32840	35902	37080	NA	NA	40305	NA	NA	33680	33810	26064
707	1	NP_055644	probable ATP-dependent RNA helicase DDX46 isoform 2 GN=DDX46 [Homo sapiens]	1983	142094	18	18	15	15	1031	9.33	NA	NA	NA	NA	0.204	0.175	138091308	138091308	138091308	0.144	0.036	0.038	DDX46	NP_055644	NA	NA	NP_055644	NA	9879	human	refseq_acc	FALSE	NA	NA	4.51	18	41820	43460	46030	44820	NA	NA	48400	NA	NA	46090	54860	29518
3368	1	NP_057439	probable ATP-dependent RNA helicase DDX47 isoform 1 GN=DDX47 [Homo sapiens]	38	59608	2	2	2	2	455	9.18	NA	NA	NA	NA	0.091	0.048	1513774	1513774	1513774	0.067	-0.104	-0.109	DDX47	NP_057439	NA	NA	NP_057439	NA	51202	human	refseq_acc	FALSE	NA	NA	4.36	14	15470	20180	16050	22620	NA	NA	26000	NA	NA	18910	22360	39656
3099	1	NP_061943	probable ATP-dependent RNA helicase DDX49 GN=DDX49 [Homo sapiens]	66	63527	1	1	1	1	483	9.21	NA	NA	NA	NA	0.037	0.021	1005229	1005229	1005229	0.239	0.035	0.045	DDX49	NP_061943	NA	NA	NP_061943	NA	54555	human	refseq_acc	FALSE	NA	NA	4.6	5	39040	39725	41150	47110	NA	NA	45725	NA	NA	49615	48195	NA
88	3	NP_001307526	probable ATP-dependent RNA helicase DDX5 isoform b GN=DDX5 [Homo sapiens]	5915	77807	31	31	21	21	614	9.01	NA	NA	NA	NA	0.029	0.425	172185322	172185322	172185322	NA	NA	NA	DDX5	NP_001307526	NA	NA	NP_001307526	NA	1655	human	refseq_acc	FALSE	NA	NA	NA	0	NA	NA	NA	NA	NA	NA	NA	NA	NA	NA	NA	NA
530	2	NP_076950	ATP-dependent RNA helicase DDX50 GN=DDX50 [Homo sapiens]	793	96376	6	6	6	6	737	9.26	NA	NA	NA	NA	0.103	0.138	6487754	6487754	6487754	-0.038	-0.146	-0.146	DDX50	NP_076950	NA	NA	NP_076950	NA	79009	human	refseq_acc	FALSE	NA	NA	4.55	18	35275	35260	31950	34640	NA	NA	30850	NA	NA	41135	39615	41188
3401	1	NP_778236	ATP-dependent RNA helicase DDX51 GN=DDX51 [Homo sapiens]	36	78483	2	2	2	2	666	8.43	NA	NA	NA	NA	0.053	0.035	408474	408474	408474	0.039	-0.14	-0.124	DDX51	NP_778236	NA	NA	NP_778236	NA	317781	human	refseq_acc	FALSE	NA	NA	4.49	10	30300	38340	31110	42690	NA	NA	36090	NA	NA	42920	36410	NA
2446	1	NP_008941	probable ATP-dependent RNA helicase DDX52 isoform 1 GN=DDX52 [Homo sapiens]	205	82891	1	1	1	1	599	9.69	NA	NA	NA	NA	0.034	0.033	439258	439258	439258	0.209	0.101	0.078	DDX52	NP_008941	NA	NA	NP_008941	NA	11056	human	refseq_acc	FALSE	NA	NA	4.26	18	23480	22960	23950	22360	NA	NA	25710	NA	NA	27060	27560	16110
2896	1	NP_076977	ATP-dependent RNA helicase DDX54 isoform 2 GN=DDX54 [Homo sapiens]	93	114861	1	1	1	1	881	10.03	NA	NA	NA	NA	0.021	0.009	464777	464777	464777	0.057	0.023	0.025	DDX54	NP_076977	NA	NA	NP_076977	NA	79039	human	refseq_acc	FALSE	NA	NA	4.47	9	NA	NA	NA	NA	NA	NA	NA	NA	NA	NA	NA	NA
2892	1	NP_055129	probable ATP-dependent RNA helicase DDX58 GN=DDX58 [Homo sapiens]	94	127722	2	2	2	2	925	6.03	NA	NA	NA	NA	0.019	0.016	1062822	1062822	1062822	0.101	0.011	0.006	DDX58	NP_055129	NA	NA	NP_055129	NA	23586	human	refseq_acc	FALSE	NA	NA	4.37	13	21005	18370	19255	20250	NA	NA	27545	NA	NA	23525	25845	25770
844	1	NP_001244120	probable ATP-dependent RNA helicase DDX6 GN=DDX6 [Homo sapiens]	1622	62802	14	14	11	11	483	8.85	NA	NA	NA	NA	0.286	0.269	38115085	38115085	38115085	0.167	0.059	0.054	DDX6	NP_001244120	NA	NA	NP_001244120	NA	1656	human	refseq_acc	FALSE	NA	NA	4.79	18	44982	48008	50305	46875	NA	NA	58304	NA	NA	47669	58545	59830
485	1	NP_001350	2,4-dienoyl-CoA reductase, mitochondrial isoform 1 precursor GN=DECR1 [Homo sapiens]	2844	42288	16	16	12	12	335	9.35	NA	NA	NA	NA	0.409	0.439	70727103	70727103	70727103	0.169	0.062	0.061	DECR1	NP_001350	NA	NA	NP_001350	NA	1666	human	refseq_acc	FALSE	NA	NA	4.86	18	55630	50925	48055	73250	NA	NA	74960	NA	NA	56275	60385	89692
2115	1	NP_071330	differentially expressed in FDCP 6 homolog GN=DEF6 [Homo sapiens]	319	83830	7	7	7	7	631	5.78	NA	NA	NA	NA	0.152	0.138	8609178	8447216	8609178	0.063	-0.045	-0.067	DEF6	NP_071330	NA	NA	NP_071330	NA	50619	human	refseq_acc	FALSE	NA	NA	4.63	18	18690	19485	21445	27460	NA	NA	22665	NA	NA	19795	22805	63821
1226	2	NP_001289194	neutrophil defensin 1 isoform 1 preproprotein GN=DEFA1B [Homo sapiens]	939	12010	2	2	2	2	101	7.57	NA	NA	NA	NA	0.167	0.257	1025195	1025195	1025195	NA	NA	NA	DEFA1B	NP_001289194	NA	NA	NP_001289194	NA	728358	human	refseq_acc	FALSE	NA	NA	NA	0	NA	NA	NA	NA	NA	NA	NA	NA	NA	NA	NA	NA
1226	1	NP_005208	neutrophil defensin 3 preproprotein GN=DEFA3 [Homo sapiens]	966	11268	13	2	6	2	94	5.71	NA	NA	NA	NA	0.6	0.277	770112449	2469616	2469616	-0.311	-0.418	-0.64	DEFA3	NP_005208	NA	NA	NP_005208	NA	1668	human	refseq_acc	FALSE	NA	NA	4.73	18	41470	41228	11801	30850	NA	NA	183310	NA	NA	22906	12134	51650
1970	1	NP_001916	neutrophil defensin 4 preproprotein GN=DEFA4 [Homo sapiens]	397	11298	3	3	1	1	97	8.31	NA	NA	NA	NA	0.143	0.175	5176119	5176119	5176119	0.188	0.08	0.048	DEFA4	NP_001916	NA	NA	NP_001916	NA	1669	human	refseq_acc	FALSE	NA	NA	4.57	18	40290	39055	39770	42170	NA	NA	54650	NA	NA	48002	45350	26070
492	1	NP_003463	protein DEK isoform 1 GN=DEK [Homo sapiens]	2805	58516	17	17	12	12	375	8.69	NA	NA	NA	NA	0.318	0.296	126950741	126950741	126950741	0.022	-0.085	-0.067	DEK	NP_003463	NA	NA	NP_003463	NA	7913	human	refseq_acc	FALSE	NA	NA	4.71	18	41030	37815	31150	44440	NA	NA	38138	NA	NA	41850	39330	65090
3731	1	NP_996892	protein FAM45A isoform 1 GN=FAM45A [Homo sapiens]	19	46787	1	1	1	1	357	6.15	NA	NA	NA	NA	0.045	0.042	85524	85524	85524	-0.348	-0.235	-0.227	DENND10	NP_996892	NA	NA	NP_996892	NA	404636	human	refseq_acc	FALSE	NA	NA	4.09	4	NA	NA	NA	NA	NA	NA	NA	NA	NA	NA	NA	NA
3448	1	NP_079177	DENN domain-containing protein 2D isoform a GN=DENND2D [Homo sapiens]	33	61827	1	1	1	1	471	7.55	NA	NA	NA	NA	0.042	0.036	136672	136672	136672	0.094	-0.057	-0.073	DENND2D	NP_079177	NA	NA	NP_079177	NA	79961	human	refseq_acc	FALSE	NA	NA	4.17	9	NA	NA	NA	NA	NA	NA	NA	NA	NA	NA	NA	14010
3310	1	NP_055772	DENN domain-containing protein 3 isoform 2 GN=DENND3 [Homo sapiens]	44	156704	1	1	1	1	1211	6.76	NA	NA	NA	NA	0.014	0.007	255998	255998	255998	-0.016	-0.17	-0.135	DENND3	NP_055772	NA	NA	NP_055772	NA	22898	human	refseq_acc	FALSE	NA	NA	4.57	5	NA	NA	NA	NA	NA	NA	NA	NA	NA	NA	NA	NA
1060	1	NP_003668	density-regulated protein GN=DENR [Homo sapiens]	1189	28206	4	4	3	3	198	5.21	NA	NA	NA	NA	0.3	0.212	5619486	5619486	5619486	0.084	-0.024	-0.024	DENR	NP_003668	NA	NA	NP_003668	NA	8562	human	refseq_acc	FALSE	NA	NA	4.63	18	43975	45035	42985	58455	NA	NA	61060	NA	NA	55150	65230	39520
1117	1	NP_057038	deoxyribose-phosphate aldolase isoform 1 GN=DERA [Homo sapiens]	1096	40764	10	10	8	8	318	9.08	NA	NA	NA	NA	0.316	0.289	14989896	14989896	14989896	0.094	-0.013	-0.001	DERA	NP_057038	NA	NA	NP_057038	NA	51071	human	refseq_acc	FALSE	NA	NA	4.77	18	26278	26758	31975	31280	NA	NA	32882	NA	NA	32892	38015	63085
2080	1	NP_077271	derlin-1 isoform a GN=DERL1 [Homo sapiens]	335	29583	5	5	2	2	251	9.54	NA	NA	NA	NA	0.133	0.076	18619378	18619378	18619378	0.05	-0.057	-0.053	DERL1	NP_077271	NA	NA	NP_077271	NA	79139	human	refseq_acc	FALSE	NA	NA	4.81	18	52110	55205	48786	62894	NA	NA	60765	NA	NA	67666	66302	71578
10	7	NP_001918	desmin GN=DES [Homo sapiens]	897	58831	3	3	2	2	470	5.21	NA	NA	NA	NA	0.03	0.087	24556001	24556001	24556001	0.216	0.127	0.128	DES	NP_001918	NA	NA	NP_001918	NA	1674	human	refseq_acc	FALSE	NA	NA	4.62	13	50304	56022	36014	83352	NA	NA	125100	NA	NA	83312	91960	28380
1391	1	NP_004392	DNA fragmentation factor subunit alpha isoform 1 GN=DFFA [Homo sapiens]	767	41482	7	7	5	5	331	4.68	NA	NA	NA	NA	0.211	0.227	10783594	10783594	10783594	0.184	0.076	0.075	DFFA	NP_004392	NA	NA	NP_004392	NA	1676	human	refseq_acc	FALSE	NA	NA	4.38	18	22840	22840	22650	28100	NA	NA	29280	NA	NA	28000	33630	23002
2632	1	NP_001336	diacylglycerol kinase alpha isoform a GN=DGKA [Homo sapiens]	149	95632	2	2	2	2	735	6.28	NA	NA	NA	NA	0.047	0.041	1499118	1499118	1499118	0.331	0.161	0.112	DGKA	NP_001336	NA	NA	NP_001336	NA	1606	human	refseq_acc	FALSE	NA	NA	4.49	14	23710	23860	25450	23390	NA	NA	47760	NA	NA	21150	29890	20300
3347	1	NP_003637	diacylglycerol kinase zeta isoform 2 GN=DGKZ [Homo sapiens]	40	117442	1	1	1	1	929	8.34	NA	NA	NA	NA	0.022	0.016	364683	364683	364683	0.035	-0.072	-0.065	DGKZ	NP_003637	NA	NA	NP_003637	NA	8525	human	refseq_acc	FALSE	NA	NA	4.4	18	28940	28660	30440	36260	NA	NA	31550	NA	NA	38900	31620	24710
750	1	NP_001095838	D-glutamate cyclase, mitochondrial isoform b precursor GN=DGLUCY [Homo sapiens]	1868	75187	12	12	9	9	621	6.41	NA	NA	NA	NA	0.235	0.219	27849203	27849203	27849203	-0.119	-0.227	-0.215	DGLUCY	NP_001095838	NA	NA	NP_001095838	NA	80017	human	refseq_acc	FALSE	NA	NA	4.31	18	14390	15148	14380	22575	NA	NA	13020	NA	NA	22470	17170	18451
3604	1	NP_550438	deoxyguanosine kinase, mitochondrial isoform a precursor GN=DGUOK [Homo sapiens]	24	35816	1	1	1	1	277	8.76	NA	NA	NA	NA	0.077	0.043	146501	146501	146501	-0.455	-0.343	-0.367	DGUOK	NP_550438	NA	NA	NP_550438	NA	1716	human	refseq_acc	FALSE	NA	NA	4.06	4	NA	NA	NA	NA	NA	NA	NA	NA	NA	NA	NA	NA
2291	1	NP_000782	dihydrofolate reductase isoform 1 GN=DHFR [Homo sapiens]	253	25621	2	2	2	2	187	6.85	NA	NA	NA	NA	0.143	0.128	2041215	1449965	2041215	-0.13	-0.237	-0.188	DHFR	NP_000782	NA	NA	NP_000782	NA	1719	human	refseq_acc	FALSE	NA	NA	4.49	18	11737	11844	11638	13496	NA	NA	8044	NA	NA	16970	13485	28250
2269	1	NP_001352	dihydroorotate dehydrogenase (quinone), mitochondrial GN=DHODH [Homo sapiens]	261	47653	1	1	1	1	395	9.66	NA	NA	NA	NA	0.042	0.046	3081986	3081986	3081986	0.136	0.029	0.025	DHODH	NP_001352	NA	NA	NP_001352	NA	1723	human	refseq_acc	FALSE	NA	NA	4.82	18	25440	26100	28120	29760	NA	NA	36270	NA	NA	35960	32360	75610
1823	1	NP_066284	dehydrogenase/reductase SDR family member 4 isoform 1 GN=DHRS4 [Homo sapiens]	471	33470	5	5	4	4	278	8.81	NA	NA	NA	NA	0.2	0.144	3624308	2173101	3624308	0.051	-0.057	-0.066	DHRS4	NP_066284	NA	NA	NP_066284	NA	10901	human	refseq_acc	FALSE	NA	NA	4.33	18	26058	26245	23874	32890	NA	NA	35398	NA	NA	31154	26696	22730
601	1	NP_057113	dehydrogenase/reductase SDR family member 7 isoform 1 precursor GN=DHRS7 [Homo sapiens]	2303	43486	10	10	7	7	339	8.59	NA	NA	NA	NA	0.316	0.268	42303045	42303045	42303045	0.05	-0.058	-0.047	DHRS7	NP_057113	NA	NA	NP_057113	NA	51635	human	refseq_acc	FALSE	NA	NA	4.69	18	39394	43448	46054	49546	NA	NA	44704	NA	NA	53756	53124	49701
2055	1	NP_061176	probable 2-oxoglutarate dehydrogenase E1 component DHKTD1, mitochondrial GN=DHTKD1 [Homo sapiens]	346	113573	3	3	3	3	919	6.46	NA	NA	NA	NA	0.049	0.036	5302423	5302423	5302423	-0.01	-0.118	-0.102	DHTKD1	NP_061176	NA	NA	NP_061176	NA	55526	human	refseq_acc	FALSE	NA	NA	4.4	18	31555	32612	28160	37910	NA	NA	30970	NA	NA	36440	36720	20155
390	1	NP_001349	pre-mRNA-splicing factor ATP-dependent RNA helicase DHX15 GN=DHX15 [Homo sapiens]	3385	102673	27	26	21	20	795	7.12	NA	NA	NA	NA	0.341	0.323	116898783	115737102	115737102	0.1	-0.007	-0.011	DHX15	NP_001349	NA	NA	NP_001349	NA	1665	human	refseq_acc	FALSE	NA	NA	4.56	18	27420	27115	29402	30468	NA	NA	39005	NA	NA	34265	34560	42450
390	2	NP_003578	pre-mRNA-splicing factor ATP-dependent RNA helicase DHX16 isoform 1 GN=DHX16 [Homo sapiens]	98	134540	1	1	1	1	1041	6.39	NA	NA	NA	NA	0.019	0.022	683127	683127	683127	0.101	0.01	0.004	DHX16	NP_003578	NA	NA	NP_003578	NA	8449	human	refseq_acc	FALSE	NA	NA	4.66	13	47490	46440	47230	52520	NA	NA	60680	NA	NA	45520	55930	52380
2143	1	NP_065916	ATP-dependent RNA helicase DHX36 isoform 1 GN=DHX36 [Homo sapiens]	307	131871	4	4	4	4	1008	7.58	NA	NA	NA	NA	0.077	0.051	1123942	1123942	1123942	0.126	0.019	0.018	DHX36	NP_065916	NA	NA	NP_065916	NA	170506	human	refseq_acc	FALSE	NA	NA	4.24	18	13872	13484	13294	13707	NA	NA	14854	NA	NA	14460	13040	30821
2011	1	NP_116045	probable ATP-dependent RNA helicase DHX37 GN=DHX37 [Homo sapiens]	371	149797	1	1	1	1	1157	8.36	NA	NA	NA	NA	0.018	0.009	1079174	1079174	1079174	0.049	-0.059	-0.054	DHX37	NP_116045	NA	NA	NP_116045	NA	57647	human	refseq_acc	FALSE	NA	NA	4.47	18	33470	31440	29350	40325	NA	NA	40205	NA	NA	38915	38060	26670
1072	1	NP_054722	pre-mRNA-splicing factor ATP-dependent RNA helicase PRP16 GN=DHX38 [Homo sapiens]	1168	158916	12	12	9	9	1227	6.11	NA	NA	NA	NA	0.048	0.062	13884528	13884528	13884528	0.074	-0.034	-0.024	DHX38	NP_054722	NA	NA	NP_054722	NA	9785	human	refseq_acc	FALSE	NA	NA	4.64	18	47288	47042	53428	54875	NA	NA	60452	NA	NA	56035	63920	58890
390	3	NP_004932	ATP-dependent RNA helicase DHX8 isoform 1 GN=DHX8 [Homo sapiens]	56	160936	1	1	1	1	1220	8.54	NA	NA	NA	NA	0.015	0.02	82411	82411	82411	NA	NA	NA	DHX8	NP_004932	NA	NA	NP_004932	NA	1659	human	refseq_acc	FALSE	NA	NA	NA	0	NA	NA	NA	NA	NA	NA	NA	NA	NA	NA	NA	NA
35	1	NP_001348	ATP-dependent RNA helicase A GN=DHX9 [Homo sapiens]	15354	157305	84	84	56	56	1270	6.41	NA	NA	NA	NA	0.582	0.483	407305181	407305181	407305181	0.092	-0.015	-0.017	DHX9	NP_001348	NA	NA	NP_001348	NA	1660	human	refseq_acc	FALSE	NA	NA	4.61	18	32244	35398	35708	38418	NA	NA	41355	NA	NA	39000	38595	44675
1211	1	NP_063940	diablo homolog, mitochondrial isoform 1 precursor GN=DIABLO [Homo sapiens]	986	30550	7	7	6	6	239	5.68	NA	NA	NA	NA	0.267	0.347	14261804	14261804	14261804	0.005	-0.103	-0.093	DIABLO	NP_063940	NA	NA	NP_063940	NA	56616	human	refseq_acc	FALSE	NA	NA	4.78	18	66175	70545	60905	79845	NA	NA	89745	NA	NA	87672	95470	60865
174	1	NP_005210	protein diaphanous homolog 1 isoform 1 GN=DIAPH1 [Homo sapiens]	5936	166233	47	47	28	28	1272	5.31	NA	NA	NA	NA	0.344	0.281	124645022	124645022	124645022	0.096	-0.012	0.017	DIAPH1	NP_005210	NA	NA	NP_005210	NA	1729	human	refseq_acc	FALSE	NA	NA	4.59	18	27078	26807	31018	34034	NA	NA	31015	NA	NA	36347	52445	36336
2863	1	NP_006720	protein diaphanous homolog 2 isoform 156 GN=DIAPH2 [Homo sapiens]	100	149606	6	6	4	4	1101	6.2	NA	NA	NA	NA	0.035	0.037	1777017	1777017	1777017	0.238	0.13	0.133	DIAPH2	NP_006720	NA	NA	NP_006720	NA	1730	human	refseq_acc	FALSE	NA	NA	4.67	18	25655	27285	30725	30755	NA	NA	29150	NA	NA	29495	34390	48985
1890	1	NP_001180298	death-inducer obliterator 1 isoform c GN=DIDO1 [Homo sapiens]	438	279579	2	2	1	1	2240	8.09	NA	NA	NA	NA	0.008	0.005	4415490	4415490	4415490	0.155	0.047	0.022	DIDO1	NP_001180298	NA	NA	NP_001180298	NA	11083	human	refseq_acc	FALSE	NA	NA	4.9	18	78492	84578	78538	88770	NA	NA	112895	NA	NA	83775	88370	77155
2946	1	NP_055288	probable dimethyladenosine transferase isoform 1 GN=DIMT1 [Homo sapiens]	85	41457	4	4	4	4	313	10.01	NA	NA	NA	NA	0.222	0.16	2243964	2243964	2243964	-0.092	-0.162	-0.152	DIMT1	NP_055288	NA	NA	NP_055288	NA	27292	human	refseq_acc	FALSE	NA	NA	4.58	13	NA	NA	NA	NA	NA	NA	NA	NA	NA	NA	NA	61790
1864	1	NP_055768	exosome complex exonuclease RRP44 isoform a GN=DIS3 [Homo sapiens]	454	126288	9	9	7	7	958	6.69	NA	NA	NA	NA	0.1	0.078	14507400	14507400	14507400	0.106	-0.002	0.003	DIS3	NP_055768	NA	NA	NP_055768	NA	22894	human	refseq_acc	FALSE	NA	NA	4.45	18	24172	27892	27058	31550	NA	NA	27392	NA	NA	30435	32725	36490
489	1	NP_001354	H/ACA ribonucleoprotein complex subunit 4 isoform 1 GN=DKC1 [Homo sapiens]	2812	72531	20	20	15	15	514	9.46	NA	NA	NA	NA	0.219	0.29	60005805	60005805	60005805	0.063	-0.045	-0.052	DKC1	NP_001354	NA	NA	NP_001354	NA	1736	human	refseq_acc	FALSE	NA	NA	4.56	18	33910	38255	33250	36260	NA	NA	37070	NA	NA	32730	32470	40505
642	1	NP_001922	dihydrolipoyllysine-residue acetyltransferase component of pyruvate dehydrogenase complex, mitochondrial precursor GN=DLAT [Homo sapiens]	2173	78174	12	12	9	9	647	7.96	NA	NA	NA	NA	0.243	0.218	52183244	52183244	52183244	-0.048	-0.155	-0.147	DLAT	NP_001922	NA	NA	NP_001922	NA	1737	human	refseq_acc	FALSE	NA	NA	4.71	18	52785	55350	55221	49315	NA	NA	46090	NA	NA	52625	55735	60520
182	1	NP_000099	dihydrolipoyl dehydrogenase, mitochondrial isoform 1 precursor GN=DLD [Homo sapiens]	5715	63651	22	22	18	18	509	7.95	NA	NA	NA	NA	0.44	0.32	132150177	132150177	132150177	0.03	-0.077	-0.086	DLD	NP_000099	NA	NA	NP_000099	NA	1738	human	refseq_acc	FALSE	NA	NA	4.56	18	37482	33810	36190	46910	NA	NA	35648	NA	NA	39382	38506	30698
3389	1	NP_055717	disks large-associated protein 4 isoform a GN=DLGAP4 [Homo sapiens]	37	121247	2	2	2	2	989	6.92	NA	NA	NA	NA	0.042	0.027	1116347	1116347	1116347	0.002	-0.068	-0.103	DLGAP4	NP_055717	NA	NA	NP_055717	NA	22839	human	refseq_acc	FALSE	NA	NA	4.49	13	NA	NA	NA	NA	NA	NA	NA	NA	NA	NA	NA	25120
732	1	NP_001924	dihydrolipoyllysine-residue succinyltransferase component of 2-oxoglutarate dehydrogenase complex, mitochondrial isoform 1 precursor GN=DLST [Homo sapiens]	1917	55483	9	9	8	8	453	9.11	NA	NA	NA	NA	0.24	0.212	39916544	39916544	39916544	0.079	-0.029	-0.019	DLST	NP_001924	NA	NA	NP_001924	NA	1743	human	refseq_acc	FALSE	NA	NA	4.66	18	52834	51568	47547	56050	NA	NA	56005	NA	NA	51991	58664	56558
3104	1	NP_001003803	ATP synthase subunit s, mitochondrial isoform a precursor GN=ATP5S [Homo sapiens]	65	29373	2	2	1	1	215	7.51	NA	NA	NA	NA	0.067	0.051	2341178	2341178	2341178	-0.037	-0.217	-0.219	DMAC2L	NP_001003803	NA	NA	NP_001003803	NA	27109	human	refseq_acc	FALSE	NA	NA	4.69	10	52692	55315	43782	54215	NA	NA	46525	NA	NA	56040	52810	NA
2790	1	NP_001029195	DNA methyltransferase 1-associated protein 1 GN=DMAP1 [Homo sapiens]	112	64818	2	2	2	2	467	9.51	NA	NA	NA	NA	0.037	0.058	797887	797887	797887	0.144	0.048	0.064	DMAP1	NP_001029195	NA	NA	NP_001029195	NA	55929	human	refseq_acc	FALSE	NA	NA	4.44	14	19760	25760	21410	29520	NA	NA	27910	NA	NA	30840	40490	NA
3395	1	NP_056078	dmX-like protein 2 isoform 2 GN=DMXL2 [Homo sapiens]	36	379628	2	2	2	2	3036	5.93	NA	NA	NA	NA	0.006	0.013	127443	127443	127443	0.373	0.219	0.196	DMXL2	NP_056078	NA	NA	NP_056078	NA	23312	human	refseq_acc	FALSE	NA	NA	3.95	5	NA	NA	NA	NA	NA	NA	NA	NA	NA	NA	NA	NA
3704	1	NP_001264044	dynein heavy chain 11, axonemal GN=DNAH11 [Homo sapiens]	20	593407	1	1	1	1	4516	6.03	NA	NA	NA	NA	0.004	0.002	5630531	5630531	5630531	-0.355	-0.445	-0.484	DNAH11	NP_001264044	NA	NA	NP_001264044	NA	8701	human	refseq_acc	FALSE	NA	NA	4.8	13	48020	42000	47150	26850	NA	NA	21400	NA	NA	21350	25700	156905
539	1	NP_001530	dnaJ homolog subfamily A member 1 isoform 1 GN=DNAJA1 [Homo sapiens]	2576	54060	17	17	9	9	397	6.65	NA	NA	NA	NA	0.286	0.249	41995997	41995997	41995997	0.209	0.101	0.092	DNAJA1	NP_001530	NA	NA	NP_001530	NA	3301	human	refseq_acc	FALSE	NA	NA	4.44	18	13774	15015	15190	11055	NA	NA	16912	NA	NA	14461	16507	55745
675	1	NP_005871	dnaJ homolog subfamily A member 2 GN=DNAJA2 [Homo sapiens]	2076	53906	11	11	7	7	412	6.06	NA	NA	NA	NA	0.261	0.216	31157701	31157701	31157701	0.216	0.108	0.11	DNAJA2	NP_005871	NA	NA	NP_005871	NA	10294	human	refseq_acc	FALSE	NA	NA	4.48	18	25548	24712	28092	38482	NA	NA	49068	NA	NA	44820	53485	25300
1886	1	NP_005138	dnaJ homolog subfamily A member 3, mitochondrial isoform 1 GN=DNAJA3 [Homo sapiens]	440	60874	6	6	4	4	480	9.37	NA	NA	NA	NA	0.167	0.092	8549937	8549937	8549937	0.136	0.029	0.024	DNAJA3	NP_005138	NA	NA	NP_005138	NA	9093	human	refseq_acc	FALSE	NA	NA	4.07	18	11175	11630	11691	11151	NA	NA	13560	NA	NA	16050	17425	13690
1583	1	NP_006136	dnaJ homolog subfamily B member 1 isoform 1 GN=DNAJB1 [Homo sapiens]	615	44837	11	11	10	10	340	8.74	NA	NA	NA	NA	0.474	0.315	36245947	34369550	36245947	0.123	0.016	0.016	DNAJB1	NP_006136	NA	NA	NP_006136	NA	3337	human	refseq_acc	FALSE	NA	NA	4.73	18	51790	51530	50942	52212	NA	NA	90705	NA	NA	52472	68858	77305
841	1	NP_057390	dnaJ homolog subfamily B member 11 precursor GN=DNAJB11 [Homo sapiens]	1634	46732	12	12	7	7	358	5.81	NA	NA	NA	NA	0.294	0.265	46938804	46938804	46938804	0.009	-0.099	-0.088	DNAJB11	NP_057390	NA	NA	NP_057390	NA	51726	human	refseq_acc	FALSE	NA	NA	4.72	18	40790	43765	40900	50180	NA	NA	46012	NA	NA	44678	46125	58796
2573	1	NP_001026893	dnaJ homolog subfamily B member 14 isoform 1 GN=DNAJB14 [Homo sapiens]	163	50966	1	1	1	1	379	8.79	NA	NA	NA	NA	0.05	0.05	200804	200804	200804	-0.009	-0.044	-0.02	DNAJB14	NP_001026893	NA	NA	NP_001026893	NA	79982	human	refseq_acc	FALSE	NA	NA	4	9	NA	NA	NA	NA	NA	NA	NA	NA	NA	NA	NA	NA
1741	1	NP_490647	dnaJ homolog subfamily B member 6 isoform a GN=DNAJB6 [Homo sapiens]	515	42768	3	3	3	3	326	9.17	NA	NA	NA	NA	0.133	0.117	7105341	4730996	7105341	0.079	-0.029	-0.025	DNAJB6	NP_490647	NA	NA	NP_490647	NA	10049	human	refseq_acc	FALSE	NA	NA	4.63	18	56740	57985	60982	65310	NA	NA	63900	NA	NA	66085	70278	21000
3324	1	NP_071760	dnaJ homolog subfamily C member 1 precursor GN=DNAJC1 [Homo sapiens]	42	76560	2	2	1	1	554	8.77	NA	NA	NA	NA	0.033	0.014	603304	603304	603304	0.26	0.107	0.038	DNAJC1	NP_071760	NA	NA	NP_071760	NA	64215	human	refseq_acc	FALSE	NA	NA	4.65	5	NA	NA	NA	NA	NA	NA	NA	NA	NA	NA	NA	NA
2370	1	NP_061854	dnaJ homolog subfamily C member 10 isoform 1 precursor GN=DNAJC10 [Homo sapiens]	227	104249	6	6	5	5	793	6.78	NA	NA	NA	NA	0.111	0.068	3311304	3311304	3311304	0.233	0.126	0.097	DNAJC10	NP_061854	NA	NA	NP_061854	NA	54431	human	refseq_acc	FALSE	NA	NA	4.71	18	35740	35080	42960	36540	NA	NA	55980	NA	NA	38090	48410	32650
2610	1	NP_060668	dnaJ homolog subfamily C member 11 GN=DNAJC11 [Homo sapiens]	155	71315	4	4	4	4	559	8.54	NA	NA	NA	NA	0.138	0.097	3342717	3342717	3342717	0.101	-0.019	-0.022	DNAJC11	NP_060668	NA	NA	NP_060668	NA	55735	human	refseq_acc	FALSE	NA	NA	4.55	17	15060	18940	16490	17200	NA	NA	18280	NA	NA	21210	16890	113700
446	1	NP_056083	dnaJ homolog subfamily C member 13 isoform 2 GN=DNAJC13 [Homo sapiens]	3041	289304	26	26	23	23	2243	6.31	NA	NA	NA	NA	0.175	0.117	42903601	42903601	42903601	0.113	0.006	0.008	DNAJC13	NP_056083	NA	NA	NP_056083	NA	23317	human	refseq_acc	FALSE	NA	NA	4.59	18	27711	29330	29415	29540	NA	NA	30330	NA	NA	30435	31081	47910
3084	1	NP_056106	dnaJ homolog subfamily C member 16 isoform 1 precursor GN=DNAJC16 [Homo sapiens]	67	103652	2	2	2	2	782	6.67	NA	NA	NA	NA	0.023	0.023	182832	182832	182832	0.221	0.067	0.048	DNAJC16	NP_056106	NA	NA	NP_056106	NA	23341	human	refseq_acc	FALSE	NA	NA	4.62	5	NA	NA	NA	NA	NA	NA	NA	NA	NA	NA	NA	NA
2470	1	NP_660304	mitochondrial import inner membrane translocase subunit TIM14 isoform 1 GN=DNAJC19 [Homo sapiens]	197	15470	3	3	3	3	116	10.1	NA	NA	NA	NA	0.2	0.371	4815883	4815883	4815883	0.102	-0.007	-0.028	DNAJC19	NP_660304	NA	NA	NP_660304	NA	131118	human	refseq_acc	FALSE	NA	NA	4.84	18	67610	70530	60935	72715	NA	NA	96010	NA	NA	77028	71890	72895
3443	1	NP_055192	dnaJ homolog subfamily C member 2 isoform 1 GN=DNAJC2 [Homo sapiens]	33	91714	1	1	1	1	621	8.85	NA	NA	NA	NA	0.031	0.021	102363	102363	102363	0.106	-0.048	0.005	DNAJC2	NP_055192	NA	NA	NP_055192	NA	27000	human	refseq_acc	FALSE	NA	NA	4.2	5	NA	NA	NA	NA	NA	NA	NA	NA	NA	NA	NA	NA
3713	1	NP_919259	dnaJ homolog subfamily C member 21 isoform 1 GN=DNAJC21 [Homo sapiens]	19	84169	1	1	1	1	576	5.47	NA	NA	NA	NA	0.037	0.012	303296	303296	303296	0.139	-0.011	-0.069	DNAJC21	NP_919259	NA	NA	NP_919259	NA	134218	human	refseq_acc	FALSE	NA	NA	4.73	4	NA	NA	NA	NA	NA	NA	NA	NA	NA	NA	NA	46810
3815	1	NP_004116	DNAJC25-GNG10 protein precursor GN=DNAJC25-GNG10 [Homo sapiens]	16	17690	1	1	1	1	153	8.91	NA	NA	NA	NA	0.111	0.118	235537	0	235537	0.315	0.161	0.137	DNAJC25-GNG10	NP_004116	NA	NA	NP_004116	NA	552891	human	refseq_acc	FALSE	NA	NA	4.74	5	NA	NA	NA	NA	NA	NA	NA	NA	NA	NA	NA	NA
1070	1	NP_006251	dnaJ homolog subfamily C member 3 precursor GN=DNAJC3 [Homo sapiens]	1171	69917	6	6	6	6	504	5.83	NA	NA	NA	NA	0.16	0.133	18796085	18796085	18796085	0.072	-0.036	-0.053	DNAJC3	NP_006251	NA	NA	NP_006251	NA	5611	human	refseq_acc	FALSE	NA	NA	4.5	18	42600	42252	36162	43198	NA	NA	51350	NA	NA	49020	45755	32598
3867	1	NP_005519	dnaJ homolog subfamily C member 4 isoform 3 GN=DNAJC4 [Homo sapiens]	14	30211	1	1	1	1	241	10.56	NA	NA	NA	NA	0.071	0.046	129471	129471	129471	1.42	1.172	1.057	DNAJC4	NP_005519	NA	NA	NP_005519	NA	3338	human	refseq_acc	FALSE	NA	NA	3.44	2	NA	1413	NA	NA	NA	NA	5892	NA	NA	2427	NA	NA
2189	1	NP_079495	dnaJ homolog subfamily C member 5 GN=DNAJC5 [Homo sapiens]	293	26370	1	1	1	1	198	4.93	NA	NA	NA	NA	0.125	0.071	9748488	9748488	9748488	0.127	0.019	0.034	DNAJC5	NP_079495	NA	NA	NP_079495	NA	80331	human	refseq_acc	FALSE	NA	NA	4.77	18	36820	40035	38385	58735	NA	NA	43710	NA	NA	45300	43060	80460
1019	1	NP_003306	dnaJ homolog subfamily C member 7 isoform 1 GN=DNAJC7 [Homo sapiens]	1290	69119	11	11	8	8	494	6.56	NA	NA	NA	NA	0.212	0.18	15339828	15339828	15339828	0.136	0.028	0.026	DNAJC7	NP_003306	NA	NA	NP_003306	NA	7266	human	refseq_acc	FALSE	NA	NA	4.36	18	25012	24752	22198	28292	NA	NA	30282	NA	NA	26948	29480	22945
954	1	NP_055095	dnaJ homolog subfamily C member 8 GN=DNAJC8 [Homo sapiens]	1397	38073	17	17	12	12	253	9.04	NA	NA	NA	NA	0.214	0.502	36932397	36932397	36932397	0.088	-0.019	-0.028	DNAJC8	NP_055095	NA	NA	NP_055095	NA	22826	human	refseq_acc	FALSE	NA	NA	4.56	18	28850	28910	34065	34850	NA	NA	35990	NA	NA	37600	44590	15580
659	1	NP_056005	dnaJ homolog subfamily C member 9 GN=DNAJC9 [Homo sapiens]	2116	36479	13	13	6	6	260	5.58	NA	NA	NA	NA	0.357	0.281	31039970	31039970	31039970	0.027	-0.08	-0.051	DNAJC9	NP_056005	NA	NA	NP_056005	NA	23234	human	refseq_acc	FALSE	NA	NA	4.48	18	26764	26388	29042	30918	NA	NA	32798	NA	NA	32982	41842	23060
1956	1	NP_001366	deoxyribonuclease-2-alpha precursor GN=DNASE2 [Homo sapiens]	403	43965	3	3	3	3	360	8.3	NA	NA	NA	NA	0.111	0.075	7088282	7088282	7088282	-0.087	-0.194	-0.16	DNASE2	NP_001366	NA	NA	NP_001366	NA	1777	human	refseq_acc	FALSE	NA	NA	4.61	18	56550	55710	58500	64905	NA	NA	49190	NA	NA	76550	65005	34616
494	1	NP_036192	dynamin-1-like protein isoform 1 GN=DNM1L [Homo sapiens]	2795	92881	22	22	20	20	736	6.37	NA	NA	NA	NA	0.275	0.395	53307318	53307318	53307318	0.18	0.072	0.069	DNM1L	NP_036192	NA	NA	NP_036192	NA	10059	human	refseq_acc	FALSE	NA	NA	4.41	18	16032	16945	17570	23385	NA	NA	22840	NA	NA	23240	31110	32250
503	1	NP_004936	dynamin-2 isoform 3 GN=DNM2 [Homo sapiens]	2751	110079	26	2	22	2	866	7.31	NA	NA	NA	NA	0.367	0.292	51801360	39202043	2038700	0.036	-0.072	-0.064	DNM2	NP_004936	NA	NA	NP_004936	NA	1785	human	refseq_acc	FALSE	NA	NA	3.76	18	9093	8893	7780	11218	NA	NA	12356	NA	NA	14866	16842	3450
1711	1	NP_001305659	DNA (cytosine-5)-methyltransferase 1 isoform c GN=DNMT1 [Homo sapiens]	531	217229	10	10	9	9	1619	7.99	NA	NA	NA	NA	0.114	0.069	7111768	7111768	7111768	0.133	0.026	0.033	DNMT1	NP_001305659	NA	NA	NP_001305659	NA	1786	human	refseq_acc	FALSE	NA	NA	4.53	18	35210	42740	43530	47690	NA	NA	42680	NA	NA	53590	59872	44885
3485	1	NP_072046	DNA (cytosine-5)-methyltransferase 3A isoform a GN=DNMT3A [Homo sapiens]	30	117369	2	2	2	2	912	6.19	NA	NA	NA	NA	0.036	0.024	1130497	1130497	1130497	0.119	0.102	0.109	DNMT3A	NP_072046	NA	NA	NP_072046	NA	1788	human	refseq_acc	FALSE	NA	NA	4.54	8	NA	NA	NA	NA	NA	NA	NA	NA	NA	NA	NA	12876
1331	1	NP_036232	aspartyl aminopeptidase isoform c GN=DNPEP [Homo sapiens]	837	58816	4	4	4	4	485	7.31	NA	NA	NA	NA	0.16	0.109	11539832	11539832	11539832	0.112	0.004	0.002	DNPEP	NP_036232	NA	NA	NP_036232	NA	23549	human	refseq_acc	FALSE	NA	NA	4.85	18	59240	65972	61310	46985	NA	NA	56095	NA	NA	45440	51355	46775
2459	1	NP_006434	2~-deoxynucleoside 5~-phosphate N-hydrolase 1 isoform 1 GN=DNPH1 [Homo sapiens]	201	19669	2	2	2	2	174	4.97	NA	NA	NA	NA	0.1	0.184	11082904	11082904	11082904	0.176	0.068	0.075	DNPH1	NP_006434	NA	NA	NP_006434	NA	10591	human	refseq_acc	FALSE	NA	NA	4.72	18	36065	35585	45510	46320	NA	NA	44680	NA	NA	48210	45605	42778
2046	1	NP_443183	deoxynucleotidyltransferase terminal-interacting protein 1 GN=DNTTIP1 [Homo sapiens]	350	42546	6	6	4	4	329	9.11	NA	NA	NA	NA	0.19	0.152	3310849	3310849	3310849	0.078	-0.03	-0.019	DNTTIP1	NP_443183	NA	NA	NP_443183	NA	116092	human	refseq_acc	FALSE	NA	NA	4.44	18	31334	35295	33802	36359	NA	NA	34848	NA	NA	42934	44992	29858
2381	1	NP_055412	deoxynucleotidyltransferase terminal-interacting protein 2 GN=DNTTIP2 [Homo sapiens]	226	102233	6	6	5	5	756	5.86	NA	NA	NA	NA	0.079	0.093	5303475	5303475	5303475	0.094	-0.013	-0.017	DNTTIP2	NP_055412	NA	NA	NP_055412	NA	30836	human	refseq_acc	FALSE	NA	NA	4.66	18	19340	18270	19180	23310	NA	NA	27650	NA	NA	24860	25090	27575
1708	1	NP_653259	dedicator of cytokinesis protein 11 GN=DOCK11 [Homo sapiens]	534	277954	9	9	8	8	2073	7.87	NA	NA	NA	NA	0.058	0.052	9776442	9776442	9776442	0.118	0.01	0.006	DOCK11	NP_653259	NA	NA	NP_653259	NA	139818	human	refseq_acc	FALSE	NA	NA	4.75	18	55460	57360	63750	53020	NA	NA	52890	NA	NA	48940	53510	64532
152	1	NP_004937	dedicator of cytokinesis protein 2 GN=DOCK2 [Homo sapiens]	6538	245435	54	53	45	44	1830	6.43	NA	NA	NA	NA	0.28	0.256	142100402	135645105	135645105	0.108	0	0.013	DOCK2	NP_004937	NA	NA	NP_004937	NA	1794	human	refseq_acc	FALSE	NA	NA	4.68	18	37125	39652	41185	42900	NA	NA	43580	NA	NA	43870	47190	59212
152	2	NP_079216	dedicator of cytokinesis protein 5 isoform 1 GN=DOCK5 [Homo sapiens]	1046	249427	11	11	7	7	1870	8.08	NA	NA	NA	NA	0.038	0.048	11874221	11874221	11874221	0.095	-0.013	0.006	DOCK5	NP_079216	NA	NA	NP_079216	NA	80005	human	refseq_acc	FALSE	NA	NA	4.75	18	58205	54782	58928	59878	NA	NA	53598	NA	NA	63142	70168	60625
1135	2	NP_001317543	dedicator of cytokinesis protein 7 isoform 6 GN=DOCK7 [Homo sapiens]	166	270901	2	2	2	2	2131	6.34	NA	NA	NA	NA	0.009	0.015	671730	671730	671730	NA	NA	NA	DOCK7	NP_001317543	NA	NA	NP_001317543	NA	85440	human	refseq_acc	FALSE	NA	NA	NA	0	NA	NA	NA	NA	NA	NA	NA	NA	NA	NA	NA	NA
1135	1	NP_982272	dedicator of cytokinesis protein 8 isoform 1 GN=DOCK8 [Homo sapiens]	1076	270448	16	15	15	14	2099	6.43	NA	NA	NA	NA	0.111	0.088	21319861	17448686	17448686	0.126	0.018	0.016	DOCK8	NP_982272	NA	NA	NP_982272	NA	81704	human	refseq_acc	FALSE	NA	NA	4.53	18	41480	41390	44370	45030	NA	NA	50540	NA	NA	45450	57820	26495
3920	1	NP_001372	docking protein 1 isoform a GN=DOK1 [Homo sapiens]	13	58315	1	1	1	1	481	6.05	NA	NA	NA	NA	0.042	0.017	192050	192050	192050	0.222	0.016	0.015	DOK1	NP_001372	NA	NA	NP_001372	NA	1796	human	refseq_acc	FALSE	NA	NA	4.52	5	32150	34370	35570	38350	NA	NA	40050	NA	NA	35770	44930	NA
3210	1	NP_003965	docking protein 2 isoform a GN=DOK2 [Homo sapiens]	54	49416	4	4	2	2	412	5.78	NA	NA	NA	NA	0.043	0.058	1596419	1596419	1596419	-0.224	-0.259	-0.235	DOK2	NP_003965	NA	NA	NP_003965	NA	9046	human	refseq_acc	FALSE	NA	NA	4.38	9	NA	NA	NA	NA	NA	NA	NA	NA	NA	NA	NA	NA
2027	1	NP_079148	docking protein 3 isoform 1 GN=DOK3 [Homo sapiens]	360	58121	9	9	6	6	496	7.93	NA	NA	NA	NA	0.154	0.135	6649223	6649223	6649223	0.158	0.051	0.048	DOK3	NP_079148	NA	NA	NP_079148	NA	79930	human	refseq_acc	FALSE	NA	NA	4.4	18	19890	20310	24200	24970	NA	NA	31970	NA	NA	22460	20480	32785
1432	1	NP_006259	zinc finger protein ubi-d4 isoform 1 GN=DPF2 [Homo sapiens]	732	52601	7	6	7	6	391	5.94	NA	NA	NA	NA	0.174	0.202	20201682	16573030	16573030	0.01	-0.098	-0.107	DPF2	NP_006259	NA	NA	NP_006259	NA	5977	human	refseq_acc	FALSE	NA	NA	4.51	18	39192	41202	36254	40085	NA	NA	42798	NA	NA	42450	38522	27860
2019	1	NP_003850	dolichol-phosphate mannosyltransferase subunit 1 isoform 3 GN=DPM1 [Homo sapiens]	366	34027	4	4	4	4	260	9.57	NA	NA	NA	NA	0.235	0.158	12872987	12872987	12872987	0.092	-0.016	-0.019	DPM1	NP_003850	NA	NA	NP_003850	NA	8813	human	refseq_acc	FALSE	NA	NA	4.57	18	60360	66535	59015	73370	NA	NA	81965	NA	NA	76560	79505	19310
2356	1	NP_061846	dolichol-phosphate mannosyltransferase subunit 3 isoform 1 GN=DPM3 [Homo sapiens]	231	13898	1	1	1	1	122	8.61	NA	NA	NA	NA	0.143	0.098	3143093	3143093	3143093	0.11	0.002	0.003	DPM3	NP_061846	NA	NA	NP_061846	NA	54344	human	refseq_acc	FALSE	NA	NA	4.78	18	58588	61862	62768	66602	NA	NA	72392	NA	NA	60548	59572	62260
526	1	NP_005691	dipeptidyl peptidase 3 isoform 1 GN=DPP3 [Homo sapiens]	2625	90671	15	15	13	13	737	5.02	NA	NA	NA	NA	0.268	0.267	55401855	55401855	55401855	0.184	0.077	0.07	DPP3	NP_005691	NA	NA	NP_005691	NA	10072	human	refseq_acc	FALSE	NA	NA	4.6	18	32340	33105	35760	44790	NA	NA	46170	NA	NA	40520	46690	41005
986	1	NP_037511	dipeptidyl peptidase 2 preproprotein GN=DPP7 [Homo sapiens]	1337	57055	11	11	10	10	492	5.91	NA	NA	NA	NA	0.333	0.248	28128530	28128530	28128530	0.153	0.045	-0.005	DPP7	NP_037511	NA	NA	NP_037511	NA	29952	human	refseq_acc	FALSE	NA	NA	4.62	18	36670	34512	27005	44418	NA	NA	71400	NA	NA	37508	34462	44805
3615	1	NP_631898	dipeptidyl peptidase 9 GN=DPP9 [Homo sapiens]	23	113632	1	1	1	1	892	6.18	NA	NA	NA	NA	0.02	0.009	801891	801891	801891	0.211	0.031	0.04	DPP9	NP_631898	NA	NA	NP_631898	NA	91039	human	refseq_acc	FALSE	NA	NA	4.31	10	20280	23725	22650	27525	NA	NA	27470	NA	NA	22860	26775	NA
2634	1	NP_001308138	protein dpy-30 homolog isoform 1 GN=DPY30 [Homo sapiens]	148	13076	1	1	1	1	99	4.84	NA	NA	NA	NA	0.2	0.162	1343206	1343206	1343206	-0.244	-0.351	-0.364	DPY30	NP_001308138	NA	NA	NP_001308138	NA	84661	human	refseq_acc	FALSE	NA	NA	4.26	18	23698	24742	20672	22828	NA	NA	24654	NA	NA	29352	30228	19848
1317	1	NP_000101	dihydropyrimidine dehydrogenase [NADP(+)] isoform 1 GN=DPYD [Homo sapiens]	853	129653	18	18	14	14	1025	6.8	NA	NA	NA	NA	0.203	0.167	23157247	23157247	23157247	0.265	0.157	0.155	DPYD	NP_000101	NA	NA	NP_000101	NA	1806	human	refseq_acc	FALSE	NA	NA	4.68	18	31040	35500	41270	41160	NA	NA	59290	NA	NA	42340	51250	56300
961	1	NP_001377	dihydropyrimidinase-related protein 2 isoform 2 GN=DPYSL2 [Homo sapiens]	1389	70273	18	18	14	14	572	5.95	NA	NA	NA	NA	0.281	0.283	40016498	33844758	40016498	0.092	-0.016	-0.019	DPYSL2	NP_001377	NA	NA	NP_001377	NA	1808	human	refseq_acc	FALSE	NA	NA	4.72	18	24275	26630	24060	29205	NA	NA	27960	NA	NA	27555	32810	86495
3832	1	NP_001240652	dihydropyrimidinase-related protein 5 GN=DPYSL5 [Homo sapiens]	15	69515	1	1	1	1	564	6.73	NA	NA	NA	NA	0.03	0.012	203331	203331	203331	-0.015	-0.219	-0.183	DPYSL5	NP_001240652	NA	NA	NP_001240652	NA	56896	human	refseq_acc	FALSE	NA	NA	4.86	5	73900	81330	122900	90320	NA	NA	70210	NA	NA	59560	57700	NA
1579	1	NP_001929	protein Dr1 GN=DR1 [Homo sapiens]	622	22181	2	2	1	1	176	4.69	NA	NA	NA	NA	0.111	0.074	6124056	6124056	6124056	0.02	-0.087	-0.08	DR1	NP_001929	NA	NA	NP_001929	NA	1810	human	refseq_acc	FALSE	NA	NA	4.79	18	48890	54378	49072	55162	NA	NA	52392	NA	NA	53005	64518	97522
3672	1	NP_006433	dr1-associated corepressor GN=DRAP1 [Homo sapiens]	21	27033	1	1	1	1	205	5.04	NA	NA	NA	NA	0.111	0.063	664059	664059	664059	0.354	0.205	0.227	DRAP1	NP_006433	NA	NA	NP_006433	NA	10589	human	refseq_acc	FALSE	NA	NA	4.82	4	NA	NA	NA	NA	NA	NA	NA	NA	NA	NA	NA	61450
1303	1	NP_004138	developmentally-regulated GTP-binding protein 1 GN=DRG1 [Homo sapiens]	871	49510	6	6	5	5	367	9	NA	NA	NA	NA	0.217	0.15	11184563	11184563	11184563	0.099	-0.009	-0.014	DRG1	NP_004138	NA	NA	NP_004138	NA	4733	human	refseq_acc	FALSE	NA	NA	4.67	18	26980	31495	29660	31675	NA	NA	38550	NA	NA	33980	45600	46620
2121	1	NP_001379	developmentally-regulated GTP-binding protein 2 isoform 1 GN=DRG2 [Homo sapiens]	314	48682	1	1	1	1	364	9.02	NA	NA	NA	NA	0.045	0.055	880713	880713	880713	-0.015	-0.105	-0.121	DRG2	NP_001379	NA	NA	NP_001379	NA	1819	human	refseq_acc	FALSE	NA	NA	4.42	13	27155	28990	30415	28370	NA	NA	32550	NA	NA	31385	37685	32910
2968	1	NP_001138787	kinetochore-associated protein DSN1 homolog isoform 1 GN=DSN1 [Homo sapiens]	82	47030	1	1	1	1	356	6.58	NA	NA	NA	NA	0.045	0.039	335012	335012	335012	0.298	0.127	0.114	DSN1	NP_001138787	NA	NA	NP_001138787	NA	79980	human	refseq_acc	FALSE	NA	NA	4.3	14	18840	20320	19380	24040	NA	NA	33000	NA	NA	26540	23570	11720
442	2	NP_001138241	dystonin isoform 2 GN=DST [Homo sapiens]	63	770980	2	2	2	2	5675	5.71	NA	NA	NA	NA	0.006	0.004	3345419	3345419	3345419	0.074	-0.034	-0.024	DST	NP_001138241	NA	NA	NP_001138241	NA	667	human	refseq_acc	FALSE	NA	NA	4.88	18	67635	72853	78355	49870	NA	NA	40470	NA	NA	47965	50465	26206
79	2	NP_006861	destrin isoform a GN=DSTN [Homo sapiens]	976	23991	6	6	4	4	165	8.06	NA	NA	NA	NA	0.083	0.339	12064448	12064448	12064448	NA	NA	NA	DSTN	NP_006861	NA	NA	NP_006861	NA	11034	human	refseq_acc	FALSE	NA	NA	NA	0	NA	NA	NA	NA	NA	NA	NA	NA	NA	NA	NA	NA
2944	1	NP_612144	E3 ubiquitin-protein ligase DTX3L GN=DTX3L [Homo sapiens]	85	101314	2	2	2	2	740	8.31	NA	NA	NA	NA	0.049	0.032	469300	469300	469300	0.343	0.235	0.265	DTX3L	NP_612144	NA	NA	NP_612144	NA	151636	human	refseq_acc	FALSE	NA	NA	4.2	18	4736	4436	6978	10430	NA	NA	9424	NA	NA	10550	10460	46400
804	1	NP_036277	thymidylate kinase isoform 1 GN=DTYMK [Homo sapiens]	1751	27871	11	11	10	10	212	8.39	NA	NA	NA	NA	0.471	0.406	42589117	42589117	42589117	0.118	0.01	0.004	DTYMK	NP_036277	NA	NA	NP_036277	NA	1841	human	refseq_acc	FALSE	NA	NA	4.88	18	78490	81635	81325	89945	NA	NA	96680	NA	NA	85005	92802	88954
3114	1	NP_064560	tRNA-dihydrouridine(47) synthase [NAD(P)(+)]-like isoform 1 GN=DUS3L [Homo sapiens]	64	81022	3	3	2	2	650	8.39	NA	NA	NA	NA	0.029	0.045	2196735	2196735	2196735	0.082	-0.025	-0.021	DUS3L	NP_064560	NA	NA	NP_064560	NA	56931	human	refseq_acc	FALSE	NA	NA	4.45	18	42863	44306	44294	55212	NA	NA	53220	NA	NA	45800	44080	12280
2209	1	NP_001306587	dual specificity protein phosphatase 23 GN=DUSP23 [Homo sapiens]	286	17722	3	3	3	3	150	8.44	NA	NA	NA	NA	0.154	0.253	4598799	4598799	4598799	0.165	0.058	0.055	DUSP23	NP_001306587	NA	NA	NP_001306587	NA	54935	human	refseq_acc	FALSE	NA	NA	4.44	18	33612	35385	37302	38472	NA	NA	42400	NA	NA	40922	44638	35060
697	1	NP_004081	dual specificity protein phosphatase 3 GN=DUSP3 [Homo sapiens]	2006	23214	10	10	7	7	185	7.66	NA	NA	NA	NA	0.545	0.443	27947772	27947772	27947772	0.223	0.114	0.078	DUSP3	NP_004081	NA	NA	NP_004081	NA	1845	human	refseq_acc	FALSE	NA	NA	4.64	18	32090	35081	35164	34975	NA	NA	47855	NA	NA	38810	35881	48020
606	1	NP_001939	deoxyuridine 5~-triphosphate nucleotidohydrolase, mitochondrial isoform 2 GN=DUT [Homo sapiens]	2285	20200	15	15	9	9	164	6.15	NA	NA	NA	NA	0.545	0.585	49168300	49168300	49168300	0.112	0.004	0.018	DUT	NP_001939	NA	NA	NP_001939	NA	1854	human	refseq_acc	FALSE	NA	NA	4.4	18	26172	27532	25768	32512	NA	NA	25952	NA	NA	41195	35204	29225
46	1	NP_001367	cytoplasmic dynein 1 heavy chain 1 GN=DYNC1H1 [Homo sapiens]	13636	602183	113	113	94	94	4646	6.01	NA	NA	NA	NA	0.281	0.241	247557806	247557806	247557806	0.125	0.017	0.025	DYNC1H1	NP_001367	NA	NA	NP_001367	NA	1778	human	refseq_acc	FALSE	NA	NA	4.57	18	25375	26350	29255	32540	NA	NA	32150	NA	NA	37270	35900	38460
1945	1	NP_001258714	cytoplasmic dynein 1 intermediate chain 2 isoform 1 GN=DYNC1I2 [Homo sapiens]	409	81207	5	5	4	4	638	5.08	NA	NA	NA	NA	0.038	0.056	2889349	2889349	2889349	0.11	0.002	0.003	DYNC1I2	NP_001258714	NA	NA	NP_001258714	NA	1781	human	refseq_acc	FALSE	NA	NA	4.39	18	27840	25490	25185	28505	NA	NA	28815	NA	NA	30650	33710	19585
1324	1	NP_057225	cytoplasmic dynein 1 light intermediate chain 1 isoform 1 GN=DYNC1LI1 [Homo sapiens]	848	66683	12	12	11	11	523	6.01	NA	NA	NA	NA	0.258	0.264	32975824	31088410	32975824	0.061	-0.046	-0.038	DYNC1LI1	NP_057225	NA	NA	NP_057225	NA	51143	human	refseq_acc	FALSE	NA	NA	4.6	18	20559	22908	18378	28412	NA	NA	27378	NA	NA	29750	29322	53760
3912	1	NP_001368	cytoplasmic dynein 2 heavy chain 1 isoform 1 GN=DYNC2H1 [Homo sapiens]	13	565684	1	1	1	1	4307	6.13	NA	NA	NA	NA	0.004	0.003	787315	787315	787315	-0.437	-0.587	-0.622	DYNC2H1	NP_001368	NA	NA	NP_001368	NA	79659	human	refseq_acc	FALSE	NA	NA	3.53	4	NA	NA	NA	NA	NA	NA	NA	NA	NA	NA	NA	4522
1123	2	NP_001032583	dynein light chain 1, cytoplasmic GN=DYNLL1 [Homo sapiens]	705	13051	2	2	2	2	89	6.89	NA	NA	NA	NA	0.2	0.382	1533777	1533777	1533777	0.101	-0.007	-0.021	DYNLL1	NP_001032583	NA	NA	NP_001032583	NA	8655	human	refseq_acc	FALSE	NA	NA	4.8	18	54920	58430	52690	56180	NA	NA	71310	NA	NA	63380	65580	54770
1123	1	NP_542408	dynein light chain 2, cytoplasmic GN=DYNLL2 [Homo sapiens]	1089	12978	6	3	5	3	89	6.81	NA	NA	NA	NA	0.6	0.461	77889222	20592062	20592062	-0.063	-0.17	-0.173	DYNLL2	NP_542408	NA	NA	NP_542408	NA	140735	human	refseq_acc	FALSE	NA	NA	4.85	18	50518	51518	47598	53732	NA	NA	60085	NA	NA	47710	48415	44150
1588	1	NP_054902	dynein light chain roadblock-type 1 isoform a GN=DYNLRB1 [Homo sapiens]	613	12748	4	4	3	3	96	6.58	NA	NA	NA	NA	0.429	0.417	10128413	4595820	10128413	0.03	-0.078	-0.071	DYNLRB1	NP_054902	NA	NA	NP_054902	NA	83658	human	refseq_acc	FALSE	NA	NA	4.54	18	13440	12810	15820	13580	NA	NA	15190	NA	NA	16790	16790	43268
1080	1	NP_006510	dynein light chain Tctex-type 1 isoform 1 GN=DYNLT1 [Homo sapiens]	1156	14505	7	7	4	4	113	5	NA	NA	NA	NA	0.429	0.496	7919107	7919107	7919107	0.173	0.066	0.088	DYNLT1	NP_006510	NA	NA	NP_006510	NA	6993	human	refseq_acc	FALSE	NA	NA	4.18	18	15094	17495	19832	19850	NA	NA	18938	NA	NA	20502	31215	14938
2702	1	NP_006511	dynein light chain Tctex-type 3 GN=DYNLT3 [Homo sapiens]	128	14770	1	1	1	1	116	5.37	NA	NA	NA	NA	0.2	0.147	935267	935267	935267	0.253	0.182	0.142	DYNLT3	NP_006511	NA	NA	NP_006511	NA	6990	human	refseq_acc	FALSE	NA	NA	4.4	13	NA	NA	NA	NA	NA	NA	NA	NA	NA	NA	NA	25300
2710	1	NP_001124449	dysferlin isoform 10 GN=DYSF [Homo sapiens]	126	267603	2	1	2	1	2087	5.45	NA	NA	NA	NA	0.018	0.015	3306324	53729	53729	0.329	0.175	0.098	DYSF	NP_001124449	NA	NA	NP_001124449	NA	8291	human	refseq_acc	FALSE	NA	NA	4.17	5	NA	NA	NA	NA	NA	NA	NA	NA	NA	NA	NA	NA
3338	1	NP_060923	E2F-associated phosphoprotein isoform 1 GN=EAPP [Homo sapiens]	41	38698	3	3	2	2	285	5	NA	NA	NA	NA	0.077	0.046	478194	478194	478194	0.178	-0.001	-0.009	EAPP	NP_060923	NA	NA	NP_060923	NA	55837	human	refseq_acc	FALSE	NA	NA	4.39	10	22505	22955	24055	26210	NA	NA	28375	NA	NA	25675	23225	NA
3617	1	NP_001077083	probable glutamate--tRNA ligase, mitochondrial isoform 1 GN=EARS2 [Homo sapiens]	23	64379	1	1	1	1	523	8.97	NA	NA	NA	NA	0.037	0.025	105378	105378	105378	0.24	0.034	0.03	EARS2	NP_001077083	NA	NA	NP_001077083	NA	124454	human	refseq_acc	FALSE	NA	NA	3.91	5	7475	8182	7566	9783	NA	NA	13370	NA	NA	9271	7367	NA
2712	1	NP_006815	probable rRNA-processing protein EBP2 isoform 2 GN=EBNA1BP2 [Homo sapiens]	125	45200	4	4	4	4	306	10.1	NA	NA	NA	NA	0.125	0.124	3592663	3592663	3592663	0.033	-0.075	-0.089	EBNA1BP2	NP_006815	NA	NA	NP_006815	NA	10969	human	refseq_acc	FALSE	NA	NA	4.8	18	37490	37950	32485	41380	NA	NA	43660	NA	NA	39580	28825	95360
3921	1	NP_006570	3-beta-hydroxysteroid-Delta(8), Delta(7)-isomerase GN=EBP [Homo sapiens]	13	28626	1	1	1	1	230	7.77	NA	NA	NA	NA	0.1	0.07	356147	356147	356147	0.223	0.017	0.025	EBP	NP_006570	NA	NA	NP_006570	NA	10682	human	refseq_acc	FALSE	NA	NA	4.3	5	19980	19410	21990	21650	NA	NA	21370	NA	NA	24170	26080	NA
137	1	NP_001389	delta(3,5)-Delta(2,4)-dienoyl-CoA isomerase, mitochondrial precursor GN=ECH1 [Homo sapiens]	7008	40260	28	28	14	14	328	8.16	NA	NA	NA	NA	0.474	0.445	203616376	203616376	203616376	0.089	-0.018	-0.048	ECH1	NP_001389	NA	NA	NP_001389	NA	1891	human	refseq_acc	FALSE	NA	NA	4.83	18	76206	74369	72452	77656	NA	NA	100618	NA	NA	77738	78532	72600
1090	1	NP_001002030	ethylmalonyl-CoA decarboxylase isoform 1 GN=ECHDC1 [Homo sapiens]	1137	38647	7	7	6	6	301	8.33	NA	NA	NA	NA	0.333	0.282	12777864	12777864	12777864	0.121	0.013	-0.003	ECHDC1	NP_001002030	NA	NA	NP_001002030	NA	55862	human	refseq_acc	FALSE	NA	NA	4.62	18	40382	42152	39722	43322	NA	NA	56002	NA	NA	44280	48548	61070
315	1	NP_004083	enoyl-CoA hydratase, mitochondrial GN=ECHS1 [Homo sapiens]	3947	37552	20	20	14	14	290	8.34	NA	NA	NA	NA	0.556	0.548	111870218	111870218	111870218	0.163	0.055	0.025	ECHS1	NP_004083	NA	NA	NP_004083	NA	1892	human	refseq_acc	FALSE	NA	NA	4.73	18	44552	41685	41875	47845	NA	NA	61595	NA	NA	39235	48620	56448
958	1	NP_001910	enoyl-CoA delta isomerase 1, mitochondrial isoform 1 precursor GN=ECI1 [Homo sapiens]	1392	36059	9	9	7	7	302	8.8	NA	NA	NA	NA	0.294	0.258	29498771	29498771	29498771	0.134	0.027	0.022	ECI1	NP_001910	NA	NA	NP_001910	NA	1632	human	refseq_acc	FALSE	NA	NA	4.65	18	43646	48440	38718	45812	NA	NA	47142	NA	NA	41910	49125	54085
1745	1	NP_996667	enoyl-CoA delta isomerase 2, mitochondrial isoform 2 GN=ECI2 [Homo sapiens]	512	51748	5	5	3	3	394	9.13	NA	NA	NA	NA	0.143	0.094	7301238	7301238	7301238	0.136	0.028	0.027	ECI2	NP_996667	NA	NA	NP_996667	NA	10455	human	refseq_acc	FALSE	NA	NA	4.74	18	46376	47655	46555	56700	NA	NA	63116	NA	NA	63479	59412	68835
723	1	NP_055144	enhancer of mRNA-decapping protein 4 GN=EDC4 [Homo sapiens]	1948	165367	8	8	7	7	1401	5.55	NA	NA	NA	NA	0.101	0.079	13050031	13050031	13050031	0.107	-0.001	-0.006	EDC4	NP_055144	NA	NA	NP_055144	NA	23644	human	refseq_acc	FALSE	NA	NA	4.17	18	20474	22822	21864	17884	NA	NA	20342	NA	NA	23021	25647	16519
2420	1	NP_003783	endothelial differentiation-related factor 1 isoform alpha GN=EDF1 [Homo sapiens]	213	21171	5	5	3	3	148	9.95	NA	NA	NA	NA	0.1	0.243	5429614	5429614	5429614	-0.017	-0.124	-0.12	EDF1	NP_003783	NA	NA	NP_003783	NA	8721	human	refseq_acc	FALSE	NA	NA	4.54	18	27352	27790	22980	33660	NA	NA	38310	NA	NA	31280	42510	44400
64	2	NP_003557	early endosome antigen 1 GN=EEA1 [Homo sapiens]	865	203440	10	10	9	9	1411	5.53	NA	NA	NA	NA	0.084	0.078	8785188	8785188	8785188	0.095	-0.012	-0.012	EEA1	NP_003557	NA	NA	NP_003557	NA	8411	human	refseq_acc	FALSE	NA	NA	4.54	18	30538	28020	29960	31490	NA	NA	33145	NA	NA	29274	34750	41935
2253	1	NP_003788	polycomb protein EED isoform a GN=EED [Homo sapiens]	266	58469	5	5	5	5	441	6.57	NA	NA	NA	NA	0.192	0.122	3771533	3771533	3771533	0.021	-0.087	-0.073	EED	NP_003788	NA	NA	NP_003788	NA	8726	human	refseq_acc	FALSE	NA	NA	4.67	18	49820	50120	46880	63900	NA	NA	52460	NA	NA	67600	69340	35540
64	1	NP_001393	elongation factor 1-alpha 1 GN=EEF1A1 [Homo sapiens]	11198	61451	64	64	31	31	462	9.1	NA	NA	NA	NA	0.696	0.626	1039597235	511905914	1039597235	0.108	0	-0.001	EEF1A1	NP_001393	NA	NA	NP_001393	NA	1915	human	refseq_acc	FALSE	NA	NA	4.72	18	52206	57048	49345	58059	NA	NA	73489	NA	NA	52895	61934	54078
186	2	NP_001032752	elongation factor 1-beta GN=EEF1B2 [Homo sapiens]	3529	30190	10	10	5	5	225	4.5	NA	NA	NA	NA	0.308	0.44	50103864	50103864	50103864	0.057	-0.051	-0.05	EEF1B2	NP_001032752	NA	NA	NP_001032752	NA	1933	human	refseq_acc	FALSE	NA	NA	4.82	18	70552	49910	49910	55690	NA	NA	65812	NA	NA	84618	67650	68426
186	1	NP_001123527	elongation factor 1-delta isoform 2 GN=EEF1D [Homo sapiens]	5582	36029	33	26	18	16	281	4.9	NA	NA	NA	NA	0.529	0.47	149729912	103361517	103361517	0.109	0.001	-0.001	EEF1D	NP_001123527	NA	NA	NP_001123527	NA	1936	human	refseq_acc	FALSE	NA	NA	4.59	18	38745	39740	38928	47630	NA	NA	55562	NA	NA	42648	52050	41470
1489	1	NP_004271	eukaryotic translation elongation factor 1 epsilon-1 isoform 1 GN=EEF1E1 [Homo sapiens]	680	22834	5	5	4	4	174	8.54	NA	NA	NA	NA	0.308	0.316	11676626	11676626	11676626	0.18	0.072	0.055	EEF1E1	NP_004271	NA	NA	NP_004271	NA	9521	human	refseq_acc	FALSE	NA	NA	4.58	18	37848	37497	32824	36491	NA	NA	53626	NA	NA	38658	41762	43860
317	1	NP_001395	elongation factor 1-gamma GN=EEF1G [Homo sapiens]	3918	57992	18	18	12	12	437	6.25	NA	NA	NA	NA	0.385	0.325	108293824	108293824	108293824	0.17	0.062	0.055	EEF1G	NP_001395	NA	NA	NP_001395	NA	1937	human	refseq_acc	FALSE	NA	NA	4.62	18	38353	41458	47757	45978	NA	NA	56252	NA	NA	49598	58610	34048
32	1	NP_001952	elongation factor 2 GN=EEF2 [Homo sapiens]	16795	111371	101	101	53	53	858	6.41	NA	NA	NA	NA	0.596	0.497	713302529	713302529	713302529	0.136	0.028	0.037	EEF2	NP_001952	NA	NA	NP_001952	NA	1938	human	refseq_acc	FALSE	NA	NA	4.8	18	46320	48565	48490	50405	NA	NA	61808	NA	NA	52040	58535	65222
2862	1	NP_037434	eukaryotic elongation factor 2 kinase GN=EEF2K [Homo sapiens]	100	91628	1	1	1	1	725	5.19	NA	NA	NA	NA	0.023	0.019	1790737	1790737	1790737	0.282	0.174	0.162	EEF2K	NP_037434	NA	NA	NP_037434	NA	29904	human	refseq_acc	TRUE	Atypical	8	4.77	18	58665	59940	63138	69068	NA	NA	98970	NA	NA	64408	67192	54445
358	1	NP_077305	EF-hand domain-containing protein D2 GN=EFHD2 [Homo sapiens]	3627	32294	16	16	10	10	240	5.15	NA	NA	NA	NA	0.462	0.379	61952221	50092034	61952221	0.193	0.085	0.08	EFHD2	NP_077305	NA	NA	NP_077305	NA	79180	human	refseq_acc	FALSE	NA	NA	4.74	18	54442	56640	68870	60085	NA	NA	79548	NA	NA	57682	90335	41648
2846	1	NP_001035700	elongation factor-like GTPase 1 isoform 2 GN=EFL1 [Homo sapiens]	103	138711	1	1	1	1	1069	5.56	NA	NA	NA	NA	0.019	0.016	3614990	3614990	3614990	0.199	0.091	0.083	EFL1	NP_001035700	NA	NA	NP_001035700	NA	79631	human	refseq_acc	FALSE	NA	NA	4.74	18	56145	55570	67575	57685	NA	NA	66170	NA	NA	62630	81455	64230
271	1	NP_001136077	116 kDa U5 small nuclear ribonucleoprotein component isoform b GN=EFTUD2 [Homo sapiens]	4376	119807	37	37	27	27	937	5.06	NA	NA	NA	NA	0.345	0.336	94382321	94382321	94382321	0.114	0.006	0.001	EFTUD2	NP_001136077	NA	NA	NP_001136077	NA	9343	human	refseq_acc	FALSE	NA	NA	4.55	18	31842	32265	30464	35255	NA	NA	37898	NA	NA	37775	40158	43468
3825	1	NP_001092879	EH domain-binding protein 1-like protein 1 isoform 1 GN=EHBP1L1 [Homo sapiens]	16	174929	1	1	1	1	1523	4.8	NA	NA	NA	NA	0.013	0.013	44011	44011	44011	-0.041	-0.195	-0.178	EHBP1L1	NP_001092879	NA	NA	NP_001092879	NA	254102	human	refseq_acc	FALSE	NA	NA	4.54	5	NA	NA	NA	NA	NA	NA	NA	NA	NA	NA	NA	NA
718	1	NP_001269373	EH domain-containing protein 1 isoform 1 GN=EHD1 [Homo sapiens]	1950	70958	15	15	13	13	534	6.35	NA	NA	NA	NA	0.29	0.303	30935404	28189888	30935404	0.163	0.055	0.048	EHD1	NP_001269373	NA	NA	NP_001269373	NA	10938	human	refseq_acc	FALSE	NA	NA	4.71	18	40838	43107	51348	47722	NA	NA	60044	NA	NA	50126	63896	60182
2155	1	NP_644670	EH domain-containing protein 4 GN=EHD4 [Homo sapiens]	302	70989	4	4	4	4	541	6.33	NA	NA	NA	NA	0.125	0.091	6711216	6711216	6711216	0.11	0.003	0.02	EHD4	NP_644670	NA	NA	NP_644670	NA	30844	human	refseq_acc	FALSE	NA	NA	4.72	18	76580	80240	92675	84860	NA	NA	81580	NA	NA	91005	110135	22176
3882	1	NP_079033	histone-lysine N-methyltransferase EHMT1 isoform 1 GN=EHMT1 [Homo sapiens]	14	161874	1	1	1	1	1298	5.5	NA	NA	NA	NA	0.014	0.01	169808	169808	169808	0.102	-0.052	-0.065	EHMT1	NP_079033	NA	NA	NP_079033	NA	79813	human	refseq_acc	FALSE	NA	NA	3.69	5	NA	NA	NA	NA	NA	NA	NA	NA	NA	NA	NA	NA
1330	1	NP_006700	histone-lysine N-methyltransferase EHMT2 isoform a GN=EHMT2 [Homo sapiens]	838	147286	2	2	2	2	1210	5.3	NA	NA	NA	NA	0.033	0.03	2448942	2448942	2448942	0.067	-0.041	-0.037	EHMT2	NP_006700	NA	NA	NP_006700	NA	10919	human	refseq_acc	FALSE	NA	NA	4.65	18	39392	40198	41572	45979	NA	NA	42945	NA	NA	47030	44535	61755
1572	1	NP_005792	eukaryotic translation initiation factor 1 GN=EIF1 [Homo sapiens]	625	15818	5	2	4	1	113	6.89	NA	NA	NA	NA	0.5	0.637	20345235	5360649	5360649	0.094	-0.013	-0.042	EIF1	NP_005792	NA	NA	NP_005792	NA	10209	human	refseq_acc	FALSE	NA	NA	4.75	18	45922	48648	36414	47845	NA	NA	103658	NA	NA	52170	63192	97520
1106	1	NP_001403	eukaryotic translation initiation factor 1A, X-chromosomal GN=EIF1AX [Homo sapiens]	1111	20460	8	2	4	1	144	5.07	NA	NA	NA	NA	0.571	0.264	16897610	6870515	6870515	0.165	0.057	0.052	EIF1AX	NP_001403	NA	NA	NP_001403	NA	1964	human	refseq_acc	FALSE	NA	NA	4.87	18	47598	47748	62478	48768	NA	NA	73648	NA	NA	46772	77768	83190
1106	2	NP_004672	eukaryotic translation initiation factor 1A, Y-chromosomal isoform 1 GN=EIF1AY [Homo sapiens]	921	20442	1	1	1	1	144	5.07	NA	NA	NA	NA	0.143	0.264	1495858	1495858	1495858	NA	NA	NA	EIF1AY	NP_004672	NA	NA	NP_004672	NA	9086	human	refseq_acc	FALSE	NA	NA	NA	0	NA	NA	NA	NA	NA	NA	NA	NA	NA	NA	NA	NA
1572	2	NP_005866	eukaryotic translation initiation factor 1b GN=EIF1B [Homo sapiens]	504	15909	2	2	2	2	113	6.82	NA	NA	NA	NA	0.167	0.637	1337337	1337337	1337337	0.145	0.075	0.065	EIF1B	NP_005866	NA	NA	NP_005866	NA	10289	human	refseq_acc	FALSE	NA	NA	4.05	13	NA	NA	NA	NA	NA	NA	NA	NA	NA	NA	NA	10800
2103	1	NP_114414	eukaryotic translation initiation factor 2A isoform 1 GN=EIF2A [Homo sapiens]	325	78353	3	3	3	3	585	9	NA	NA	NA	NA	0.091	0.07	1636542	1636542	1636542	0.009	-0.098	-0.081	EIF2A	NP_114414	NA	NA	NP_114414	NA	83939	human	refseq_acc	FALSE	NA	NA	4.37	18	11920	18780	17160	16260	NA	NA	19310	NA	NA	18360	16140	25170
1578	1	NP_001129123	interferon-induced, double-stranded RNA-activated protein kinase isoform a GN=EIF2AK2 [Homo sapiens]	622	76262	9	9	8	8	551	8.58	NA	NA	NA	NA	0.208	0.14	9360636	9360636	9360636	0.163	0.056	0.072	EIF2AK2	NP_001129123	NA	NA	NP_001129123	NA	5610	human	refseq_acc	TRUE	Other	9	4.46	18	34098	31190	31565	39322	NA	NA	38010	NA	NA	37225	35112	26435
2087	1	NP_001405	translation initiation factor eIF-2B subunit alpha GN=EIF2B1 [Homo sapiens]	333	40163	5	5	4	4	305	6.9	NA	NA	NA	NA	0.176	0.111	6334281	6334281	6334281	0.201	0.093	0.092	EIF2B1	NP_001405	NA	NA	NP_001405	NA	1967	human	refseq_acc	FALSE	NA	NA	4.59	18	23004	26308	23680	25836	NA	NA	33476	NA	NA	30398	34394	97192
1653	1	NP_055054	translation initiation factor eIF-2B subunit beta GN=EIF2B2 [Homo sapiens]	568	42630	4	4	4	4	351	5.77	NA	NA	NA	NA	0.15	0.134	6540361	6540361	6540361	0.128	0.02	0.019	EIF2B2	NP_055054	NA	NA	NP_055054	NA	8892	human	refseq_acc	FALSE	NA	NA	4.66	18	59842	66642	67240	73912	NA	NA	74518	NA	NA	76125	79970	41830
1755	1	NP_065098	translation initiation factor eIF-2B subunit gamma isoform 1 GN=EIF2B3 [Homo sapiens]	506	59199	2	2	2	2	452	6.08	NA	NA	NA	NA	0.074	0.051	4789715	4789715	4789715	-0.007	-0.114	-0.111	EIF2B3	NP_065098	NA	NA	NP_065098	NA	8891	human	refseq_acc	FALSE	NA	NA	4.76	18	49713	49310	49070	55950	NA	NA	58262	NA	NA	58748	60618	79570
3833	1	NP_056451	translation initiation factor eIF-2B subunit delta isoform 3 GN=EIF2B4 [Homo sapiens]	15	65956	1	1	1	1	522	9.45	NA	NA	NA	NA	0.037	0.027	278915	278915	278915	-0.175	-0.38	-0.411	EIF2B4	NP_056451	NA	NA	NP_056451	NA	8890	human	refseq_acc	FALSE	NA	NA	4.34	5	24870	28130	22990	24310	NA	NA	24980	NA	NA	21460	23730	NA
384	1	NP_004085	eukaryotic translation initiation factor 2 subunit 1 GN=EIF2S1 [Homo sapiens]	3422	41416	20	20	16	16	315	5.02	NA	NA	NA	NA	0.409	0.451	78602374	78602374	78602374	0.101	-0.006	0.002	EIF2S1	NP_004085	NA	NA	NP_004085	NA	1965	human	refseq_acc	FALSE	NA	NA	4.77	18	59305	57810	66770	69770	NA	NA	69540	NA	NA	61810	77020	53535
432	1	NP_003899	eukaryotic translation initiation factor 2 subunit 2 isoform 1 GN=EIF2S2 [Homo sapiens]	3115	49706	11	11	9	9	333	5.6	NA	NA	NA	NA	0.381	0.3	41194298	41194298	41194298	0.113	0.005	0.014	EIF2S2	NP_003899	NA	NA	NP_003899	NA	8894	human	refseq_acc	FALSE	NA	NA	4.62	18	33595	36420	39362	43045	NA	NA	39695	NA	NA	36946	41305	38918
1312	1	NP_001406	eukaryotic translation initiation factor 2 subunit 3 GN=EIF2S3 [Homo sapiens]	858	60126	14	14	9	9	472	8.66	NA	NA	NA	NA	0.261	0.294	49036495	12584464	49036495	0.126	0.018	0.028	EIF2S3	NP_001406	NA	NA	NP_001406	NA	1968	human	refseq_acc	FALSE	NA	NA	4.71	18	44515	43338	48760	52438	NA	NA	53668	NA	NA	51222	55570	49955
126	1	NP_003741	eukaryotic translation initiation factor 3 subunit A GN=EIF3A [Homo sapiens]	7332	186805	80	80	60	60	1382	6.38	NA	NA	NA	NA	0.458	0.373	299898426	299898426	299898426	0.103	-0.005	0.004	EIF3A	NP_003741	NA	NA	NP_003741	NA	8661	human	refseq_acc	FALSE	NA	NA	4.67	18	37295	42455	41705	48262	NA	NA	42872	NA	NA	48340	49215	41528
647	1	NP_001032360	eukaryotic translation initiation factor 3 subunit B isoform 1 GN=EIF3B [Homo sapiens]	2157	105198	21	21	18	18	814	4.89	NA	NA	NA	NA	0.333	0.237	39061146	39061146	39061146	0.155	0.047	0.047	EIF3B	NP_001032360	NA	NA	NP_001032360	NA	8662	human	refseq_acc	FALSE	NA	NA	4.66	18	38695	44100	46075	42822	NA	NA	55432	NA	NA	50688	58842	40748
366	1	NP_001032897	eukaryotic translation initiation factor 3 subunit C isoform a GN=EIF3C [Homo sapiens]	3566	123608	24	24	18	18	913	5.48	NA	NA	NA	NA	0.283	0.189	100898876	26661425	100898876	0.112	0.004	0.009	EIF3C	NP_001032897	NA	NA	NP_001032897	NA	8663	human	refseq_acc	FALSE	NA	NA	4.76	18	48935	48368	52305	63315	NA	NA	70770	NA	NA	66045	60360	77438
469	1	NP_003744	eukaryotic translation initiation factor 3 subunit D GN=EIF3D [Homo sapiens]	2943	73726	23	23	17	17	548	5.79	NA	NA	NA	NA	0.56	0.374	64021600	64021600	64021600	0.102	-0.005	0.002	EIF3D	NP_003744	NA	NA	NP_003744	NA	8664	human	refseq_acc	FALSE	NA	NA	4.58	18	33155	37695	31332	54815	NA	NA	57688	NA	NA	54735	61068	39230
368	1	NP_001559	eukaryotic translation initiation factor 3 subunit E GN=EIF3E [Homo sapiens]	3542	58774	17	17	14	14	445	5.71	NA	NA	NA	NA	0.379	0.353	57659076	57659076	57659076	0.095	-0.013	-0.011	EIF3E	NP_001559	NA	NA	NP_001559	NA	3646	human	refseq_acc	FALSE	NA	NA	4.47	18	22738	24372	27130	29530	NA	NA	28518	NA	NA	28930	33435	26930
806	1	NP_003745	eukaryotic translation initiation factor 3 subunit F GN=EIF3F [Homo sapiens]	1747	40175	13	13	10	10	357	5.24	NA	NA	NA	NA	0.5	0.314	44128360	44128360	44128360	0.093	-0.015	-0.012	EIF3F	NP_003745	NA	NA	NP_003745	NA	8665	human	refseq_acc	FALSE	NA	NA	4.73	18	48070	56650	46092	56030	NA	NA	57290	NA	NA	54615	73385	65542
1058	1	NP_003746	eukaryotic translation initiation factor 3 subunit G GN=EIF3G [Homo sapiens]	1192	42749	11	11	8	8	320	5.87	NA	NA	NA	NA	0.25	0.309	30057921	30057921	30057921	0.12	0.012	0.016	EIF3G	NP_003746	NA	NA	NP_003746	NA	8666	human	refseq_acc	FALSE	NA	NA	4.66	18	35828	38376	37880	39835	NA	NA	43188	NA	NA	40710	46718	56350
1083	1	NP_003747	eukaryotic translation initiation factor 3 subunit H GN=EIF3H [Homo sapiens]	1147	46264	7	7	6	6	352	6.09	NA	NA	NA	NA	0.25	0.23	16305123	16305123	16305123	0.143	0.036	0.048	EIF3H	NP_003747	NA	NA	NP_003747	NA	8667	human	refseq_acc	FALSE	NA	NA	4.63	18	13240	14520	13190	17720	NA	NA	17500	NA	NA	17910	16300	51470
597	1	NP_003748	eukaryotic translation initiation factor 3 subunit I GN=EIF3I [Homo sapiens]	2310	41003	18	18	11	11	325	5.38	NA	NA	NA	NA	0.45	0.323	76333837	76333837	76333837	0.071	-0.037	-0.031	EIF3I	NP_003748	NA	NA	NP_003748	NA	8668	human	refseq_acc	FALSE	NA	NA	4.92	18	69765	69660	72640	82880	NA	NA	91208	NA	NA	68340	109350	85501
1304	1	NP_003749	eukaryotic translation initiation factor 3 subunit J isoform 1 GN=EIF3J [Homo sapiens]	871	38096	12	12	9	9	258	4.72	NA	NA	NA	NA	0.267	0.473	29998738	29998738	29998738	0.087	-0.021	-0.02	EIF3J	NP_003749	NA	NA	NP_003749	NA	8669	human	refseq_acc	FALSE	NA	NA	5.16	18	84582	88626	99891	106582	NA	NA	126330	NA	NA	100942	125378	170475
625	1	NP_037366	eukaryotic translation initiation factor 3 subunit K isoform 1 GN=EIF3K [Homo sapiens]	2222	28308	10	10	8	8	218	4.81	NA	NA	NA	NA	0.385	0.399	47453118	47453118	47453118	0.128	0.02	0.019	EIF3K	NP_037366	NA	NA	NP_037366	NA	27335	human	refseq_acc	FALSE	NA	NA	4.59	18	39385	42224	43948	45515	NA	NA	48539	NA	NA	40960	47092	34920
509	1	NP_057175	eukaryotic translation initiation factor 3 subunit L isoform 1 GN=EIF3L [Homo sapiens]	2716	75621	18	18	13	13	564	5.93	NA	NA	NA	NA	0.406	0.27	76691808	76691808	76691808	0.134	0.027	0.033	EIF3L	NP_057175	NA	NA	NP_057175	NA	51386	human	refseq_acc	FALSE	NA	NA	4.69	18	44188	44772	49818	52308	NA	NA	55118	NA	NA	52035	53442	41258
560	1	NP_006351	eukaryotic translation initiation factor 3 subunit M isoform 1 GN=EIF3M [Homo sapiens]	2475	50036	12	12	11	11	374	5.41	NA	NA	NA	NA	0.526	0.369	34127607	34127607	34127607	0.09	-0.018	-0.025	EIF3M	NP_006351	NA	NA	NP_006351	NA	10480	human	refseq_acc	FALSE	NA	NA	4.32	18	18958	20935	22590	23080	NA	NA	29189	NA	NA	25979	32948	18448
130	1	NP_001407	eukaryotic initiation factor 4A-I isoform 1 GN=EIF4A1 [Homo sapiens]	7233	51165	44	25	28	15	406	5.32	NA	NA	NA	NA	0.64	0.525	449912816	143159898	143159898	0.154	0.046	0.059	EIF4A1	NP_001407	NA	NA	NP_001407	NA	1973	human	refseq_acc	FALSE	NA	NA	4.55	18	26588	31151	27350	34102	NA	NA	33848	NA	NA	30245	35993	32505
130	3	NP_001958	eukaryotic initiation factor 4A-II GN=EIF4A2 [Homo sapiens]	4155	51872	8	8	6	6	407	5.33	NA	NA	NA	NA	0.2	0.437	33214270	33214270	33214270	0.298	0.19	0.172	EIF4A2	NP_001958	NA	NA	NP_001958	NA	1974	human	refseq_acc	FALSE	NA	NA	4.86	18	80055	84035	87370	114180	NA	NA	171400	NA	NA	105600	129400	76540
130	2	NP_055555	eukaryotic initiation factor 4A-III GN=EIF4A3 [Homo sapiens]	4185	52626	22	22	18	18	411	6.3	NA	NA	NA	NA	0.417	0.462	123734789	123734789	123734789	0.161	0.053	0.051	EIF4A3	NP_055555	NA	NA	NP_055555	NA	9775	human	refseq_acc	FALSE	NA	NA	4.55	18	17852	18382	21235	22245	NA	NA	27140	NA	NA	21665	26435	32418
918	1	NP_001408	eukaryotic translation initiation factor 4B isoform 2 GN=EIF4B [Homo sapiens]	1454	78334	15	15	14	14	611	5.55	NA	NA	NA	NA	0.111	0.221	31637806	31637806	31637806	0.046	-0.062	-0.057	EIF4B	NP_001408	NA	NA	NP_001408	NA	1975	human	refseq_acc	FALSE	NA	NA	4.64	18	49697	50220	50672	55535	NA	NA	58390	NA	NA	55685	59642	39030
892	1	NP_001959	eukaryotic translation initiation factor 4E isoform 1 GN=EIF4E [Homo sapiens]	1515	29205	6	6	5	5	217	5.79	NA	NA	NA	NA	0.417	0.267	27508888	27508888	27508888	0.138	0.03	0.022	EIF4E	NP_001959	NA	NA	NP_001959	NA	1977	human	refseq_acc	FALSE	NA	NA	4.68	18	43410	44930	48025	46535	NA	NA	58135	NA	NA	43075	50240	49850
3637	1	NP_004837	eukaryotic translation initiation factor 4E type 2 isoform A GN=EIF4E2 [Homo sapiens]	22	32812	1	1	1	1	245	8.97	NA	NA	NA	NA	0.077	0.065	255287	255287	255287	0.143	-0.008	0.014	EIF4E2	NP_004837	NA	NA	NP_004837	NA	9470	human	refseq_acc	FALSE	NA	NA	4.8	9	NA	NA	NA	NA	NA	NA	NA	NA	NA	NA	NA	62265
2782	1	NP_004086	eukaryotic translation initiation factor 4E-binding protein 1 GN=EIF4EBP1 [Homo sapiens]	113	13603	2	2	2	2	118	5.32	NA	NA	NA	NA	0.2	0.11	5218119	5218119	5218119	0.168	0.06	0.054	EIF4EBP1	NP_004086	NA	NA	NP_004086	NA	1978	human	refseq_acc	FALSE	NA	NA	4.77	18	43560	46550	49425	49185	NA	NA	63115	NA	NA	57715	64940	36684
3651	1	NP_004087	eukaryotic translation initiation factor 4E-binding protein 2 GN=EIF4EBP2 [Homo sapiens]	22	13962	1	1	1	1	120	6.16	NA	NA	NA	NA	0.167	0.125	279443	279443	279443	0.361	0.181	0.207	EIF4EBP2	NP_004087	NA	NA	NP_004087	NA	1979	human	refseq_acc	FALSE	NA	NA	4.61	9	37920	34230	47530	47790	NA	NA	39250	NA	NA	44240	55630	40035
343	1	NP_886553	eukaryotic translation initiation factor 4 gamma 1 isoform 1 GN=EIF4G1 [Homo sapiens]	3743	198450	27	23	23	20	1600	5.25	NA	NA	NA	NA	0.221	0.154	56954682	45973064	45973064	0.098	-0.01	-0.007	EIF4G1	NP_886553	NA	NA	NP_886553	NA	1981	human	refseq_acc	FALSE	NA	NA	4.54	18	34545	34585	31675	34595	NA	NA	35685	NA	NA	37428	45205	39282
1122	1	NP_001036024	eukaryotic translation initiation factor 4 gamma 2 isoform 2 GN=EIF4G2 [Homo sapiens]	1090	114871	8	8	7	7	869	6.55	NA	NA	NA	NA	0.098	0.087	16644750	16644750	16644750	0.046	-0.062	-0.056	EIF4G2	NP_001036024	NA	NA	NP_001036024	NA	1982	human	refseq_acc	FALSE	NA	NA	4.53	18	35700	34372	35181	44620	NA	NA	43669	NA	NA	42192	52106	29100
343	2	NP_001185730	eukaryotic translation initiation factor 4 gamma 3 isoform 1 GN=EIF4G3 [Homo sapiens]	783	209139	3	3	2	2	1621	5.35	NA	NA	NA	NA	0.011	0.034	9136507	9136507	9136507	0.006	-0.101	-0.114	EIF4G3	NP_001185730	NA	NA	NP_001185730	NA	8672	human	refseq_acc	FALSE	NA	NA	4.55	18	34636	35570	32868	35222	NA	NA	35759	NA	NA	36348	39912	38758
471	1	NP_114381	eukaryotic translation initiation factor 4H isoform 2 GN=EIF4H [Homo sapiens]	2932	27992	27	27	12	12	228	7.79	NA	NA	NA	NA	0.385	0.566	64567254	64567254	64567254	0.085	-0.023	-0.025	EIF4H	NP_114381	NA	NA	NP_114381	NA	7458	human	refseq_acc	FALSE	NA	NA	4.71	18	52930	53120	49521	63826	NA	NA	66594	NA	NA	64583	90285	56010
1276	1	NP_001960	eukaryotic translation initiation factor 5 GN=EIF5 [Homo sapiens]	899	61106	9	9	9	9	431	5.41	NA	NA	NA	NA	0.304	0.241	23387593	23387593	23387593	0.143	0.035	0.045	EIF5	NP_001960	NA	NA	NP_001960	NA	1983	human	refseq_acc	FALSE	NA	NA	4.95	18	57065	58378	61382	71931	NA	NA	72945	NA	NA	66788	67081	133000
612	1	NP_001137233	eukaryotic translation initiation factor 5A-1 isoform B GN=EIF5A [Homo sapiens]	2263	20258	13	13	12	12	154	5.08	NA	NA	NA	NA	0.333	0.643	147507913	20887226	147507913	0.081	-0.026	-0.016	EIF5A	NP_001137233	NA	NA	NP_001137233	NA	1984	human	refseq_acc	FALSE	NA	NA	4.66	18	41425	42950	39160	61835	NA	NA	69899	NA	NA	69955	91068	45422
1105	1	NP_056988	eukaryotic translation initiation factor 5B GN=EIF5B [Homo sapiens]	1111	181364	12	12	10	10	1220	5.39	NA	NA	NA	NA	0.111	0.114	22768258	22768258	22768258	0.063	-0.045	-0.029	EIF5B	NP_056988	NA	NA	NP_056988	NA	9669	human	refseq_acc	FALSE	NA	NA	4.33	18	20575	22562	22685	21688	NA	NA	23640	NA	NA	21955	25360	20340
724	1	NP_001254739	eukaryotic translation initiation factor 6 isoform a GN=EIF6 [Homo sapiens]	1946	28241	11	11	7	7	245	4.56	NA	NA	NA	NA	0.545	0.404	31494215	31494215	31494215	0.171	0.064	0.058	EIF6	NP_001254739	NA	NA	NP_001254739	NA	3692	human	refseq_acc	FALSE	NA	NA	4.38	18	17718	15848	15145	16875	NA	NA	19568	NA	NA	19938	22744	22518
3077	1	NP_003301	EARP-interacting protein isoform 2 GN=EIPR1 [Homo sapiens]	68	47699	2	2	1	1	387	4.87	NA	NA	NA	NA	0.053	0.044	511651	511651	511651	0.072	-0.024	-0.021	EIPR1	NP_003301	NA	NA	NP_003301	NA	7260	human	refseq_acc	FALSE	NA	NA	4.38	14	25120	22860	23535	27125	NA	NA	24410	NA	NA	26695	30610	NA
3123	1	NP_060597	zinc phosphodiesterase ELAC protein 2 isoform 1 GN=ELAC2 [Homo sapiens]	63	102581	1	1	1	1	826	8.13	NA	NA	NA	NA	0.021	0.023	280497	280497	280497	0.405	0.226	0.182	ELAC2	NP_060597	NA	NA	NP_060597	NA	60528	human	refseq_acc	FALSE	NA	NA	3.89	10	7029	8709	4747	8423	NA	NA	11240	NA	NA	12030	11240	NA
285	1	NP_001963	neutrophil elastase preproprotein GN=ELANE [Homo sapiens]	4235	29356	18	18	12	12	267	9.71	NA	NA	NA	NA	0.385	0.434	75029850	75029850	75029850	0.111	0.004	0.002	ELANE	NP_001963	NA	NA	NP_001963	NA	1991	human	refseq_acc	FALSE	NA	NA	4.46	18	44170	42780	43890	25835	NA	NA	34380	NA	NA	32782	42225	16498
542	1	NP_001410	ELAV-like protein 1 GN=ELAVL1 [Homo sapiens]	2567	40594	14	14	14	14	326	9.23	NA	NA	NA	NA	0.444	0.362	70226649	70076775	70226649	0.13	0.022	0.025	ELAVL1	NP_001410	NA	NA	NP_001410	NA	1994	human	refseq_acc	FALSE	NA	NA	4.37	18	25610	21600	31990	23400	NA	NA	29190	NA	NA	25400	28788	19227
2249	1	NP_758961	ETS-related transcription factor Elf-1 isoform a GN=ELF1 [Homo sapiens]	267	76851	3	3	2	2	619	5.09	NA	NA	NA	NA	0.04	0.045	4084940	2836424	4084940	0.034	-0.074	-0.061	ELF1	NP_758961	NA	NA	NP_758961	NA	1997	human	refseq_acc	FALSE	NA	NA	4.56	18	17240	15960	18230	19420	NA	NA	19210	NA	NA	17380	23400	59682
2070	1	NP_006523	RNA polymerase II elongation factor ELL GN=ELL [Homo sapiens]	337	78360	1	1	1	1	621	9.43	NA	NA	NA	NA	0.027	0.021	1520933	1520933	1520933	-0.012	-0.12	-0.102	ELL	NP_006523	NA	NA	NP_006523	NA	8178	human	refseq_acc	FALSE	NA	NA	4.54	18	35355	35585	32710	38760	NA	NA	34305	NA	NA	40400	40430	34030
360	1	NP_001193409	engulfment and cell motility protein 1 isoform 1 GN=ELMO1 [Homo sapiens]	3617	96663	21	19	17	15	727	5.89	NA	NA	NA	NA	0.279	0.257	66242607	56779557	56779557	0.126	0.018	0.03	ELMO1	NP_001193409	NA	NA	NP_001193409	NA	9844	human	refseq_acc	FALSE	NA	NA	4.74	18	65018	68330	63461	80048	NA	NA	81825	NA	NA	97458	108706	66480
360	2	NP_573403	engulfment and cell motility protein 2 isoform a GN=ELMO2 [Homo sapiens]	837	93102	3	3	3	3	720	5.62	NA	NA	NA	NA	0.071	0.085	3578256	3578256	3578256	0.014	-0.094	-0.091	ELMO2	NP_573403	NA	NA	NP_573403	NA	63916	human	refseq_acc	FALSE	NA	NA	4.19	18	17666	19308	17810	21076	NA	NA	19620	NA	NA	23022	24940	17914
3336	1	NP_714913	ELMO domain-containing protein 2 GN=ELMOD2 [Homo sapiens]	41	41410	1	1	1	1	293	8.11	NA	NA	NA	NA	0.062	0.031	210759	210759	210759	0.08	-0.075	-0.078	ELMOD2	NP_714913	NA	NA	NP_714913	NA	255520	human	refseq_acc	FALSE	NA	NA	4.29	5	NA	NA	NA	NA	NA	NA	NA	NA	NA	NA	NA	NA
2396	1	NP_003189	elongin-A GN=ELOA [Homo sapiens]	220	112309	3	3	1	1	798	9.59	NA	NA	NA	NA	0.026	0.014	2659755	2659755	2659755	0.123	0.015	0.028	ELOA	NP_003189	NA	NA	NP_003189	NA	6924	human	refseq_acc	FALSE	NA	NA	4.7	18	55790	63610	69825	66615	NA	NA	63080	NA	NA	64650	69260	51738
1958	1	NP_009039	elongin-B isoform a GN=ELOB [Homo sapiens]	401	15072	2	2	2	2	118	4.73	NA	NA	NA	NA	0.1	0.288	11230540	11230540	11230540	0.161	0.054	0.03	ELOB	NP_009039	NA	NA	NP_009039	NA	6923	human	refseq_acc	FALSE	NA	NA	4.78	18	70289	69372	69764	74964	NA	NA	102979	NA	NA	75036	93671	73892
2160	1	NP_001191786	elongin-C isoform a GN=ELOC [Homo sapiens]	300	14240	4	4	4	4	112	4.74	NA	NA	NA	NA	0.429	0.375	5624300	5624300	5624300	0.131	0.023	0.036	ELOC	NP_001191786	NA	NA	NP_001191786	NA	6921	human	refseq_acc	FALSE	NA	NA	4.68	18	31120	33215	30925	38880	NA	NA	32760	NA	NA	40230	45970	42930
1978	1	NP_001243328	elongation of very long chain fatty acids protein 1 isoform 1 GN=ELOVL1 [Homo sapiens]	395	35734	1	1	1	1	279	9.62	NA	NA	NA	NA	0.091	0.047	944339	944339	944339	0.204	0.096	0.11	ELOVL1	NP_001243328	NA	NA	NP_001243328	NA	64834	human	refseq_acc	FALSE	NA	NA	4.74	18	44315	43850	47385	69525	NA	NA	72030	NA	NA	82790	102580	57460
2913	1	NP_003631	elongator complex protein 1 isoform 1 GN=ELP1 [Homo sapiens]	91	170146	3	3	3	3	1332	5.61	NA	NA	NA	NA	0.043	0.027	657378	657378	657378	0.223	0.042	0.052	ELP1	NP_003631	NA	NA	NP_003631	NA	8518	human	refseq_acc	FALSE	NA	NA	4.47	9	3183	2437	3491	2971	NA	NA	3243	NA	NA	3565	4000	60005
3506	1	NP_060561	elongator complex protein 3 isoform 1 GN=ELP3 [Homo sapiens]	29	70352	1	1	1	1	547	9.04	NA	NA	NA	NA	0.031	0.018	388851	388851	388851	-0.263	-0.298	-0.301	ELP3	NP_060561	NA	NA	NP_060561	NA	55140	human	refseq_acc	FALSE	NA	NA	3.75	9	NA	NA	NA	NA	NA	NA	NA	NA	NA	NA	NA	NA
3335	1	NP_061913	elongator complex protein 4 isoform 1 GN=ELP4 [Homo sapiens]	41	53660	1	1	1	1	424	8.75	NA	NA	NA	NA	0.04	0.042	586431	586431	586431	0.162	0.275	0.263	ELP4	NP_061913	NA	NA	NP_061913	NA	26610	human	refseq_acc	FALSE	NA	NA	4.42	4	NA	NA	NA	NA	NA	NA	NA	NA	NA	NA	NA	NA
3795	1	NP_056177	elongator complex protein 5 isoform 1 GN=ELP5 [Homo sapiens]	16	37510	1	1	1	1	316	4.81	NA	NA	NA	NA	0.067	0.041	249226	249226	249226	-0.108	-0.261	-0.246	ELP5	NP_056177	NA	NA	NP_056177	NA	23587	human	refseq_acc	FALSE	NA	NA	3.95	5	NA	NA	NA	NA	NA	NA	NA	NA	NA	NA	NA	NA
1743	1	NP_055862	ER membrane protein complex subunit 1 isoform 1 precursor GN=EMC1 [Homo sapiens]	513	123833	11	11	7	7	993	7.38	NA	NA	NA	NA	0.093	0.104	6676098	6676098	6676098	0.087	-0.02	-0.021	EMC1	NP_055862	NA	NA	NP_055862	NA	23065	human	refseq_acc	FALSE	NA	NA	4.33	18	16678	17638	16110	25452	NA	NA	23512	NA	NA	24932	27555	21623
1790	1	NP_055488	ER membrane protein complex subunit 2 isoform 2 GN=EMC2 [Homo sapiens]	492	40253	8	8	5	5	297	6.15	NA	NA	NA	NA	0.2	0.172	11052603	11052603	11052603	0.028	-0.081	-0.099	EMC2	NP_055488	NA	NA	NP_055488	NA	9694	human	refseq_acc	FALSE	NA	NA	4.39	18	25600	29340	22140	26417	NA	NA	33550	NA	NA	34573	31942	12800
3406	1	NP_060917	ER membrane protein complex subunit 3 GN=EMC3 [Homo sapiens]	36	34057	1	1	1	1	261	6.33	NA	NA	NA	NA	0.067	0.046	371239	371239	371239	0.207	0.053	0.059	EMC3	NP_060917	NA	NA	NP_060917	NA	55831	human	refseq_acc	FALSE	NA	NA	3.92	5	NA	NA	NA	NA	NA	NA	NA	NA	NA	NA	NA	NA
3514	1	NP_057538	ER membrane protein complex subunit 4 isoform a GN=EMC4 [Homo sapiens]	29	22078	1	1	1	1	183	8.84	NA	NA	NA	NA	0.083	0.06	3406761	3406761	3406761	0.126	0.018	0.016	EMC4	NP_057538	NA	NA	NP_057538	NA	51234	human	refseq_acc	FALSE	NA	NA	3.89	18	3776	3772	4468	4042	NA	NA	4290	NA	NA	4093	5198	10338
2095	1	NP_064539	ER membrane protein complex subunit 7 precursor GN=EMC7 [Homo sapiens]	328	29891	3	3	2	2	242	9.24	NA	NA	NA	NA	0.083	0.099	13942033	13942033	13942033	0.102	-0.006	-0.012	EMC7	NP_064539	NA	NA	NP_064539	NA	56851	human	refseq_acc	FALSE	NA	NA	4.98	18	51476	51955	47465	58941	NA	NA	57978	NA	NA	65310	65309	142562
2135	1	NP_006058	ER membrane protein complex subunit 8 isoform 1 GN=EMC8 [Homo sapiens]	309	26964	2	2	2	2	210	5.92	NA	NA	NA	NA	0.083	0.071	2387828	2387828	2387828	0.014	-0.094	-0.084	EMC8	NP_006058	NA	NA	NP_006058	NA	10328	human	refseq_acc	FALSE	NA	NA	4.37	18	23185	24765	22510	30190	NA	NA	24160	NA	NA	26605	25100	24110
1973	1	NP_000108	emerin GN=EMD [Homo sapiens]	397	30637	4	4	3	3	254	5.29	NA	NA	NA	NA	0.214	0.13	5730182	5730182	5730182	0.15	0.043	0.03	EMD	NP_000108	NA	NA	NP_000108	NA	2010	human	refseq_acc	FALSE	NA	NA	4.52	18	36330	37930	32245	36861	NA	NA	51721	NA	NA	38271	39914	29280
815	1	NP_006322	ribosomal RNA small subunit methyltransferase NEP1 isoform 1 GN=EMG1 [Homo sapiens]	1723	31056	6	6	6	6	244	9.28	NA	NA	NA	NA	0.375	0.336	15002560	15002560	15002560	0.123	0.016	0.018	EMG1	NP_006322	NA	NA	NP_006322	NA	10436	human	refseq_acc	FALSE	NA	NA	4.48	18	18390	20420	16450	23730	NA	NA	26515	NA	NA	28180	31430	37260
1714	1	NP_036287	echinoderm microtubule-associated protein-like 2 isoform 2 GN=EML2 [Homo sapiens]	530	77791	4	4	3	3	649	5.86	NA	NA	NA	NA	0.088	0.071	4368251	4368251	4368251	0.225	0.117	0.109	EML2	NP_036287	NA	NA	NP_036287	NA	24139	human	refseq_acc	FALSE	NA	NA	4.55	18	30332	29455	30890	37788	NA	NA	43419	NA	NA	37739	38165	24310
2933	1	NP_694997	echinoderm microtubule-associated protein-like 3 isoform 3 GN=EML3 [Homo sapiens]	87	102867	1	1	1	1	896	6.69	NA	NA	NA	NA	0.02	0.018	390564	390564	390564	-0.262	-0.441	-0.451	EML3	NP_694997	NA	NA	NP_694997	NA	256364	human	refseq_acc	FALSE	NA	NA	4.39	9	35580	35320	21810	33990	NA	NA	18510	NA	NA	30050	23980	22850
2491	1	NP_001036038	cytosolic endo-beta-N-acetylglucosaminidase GN=ENGASE [Homo sapiens]	190	88568	2	2	2	2	743	6.34	NA	NA	NA	NA	0.023	0.013	1738180	1738180	1738180	0.173	0.065	0.057	ENGASE	NP_001036038	NA	NA	NP_001036038	NA	64772	human	refseq_acc	FALSE	NA	NA	4.5	18	29960	30425	32830	34415	NA	NA	36200	NA	NA	34010	38190	28218
3	1	NP_001419	alpha-enolase isoform 1 GN=ENO1 [Homo sapiens]	42909	56419	197	197	47	47	434	7.01	NA	NA	NA	NA	0.909	0.703	3466553848	3149513980	3466553848	0.168	0.06	0.05	ENO1	NP_001419	NA	NA	NP_001419	NA	2023	human	refseq_acc	FALSE	NA	NA	4.69	18	32410	31352	30425	31765	NA	NA	42885	NA	NA	35950	43264	50880
933	1	NP_067027	enolase-phosphatase E1 isoform 1 GN=ENOPH1 [Homo sapiens]	1433	32294	8	8	6	6	261	4.66	NA	NA	NA	NA	0.267	0.257	16136476	16136476	16136476	0.146	0.037	0.043	ENOPH1	NP_067027	NA	NA	NP_067027	NA	58478	human	refseq_acc	FALSE	NA	NA	4.39	18	21904	24892	26632	26912	NA	NA	23681	NA	NA	27001	29208	38755
2893	1	NP_055751	bis(5~-adenosyl)-triphosphatase ENPP4 precursor GN=ENPP4 [Homo sapiens]	94	57507	1	1	1	1	453	5.71	NA	NA	NA	NA	0.048	0.018	2716063	2716063	2716063	0.114	0.006	-0.03	ENPP4	NP_055751	NA	NA	NP_055751	NA	22875	human	refseq_acc	FALSE	NA	NA	4.57	18	40765	39705	31980	45510	NA	NA	69285	NA	NA	45010	30740	32960
868	1	NP_004427	alpha-endosulfine isoform 3 GN=ENSA [Homo sapiens]	1569	17506	9	9	4	4	121	6.62	NA	NA	NA	NA	0.222	0.355	23965885	12437265	23965885	0.091	-0.017	-0.023	ENSA	NP_004427	NA	NA	NP_004427	NA	2029	human	refseq_acc	FALSE	NA	NA	4.81	18	75265	71950	63585	65168	NA	NA	92385	NA	NA	69095	82782	70904
2341	1	NP_064574	transcription and mRNA export factor ENY2 isoform 1 GN=ENY2 [Homo sapiens]	237	14844	4	4	2	2	101	9.39	NA	NA	NA	NA	0.4	0.238	10004714	10004714	10004714	0.211	0.104	0.106	ENY2	NP_064574	NA	NA	NP_064574	NA	56943	human	refseq_acc	FALSE	NA	NA	4.91	18	28604	31156	29814	31802	NA	NA	39013	NA	NA	42488	48476	79965
1910	1	NP_001420	histone acetyltransferase p300 isoform 1 GN=EP300 [Homo sapiens]	429	291877	4	1	4	1	2414	8.81	NA	NA	NA	NA	0.042	0.019	2938126	1869584	1869584	0.12	0.012	0.019	EP300	NP_001420	NA	NA	NP_001420	NA	2033	human	refseq_acc	FALSE	NA	NA	4.76	18	49022	56448	55485	61640	NA	NA	61858	NA	NA	68038	76212	61882
1446	1	NP_004428	protein 4.1 isoform 6 GN=EPB41 [Homo sapiens]	722	79819	7	7	5	5	588	6.81	NA	NA	NA	NA	0.088	0.122	7604238	7604238	7604238	0.198	0.09	0.088	EPB41	NP_004428	NA	NA	NP_004428	NA	2035	human	refseq_acc	FALSE	NA	NA	4.46	18	19648	19940	24600	30100	NA	NA	35660	NA	NA	29515	37342	32550
2452	1	NP_001129026	band 4.1-like protein 2 isoform b GN=EPB41L2 [Homo sapiens]	202	92447	6	6	6	6	673	6.52	NA	NA	NA	NA	0.1	0.095	3796224	3216153	3796224	0.152	0.044	0.05	EPB41L2	NP_001129026	NA	NA	NP_001129026	NA	2037	human	refseq_acc	FALSE	NA	NA	4.45	18	23812	31180	28145	30330	NA	NA	35085	NA	NA	27555	27230	33605
3452	1	NP_060019	mammalian ependymin-related protein 1 isoform 1 precursor GN=EPDR1 [Homo sapiens]	33	28168	2	2	2	2	224	6.32	NA	NA	NA	NA	0.167	0.094	446749	446749	446749	-0.163	-0.198	-0.178	EPDR1	NP_060019	NA	NA	NP_060019	NA	54749	human	refseq_acc	FALSE	NA	NA	4.21	9	NA	NA	NA	NA	NA	NA	NA	NA	NA	NA	NA	NA
1553	1	NP_000111	epoxide hydrolase 1 GN=EPHX1 [Homo sapiens]	636	60018	6	6	4	4	455	6.77	NA	NA	NA	NA	0.148	0.114	5263305	5263305	5263305	0.015	-0.092	-0.07	EPHX1	NP_000111	NA	NA	NP_000111	NA	2052	human	refseq_acc	FALSE	NA	NA	4.49	18	39825	43030	41330	52410	NA	NA	41735	NA	NA	56970	56390	32595
2177	1	NP_055620	EPM2A-interacting protein 1 GN=EPM2AIP1 [Homo sapiens]	295	77140	3	3	1	1	607	5.77	NA	NA	NA	NA	0.033	0.018	2412725	2412725	2412725	0.22	0.112	0.09	EPM2AIP1	NP_055620	NA	NA	NP_055620	NA	9852	human	refseq_acc	FALSE	NA	NA	3.95	18	8489	9352	10219	10112	NA	NA	13278	NA	NA	11224	10572	7872
1661	1	NP_037465	epsin-1 isoform c GN=EPN1 [Homo sapiens]	561	62338	5	5	5	5	550	4.77	NA	NA	NA	NA	0.143	0.136	6199589	2809528	6199589	0.116	0.009	-0.008	EPN1	NP_037465	NA	NA	NP_037465	NA	29924	human	refseq_acc	FALSE	NA	NA	4.46	18	29665	32298	34900	29135	NA	NA	41502	NA	NA	32385	36505	35495
162	1	NP_004437	bifunctional glutamate/proline--tRNA ligase GN=EPRS [Homo sapiens]	6233	206225	45	45	34	34	1512	7.02	NA	NA	NA	NA	0.321	0.29	138985206	138985206	138985206	0.141	0.034	0.032	EPRS1	NP_004437	NA	NA	NP_004437	NA	2058	human	refseq_acc	FALSE	NA	NA	4.68	18	35625	38170	40450	44355	NA	NA	58481	NA	NA	43534	48186	49040
938	1	NP_001972	epidermal growth factor receptor substrate 15 isoform A GN=EPS15 [Homo sapiens]	1427	113201	17	17	14	14	896	4.52	NA	NA	NA	NA	0.26	0.204	22148917	22148917	22148917	0.097	-0.011	-0.007	EPS15	NP_001972	NA	NA	NP_001972	NA	2060	human	refseq_acc	FALSE	NA	NA	4.51	18	19345	21565	19236	25339	NA	NA	27770	NA	NA	27310	27855	30212
1922	1	NP_067058	epidermal growth factor receptor substrate 15-like 1 isoform 2 GN=EPS15L1 [Homo sapiens]	422	109436	8	8	8	8	864	4.93	NA	NA	NA	NA	0.115	0.162	6010932	6010932	6010932	0.044	-0.063	-0.061	EPS15L1	NP_067058	NA	NA	NP_067058	NA	58513	human	refseq_acc	FALSE	NA	NA	4.48	18	40455	38400	34685	47455	NA	NA	49425	NA	NA	40665	36980	22895
4	2	NP_000493	eosinophil peroxidase preproprotein GN=EPX [Homo sapiens]	19706	86771	118	118	55	55	715	10.31	NA	NA	NA	NA	0.643	0.582	1383234642	1383234642	1383234642	-0.23	-0.338	-0.255	EPX	NP_000493	NA	NA	NP_000493	NA	8288	human	refseq_acc	FALSE	NA	NA	4.62	18	39794	43074	47725	61962	NA	NA	26866	NA	NA	65402	51740	47832
498	1	NP_001035548	endoplasmic reticulum aminopeptidase 1 isoform b precursor GN=ERAP1 [Homo sapiens]	2769	121715	27	27	23	23	941	6.02	NA	NA	NA	NA	0.38	0.281	78778759	78778759	78778759	0.209	0.102	0.048	ERAP1	NP_001035548	NA	NA	NP_001035548	NA	51752	human	refseq_acc	FALSE	NA	NA	4.91	18	63635	56620	68410	54270	NA	NA	115730	NA	NA	64790	93680	95395
1690	1	NP_001123612	endoplasmic reticulum aminopeptidase 2 isoform 1 GN=ERAP2 [Homo sapiens]	546	126200	10	10	7	7	960	6.25	NA	NA	NA	NA	0.123	0.077	13594304	13594304	13594304	0.191	0.084	-0.046	ERAP2	NP_001123612	NA	NA	NP_001123612	NA	64167	human	refseq_acc	FALSE	NA	NA	5.05	18	72675	69220	142600	26358	NA	NA	178250	NA	NA	28255	170462	89845
3786	1	NP_061165	erbin isoform 2 GN=ERBIN [Homo sapiens]	17	173765	1	1	1	1	1371	5.3	NA	NA	NA	NA	0.012	0.009	136380	136380	136380	0.081	-0.068	-0.057	ERBIN	NP_061165	NA	NA	NP_061165	NA	55914	human	refseq_acc	FALSE	NA	NA	4.23	4	NA	NA	NA	NA	NA	NA	NA	NA	NA	NA	NA	18540
1690	2	NP_000391	general transcription and DNA repair factor IIH helicase subunit XPD isoform 1 GN=ERCC2 [Homo sapiens]	74	95673	2	2	2	2	760	6.72	NA	NA	NA	NA	0.049	0.029	2093141	2093141	2093141	0.399	0.292	0.191	ERCC2	NP_000391	NA	NA	NP_000391	NA	2068	human	refseq_acc	FALSE	NA	NA	4.89	18	58770	54600	114400	27220	NA	NA	139300	NA	NA	32160	108300	89845
1856	1	NP_000113	general transcription and DNA repair factor IIH helicase subunit XPB isoform a GN=ERCC3 [Homo sapiens]	458	104227	7	7	4	4	782	6.83	NA	NA	NA	NA	0.023	0.058	3036675	3036675	3036675	0.151	0.044	0.032	ERCC3	NP_000113	NA	NA	NP_000113	NA	2071	human	refseq_acc	FALSE	NA	NA	4.45	18	23995	26165	23245	28195	NA	NA	32422	NA	NA	26462	30670	18790
3282	1	NP_000115	DNA excision repair protein ERCC-6 isoform 2 GN=ERCC6 [Homo sapiens]	46	198556	1	1	1	1	1493	8.28	NA	NA	NA	NA	0.013	0.007	850215	850215	850215	0.095	-0.013	-0.022	ERCC6	NP_000115	NA	NA	NP_000115	NA	2074	human	refseq_acc	FALSE	NA	NA	4.88	18	83415	85330	77655	99755	NA	NA	104100	NA	NA	99620	96820	80680
3332	1	NP_004440	transcriptional regulator ERG isoform 2 GN=ERG [Homo sapiens]	41	58013	1	1	1	1	462	6.81	NA	NA	NA	NA	0.038	0.017	137848	137848	137848	0.231	0.077	0.012	ERG	NP_004440	NA	NA	NP_004440	NA	2078	human	refseq_acc	FALSE	NA	NA	4.37	5	NA	NA	NA	NA	NA	NA	NA	NA	NA	NA	NA	NA
787	1	NP_001026881	endoplasmic reticulum-Golgi intermediate compartment protein 1 GN=ERGIC1 [Homo sapiens]	1789	36637	9	9	8	8	290	6.59	NA	NA	NA	NA	0.571	0.321	41862343	41862343	41862343	0.221	0.113	0.07	ERGIC1	NP_001026881	NA	NA	NP_001026881	NA	57222	human	refseq_acc	FALSE	NA	NA	4.83	18	53235	56588	55070	65010	NA	NA	92935	NA	NA	61238	70222	93125
2418	1	NP_057050	endoplasmic reticulum-Golgi intermediate compartment protein 3 isoform b GN=ERGIC3 [Homo sapiens]	214	49494	2	2	2	2	383	5.68	NA	NA	NA	NA	0.062	0.063	2932779	2932779	2932779	0.173	0.065	0.062	ERGIC3	NP_057050	NA	NA	NP_057050	NA	51614	human	refseq_acc	FALSE	NA	NA	4.73	18	24669	26649	26579	31911	NA	NA	32749	NA	NA	33925	35302	67685
668	1	NP_004441	enhancer of rudimentary homolog GN=ERH [Homo sapiens]	2095	14255	11	11	6	6	104	5.63	NA	NA	NA	NA	0.571	0.442	40862000	40862000	40862000	0.193	0.086	0.081	ERH	NP_004441	NA	NA	NP_004441	NA	2079	human	refseq_acc	FALSE	NA	NA	4.73	18	55305	56148	59828	63610	NA	NA	72648	NA	NA	55658	60430	49632
3351	1	NP_699163	3~-5~ exoribonuclease 1 isoform 1 GN=ERI1 [Homo sapiens]	39	48286	1	1	1	1	349	6.29	NA	NA	NA	NA	0.056	0.02	567007	567007	567007	0.11	0.04	0.046	ERI1	NP_699163	NA	NA	NP_699163	NA	90459	human	refseq_acc	FALSE	NA	NA	4.59	13	NA	NA	NA	NA	NA	NA	NA	NA	NA	NA	NA	31720
3703	1	NP_076971	ERI1 exoribonuclease 3 isoform 1 GN=ERI3 [Homo sapiens]	20	41623	1	1	1	1	337	8.33	NA	NA	NA	NA	0.053	0.056	309198	309198	309198	0.212	0.059	0.027	ERI3	NP_076971	NA	NA	NP_076971	NA	79033	human	refseq_acc	FALSE	NA	NA	4.28	5	NA	NA	NA	NA	NA	NA	NA	NA	NA	NA	NA	NA
3009	1	NP_056516	endoplasmic reticulum lectin 1 isoform 1 precursor GN=ERLEC1 [Homo sapiens]	76	63928	2	2	2	2	483	5.88	NA	NA	NA	NA	0.069	0.052	659904	659904	659904	0.138	-0.014	0.004	ERLEC1	NP_056516	NA	NA	NP_056516	NA	27248	human	refseq_acc	FALSE	NA	NA	4.48	9	NA	NA	NA	NA	NA	NA	NA	NA	NA	NA	NA	51490
305	2	NP_001094096	erlin-1 isoform a GN=ERLIN1 [Homo sapiens]	3349	46651	12	12	12	12	348	7.67	NA	NA	NA	NA	0.4	0.391	57597014	57597014	57597014	0.07	-0.038	-0.067	ERLIN1	NP_001094096	NA	NA	NP_001094096	NA	10613	human	refseq_acc	FALSE	NA	NA	4.55	18	26290	24460	38560	33880	NA	NA	31710	NA	NA	29140	21510	51825
305	1	NP_001349807	erlin-2 isoform 1 GN=ERLIN2 [Homo sapiens]	4020	45606	16	13	12	10	339	5.47	NA	NA	NA	NA	0.5	0.425	91781608	60514798	60514798	0.156	0.049	0.019	ERLIN2	NP_001349807	NA	NA	NP_001349807	NA	11160	human	refseq_acc	FALSE	NA	NA	4.65	18	26585	32418	29010	33350	NA	NA	46405	NA	NA	39900	46735	40040
2914	1	NP_079172	endoplasmic reticulum metallopeptidase 1 GN=ERMP1 [Homo sapiens]	91	109273	2	2	1	1	904	7.2	NA	NA	NA	NA	0.023	0.011	919711	919711	919711	0.385	0.232	0.146	ERMP1	NP_079172	NA	NA	NP_079172	NA	79956	human	refseq_acc	FALSE	NA	NA	4.9	9	NA	NA	NA	NA	NA	NA	NA	NA	NA	NA	NA	90460
795	1	NP_055399	ERO1-like protein alpha precursor GN=ERO1A [Homo sapiens]	1773	62088	19	19	15	15	468	5.48	NA	NA	NA	NA	0.269	0.353	47493883	47493883	47493883	0.096	-0.011	-0.009	ERO1A	NP_055399	NA	NA	NP_055399	NA	30001	human	refseq_acc	FALSE	NA	NA	4.74	18	47605	49870	49545	64910	NA	NA	57590	NA	NA	58845	62620	50845
190	1	NP_006808	endoplasmic reticulum resident protein 29 isoform 1 precursor GN=ERP29 [Homo sapiens]	5557	35449	27	27	14	14	261	6.77	NA	NA	NA	NA	0.643	0.525	181680709	181680709	181680709	0.053	-0.055	-0.066	ERP29	NP_006808	NA	NA	NP_006808	NA	10961	human	refseq_acc	FALSE	NA	NA	4.89	18	53525	56836	40932	64208	NA	NA	77280	NA	NA	58604	63211	102540
510	1	NP_055866	endoplasmic reticulum resident protein 44 precursor GN=ERP44 [Homo sapiens]	2707	52153	25	25	18	18	406	5.09	NA	NA	NA	NA	0.478	0.502	111900921	111900921	111900921	-0.02	-0.128	-0.12	ERP44	NP_055866	NA	NA	NP_055866	NA	23071	human	refseq_acc	FALSE	NA	NA	4.56	18	35370	41570	35935	39760	NA	NA	39595	NA	NA	43630	48185	46632
337	1	NP_001975	S-formylglutathione hydrolase GN=ESD [Homo sapiens]	3766	37226	20	20	10	10	282	6.54	NA	NA	NA	NA	0.643	0.493	69039661	69039661	69039661	0.187	0.08	0.075	ESD	NP_001975	NA	NA	NP_001975	NA	2098	human	refseq_acc	FALSE	NA	NA	4.63	18	33110	33532	31345	37880	NA	NA	44288	NA	NA	42790	48440	36568
39	1	NP_001171725	extended synaptotagmin-1 isoform 1 GN=ESYT1 [Homo sapiens]	14142	136813	61	61	37	37	1114	5.53	NA	NA	NA	NA	0.547	0.42	219688982	219688982	219688982	0.056	-0.051	-0.028	ESYT1	NP_001171725	NA	NA	NP_001171725	NA	23344	human	refseq_acc	FALSE	NA	NA	4.55	18	29555	34285	32605	41108	NA	NA	31608	NA	NA	44955	44570	42625
350	1	NP_065779	extended synaptotagmin-2 GN=ESYT2 [Homo sapiens]	3707	111270	19	19	14	14	893	8.85	NA	NA	NA	NA	0.267	0.212	66161441	66161441	66161441	0.148	0.041	0.043	ESYT2	NP_065779	NA	NA	NP_065779	NA	57488	human	refseq_acc	FALSE	NA	NA	4.42	18	25859	28192	28824	27875	NA	NA	24301	NA	NA	27139	29758	26864
880	1	NP_004721	eukaryotic peptide chain release factor subunit 1 isoform 1 GN=ETF1 [Homo sapiens]	1556	57936	13	13	11	11	437	5.51	NA	NA	NA	NA	0.385	0.316	41401479	41401479	41401479	0.138	0.031	0.026	ETF1	NP_004721	NA	NA	NP_004721	NA	2107	human	refseq_acc	FALSE	NA	NA	4.6	18	38365	43206	40180	50565	NA	NA	57505	NA	NA	45520	57130	35340
189	1	NP_000117	electron transfer flavoprotein subunit alpha, mitochondrial isoform a GN=ETFA [Homo sapiens]	5562	41587	16	16	9	9	333	8.62	NA	NA	NA	NA	0.45	0.417	89786388	48496359	89786388	0.12	0.012	-0.023	ETFA	NP_000117	NA	NA	NP_000117	NA	2108	human	refseq_acc	FALSE	NA	NA	4.73	18	32868	33600	25750	42275	NA	NA	68865	NA	NA	42355	40880	64290
1043	1	NP_001976	electron transfer flavoprotein subunit beta isoform 1 GN=ETFB [Homo sapiens]	1236	34012	14	14	12	12	255	8.24	NA	NA	NA	NA	0.533	0.486	72306936	24705677	72306936	0.125	0.018	-0.017	ETFB	NP_001976	NA	NA	NP_001976	NA	2109	human	refseq_acc	FALSE	NA	NA	4.78	18	38960	41870	35880	41980	NA	NA	59052	NA	NA	41650	45660	58490
722	1	NP_055112	persulfide dioxygenase ETHE1, mitochondrial isoform 1 GN=ETHE1 [Homo sapiens]	1948	29743	8	8	7	7	254	6.35	NA	NA	NA	NA	0.467	0.421	31407160	31407160	31407160	0.106	-0.002	0	ETHE1	NP_055112	NA	NA	NP_055112	NA	23474	human	refseq_acc	FALSE	NA	NA	4.53	18	42365	39005	39860	45960	NA	NA	41855	NA	NA	57520	56735	33105
3404	1	NP_061108	ethanolamine kinase 1 isoform A GN=ETNK1 [Homo sapiens]	36	56262	1	1	1	1	452	6.09	NA	NA	NA	NA	0.043	0.027	257432	257432	257432	0.041	-0.164	-0.296	ETNK1	NP_061108	NA	NA	NP_061108	NA	55500	human	refseq_acc	FALSE	NA	NA	4.89	5	66370	69770	49850	55040	NA	NA	279400	NA	NA	47150	46560	NA
1706	1	NP_006486	protein EVI2B precursor GN=EVI2B [Homo sapiens]	535	54478	3	3	1	1	448	4.67	NA	NA	NA	NA	0.048	0.025	6063138	6063138	6063138	-0.008	-0.116	-0.074	EVI2B	NP_006486	NA	NA	NP_006486	NA	2124	human	refseq_acc	FALSE	NA	NA	4.78	18	57770	54450	61920	71110	NA	NA	47420	NA	NA	73455	82760	59848
1636	1	NP_057421	ena/VASP-like protein isoform 1 GN=EVL [Homo sapiens]	580	50378	9	9	8	8	418	8.91	NA	NA	NA	NA	0.13	0.203	7432903	7432903	7432903	0.042	-0.065	-0.074	EVL	NP_057421	NA	NA	NP_057421	NA	51466	human	refseq_acc	FALSE	NA	NA	4.45	18	22330	18370	19600	21860	NA	NA	26610	NA	NA	20430	19630	28185
982	1	NP_053733	RNA-binding protein EWS isoform 1 GN=EWSR1 [Homo sapiens]	1348	73562	11	11	8	8	661	9.33	NA	NA	NA	NA	0.238	0.12	99797686	99797686	99797686	0.067	-0.04	-0.04	EWSR1	NP_053733	NA	NA	NP_053733	NA	2130	human	refseq_acc	FALSE	NA	NA	5.4	18	34890	33220	33480	39710	NA	NA	38010	NA	NA	38030	42960	363555
2547	1	NP_839955	exocyst complex component 1 isoform 2 GN=EXOC1 [Homo sapiens]	171	118949	2	2	2	2	879	6.16	NA	NA	NA	NA	0.043	0.033	7338019	7338019	7338019	0.148	0.04	0.049	EXOC1	NP_839955	NA	NA	NP_839955	NA	55763	human	refseq_acc	FALSE	NA	NA	4.88	18	34232	40344	38634	41248	NA	NA	41718	NA	NA	41611	43348	91770
2137	1	NP_060773	exocyst complex component 2 GN=EXOC2 [Homo sapiens]	309	121125	6	6	3	3	924	6.46	NA	NA	NA	NA	0.056	0.029	4084372	4084372	4084372	0.03	-0.077	-0.079	EXOC2	NP_060773	NA	NA	NP_060773	NA	55770	human	refseq_acc	FALSE	NA	NA	4.72	18	62639	62818	63848	72478	NA	NA	76259	NA	NA	72982	73104	32675
2653	1	NP_009208	exocyst complex component 3 GN=EXOC3 [Homo sapiens]	140	98115	2	2	2	2	745	5.93	NA	NA	NA	NA	0.026	0.031	1023732	1023732	1023732	0.194	0.086	0.08	EXOC3	NP_009208	NA	NA	NP_009208	NA	11336	human	refseq_acc	FALSE	NA	NA	4.72	18	35440	41120	44650	43600	NA	NA	56570	NA	NA	41410	55690	66530
2006	1	NP_068579	exocyst complex component 4 isoform a GN=EXOC4 [Homo sapiens]	375	128128	6	6	6	6	974	6.07	NA	NA	NA	NA	0.035	0.085	6318082	6318082	6318082	0.166	0.058	0.061	EXOC4	NP_068579	NA	NA	NP_068579	NA	60412	human	refseq_acc	FALSE	NA	NA	4.63	18	46090	49395	54470	58480	NA	NA	53125	NA	NA	62140	60210	59140
2216	1	NP_056034	exocyst complex component 7 isoform 2 GN=EXOC7 [Homo sapiens]	283	87728	2	2	2	2	653	6.02	NA	NA	NA	NA	0.057	0.047	6073147	6073147	6073147	0.128	0.02	0.026	EXOC7	NP_056034	NA	NA	NP_056034	NA	23265	human	refseq_acc	FALSE	NA	NA	4.33	18	23890	23675	24125	32225	NA	NA	24775	NA	NA	29655	29680	20598
2737	1	NP_787072	exocyst complex component 8 GN=EXOC8 [Homo sapiens]	121	91369	3	3	3	3	725	5.35	NA	NA	NA	NA	0.022	0.055	2284185	2284185	2284185	0.181	0.073	0.08	EXOC8	NP_787072	NA	NA	NP_787072	NA	149371	human	refseq_acc	FALSE	NA	NA	4.25	18	20050	21375	23802	25870	NA	NA	28199	NA	NA	25845	28358	17780
3898	1	NP_057130	exosome complex component CSL4 isoform a GN=EXOSC1 [Homo sapiens]	14	24759	1	1	1	1	195	8.51	NA	NA	NA	NA	0.1	0.087	81829	81829	81829	-0.049	-0.253	-0.257	EXOSC1	NP_057130	NA	NA	NP_057130	NA	51013	human	refseq_acc	FALSE	NA	NA	3.76	5	6531	6310	5534	7534	NA	NA	7127	NA	NA	5973	5190	NA
2292	1	NP_002676	exosome component 10 isoform 2 GN=EXOSC10 [Homo sapiens]	253	115784	6	6	6	6	860	8.62	NA	NA	NA	NA	0.075	0.099	5730741	5730741	5730741	0.15	0.043	0.036	EXOSC10	NP_002676	NA	NA	NP_002676	NA	5394	human	refseq_acc	FALSE	NA	NA	4.7	18	45910	48950	45780	70900	NA	NA	60890	NA	NA	60550	62840	25701
1968	1	NP_055100	exosome complex component RRP4 isoform 1 GN=EXOSC2 [Homo sapiens]	398	36892	4	4	3	3	293	7.06	NA	NA	NA	NA	0.143	0.113	3344963	3344963	3344963	0.038	-0.07	-0.084	EXOSC2	NP_055100	NA	NA	NP_055100	NA	23404	human	refseq_acc	FALSE	NA	NA	4.14	18	3899	7453	3049	5579	NA	NA	5760	NA	NA	7386	5346	24700
3202	1	NP_064543	exosome complex component RRP46 GN=EXOSC5 [Homo sapiens]	55	28496	1	1	1	1	235	7.53	NA	NA	NA	NA	0.071	0.055	1533725	1533725	1533725	0.143	0.072	0.08	EXOSC5	NP_064543	NA	NA	NP_064543	NA	56915	human	refseq_acc	FALSE	NA	NA	4.41	13	NA	NA	NA	NA	NA	NA	NA	NA	NA	NA	NA	26940
2877	1	NP_478126	exosome complex component MTR3 GN=EXOSC6 [Homo sapiens]	97	29190	1	1	1	1	272	6.06	NA	NA	NA	NA	0.083	0.103	393446	393446	393446	0.004	-0.104	-0.101	EXOSC6	NP_478126	NA	NA	NP_478126	NA	118460	human	refseq_acc	FALSE	NA	NA	4.17	18	15790	15570	13380	15805	NA	NA	17850	NA	NA	16960	18510	15190
1642	1	NP_055819	exosome complex component RRP42 GN=EXOSC7 [Homo sapiens]	576	36782	5	5	3	3	291	5.08	NA	NA	NA	NA	0.158	0.151	7048103	7048103	7048103	0.116	0.009	0.002	EXOSC7	NP_055819	NA	NA	NP_055819	NA	23016	human	refseq_acc	FALSE	NA	NA	4.05	18	8666	8118	6568	8174	NA	NA	10419	NA	NA	10880	11592	10750
2116	1	NP_852480	exosome complex component RRP43 GN=EXOSC8 [Homo sapiens]	318	35403	2	2	1	1	276	5.17	NA	NA	NA	NA	0.077	0.069	2987935	2987935	2987935	0.257	0.149	0.166	EXOSC8	NP_852480	NA	NA	NP_852480	NA	11340	human	refseq_acc	FALSE	NA	NA	4.29	18	14832	15700	17025	15595	NA	NA	17370	NA	NA	24730	17315	23430
2069	1	NP_005024	exosome complex component RRP45 isoform 2 GN=EXOSC9 [Homo sapiens]	337	57108	2	2	2	2	439	5.19	NA	NA	NA	NA	0.105	0.048	5690816	5690816	5690816	0.14	0.07	0.082	EXOSC9	NP_005024	NA	NA	NP_005024	NA	5393	human	refseq_acc	FALSE	NA	NA	4.53	13	NA	NA	NA	NA	NA	NA	NA	NA	NA	NA	NA	26712
3605	1	NP_004447	histone-lysine N-methyltransferase EZH2 isoform a GN=EZH2 [Homo sapiens]	24	102167	1	1	1	1	751	6.96	NA	NA	NA	NA	0.029	0.021	159235	159235	159235	-0.009	-0.027	-0.027	EZH2	NP_004447	NA	NA	NP_004447	NA	2146	human	refseq_acc	FALSE	NA	NA	4.58	8	NA	NA	NA	NA	NA	NA	NA	NA	NA	NA	NA	31700
20	2	NP_001104547	ezrin GN=EZR [Homo sapiens]	6367	82317	31	31	20	20	586	5.94	NA	NA	NA	NA	0.394	0.466	116443610	116443610	116443610	0.145	0.038	0.04	EZR	NP_001104547	NA	NA	NP_001104547	NA	7430	human	refseq_acc	FALSE	NA	NA	4.78	18	47555	49195	51952	53615	NA	NA	61780	NA	NA	50580	62690	65740
2747	1	NP_058642	junctional adhesion molecule A isoform 1 precursor GN=F11R [Homo sapiens]	117	36857	4	4	3	3	299	8.09	NA	NA	NA	NA	0.059	0.114	3347264	3347264	3347264	0.177	0.069	0.079	F11R	NP_058642	NA	NA	NP_058642	NA	50848	human	refseq_acc	FALSE	NA	NA	4.08	18	10854	11100	11147	14384	NA	NA	14035	NA	NA	15052	14799	24548
238	1	NP_000120	coagulation factor XIII A chain precursor GN=F13A1 [Homo sapiens]	4816	92666	26	26	19	19	732	5.69	NA	NA	NA	NA	0.316	0.255	93860210	93860210	93860210	-0.21	-0.318	-0.241	F13A1	NP_000120	NA	NA	NP_000120	NA	2162	human	refseq_acc	FALSE	NA	NA	4.57	18	35560	27996	26428	39724	NA	NA	21142	NA	NA	44868	39130	42195
3008	1	NP_001985	coagulation factor XIII B chain precursor GN=F13B [Homo sapiens]	76	88284	1	1	1	1	661	6.01	NA	NA	NA	NA	0.029	0.012	2141497	2141497	2141497	0.324	0.216	0.055	F13B	NP_001985	NA	NA	NP_001985	NA	2165	human	refseq_acc	FALSE	NA	NA	4.43	18	20435	20085	10920	17135	NA	NA	88940	NA	NA	12685	14340	18150
602	1	NP_001435	fatty acid-binding protein, epidermal GN=FABP5 [Homo sapiens]	2294	18934	16	16	10	10	135	6.6	NA	NA	NA	NA	0.556	0.659	68902213	68902213	68902213	0.123	0.015	0.013	FABP5	NP_001435	NA	NA	NP_001435	NA	2171	human	refseq_acc	FALSE	NA	NA	4.86	18	53198	58278	70768	52722	NA	NA	92852	NA	NA	52575	77632	89180
2393	1	NP_003815	FAS-associated death domain protein GN=FADD [Homo sapiens]	221	25555	3	3	2	2	208	5.48	NA	NA	NA	NA	0.111	0.135	1936618	1936618	1936618	0.071	-0.036	-0.026	FADD	NP_003815	NA	NA	NP_003815	NA	8772	human	refseq_acc	FALSE	NA	NA	4.56	18	40060	39130	43915	47160	NA	NA	43290	NA	NA	39170	47750	30850
1538	1	NP_008982	FAS-associated factor 1 GN=FAF1 [Homo sapiens]	645	80322	6	6	6	6	650	4.81	NA	NA	NA	NA	0.133	0.109	9732222	9732222	9732222	0.121	0.013	0.003	FAF1	NP_008982	NA	NA	NP_008982	NA	11124	human	refseq_acc	FALSE	NA	NA	4.46	18	15185	15800	15110	24390	NA	NA	29760	NA	NA	22940	27390	14690
2293	1	NP_055428	FAS-associated factor 2 GN=FAF2 [Homo sapiens]	253	57058	4	4	3	3	445	5.46	NA	NA	NA	NA	0.083	0.085	12359298	12359298	12359298	-0.05	-0.157	-0.138	FAF2	NP_055428	NA	NA	NP_055428	NA	23197	human	refseq_acc	FALSE	NA	NA	4.86	18	90548	95252	142708	79430	NA	NA	77300	NA	NA	80752	75948	65382
619	1	NP_000128	fumarylacetoacetase GN=FAH [Homo sapiens]	2238	51327	17	17	14	14	419	6.46	NA	NA	NA	NA	0.542	0.482	32174401	32174401	32174401	0.015	-0.092	-0.09	FAH	NP_000128	NA	NA	NP_000128	NA	2184	human	refseq_acc	FALSE	NA	NA	4.31	18	15700	18930	14500	18820	NA	NA	19305	NA	NA	21955	18668	42830
1594	1	NP_112485	acylpyruvase FAHD1, mitochondrial isoform 2 GN=FAHD1 [Homo sapiens]	610	29237	4	4	4	4	224	6.96	NA	NA	NA	NA	0.286	0.223	5913948	5913948	5913948	0.177	0.069	0.052	FAHD1	NP_112485	NA	NA	NP_112485	NA	81889	human	refseq_acc	FALSE	NA	NA	4.45	18	21808	19738	18623	28983	NA	NA	35293	NA	NA	31580	35104	19508
2574	1	NP_057128	fumarylacetoacetate hydrolase domain-containing protein 2A GN=FAHD2A [Homo sapiens]	163	39500	3	3	2	2	314	8.48	NA	NA	NA	NA	0.125	0.111	4152641	0	4152641	0.044	-0.026	-0.05	FAHD2A	NP_057128	NA	NA	NP_057128	NA	51011	human	refseq_acc	FALSE	NA	NA	4.09	13	NA	NA	NA	NA	NA	NA	NA	NA	NA	NA	NA	10322
1536	1	NP_001269624	protein FAM107B isoform a GN=FAM107B [Homo sapiens]	645	19902	7	7	5	5	131	7.88	NA	NA	NA	NA	0.333	0.374	16568731	16568731	16568731	0.148	0.04	0.033	FAM107B	NP_001269624	NA	NA	NP_001269624	NA	83641	human	refseq_acc	FALSE	NA	NA	4.81	18	52926	57302	55532	60141	NA	NA	77066	NA	NA	60228	76965	67170
2148	1	NP_001304922	protein FAM114A2 isoform 1 GN=FAM114A2 [Homo sapiens]	305	65344	4	4	3	3	505	4.85	NA	NA	NA	NA	0.094	0.083	4897280	4897280	4897280	0.156	0.048	0.029	FAM114A2	NP_001304922	NA	NA	NP_001304922	NA	10827	human	refseq_acc	FALSE	NA	NA	4.39	18	24445	23102	24988	23398	NA	NA	32850	NA	NA	31292	34382	38092
1548	1	NP_055427	constitutive coactivator of PPAR-gamma-like protein 1 isoform a GN=FAM120A [Homo sapiens]	640	136070	9	9	8	8	1118	9.07	NA	NA	NA	NA	0.081	0.094	9995820	9995820	9995820	0.174	0.066	0.06	FAM120A	NP_055427	NA	NA	NP_055427	NA	23196	human	refseq_acc	FALSE	NA	NA	4.69	18	49265	52705	57455	60290	NA	NA	64105	NA	NA	66719	69555	50578
3572	1	NP_115824	constitutive coactivator of peroxisome proliferator-activated receptor gamma isoform c GN=FAM120B [Homo sapiens]	25	115623	1	1	1	1	910	5.49	NA	NA	NA	NA	0.018	0.009	270586	270586	270586	0.048	-0.101	-0.116	FAM120B	NP_115824	NA	NA	NP_115824	NA	84498	human	refseq_acc	FALSE	NA	NA	4.23	4	NA	NA	NA	NA	NA	NA	NA	NA	NA	NA	NA	17000
1662	1	NP_116211	protein FAM136A isoform 1 GN=FAM136A [Homo sapiens]	561	19352	4	4	3	3	138	7.56	NA	NA	NA	NA	0.25	0.261	8319694	8319694	8319694	0.031	-0.077	-0.076	FAM136A	NP_116211	NA	NA	NP_116211	NA	84908	human	refseq_acc	FALSE	NA	NA	4.79	18	70690	69520	74490	80990	NA	NA	83820	NA	NA	78030	83380	62348
2400	1	NP_065991	protein FAM160B1 isoform a GN=FAM160B1 [Homo sapiens]	219	96066	3	3	3	3	765	5.13	NA	NA	NA	NA	0.075	0.048	822995	822995	822995	0.098	-0.009	-0.013	FAM160B1	NP_065991	NA	NA	NP_065991	NA	57700	human	refseq_acc	FALSE	NA	NA	4.31	18	30190	36210	34220	37370	NA	NA	41150	NA	NA	36680	43670	22286
2255	1	NP_001311239	glycosaminoglycan xylosylkinase GN=FAM20B [Homo sapiens]	266	52359	1	1	1	1	409	6.4	NA	NA	NA	NA	0.053	0.034	2975438	2975438	2975438	0.145	0.038	0.044	FAM20B	NP_001311239	NA	NA	NP_001311239	NA	9917	human	refseq_acc	TRUE	Metabolic	14	4.56	18	34325	36555	38055	39755	NA	NA	42520	NA	NA	38370	41515	30960
2904	1	NP_689613	uncharacterized protein FAM241A GN=FAM241A [Homo sapiens]	93	15975	1	1	1	1	132	4.55	NA	NA	NA	NA	0.111	0.129	315681	315681	315681	0.089	-0.091	-0.149	FAM241A	NP_689613	NA	NA	NP_689613	NA	132720	human	refseq_acc	FALSE	NA	NA	4.04	10	8607	7055	2872	9619	NA	NA	11980	NA	NA	6857	4477	NA
3798	1	NP_001131020	protein FAM25C GN=FAM25C [Homo sapiens]	16	12064	1	1	1	1	89	5.78	NA	NA	NA	NA	0.143	0.079	383332	383332	383332	NA	NA	NA	FAM25C	NP_001131020	NA	NA	NP_001131020	NA	644054	human	refseq_acc	FALSE	NA	NA	3.32	0	NA	NA	NA	NA	NA	NA	NA	NA	NA	NA	NA	NA
1879	1	NP_001035109	protein FAM3C precursor GN=FAM3C [Homo sapiens]	446	29762	4	4	4	4	227	8.52	NA	NA	NA	NA	0.231	0.167	5846153	5846153	5846153	0.076	-0.031	-0.035	FAM3C	NP_001035109	NA	NA	NP_001035109	NA	10447	human	refseq_acc	FALSE	NA	NA	4.19	18	7890	8400	7554	9104	NA	NA	9305	NA	NA	11092	10849	13567
320	1	NP_001243692	protein FAM49B isoform 1 GN=FAM49B [Homo sapiens]	3888	42051	20	20	12	12	324	5.76	NA	NA	NA	NA	0.474	0.463	58308611	54469185	58308611	0.112	0.005	0.009	FAM49B	NP_001243692	NA	NA	NP_001243692	NA	51571	human	refseq_acc	FALSE	NA	NA	4.49	18	21195	21988	24530	25815	NA	NA	31815	NA	NA	27815	41818	31652
3628	1	NP_004690	protein FAM50A GN=FAM50A [Homo sapiens]	23	50529	1	1	1	1	339	6.39	NA	NA	NA	NA	0.062	0.041	786556	786556	786556	-0.073	-0.277	-0.271	FAM50A	NP_004690	NA	NA	NP_004690	NA	9130	human	refseq_acc	FALSE	NA	NA	4.26	5	21070	20900	18160	24410	NA	NA	19540	NA	NA	19395	17325	NA
88	5	NP_775882	protein FAM98B GN=FAM98B [Homo sapiens]	1282	52793	8	8	6	6	433	8.88	NA	NA	NA	NA	0.238	0.215	16960859	9644046	16960859	0.213	0.106	0.094	FAM98B	NP_775882	NA	NA	NP_775882	NA	283742	human	refseq_acc	FALSE	NA	NA	4.57	18	21276	23615	27730	26730	NA	NA	32485	NA	NA	31570	34755	45570
2323	1	NP_060663	Fanconi anemia group I protein isoform 2 GN=FANCI [Homo sapiens]	244	166877	2	2	2	2	1268	6.33	NA	NA	NA	NA	0.013	0.021	1953284	1953284	1953284	0.042	-0.066	-0.027	FANCI	NP_060663	NA	NA	NP_060663	NA	55215	human	refseq_acc	FALSE	NA	NA	4.32	18	12178	14546	16566	14158	NA	NA	12155	NA	NA	13846	18884	22450
3126	1	NP_001305801	phenylalanine--tRNA ligase, mitochondrial GN=FARS2 [Homo sapiens]	63	57707	1	1	1	1	451	6.99	NA	NA	NA	NA	0.042	0.027	455502	455502	455502	0.077	-0.102	-0.091	FARS2	NP_001305801	NA	NA	NP_001305801	NA	10667	human	refseq_acc	FALSE	NA	NA	4.16	10	17332	18408	16232	20582	NA	NA	17262	NA	NA	17645	21295	NA
917	1	NP_004452	phenylalanine--tRNA ligase alpha subunit GN=FARSA [Homo sapiens]	1455	64230	10	10	9	9	508	7.31	NA	NA	NA	NA	0.231	0.167	21197959	21197959	21197959	0.04	-0.067	-0.076	FARSA	NP_004452	NA	NA	NP_004452	NA	2193	human	refseq_acc	FALSE	NA	NA	4.42	18	28455	31208	28842	30482	NA	NA	35982	NA	NA	30138	31702	24892
770	1	NP_005678	phenylalanine--tRNA ligase beta subunit GN=FARSB [Homo sapiens]	1819	77471	16	16	13	13	589	6.4	NA	NA	NA	NA	0.257	0.228	64577702	64577702	64577702	0.234	0.127	0.116	FARSB	NP_005678	NA	NA	NP_005678	NA	10056	human	refseq_acc	FALSE	NA	NA	4.51	18	22750	23970	21900	25120	NA	NA	37650	NA	NA	30400	34970	23852
521	1	NP_004095	fatty acid synthase GN=FASN [Homo sapiens]	2663	295585	24	24	21	21	2511	6.01	NA	NA	NA	NA	0.118	0.122	40173348	40173348	40173348	0.119	0.012	0.009	FASN	NP_004095	NA	NA	NP_004095	NA	2194	human	refseq_acc	FALSE	NA	NA	4.36	18	15030	18140	18285	17650	NA	NA	20425	NA	NA	18385	19570	24832
2319	1	NP_001988	ubiquitin-like protein fubi and ribosomal protein S30 precursor GN=FAU [Homo sapiens]	245	17875	2	2	2	2	133	10.17	NA	NA	NA	NA	0.25	0.083	9123247	9123247	9123247	0.011	-0.096	-0.057	FAU	NP_001988	NA	NA	NP_001988	NA	2197	human	refseq_acc	FALSE	NA	NA	4.94	18	31316	29271	41856	41940	NA	NA	27386	NA	NA	50397	66428	132650
369	1	NP_001427	rRNA 2~-O-methyltransferase fibrillarin GN=FBL [Homo sapiens]	3534	38461	34	34	18	18	321	10.18	NA	NA	NA	NA	0.4	0.455	143812373	103041703	143812373	0.044	-0.064	-0.062	FBL	NP_001427	NA	NA	NP_001427	NA	2091	human	refseq_acc	FALSE	NA	NA	4.49	18	27598	28248	26398	33840	NA	NA	36940	NA	NA	37324	35212	38558
3467	1	NP_001987	fibulin-1 isoform C precursor GN=FBLN1 [Homo sapiens]	32	82872	1	1	1	1	683	5.14	NA	NA	NA	NA	0.031	0.015	859795	859795	859795	0.059	-0.049	-0.023	FBLN1	NP_001987	NA	NA	NP_001987	NA	2192	human	refseq_acc	FALSE	NA	NA	4.16	18	13230	14930	17220	20670	NA	NA	14280	NA	NA	21280	14460	16075
363	1	NP_000498	fructose-1,6-bisphosphatase 1 GN=FBP1 [Homo sapiens]	3586	43635	22	20	13	11	338	6.54	NA	NA	NA	NA	0.455	0.467	48379794	47370956	47370956	0.042	-0.065	-0.008	FBP1	NP_000498	NA	NA	NP_000498	NA	2203	human	refseq_acc	FALSE	NA	NA	4.48	18	39105	40868	30740	43738	NA	NA	24470	NA	NA	42818	53240	24990
363	2	NP_003828	fructose-1,6-bisphosphatase isozyme 2 GN=FBP2 [Homo sapiens]	315	43479	3	3	2	2	339	6.84	NA	NA	NA	NA	0.111	0.124	3809371	3809371	3809371	0.251	0.161	0.199	FBP2	NP_003828	NA	NA	NP_003828	NA	8789	human	refseq_acc	FALSE	NA	NA	4.72	13	43615	46511	81795	41959	NA	NA	36828	NA	NA	42220	105332	49842
3475	1	NP_079409	F-box only protein 11 isoform 1 GN=FBXO11 [Homo sapiens]	31	103958	1	1	1	1	843	6.38	NA	NA	NA	NA	0.022	0.017	140431	140431	140431	0.298	0.411	0.413	FBXO11	NP_079409	NA	NA	NP_079409	NA	80204	human	refseq_acc	FALSE	NA	NA	4.19	4	NA	NA	NA	NA	NA	NA	NA	NA	NA	NA	NA	NA
3080	1	NP_671717	F-box only protein 22 isoform a GN=FBXO22 [Homo sapiens]	67	49403	3	3	2	2	403	6.61	NA	NA	NA	NA	0.043	0.04	1227421	1227421	1227421	0.175	-0.004	0.002	FBXO22	NP_671717	NA	NA	NP_671717	NA	26263	human	refseq_acc	FALSE	NA	NA	4.59	10	37380	40995	41502	47065	NA	NA	53218	NA	NA	46732	56265	NA
3764	1	NP_110420	F-box only protein 38 isoform a GN=FBXO38 [Homo sapiens]	17	141680	1	1	1	1	1113	5.85	NA	NA	NA	NA	0.019	0.007	652043	652043	652043	-0.31	-0.328	-0.354	FBXO38	NP_110420	NA	NA	NP_110420	NA	81545	human	refseq_acc	FALSE	NA	NA	3.7	8	NA	NA	NA	NA	NA	NA	NA	NA	NA	NA	NA	6174
3808	1	NP_057382	F-box only protein 40 GN=FBXO40 [Homo sapiens]	16	92270	1	1	1	1	709	6.69	NA	NA	NA	NA	0.024	0.01	268813	268813	268813	-0.206	-0.224	-0.257	FBXO40	NP_057382	NA	NA	NP_057382	NA	51725	human	refseq_acc	FALSE	NA	NA	4.39	8	NA	NA	NA	NA	NA	NA	NA	NA	NA	NA	NA	36270
3161	1	NP_036311	F-box only protein 7 isoform 1 GN=FBXO7 [Homo sapiens]	59	63276	1	1	1	1	522	6.11	NA	NA	NA	NA	0.059	0.023	333305	333305	333305	0.325	0.174	0.12	FBXO7	NP_036311	NA	NA	NP_036311	NA	25793	human	refseq_acc	FALSE	NA	NA	4.44	9	NA	NA	NA	NA	NA	NA	NA	NA	NA	NA	NA	25080
1974	1	NP_004097	high affinity immunoglobulin epsilon receptor subunit gamma precursor GN=FCER1G [Homo sapiens]	397	11150	2	2	1	1	86	6.54	NA	NA	NA	NA	0.2	0.105	3024151	3024151	3024151	0.038	-0.07	-0.033	FCER1G	NP_004097	NA	NA	NP_004097	NA	2207	human	refseq_acc	FALSE	NA	NA	4.86	18	80175	84312	83010	114768	NA	NA	86188	NA	NA	99818	93708	63015
2557	1	NP_001129491	IgG receptor FcRn large subunit p51 precursor GN=FCGRT [Homo sapiens]	169	43498	2	2	1	1	365	6.09	NA	NA	NA	NA	0.067	0.019	3460581	3460581	3460581	-0.33	-0.438	-0.379	FCGRT	NP_001129491	NA	NA	NP_001129491	NA	2217	human	refseq_acc	FALSE	NA	NA	4.41	18	22945	25910	20285	25465	NA	NA	12966	NA	NA	31245	18315	34365
3402	1	NP_001274671	squalene synthase isoform 1 GN=FDFT1 [Homo sapiens]	36	53868	1	1	1	1	417	6.1	NA	NA	NA	NA	0.042	0.043	213734	213734	213734	0.199	0.045	0.027	FDFT1	NP_001274671	NA	NA	NP_001274671	NA	2222	human	refseq_acc	FALSE	NA	NA	4.43	5	NA	NA	NA	NA	NA	NA	NA	NA	NA	NA	NA	NA
1429	1	NP_001129293	farnesyl pyrophosphate synthase isoform a GN=FDPS [Homo sapiens]	734	54029	8	8	7	7	419	5.83	NA	NA	NA	NA	0.25	0.191	15382784	15382784	15382784	0.158	0.051	0.05	FDPS	NP_001129293	NA	NA	NP_001129293	NA	2224	human	refseq_acc	FALSE	NA	NA	4.57	18	31450	32070	34340	30600	NA	NA	48350	NA	NA	33390	49820	56808
3263	1	NP_004100	adrenodoxin, mitochondrial precursor GN=FDX1 [Homo sapiens]	48	21270	1	1	1	1	184	5.51	NA	NA	NA	NA	0.067	0.114	77756	77756	77756	-0.459	-0.345	-0.364	FDX1	NP_004100	NA	NA	NP_004100	NA	2230	human	refseq_acc	FALSE	NA	NA	4.27	4	NA	NA	NA	NA	NA	NA	NA	NA	NA	NA	NA	NA
2633	1	NP_004101	NADPH:adrenodoxin oxidoreductase, mitochondrial isoform 2 precursor GN=FDXR [Homo sapiens]	149	59284	3	3	3	3	497	8.52	NA	NA	NA	NA	0.097	0.072	2124652	2124652	2124652	0.142	0.034	-0.002	FDXR	NP_004101	NA	NA	NP_004101	NA	2232	human	refseq_acc	FALSE	NA	NA	4.64	18	36970	37415	35900	38135	NA	NA	58960	NA	NA	37800	41155	39775
1750	1	NP_000131	ferrochelatase, mitochondrial isoform b precursor GN=FECH [Homo sapiens]	509	54131	11	11	7	7	423	8.96	NA	NA	NA	NA	0.192	0.189	15121013	15121013	15121013	0.1	-0.007	-0.026	FECH	NP_000131	NA	NA	NP_000131	NA	2235	human	refseq_acc	FALSE	NA	NA	4.66	18	40945	45130	39500	47315	NA	NA	55492	NA	NA	50582	47344	47430
1183	1	NP_004102	flap endonuclease 1 GN=FEN1 [Homo sapiens]	1018	51846	9	9	8	8	380	8.8	NA	NA	NA	NA	0.286	0.282	40546303	40546303	40546303	0.17	0.062	0.066	FEN1	NP_004102	NA	NA	NP_004102	NA	2237	human	refseq_acc	FALSE	NA	NA	4.69	18	56355	45805	65110	57635	NA	NA	64280	NA	NA	58695	73050	52668
215	1	NP_113659	fermitin family homolog 3 short form GN=FERMT3 [Homo sapiens]	5181	83974	32	32	24	24	663	6.32	NA	NA	NA	NA	0.553	0.466	147673004	147673004	147673004	0.105	-0.003	0.002	FERMT3	NP_113659	NA	NA	NP_113659	NA	83706	human	refseq_acc	FALSE	NA	NA	4.7	18	40060	34330	41445	41535	NA	NA	50628	NA	NA	45275	50710	45060
1385	1	NP_001996	tyrosine-protein kinase Fes/Fps isoform 1 GN=FES [Homo sapiens]	771	103289	10	10	9	9	822	6.27	NA	NA	NA	NA	0.178	0.176	7679922	7679922	7679922	0.158	0.051	0.043	FES	NP_001996	NA	NA	NP_001996	NA	2242	human	refseq_acc	TRUE	TK	1	4.48	18	16110	15170	18470	17120	NA	NA	19780	NA	NA	24550	26730	43310
105	1	NP_000499	fibrinogen alpha chain isoform alpha-E preproprotein GN=FGA [Homo sapiens]	8196	105739	41	40	31	30	866	5.7	NA	NA	NA	NA	0.286	0.234	369432969	301460645	301460645	-0.312	-0.42	-0.682	FGA	NP_000499	NA	NA	NP_000499	NA	2243	human	refseq_acc	FALSE	NA	NA	4.73	18	26720	26205	11441	15550	NA	NA	142718	NA	NA	10261	10891	54434
49	1	NP_005132	fibrinogen beta chain isoform 1 preproprotein GN=FGB [Homo sapiens]	13384	65056	71	67	45	41	491	8.54	NA	NA	NA	NA	0.621	0.686	607178736	545830878	545830878	-0.272	-0.38	-0.623	FGB	NP_005132	NA	NA	NP_005132	NA	2244	human	refseq_acc	FALSE	NA	NA	4.82	18	57660	65112	18375	21425	NA	NA	227175	NA	NA	16410	16712	58159
3548	1	NP_001077005	FYVE, RhoGEF and PH domain-containing protein 3 isoform a GN=FGD3 [Homo sapiens]	27	90748	2	2	2	2	725	5.78	NA	NA	NA	NA	0.056	0.025	1216304	1216304	1216304	0.564	0.412	0.41	FGD3	NP_001077005	NA	NA	NP_001077005	NA	89846	human	refseq_acc	FALSE	NA	NA	4.44	9	NA	NA	NA	NA	NA	NA	NA	NA	NA	NA	NA	49900
3343	1	NP_056448	FGFR1 oncogene partner 2 isoform 1 GN=FGFR1OP2 [Homo sapiens]	40	33647	2	2	2	2	253	5.69	NA	NA	NA	NA	0.067	0.107	950585	950585	950585	0.118	0.023	0.022	FGFR1OP2	NP_056448	NA	NA	NP_056448	NA	26127	human	refseq_acc	FALSE	NA	NA	4.48	14	33420	29770	30900	32250	NA	NA	40440	NA	NA	41750	45800	NA
51	1	NP_000500	fibrinogen gamma chain isoform gamma-A precursor GN=FGG [Homo sapiens]	12787	58113	61	61	41	41	437	5.7	NA	NA	NA	NA	0.821	0.773	618291751	588286156	618291751	-0.33	-0.437	-0.699	FGG	NP_000500	NA	NA	NP_000500	NA	2266	human	refseq_acc	FALSE	NA	NA	4.92	18	70220	72295	23595	24895	NA	NA	368225	NA	NA	22020	21838	67335
801	8	NP_001036194	tyrosine-protein kinase Fgr GN=FGR [Homo sapiens]	130	66943	2	2	2	2	529	5.41	NA	NA	NA	NA	0.067	0.057	769901	542821	769901	0.08	-0.01	-0.012	FGR	NP_001036194	NA	NA	NP_001036194	NA	2268	human	refseq_acc	TRUE	TK	1	4.58	13	39870	36745	35660	42000	NA	NA	44460	NA	NA	43320	44715	34275
356	1	NP_000134	fumarate hydratase, mitochondrial GN=FH [Homo sapiens]	3629	62336	23	23	17	17	510	8.85	NA	NA	NA	NA	0.5	0.402	93214584	93214584	93214584	0.152	0.044	0.037	FH	NP_000134	NA	NA	NP_000134	NA	2271	human	refseq_acc	FALSE	NA	NA	4.69	18	48012	53862	44486	60320	NA	NA	71470	NA	NA	67538	74588	35414
3891	1	NP_001159715	bis(5~-adenosyl)-triphosphatase isoform 1 GN=FHIT [Homo sapiens]	14	18967	1	1	1	1	147	6.54	NA	NA	NA	NA	0.091	0.122	1147568	1147568	1147568	0.357	0.203	0.184	FHIT	NP_001159715	NA	NA	NP_001159715	NA	2272	human	refseq_acc	FALSE	NA	NA	4.49	5	NA	NA	NA	NA	NA	NA	NA	NA	NA	NA	NA	NA
1168	1	NP_001153171	four and a half LIM domains protein 1 isoform 5 GN=FHL1 [Homo sapiens]	1038	44203	9	9	8	8	296	8.8	NA	NA	NA	NA	0.389	0.291	16789931	16789931	16789931	0.354	0.247	0.169	FHL1	NP_001153171	NA	NA	NP_001153171	NA	2273	human	refseq_acc	FALSE	NA	NA	4.68	18	32445	33392	44670	27538	NA	NA	76840	NA	NA	27690	51230	36642
2271	1	NP_004459	four and a half LIM domains protein 3 isoform 1 GN=FHL3 [Homo sapiens]	260	35458	6	6	5	5	280	5.79	NA	NA	NA	NA	0.312	0.204	3390013	3390013	3390013	-0.073	-0.181	-0.155	FHL3	NP_004459	NA	NA	NP_004459	NA	2275	human	refseq_acc	FALSE	NA	NA	4.47	18	27048	26260	22655	32512	NA	NA	21515	NA	NA	28260	27200	41220
3813	1	NP_037373	FH1/FH2 domain-containing protein 1 isoform 2 GN=FHOD1 [Homo sapiens]	16	138098	1	1	1	1	1164	6.01	NA	NA	NA	NA	0.016	0.013	48642	48642	48642	0.231	0.077	0.09	FHOD1	NP_037373	NA	NA	NP_037373	NA	29109	human	refseq_acc	FALSE	NA	NA	3.41	5	NA	NA	NA	NA	NA	NA	NA	NA	NA	NA	NA	NA
3869	1	NP_055705	filamin A-interacting protein 1-like isoform 2 GN=FILIP1L [Homo sapiens]	14	123479	1	1	1	1	893	6.18	NA	NA	NA	NA	0.019	0.009	117491	117491	117491	0.461	0.574	0.616	FILIP1L	NP_055705	NA	NA	NP_055705	NA	11259	human	refseq_acc	FALSE	NA	NA	4.1	4	NA	NA	NA	NA	NA	NA	NA	NA	NA	NA	NA	NA
1924	1	NP_112179	pre-mRNA 3~-end-processing factor FIP1 isoform 1 GN=FIP1L1 [Homo sapiens]	421	73934	9	9	8	8	594	5.42	NA	NA	NA	NA	0.111	0.109	4099117	4099117	4099117	0.078	-0.03	-0.035	FIP1L1	NP_112179	NA	NA	NP_112179	NA	81608	human	refseq_acc	FALSE	NA	NA	4.51	18	24140	23970	22460	28540	NA	NA	38370	NA	NA	37778	38080	31552
1465	1	NP_057152	mitochondrial fission 1 protein GN=FIS1 [Homo sapiens]	699	21338	4	4	4	4	152	8.84	NA	NA	NA	NA	0.375	0.257	8659929	8659929	8659929	0.193	0.085	0.082	FIS1	NP_057152	NA	NA	NP_057152	NA	51024	human	refseq_acc	FALSE	NA	NA	4.61	18	29909	20109	25825	25256	NA	NA	27156	NA	NA	28716	25859	41300
2065	1	NP_057678	peptidyl-prolyl cis-trans isomerase FKBP11 isoform 1 precursor GN=FKBP11 [Homo sapiens]	341	26233	3	3	2	2	201	9.44	NA	NA	NA	NA	0.111	0.179	5558484	5558484	5558484	0.059	-0.049	-0.097	FKBP11	NP_057678	NA	NA	NP_057678	NA	51303	human	refseq_acc	FALSE	NA	NA	4.44	18	29002	25825	18935	28160	NA	NA	40370	NA	NA	31050	24958	39540
1057	1	NP_056073	FK506-binding protein 15 GN=FKBP15 [Homo sapiens]	1197	152164	8	8	7	7	1219	5.11	NA	NA	NA	NA	0.097	0.092	18537124	18537124	18537124	0.093	-0.015	0.004	FKBP15	NP_056073	NA	NA	NP_056073	NA	23307	human	refseq_acc	FALSE	NA	NA	4.54	18	30732	31462	28660	35050	NA	NA	33590	NA	NA	34835	36848	37232
975	1	NP_000792	peptidyl-prolyl cis-trans isomerase FKBP1A isoform a GN=FKBP1A [Homo sapiens]	1360	14063	5	5	4	4	108	7.88	NA	NA	NA	NA	0.4	0.296	20662411	20662411	20662411	0.205	0.097	0.076	FKBP1A	NP_000792	NA	NA	NP_000792	NA	2280	human	refseq_acc	FALSE	NA	NA	4.71	18	44788	45882	49668	41305	NA	NA	73738	NA	NA	40852	51688	46002
1917	1	NP_001128680	peptidyl-prolyl cis-trans isomerase FKBP2 precursor GN=FKBP2 [Homo sapiens]	426	18790	4	4	4	4	142	9.24	NA	NA	NA	NA	0.429	0.38	17671017	17671017	17671017	0.056	-0.052	-0.076	FKBP2	NP_001128680	NA	NA	NP_001128680	NA	2286	human	refseq_acc	FALSE	NA	NA	4.83	18	50910	46430	49020	48360	NA	NA	56870	NA	NA	58550	51300	113858
1125	1	NP_002004	peptidyl-prolyl cis-trans isomerase FKBP3 GN=FKBP3 [Homo sapiens]	1087	33468	9	9	6	6	224	9.29	NA	NA	NA	NA	0.364	0.33	38285630	38285630	38285630	0.141	0.033	0.03	FKBP3	NP_002004	NA	NA	NP_002004	NA	2287	human	refseq_acc	FALSE	NA	NA	4.76	18	38852	39055	41888	41750	NA	NA	53718	NA	NA	45652	54730	83284
313	1	NP_002005	peptidyl-prolyl cis-trans isomerase FKBP4 GN=FKBP4 [Homo sapiens]	3957	62370	23	23	17	17	459	5.35	NA	NA	NA	NA	0.387	0.429	70147965	70147965	70147965	0.153	0.045	0.011	FKBP4	NP_002005	NA	NA	NP_002005	NA	2288	human	refseq_acc	FALSE	NA	NA	4.75	18	45025	45590	41498	52196	NA	NA	73638	NA	NA	49555	43790	42740
237	1	NP_001139247	peptidyl-prolyl cis-trans isomerase FKBP5 isoform 1 GN=FKBP5 [Homo sapiens]	4824	64068	33	33	19	19	457	5.7	NA	NA	NA	NA	0.3	0.333	97457363	97457363	97457363	0.11	0.002	-0.004	FKBP5	NP_001139247	NA	NA	NP_001139247	NA	2289	human	refseq_acc	FALSE	NA	NA	4.65	18	36878	41692	37072	41370	NA	NA	39442	NA	NA	32885	41468	39275
3181	1	NP_851939	peptidyl-prolyl cis-trans isomerase FKBP7 isoform a precursor GN=FKBP7 [Homo sapiens]	57	31678	4	4	3	3	222	5.92	NA	NA	NA	NA	0.133	0.144	166800335	166800335	166800335	-0.16	-0.23	-0.232	FKBP7	NP_851939	NA	NA	NP_851939	NA	51661	human	refseq_acc	FALSE	NA	NA	6.25	13	NA	NA	NA	NA	NA	NA	NA	NA	NA	NA	NA	7837260
1505	1	NP_036313	peptidyl-prolyl cis-trans isomerase FKBP8 isoform 1 GN=FKBP8 [Homo sapiens]	667	50577	7	3	6	2	413	4.78	NA	NA	NA	NA	0.238	0.174	16696454	16696454	7182996	0.007	-0.101	-0.104	FKBP8	NP_036313	NA	NA	NP_036313	NA	23770	human	refseq_acc	FALSE	NA	NA	4.83	18	69394	70234	75886	76398	NA	NA	73008	NA	NA	72825	74968	52965
2522	1	NP_079483	FAD synthase isoform 1 GN=FLAD1 [Homo sapiens]	180	70090	1	1	1	1	587	6.49	NA	NA	NA	NA	0.028	0.029	638851	638851	638851	-0.012	-0.082	-0.103	FLAD1	NP_079483	NA	NA	NP_079483	NA	80308	human	refseq_acc	FALSE	NA	NA	4.31	13	NA	NA	NA	NA	NA	NA	NA	NA	NA	NA	NA	17780
2959	1	NP_001014364	filaggrin-2 GN=FLG2 [Homo sapiens]	83	256630	2	2	2	2	2391	8.45	NA	NA	NA	NA	0.021	0.013	276540	276540	276540	-0.938	-1.092	-0.926	FLG2	NP_001014364	NA	NA	NP_001014364	NA	388698	human	refseq_acc	FALSE	NA	NA	3.85	5	NA	NA	NA	NA	NA	NA	NA	NA	NA	NA	NA	NA
2372	1	NP_002008	Friend leukemia integration 1 transcription factor isoform 1 GN=FLI1 [Homo sapiens]	227	56907	2	2	2	2	452	6.57	NA	NA	NA	NA	0.043	0.04	4016888	4016888	4016888	0.077	-0.031	-0.025	FLI1	NP_002008	NA	NA	NP_002008	NA	2313	human	refseq_acc	FALSE	NA	NA	4.46	18	31870	32395	29202	34645	NA	NA	31532	NA	NA	35830	41790	12260
414	1	NP_002009	protein flightless-1 homolog isoform 1 GN=FLII [Homo sapiens]	3236	165850	32	32	28	28	1269	5.75	NA	NA	NA	NA	0.348	0.28	76978782	76978782	76978782	0.123	0.016	0.033	FLII	NP_002009	NA	NA	NP_002009	NA	2314	human	refseq_acc	FALSE	NA	NA	4.59	18	24805	24189	25195	29256	NA	NA	25786	NA	NA	30355	35035	52545
6	1	NP_001447	filamin-A isoform 1 GN=FLNA [Homo sapiens]	33443	319476	174	169	115	110	2639	5.69	NA	NA	NA	NA	0.549	0.512	875857923	817303904	827795494	0.174	0.066	0.047	FLNA	NP_001447	NA	NA	NP_001447	NA	2316	human	refseq_acc	FALSE	NA	NA	4.65	18	37945	36820	42380	42800	NA	NA	58972	NA	NA	40268	50680	45101
6	2	NP_001157789	filamin-B isoform 1 GN=FLNB [Homo sapiens]	8616	324417	61	61	47	47	2633	5.46	NA	NA	NA	NA	0.255	0.276	156245592	148805729	156245592	0.178	0.069	0.068	FLNB	NP_001157789	NA	NA	NP_001157789	NA	2317	human	refseq_acc	FALSE	NA	NA	4.61	18	31735	31640	33375	34618	NA	NA	42980	NA	NA	35285	49225	40522
708	1	NP_005794	flotillin-1 isoform 1 GN=FLOT1 [Homo sapiens]	1982	54658	21	21	17	17	427	7.08	NA	NA	NA	NA	0.321	0.398	42872018	42872018	42872018	0.102	-0.006	-0.03	FLOT1	NP_005794	NA	NA	NP_005794	NA	10211	human	refseq_acc	FALSE	NA	NA	4.66	18	50330	52320	40630	53680	NA	NA	68705	NA	NA	53820	52190	50190
617	1	NP_004466	flotillin-2 isoform 1 GN=FLOT2 [Homo sapiens]	2245	55684	17	17	14	14	428	5.19	NA	NA	NA	NA	0.407	0.421	50357941	50357941	50357941	0.105	-0.003	-0.009	FLOT2	NP_004466	NA	NA	NP_004466	NA	2319	human	refseq_acc	FALSE	NA	NA	4.48	18	20352	22415	21580	25904	NA	NA	32179	NA	NA	26288	29675	32570
1232	4	NP_004110	receptor-type tyrosine-protein kinase FLT3 precursor GN=FLT3 [Homo sapiens]	47	127087	1	1	1	1	993	5.48	NA	NA	NA	NA	0.019	0.015	215500	215500	215500	0.111	-0.094	-0.134	FLT3	NP_004110	NA	NA	NP_004110	NA	2322	human	refseq_acc	TRUE	TK	1	4.54	5	36090	36590	31330	35260	NA	NA	53340	NA	NA	38920	40640	NA
827	1	NP_001231513	C7orf55-LUC7L2 protein GN=C7orf55-LUC7L2 [Homo sapiens]	1691	63011	11	2	10	2	458	10.14	NA	NA	NA	NA	0.333	0.212	28429585	0	1228143	-0.021	-0.111	-0.122	FMC1-LUC7L2	NP_001231513	NA	NA	NP_001231513	NA	100996928	human	refseq_acc	FALSE	NA	NA	4.59	13	35180	39050	34630	40810	NA	NA	37690	NA	NA	34930	31200	37220
538	1	NP_005883	formin-like protein 1 GN=FMNL1 [Homo sapiens]	2589	138075	21	21	16	16	1100	5.56	NA	NA	NA	NA	0.19	0.176	39829631	33039610	39829631	0.154	0.047	0.055	FMNL1	NP_005883	NA	NA	NP_005883	NA	752	human	refseq_acc	FALSE	NA	NA	4.62	18	35275	37855	42175	41670	NA	NA	37170	NA	NA	42535	54070	37284
993	2	NP_002015	synaptic functional regulator FMR1 isoform ISO1 GN=FMR1 [Homo sapiens]	165	81327	1	1	1	1	632	6.99	NA	NA	NA	NA	0.029	0.033	365950	365950	365950	NA	NA	NA	FMR1	NP_002015	NA	NA	NP_002015	NA	2332	human	refseq_acc	FALSE	NA	NA	NA	0	NA	NA	NA	NA	NA	NA	NA	NA	NA	NA	NA	NA
836	1	NP_002017	fibronectin isoform 3 preproprotein GN=FN1 [Homo sapiens]	1650	280760	16	16	14	14	2355	5.49	NA	NA	NA	NA	0.113	0.075	21366720	21366720	21366720	-0.117	-0.224	-0.236	FN1	NP_002017	NA	NA	NP_002017	NA	2335	human	refseq_acc	FALSE	NA	NA	4.6	18	42560	42138	20490	58530	NA	NA	33590	NA	NA	56685	27330	43320
2602	1	NP_078895	ketosamine-3-kinase GN=FN3KRP [Homo sapiens]	156	38514	3	3	3	3	309	6.84	NA	NA	NA	NA	0.133	0.126	8809484	8809484	8809484	0.237	0.129	0.142	FN3KRP	NP_078895	NA	NA	NP_078895	NA	79672	human	refseq_acc	FALSE	NA	NA	4.97	18	23330	27980	28930	28830	NA	NA	32260	NA	NA	25450	27160	139800
1078	1	NP_055848	formin-binding protein 1 isoform 1 GN=FNBP1 [Homo sapiens]	1160	85697	14	14	11	11	617	5.53	NA	NA	NA	NA	0.29	0.193	33582702	33582702	33582702	0.193	0.085	0.078	FNBP1	NP_055848	NA	NA	NP_055848	NA	23048	human	refseq_acc	FALSE	NA	NA	4.78	18	46428	48622	51588	50635	NA	NA	84940	NA	NA	59005	61280	65095
910	2	NP_001305268	formin-binding protein 4 isoform 1 GN=FNBP4 [Homo sapiens]	50	125277	3	3	1	1	1019	4.7	NA	NA	NA	NA	0.026	0.02	1258799	1258799	1258799	-0.083	-0.154	-0.14	FNBP4	NP_001305268	NA	NA	NP_001305268	NA	23360	human	refseq_acc	FALSE	NA	NA	3.73	13	NA	NA	NA	NA	NA	NA	NA	NA	NA	NA	NA	4866
928	1	NP_002018	protein farnesyltransferase/geranylgeranyltransferase type-1 subunit alpha GN=FNTA [Homo sapiens]	1438	48849	11	11	8	8	379	4.96	NA	NA	NA	NA	0.35	0.206	14774954	14774954	14774954	0.14	0.032	0.036	FNTA	NP_002018	NA	NA	NP_002018	NA	2339	human	refseq_acc	FALSE	NA	NA	4.53	18	28060	30370	31150	33180	NA	NA	33530	NA	NA	27560	30500	29742
1996	2	NP_002019	protein farnesyltransferase subunit beta GN=FNTB [Homo sapiens]	93	53321	1	1	1	1	437	5.51	NA	NA	NA	NA	0.053	0.057	113230	113230	113230	0.087	-0.117	-0.151	FNTB	NP_002019	NA	NA	NP_002019	NA	2342	human	refseq_acc	FALSE	NA	NA	4.49	5	33330	32450	23270	31880	NA	NA	37950	NA	NA	42950	43010	NA
3022	1	NP_060264	focadhesin GN=FOCAD [Homo sapiens]	74	223180	1	1	1	1	1801	6.17	NA	NA	NA	NA	0.011	0.006	1141318	1141318	1141318	-0.006	-0.114	-0.107	FOCAD	NP_060264	NA	NA	NP_060264	NA	54914	human	refseq_acc	FALSE	NA	NA	4.46	18	24880	27900	23730	29700	NA	NA	27760	NA	NA	32840	32150	38245
3355	1	NP_001032242	forkhead box protein K1 GN=FOXK1 [Homo sapiens]	39	80679	1	1	1	1	733	9.41	NA	NA	NA	NA	0.024	0.015	700332	700332	700332	0.223	0.044	0	FOXK1	NP_001032242	NA	NA	NP_001032242	NA	221937	human	refseq_acc	FALSE	NA	NA	4.42	10	21320	18530	19760	15700	NA	NA	27270	NA	NA	21120	22690	NA
3518	1	NP_060017	FAD-dependent oxidoreductase domain-containing protein 1 GN=FOXRED1 [Homo sapiens]	29	59161	1	1	1	1	486	7.66	NA	NA	NA	NA	0.043	0.027	834250	834250	834250	-0.029	-0.098	-0.111	FOXRED1	NP_060017	NA	NA	NP_060017	NA	55572	human	refseq_acc	FALSE	NA	NA	4.05	13	NA	NA	NA	NA	NA	NA	NA	NA	NA	NA	NA	8440
2528	1	NP_004468	protein FRG1 GN=FRG1 [Homo sapiens]	178	38606	4	4	4	4	258	9.11	NA	NA	NA	NA	0.2	0.155	8041790	8041790	8041790	-0.066	-0.174	-0.184	FRG1	NP_004468	NA	NA	NP_004468	NA	2483	human	refseq_acc	FALSE	NA	NA	4.97	18	105675	102395	108775	82245	NA	NA	72765	NA	NA	78755	84635	126140
3323	1	NP_075463	protein furry homolog GN=FRY [Homo sapiens]	43	376226	1	1	1	1	3013	5.66	NA	NA	NA	NA	0.006	0.005	609615	609615	609615	0.081	-0.027	-0.04	FRY	NP_075463	NA	NA	NP_075463	NA	10129	human	refseq_acc	FALSE	NA	NA	3.69	18	4162	5800	4578	5100	NA	NA	4808	NA	NA	5264	4630	6087
1344	1	NP_055845	protein furry homolog-like GN=FRYL [Homo sapiens]	816	375406	4	4	3	3	3013	5.36	NA	NA	NA	NA	0.007	0.009	4429824	4429824	4429824	0.019	-0.089	-0.063	FRYL	NP_055845	NA	NA	NP_055845	NA	285527	human	refseq_acc	FALSE	NA	NA	4.41	18	29560	32015	28705	37330	NA	NA	32610	NA	NA	38255	32550	20548
332	1	NP_003079	fascin GN=FSCN1 [Homo sapiens]	3818	61769	31	31	20	20	493	6.84	NA	NA	NA	NA	0.483	0.491	105172126	105172126	105172126	0.012	-0.095	-0.047	FSCN1	NP_003079	NA	NA	NP_003079	NA	6624	human	refseq_acc	FALSE	NA	NA	4.61	18	38980	44230	44861	40036	NA	NA	27815	NA	NA	38145	50058	34590
3821	1	NP_775922	fibrous sheath-interacting protein 2 GN=FSIP2 [Homo sapiens]	16	929563	1	1	1	1	6907	6.27	NA	NA	NA	NA	0.003	0.001	270754	270754	270754	NA	NA	NA	FSIP2	NP_775922	NA	NA	NP_775922	NA	401024	human	refseq_acc	FALSE	NA	NA	NA	0	NA	NA	NA	NA	NA	NA	NA	NA	NA	NA	NA	NA
3763	1	NP_001337527	uncharacterized protein LOC100861507 GN=FTCD-AS1 [Homo sapiens]	17	20205	1	1	1	1	160	9.75	NA	NA	NA	NA	0.111	0.081	208746	208746	208746	-0.354	-0.506	-0.565	FTCD-AS1	NP_001337527	NA	NA	NP_001337527	NA	100861507	human	refseq_acc	FALSE	NA	NA	4.16	9	NA	NA	NA	NA	NA	NA	NA	NA	NA	NA	NA	16720
2792	1	NP_002023	ferritin heavy chain GN=FTH1 [Homo sapiens]	112	24592	4	4	4	4	183	5.3	NA	NA	NA	NA	0.333	0.317	3753197	3126404	3753197	0.121	0.014	0.026	FTH1	NP_002023	NA	NA	NP_002023	NA	2495	human	refseq_acc	FALSE	NA	NA	4.46	18	8549	10140	7707	13920	NA	NA	9585	NA	NA	12950	12170	21175
1421	1	NP_000137	ferritin light chain GN=FTL [Homo sapiens]	737	23043	5	5	4	4	175	5.51	NA	NA	NA	NA	0.333	0.331	13307111	13307111	13307111	-0.032	-0.14	-0.122	FTL	NP_000137	NA	NA	NP_000137	NA	2512	human	refseq_acc	FALSE	NA	NA	4.39	18	27145	26485	21755	35420	NA	NA	24085	NA	NA	36935	32200	18420
[truncated: 2,959 more rows]
[truncated: 260 more columns]
