# Supplementary material for: Stabilizing the Proteomes of Acute Myeloid Leukemia Cells: Implications for Cancer Proteomics
Source: Mol Cell Proteomics. 2024 Jan 12;23(2):100716. doi: 10.1016/j.mcpro.2024.100716 (PMC10864662; doi:10.1016/j.mcpro.2024.100716)
Supplement: Supplemental Table S8 [file mmc9.xlsx]

## Sheet: Protein_Volcano
Supplemental Table 8: Changes in TMT relative abundance with DFP treatment (significant change with DFP treatment indicated by "1" for each case).
Increased							Decreased
	C1_DFP1-C1_DFP0	C2_DFP1-C2_DFP0	C3_DFP1-C3_DFP0					C1_DFP1-C1_DFP0	C2_DFP1-C2_DFP0	C3_DFP1-C3_DFP0
AARS1	1	0	0				AAMP	0	1	0
ABHD10	1	1	0				ABCB7	1	0	0
ABHD16A	1	0	0				ACOT2	1	0	0
ABRACL	1	0	0				ACSL1	0	0	1
ACAA1	1	1	0				ACSL3	0	1	0
ACAT1	1	0	1				ADD1	0	0	1
ACOT13	1	0	1				ADPRHL2	1	1	1
ACTB	1	0	0				AK5	0	1	0
ACTBL2	1	1	0				ALG2	1	0	0
ACTG1	1	1	1				AMPD2	1	1	0
ACTR1B	1	0	0				ANKRD20A1	0	1	1
ADPGK	1	0	0				AP1M1	1	0	0
ADRM1	1	1	1				APEH	1	1	1
AGPAT5	1	0	0				APOO	1	0	0
AIP	1	0	0				ARFGAP1	1	0	0
AKR1A1	1	0	1				ARFIP2	1	0	0
AKR1C3	1	0	1				ARHGAP12	1	1	1
ALDH1B1	0	1	1				ARHGAP26	0	0	1
ALG5	1	0	0				ARHGEF18	1	0	0
ALOX5	1	0	0				ARL8A	0	0	1
ALOX5AP	1	0	0				ARMC8	1	0	0
ANKRD44	1	0	1				ASMTL	0	1	0
ANXA8	1	1	1				ATAD1	1	0	0
AOAH	0	0	1				BAG2	1	0	0
AP2A2	1	0	0				BANF1	1	0	1
APIP	0	1	0				BAZ1B	1	1	0
APOOL	0	1	0				BCAS2	1	0	0
APP	1	1	1				BCCIP	1	0	0
APRT	0	0	1				BCL7C	1	0	0
ARF3	1	0	1				BCR	1	0	0
ARL6IP5	0	1	0				BMS1	1	0	0
ARL8A	0	1	0				BOD1L1	0	1	0
ARPC3	1	1	1				BOP1	1	0	0
ARPC5L	0	1	1				BPNT1	1	0	0
ASPH	1	1	1				BRD7	1	0	1
ATG7	1	0	0				BRIX1	1	1	0
ATIC	1	0	1				BRK1	0	0	1
ATOX1	1	0	1				C2orf49	1	0	0
ATP2B4	1	1	1				C9	1	0	1
ATP5F1D	1	0	0				CASP10	0	0	1
ATP5MF	1	0	0				CASP8	0	1	0
ATP5PD	1	0	0				CBFB	1	0	1
ATP5PO	1	0	0				CCDC124	1	0	1
ATP6V1D	1	0	1				CCDC47	1	0	0
ATP6V1G1	1	0	0				CD14	0	1	1
BAG4	1	0	0				CD163	0	1	0
BLVRB	1	0	1				CDK2AP1	0	1	0
BTF3	1	0	0				CENPV	1	0	1
BTF3L4	1	1	1				CGGBP1	1	0	0
BTK	1	1	0				CHAMP1	1	0	0
C1QBP	1	1	1				CHCHD1	1	1	1
C8orf82	1	1	0				CHD1	1	0	1
CAP1	0	1	0				CHERP	1	1	0
CAPNS1	1	0	0				CHMP4B	1	0	0
CAPZA1	1	0	0				CHTOP	1	1	1
CARD8	0	1	0				CIRBP	0	0	1
CASP2	1	0	0				CNOT3	1	1	0
CASP6	0	1	0				COMMD9	1	0	1
CBR1	1	0	0				COPS6	1	1	0
CBX1	1	1	0				COX17	0	0	1
CCT3	1	0	0				CPPED1	1	0	0
CD63	1	0	0				CPSF3	1	0	0
CD9	1	0	0				CRBN	1	0	0
CDC42	1	1	1				CSNK2A2	1	0	0
CELF2	1	0	0				CSTF1	1	0	0
CFD	1	0	0				CTCF	1	1	1
CFL1	1	0	0				CTNND1	1	0	1
CIB1	1	0	0				CUL1	1	0	0
CISD2	1	1	1				CUX1	1	1	1
CLASP2	1	0	0				CWC27	1	0	0
CLC	1	1	1				DCTN5	1	0	0
CLUH	1	0	1				DCTPP1	1	1	1
CMC1	1	0	0				DCUN1D1	0	1	0
CNDP2	0	0	1				DDA1	1	1	0
CNN2	1	0	0				DDX10	1	0	0
CNPY3	1	1	1				DDX51	1	0	0
COMMD10	0	1	0				DGKA	1	1	0
COMMD4	0	0	1				DIAPH2	1	0	1
COMT	1	1	1				DKC1	1	0	0
COPZ1	1	1	1				DMXL2	1	0	0
CORO1B	1	0	1				DNAJC16	1	0	0
COX2	1	1	1				DNPEP	0	0	1
COX5A	1	0	0				DOCK11	1	0	0
CPNE2	1	1	0				DPF2	1	0	0
CRELD2	1	0	0				DST	1	0	1
CRTAP	0	1	1				DUS3L	0	0	1
CSTF2	1	0	1				EAPP	0	1	0
CTSC	0	1	0				EBNA1BP2	1	1	1
CUTA	1	0	0				EED	1	0	0
CYP2S1	0	1	1				EIF4G2	0	0	1
DDI2	0	0	1				ELANE	1	1	1
DDOST	1	1	0				EMD	1	0	0
DDX19A	1	0	0				ENGASE	1	0	1
DES	1	1	1				EPDR1	1	0	0
DIMT1	0	1	0				ERCC2	1	0	0
DLAT	0	1	0				ERCC3	1	0	0
DLST	1	0	0				EXOC1	1	1	1
DMAP1	1	0	0				EXOSC10	1	0	0
DNAJA2	1	1	1				FAHD2A	1	0	0
DNAJC11	1	0	0				FANCI	1	0	0
DNAJC9	1	0	1				FGR	1	0	0
DNM2	1	0	1				FRG1	1	1	1
DTX3L	1	0	0				FUCA1	1	0	0
DYNLRB1	1	0	1				FYB1	0	0	1
DYNLT1	1	0	1				FYCO1	0	0	1
DYSF	0	0	1				GAA	0	1	0
ECH1	0	1	0				GALNT7	1	0	1
ECHDC1	0	1	0				GIGYF2	1	0	1
EDF1	0	0	1				GIMAP4	1	0	1
EEF1A1	1	0	0				GLUL	0	1	0
EEF1B2	1	1	1				GMPR2	1	0	0
EIF1	0	1	1				GNL3	1	0	0
EIF1AX	1	0	0				GOSR1	1	0	0
EIF1B	0	1	0				GPALPP1	1	0	0
EIF3H	1	0	0				GPS1	1	0	0
EIF3I	1	0	0				GTF3C1	1	0	0
EIF5A	1	0	0				GTPBP4	1	0	0
ELMO2	1	0	0				H1-10	1	1	1
ELOC	1	1	1				H1-2	1	1	0
ERLEC1	1	0	0				H1-5	1	1	0
ERP29	1	0	0				H3-2	1	1	1
ESD	1	0	0				H4C15	1	1	1
ETHE1	0	1	0				HDAC2	1	0	0
EXOSC9	1	0	0				HDGFL2	1	0	0
F11R	1	0	0				HEATR1	1	0	0
FAF1	0	1	0				HEXA	1	0	0
FAHD1	1	1	0				HLA-DMA	1	1	1
FAM3C	0	1	0				HRNR	1	0	0
FAU	1	1	1				HSD17B8	1	0	0
FBP1	1	1	0				HTT	1	1	0
FIS1	1	1	0				INTS3	1	0	0
FKBP11	0	1	0				ITGAM	0	1	0
FLG2	1	0	0				IWS1	1	0	0
FTO	1	1	1				JPT1	1	0	0
FUCA2	0	1	0				JPT2	0	1	0
GALK2	1	0	0				KDM3B	0	1	0
GANAB	1	0	1				LAMP2	0	1	0
GAPDH	1	1	1				LEMD2	1	1	1
GAR1	1	1	1				LENG1	1	0	0
GCDH	1	0	0				LSP1	1	0	0
GIT2	1	1	0				LYAR	1	0	0
GLA	0	1	0				MACROH2A1	0	1	0
GLIPR2	1	0	0				MAD2L1	1	0	0
GLRX3	1	1	1				MAP2K2	1	0	0
GLRX5	1	0	0				MBD1	1	0	0
GMFG	1	0	0				MDN1	1	0	0
GNB1	1	0	0				MED15	0	1	0
GNB2	1	1	0				MEF2D	1	1	0
GNG7	1	0	0				MESD	1	0	0
GOLGB1	0	1	0				METAP1	1	1	1
GRHPR	1	0	0				MFAP1	1	0	0
GSTK1	1	1	1				MFN2	1	0	0
GSTZ1	1	0	1				MLEC	1	0	0
GTPBP1	0	0	1				MOB1A	0	0	1
H2AC13	1	1	1				MOB3A	1	0	0
H2BC8	1	1	0				MPG	1	0	0
H3C1	1	0	1				MPRIP	1	0	0
HADH	1	1	0				MRPL24	1	0	1
HDHD5	1	0	0				MRPL38	1	0	0
HIBADH	0	1	0				MRPL46	0	0	1
HINT2	1	1	1				MRPL9	1	0	0
HK2	1	1	1				MRPS5	0	0	1
HMBS	1	0	1				MRTO4	1	0	0
HNRNPK	1	1	1				MSH3	1	0	0
HNRNPR	1	1	1				MSRB2	1	0	0
HPGD	0	1	0				MYCBP2	1	0	0
HSD17B10	1	1	0				NAT10	1	0	0
HSPA1A	1	0	0				NBEAL2	1	0	1
HSPD1	1	0	0				NCOA5	1	0	0
HYOU1	1	0	0				NDUFA11	0	0	1
IDH1	1	0	0				NEMF	0	0	1
IDH3A	1	0	0				NIFK	1	1	0
IDH3G	1	0	0				NIN	0	1	0
IFI30	1	0	1				NMRAL1	0	1	1
IGF2BP2	1	0	0				NOC2L	1	0	0
ILF2	1	0	0				NOL9	1	0	1
ILKAP	0	1	0				NOP16	1	0	0
IMPDH1	1	0	0				NOP58	1	0	0
IMPDH2	1	0	0				NOP9	1	0	1
IPO5	1	0	0				NOSIP	1	0	0
ISOC1	1	0	1				NSD2	1	0	0
ISOC2	1	1	0				NSMCE1	1	0	0
ITGA4	1	1	1				NUB1	0	1	0
ITPA	1	0	1				NUDCD2	1	0	0
KPNA1	1	0	0				NUP155	1	0	0
KPNA3	1	0	0				NUP160	1	0	0
KYNU	1	0	0				NUP205	1	0	0
LAMTOR2	0	1	0				NXF1	1	0	0
LAMTOR5	1	1	1				OSGEP	1	0	1
LARS2	1	1	1				OXSR1	1	0	0
LCN2	1	1	0				PARVG	1	0	0
LDHA	1	1	1				PCBD2	1	0	1
LGALS1	1	0	0				PCID2	1	1	1
LIG3	1	0	0				PCNP	1	0	0
LRMDA	1	1	1				PDK1	1	0	0
LSM2	1	1	1				PDP1	1	0	0
LSM4	1	1	0				PDPR	1	1	0
LSM5	1	1	0				PES1	1	0	0
LSM7	1	1	0				PIGT	1	0	1
LSM8	1	0	1				PIH1D1	1	1	0
LZIC	1	1	1				PITHD1	1	0	0
MAEA	0	0	1				PKN1	1	0	0
MAIP1	0	1	0				PLBD1	0	1	0
MAN2C1	1	0	0				PLCB3	1	0	1
MBNL1	1	0	0				PMS2	0	0	1
MCCC1	0	0	1				PNPO	0	1	0
MCFD2	1	0	1				POGZ	1	0	0
MEST	0	1	0				POLD1	1	0	0
MGMT	0	1	1				POLE3	1	0	0
MIF4GD	1	0	0				POLR2C	1	0	0
MMS19	0	1	0				POLR2H	1	0	0
MNDA	1	0	0				POLR2I	1	0	0
MPI	1	0	0				POLR2J	1	0	0
MPST	1	1	1				PPAN	1	0	1
MRPL1	1	1	1				PPCS	1	0	0
MRPL14	1	1	1				PPIE	0	1	0
MRPL28	0	1	1				PPIF	1	0	0
MRPL33	1	0	0				PPIL4	1	0	0
MRPL41	1	0	0				PPP1R10	0	1	0
MRPL44	1	1	1				PPP2CA	0	1	0
MRPS22	1	0	0				PPP2R2A	0	0	1
MRPS9	1	0	0				PPP4R3A	1	0	0
MTCH2	1	0	0				PPWD1	1	0	0
MTHFD1L	1	1	1				PRKAG1	1	0	0
MYCBP	1	1	1				PRKRA	0	1	0
NAA25	1	0	0				PSMB6	0	0	1
NACA	0	0	1				PSMD13	1	1	0
NAP1L1	1	0	1				PTMS	0	1	0
NAP1L4	1	0	1				PTPN18	0	0	1
NAXE	1	0	1				PTPN23	0	1	0
NCAPG2	0	0	1				PUM1	0	0	1
NDUFA13	1	1	1				QKI	0	0	1
NDUFA6	1	1	1				QPRT	0	1	0
NDUFAB1	1	0	1				RAB35	1	0	1
NDUFAF4	0	1	0				RAI1	1	0	1
NDUFB3	1	0	0				RAMAC	1	0	0
NDUFB6	1	0	0				RASA1	1	0	0
NDUFS5	1	0	0				RASGRP2	1	0	0
NDUFS8	0	1	0				RBBP5	1	1	0
NDUFV1	1	0	0				RBBP6	1	0	0
NFKB1	1	0	0				RBCK1	0	0	1
NHP2	0	1	0				RBKS	1	0	0
NIF3L1	1	1	0				RBM12	1	0	0
NLRX1	1	0	1				RBM12B	1	1	0
NMT1	1	0	0				RBM28	0	1	0
NOC4L	1	0	1				RBM4	1	1	0
NPM1	1	0	0				RCC1	1	0	0
NTHL1	1	0	0				REL	0	1	1
NUBP2	1	1	0				RELA	1	0	0
NUDT21	0	0	1				REPIN1	1	0	0
NUP37	1	1	1				RHOT2	1	0	0
NUP43	1	1	1				RNASE3	0	0	1
OAT	0	1	0				RNF167	0	1	0
OLA1	1	0	0				RNPS1	1	0	0
ORC4	0	0	1				RPF2	1	1	1
OSTF1	1	0	0				RPL13	1	1	0
PACS1	1	0	0				RPL14	0	1	0
PADI4	1	0	0				RPL15	0	1	0
PAFAH1B2	1	1	0				RPL17	1	1	1
PCMT1	1	1	0				RPL18A	0	1	0
PDCD5	1	0	0				RPL19	1	1	1
PEA15	1	1	1				RPL23A	1	1	0
PEF1	1	0	1				RPL24	0	1	0
PFAS	1	0	1				RPL26L1	0	1	1
PFDN2	1	0	1				RPL27	0	1	0
PFDN5	1	0	0				RPL27A	1	1	0
PGK1	1	0	0				RPL28	0	1	0
PGLS	1	1	0				RPL32	1	0	0
PHB	1	0	0				RPL4	0	1	0
PIGS	1	0	1				RPL5	0	1	0
PIK3C3	0	1	0				RPL6	1	1	0
PIP4K2A	1	0	0				RPL7	1	1	0
PKM	1	1	0				RPL7L1	1	0	0
PLEK	0	1	1				RPS24	0	1	0
PLEKHO2	1	0	0				RPS25	0	1	0
PLOD3	1	0	0				RPS3A	0	1	0
POLDIP3	1	0	0				RPS6	1	1	0
POLR1C	1	0	1				RPS6KA4	1	0	1
POLR2E	1	1	1				RPS8	0	1	0
POM121	1	0	1				RPS9	1	1	1
POU2F1	1	0	0				RRP1	0	0	1
PPM1F	0	1	1				RRP12	1	0	0
PPP1R14B	1	1	1				RRP1B	1	1	1
PPP3CA	1	1	1				RRS1	1	0	0
PPP3R1	1	0	1				RSBN1L	1	1	1
PPP6R3	0	0	1				RSL1D1	1	1	0
PRDX6	1	1	1				RTN4IP1	0	0	1
PRKAR1A	1	1	0				S100A12	0	0	1
PRRC1	1	0	0				SAMD1	1	0	0
PRTN3	0	1	0				SCFD2	0	0	1
PSMA1	0	0	1				SDAD1	1	0	0
PSMA2	1	1	0				SEC23B	0	1	0
PSMA4	1	1	1				SEL1L	1	0	0
PSMB8	1	0	0				SELL	1	1	0
PSMB9	1	0	1				SEMA4A	1	1	0
PSMC3	1	1	1				SEPTIN11	0	1	1
PSMC6	1	0	0				SET	1	1	0
PSMD11	1	0	0				SETD1A	1	0	0
PSMD14	1	1	1				SFSWAP	1	0	0
PSMD4	1	1	1				SIPA1	1	0	0
PSMD7	1	0	0				SLC25A20	0	1	0
PSMG1	1	0	1				SMAD2	1	0	0
PTGDS	1	0	0				SMARCA2	1	0	0
PTGES2	0	1	0				SMARCA5	1	0	0
PTPRE	1	0	0				SMARCE1	1	0	0
PTRH2	0	1	0				SMC6	1	0	0
RAB1A	1	0	0				SNRNP27	0	0	1
RAB34	1	1	1				SNRNP40	1	0	0
RAB5B	1	1	0				SNRPB2	1	0	0
RAB8A	0	1	0				SNRPD1	1	0	1
RAC2	1	0	0				SNUPN	1	0	0
RAP1A	1	1	0				SNX27	1	1	1
RAP1B	1	0	0				SPTB	1	1	1
RAP1GDS1	0	0	1				SRPK1	1	0	0
RAP2B	0	1	0				STAT6	1	0	0
RASSF2	1	0	1				STRIP1	1	0	0
RBMX	0	0	1				STT3B	1	0	0
RDH13	1	0	0				STX4	1	0	0
RETN	0	1	0				STXBP5	1	0	0
RFLNB	1	1	0				SUGP1	1	0	0
RIC8A	0	1	0				SVIL	0	0	1
RMDN1	0	1	0				TARDBP	1	1	0
RNASEH2B	1	0	0				TASOR	1	1	1
RNASEH2C	1	0	0				TBC1D15	1	0	0
RNF213	0	0	1				TBC1D2B	1	1	1
RPA3	1	1	1				TEX10	1	0	0
RPL12	1	0	1				THOC3	1	0	0
RPL14	0	0	1				THOC5	0	1	0
RPL22	1	0	0				THOC7	1	0	1
RPL23	1	1	1				TIMM50	1	0	0
RPL30	1	0	0				TM9SF2	1	0	1
RPL31	1	1	1				TMED3	1	1	1
RPL36	0	1	1				TMED7	1	0	1
RPL37A	1	0	1				TMEM109	1	0	0
RPL38	1	0	0				TMEM165	1	0	0
RPL8	1	1	1				TMEM205	1	0	0
RPL9	1	1	1				TOR1A	1	0	0
RPLP0	1	0	0				TPSAB1	1	0	0
RPLP1	1	1	1				TRIM22	0	0	1
RPLP2	1	0	1				TRPV2	1	1	1
RPN2	1	0	0				TRRAP	1	1	0
RPP30	1	1	1				TSPO	1	0	0
RPS12	1	0	0				UBE2F	1	0	0
RPS15	1	1	1				UBTF	1	0	0
RPS23	0	1	1				UBXN1	0	1	0
RPS26	0	0	1				UQCR10	1	0	0
RPS4X	1	1	1				UQCRH	1	0	0
RPS7	0	1	0				URB1	1	0	0
RPSA	0	0	1				URB2	1	0	0
RTCA	1	0	0				UROS	0	1	0
RTN4	1	0	0				USP24	0	0	1
RTRAF	1	0	1				USP48	1	0	0
RUNX1	1	0	1				USP9X	0	0	1
S100A11	1	1	1				UTP18	1	0	0
S100A4	1	0	0				UTP20	1	0	0
S100A9	0	1	0				VPS18	1	1	0
SAP30BP	0	1	0				VPS26B	1	0	0
SAR1A	1	0	1				WAS	1	0	0
SBDS	1	0	0				WDR43	1	0	0
SCCPDH	1	1	0				WDR44	1	1	1
SCML2	0	1	0				XPO7	1	0	0
SCRN2	1	1	1				XRCC1	1	0	0
SDCBP	1	0	0				ZC3HAV1L	0	1	1
SEPHS1	1	0	0				ZMYM4	1	0	0
SEPTIN2	1	0	0				ZNF146	1	1	0
SERPINA1	1	0	0				ZNF148	0	0	1
SERPINB6	1	1	1				ZNF22	1	1	1
SF3B5	0	0	1				ZNF26	0	0	1
SGTA	1	0	1				ZNF316	0	1	0
SH3BP1	1	0	0				ZNF512	1	1	1
SH3GLB2	1	0	0				ZNF787	0	0	1
SMAP2	1	0	0				ZZEF1	1	0	0
SMNDC1	1	0	1
SMS	1	0	1
SNAP29	0	1	0
SNCA	1	0	0
SNRPE	0	1	1
SNRPG	1	1	1
SON	1	1	0
SPTLC2	0	1	0
SRGN	1	0	0
SRI	1	1	1
SRP14	1	0	0
SRP19	1	0	0
SRRM1	0	1	1
SRSF4	1	1	1
SSR1	0	1	0
ST13	1	1	1
STAT5A	1	0	0
STAT5B	0	1	0
STIM1	1	0	0
STK17B	1	1	1
STX3	1	0	0
STXBP2	1	0	0
STXBP3	1	1	0
SURF4	1	1	0
TBC1D5	1	0	0
TBC1D9B	1	0	1
TCP1	1	0	1
TFG	0	0	1
THAP11	1	0	0
TIA1	1	0	0
TIMM44	1	0	0
TIMM8A	1	0	0
TMED10	1	1	0
TMX1	0	1	0
TMX3	1	0	1
TMX4	1	1	0
TOLLIP	1	0	0
TOMM34	1	1	0
TOMM6	1	1	1
TOR4A	1	0	0
TPM1	1	1	1
TPM3	1	1	1
TPT1	1	0	0
TRIP12	1	1	1
TSTA3	0	1	0
TTC37	0	1	0
TUBB	1	1	1
TUBB4B	1	1	1
TUBB6	1	1	1
TYMP	1	0	0
UBE2D2	1	1	1
UBE2L3	1	0	0
UBQLN1	1	0	1
UCHL5	1	1	1
UFM1	1	0	0
UGDH	1	0	1
UMPS	1	0	1
UNC45A	1	0	0
UPF3B	1	0	1
USP10	0	1	0
UTP14A	1	0	0
UTP4	0	1	1
VAPA	1	1	0
VAT1	1	0	0
VIPAS39	0	1	0
VIRMA	1	0	0
VPS28	1	1	0
VPS35L	0	1	0
VRK1	0	1	1
WASF2	1	0	0
WASHC5	1	0	0
WDR82	1	0	0
XPO5	0	1	0
YME1L1	0	1	0
ZADH2	1	0	0
ZC3H4	0	0	1
ZPR1	1	0	0
ZYX	1	0	0
