# Supplementary material for: Stabilizing the Proteomes of Acute Myeloid Leukemia Cells: Implications for Cancer Proteomics
Source: Mol Cell Proteomics. 2024 Jan 12;23(2):100716. doi: 10.1016/j.mcpro.2024.100716 (PMC10864662; doi:10.1016/j.mcpro.2024.100716)
Supplement: Supplemental Table S9 [file mmc10.xlsx]

## Sheet: Sheet1
Supplemental Table 5: Protein quantification from TMT 11-plex tryptic peptides with and without DFP (Cases 1-3).
Abbreviations used for protein identification summary tables
Header	Descrption
prot_acc	Protein accession string
prot_desc	Protein description taken from Fasta title line
prot_mass	Protein mass	prot_mass
prot_pi	Protein sequence coverage	prot_len
prot_n_psm	Count of significant PSMs in quantitation under a proposed protein	prot_pi
prot_n_uniqpsm	Count of unique, significant PSMs in quantitation under a proposed protein	prot_tax_str
prot_n_pep	Count of significant peptide sequences in quantitation under a proposed protein	prot_tax_id
prot_n_uniqpep	Count of unique, significant peptide sequences in quantitation under a proposed protein	prot_seq
gene	Protein gene name	prot_empai
I... (...)	TMT: reporter-ion intensity; LFQ: precursor intensity	prot_icover
N_I... (...)	Normalized I... (...)	prot_cover
log2_R... (...)	log2FC relative to reference materials for indicated samples; log2_R000 in LFQ	prot_n_psm
N_log2_R... (...)	Aligned log2_R... (...)	prot_n_uniqpsm
Z_log2_R... (...)	N_log2_R... (...) with scaling normalization	prot_n_pep
sd_log2_R... (...)	Standard deviation of protein log2FC	prot_n_uniqpep
		prot_tot_int
		prot_unique_int
		prot_razor_int
		prot_mean_raw
		prot_mean_n
		prot_mean_z
		gene
		fasta_name
		uniprot_acc
		uniprot_id
		refseq_acc
		other_acc
		entrez
		species
		acc_type
		kin_attr
		kin_class
		kin_order
		mean_lint
		count_nna
		I000 (C1a.DFP1.R1)
		I000 (C1a.DFP1.R2)
		I000 (C1a.DFP1.R3)
		I000 (C1b.DFP0.R1)
		I000 (C1b.DFP0.R2)
		I000 (C1b.DFP0.R3)
		I000 (C1c.DFP1.R1)
		I000 (C1c.DFP1.R2)
		I000 (C1c.DFP1.R3)
		I000 (C1d.DFP0.R1)
		I000 (C1d.DFP0.R2)
		I000 (C1d.DFP0.R3)
		I000 (C1e.DFP1.R1)
		I000 (C1e.DFP1.R2)
		I000 (C1e.DFP1.R3)
		I000 (C1f.DFP0.R1)
		I000 (C1f.DFP0.R2)
		I000 (C1f.DFP0.R3)
		I000 (C2a.DFP1.R1)
		I000 (C2a.DFP1.R2)
		I000 (C2a.DFP1.R3)
		I000 (C2b.DFP0.R1)
		I000 (C2b.DFP0.R2)
		I000 (C2b.DFP0.R3)
		I000 (C3a.DFP1.R1)
		I000 (C3a.DFP1.R2)
		I000 (C3a.DFP1.R3)
		I000 (C3b.DFP0.R1)
		I000 (C3b.DFP0.R2)
		I000 (C3b.DFP0.R3)
		N_I000 (C1a.DFP1.R1)
		N_I000 (C1a.DFP1.R2)
		N_I000 (C1a.DFP1.R3)
		N_I000 (C1b.DFP0.R1)
		N_I000 (C1b.DFP0.R2)
		N_I000 (C1b.DFP0.R3)
		N_I000 (C1c.DFP1.R1)
		N_I000 (C1c.DFP1.R2)
		N_I000 (C1c.DFP1.R3)
		N_I000 (C1d.DFP0.R1)
		N_I000 (C1d.DFP0.R2)
		N_I000 (C1d.DFP0.R3)
		N_I000 (C1e.DFP1.R1)
		N_I000 (C1e.DFP1.R2)
		N_I000 (C1e.DFP1.R3)
		N_I000 (C1f.DFP0.R1)
		N_I000 (C1f.DFP0.R2)
		N_I000 (C1f.DFP0.R3)
		N_I000 (C2a.DFP1.R1)
		N_I000 (C2a.DFP1.R2)
		N_I000 (C2a.DFP1.R3)
		N_I000 (C2b.DFP0.R1)
		N_I000 (C2b.DFP0.R2)
		N_I000 (C2b.DFP0.R3)
		N_I000 (C3a.DFP1.R1)
		N_I000 (C3a.DFP1.R2)
		N_I000 (C3a.DFP1.R3)
		N_I000 (C3b.DFP0.R1)
		N_I000 (C3b.DFP0.R2)
		N_I000 (C3b.DFP0.R3)
		log2_R000 (C1a.DFP1.R1)
		log2_R000 (C1a.DFP1.R2)
		log2_R000 (C1a.DFP1.R3)
		log2_R000 (C1b.DFP0.R1)
		log2_R000 (C1b.DFP0.R2)
		log2_R000 (C1b.DFP0.R3)
		log2_R000 (C1c.DFP1.R1)
		log2_R000 (C1c.DFP1.R2)
		log2_R000 (C1c.DFP1.R3)
		log2_R000 (C1d.DFP0.R1)
		log2_R000 (C1d.DFP0.R2)
		log2_R000 (C1d.DFP0.R3)
		log2_R000 (C1e.DFP1.R1)
		log2_R000 (C1e.DFP1.R2)
		log2_R000 (C1e.DFP1.R3)
		log2_R000 (C1f.DFP0.R1)
		log2_R000 (C1f.DFP0.R2)
		log2_R000 (C1f.DFP0.R3)
		log2_R000 (C2a.DFP1.R1)
		log2_R000 (C2a.DFP1.R2)
		log2_R000 (C2a.DFP1.R3)
		log2_R000 (C2b.DFP0.R1)
		log2_R000 (C2b.DFP0.R2)
		log2_R000 (C2b.DFP0.R3)
		log2_R000 (C3a.DFP1.R1)
		log2_R000 (C3a.DFP1.R2)
		log2_R000 (C3a.DFP1.R3)
		log2_R000 (C3b.DFP0.R1)
		log2_R000 (C3b.DFP0.R2)
		log2_R000 (C3b.DFP0.R3)
		N_log2_R000 (C1a.DFP1.R1)
		N_log2_R000 (C1a.DFP1.R2)
		N_log2_R000 (C1a.DFP1.R3)
		N_log2_R000 (C1b.DFP0.R1)
		N_log2_R000 (C1b.DFP0.R2)
		N_log2_R000 (C1b.DFP0.R3)
		N_log2_R000 (C1c.DFP1.R1)
		N_log2_R000 (C1c.DFP1.R2)
		N_log2_R000 (C1c.DFP1.R3)
		N_log2_R000 (C1d.DFP0.R1)
		N_log2_R000 (C1d.DFP0.R2)
		N_log2_R000 (C1d.DFP0.R3)
		N_log2_R000 (C1e.DFP1.R1)
		N_log2_R000 (C1e.DFP1.R2)
		N_log2_R000 (C1e.DFP1.R3)
		N_log2_R000 (C1f.DFP0.R1)
		N_log2_R000 (C1f.DFP0.R2)
		N_log2_R000 (C1f.DFP0.R3)
		N_log2_R000 (C2a.DFP1.R1)
		N_log2_R000 (C2a.DFP1.R2)
		N_log2_R000 (C2a.DFP1.R3)
		N_log2_R000 (C2b.DFP0.R1)
		N_log2_R000 (C2b.DFP0.R2)
		N_log2_R000 (C2b.DFP0.R3)
		N_log2_R000 (C3a.DFP1.R1)
		N_log2_R000 (C3a.DFP1.R2)
		N_log2_R000 (C3a.DFP1.R3)
		N_log2_R000 (C3b.DFP0.R1)
		N_log2_R000 (C3b.DFP0.R2)
		N_log2_R000 (C3b.DFP0.R3)
		Z_log2_R000 (C1a.DFP1.R1)
		Z_log2_R000 (C1a.DFP1.R2)
		Z_log2_R000 (C1a.DFP1.R3)
		Z_log2_R000 (C1b.DFP0.R1)
		Z_log2_R000 (C1b.DFP0.R2)
		Z_log2_R000 (C1b.DFP0.R3)
		Z_log2_R000 (C1c.DFP1.R1)
		Z_log2_R000 (C1c.DFP1.R2)
		Z_log2_R000 (C1c.DFP1.R3)
		Z_log2_R000 (C1d.DFP0.R1)
		Z_log2_R000 (C1d.DFP0.R2)
		Z_log2_R000 (C1d.DFP0.R3)
		Z_log2_R000 (C1e.DFP1.R1)
		Z_log2_R000 (C1e.DFP1.R2)
		Z_log2_R000 (C1e.DFP1.R3)
		Z_log2_R000 (C1f.DFP0.R1)
		Z_log2_R000 (C1f.DFP0.R2)
		Z_log2_R000 (C1f.DFP0.R3)
		Z_log2_R000 (C2a.DFP1.R1)
		Z_log2_R000 (C2a.DFP1.R2)
		Z_log2_R000 (C2a.DFP1.R3)
		Z_log2_R000 (C2b.DFP0.R1)
		Z_log2_R000 (C2b.DFP0.R2)
		Z_log2_R000 (C2b.DFP0.R3)
		Z_log2_R000 (C3a.DFP1.R1)
		Z_log2_R000 (C3a.DFP1.R2)
		Z_log2_R000 (C3a.DFP1.R3)
		Z_log2_R000 (C3b.DFP0.R1)
		Z_log2_R000 (C3b.DFP0.R2)
		Z_log2_R000 (C3b.DFP0.R3)

## Sheet: Protein
Supplemental Table 9: Protein quantification from LFQ tryptic peptides with and without DFP (Cases 1-3).
prot_acc	prot_desc	prot_mass	prot_len	prot_pi	prot_tax_str	prot_tax_id	prot_seq	prot_empai	prot_icover	prot_cover	prot_n_psm	prot_n_uniqpsm	prot_n_pep	prot_n_uniqpep	prot_tot_int	prot_unique_int	prot_razor_int	prot_mean_raw	prot_mean_n	prot_mean_z	gene	fasta_name	uniprot_acc	uniprot_id	refseq_acc	other_acc	entrez	species	acc_type	kin_attr	kin_class	kin_order	mean_lint	count_nna	I000 (C1a.DFP1.R1)	I000 (C1a.DFP1.R2)	I000 (C1a.DFP1.R3)	I000 (C1b.DFP0.R1)	I000 (C1b.DFP0.R2)	I000 (C1b.DFP0.R3)	I000 (C1c.DFP1.R1)	I000 (C1c.DFP1.R2)	I000 (C1c.DFP1.R3)	I000 (C1d.DFP0.R1)	I000 (C1d.DFP0.R2)	I000 (C1d.DFP0.R3)	I000 (C1e.DFP1.R1)	I000 (C1e.DFP1.R2)	I000 (C1e.DFP1.R3)
NP_000008	short-chain specific acyl-CoA dehydrogenase, mitochondrial isoform 1 precursor GN=ACADS [Homo sapiens]	44297	412	NA	NA	NA	NA	NA	0.476	0.398	6710	6710	11	11	0	0	0	-0.076	-0.103	-0.084	ACADS	NP_000008	NA	NA	NP_000008	NA	35	human	refseq_acc	FALSE	NA	NA	6.11	30	1524340	1651220	1720760	1358270	1386350	1542130	1817720	2083400	1714580	1475670	1336940	1616030	1520200	1678100	1551860
NP_000009	very long-chain specific acyl-CoA dehydrogenase, mitochondrial isoform 1 precursor GN=ACADVL [Homo sapiens]	70389	655	NA	NA	NA	NA	NA	0.643	0.568	18811	18811	31	31	0	0	0	-0.077	-0.103	-0.157	ACADVL	NP_000009	NA	NA	NP_000009	NA	37	human	refseq_acc	FALSE	NA	NA	6.45	30	2282700	2258100	2348780	2871910	2571160	2789890	2373410	2341570	2384850	3233430	3468600	3562210	2064870	1929960	2092270
NP_000010	acetyl-CoA acetyltransferase, mitochondrial precursor GN=ACAT1 [Homo sapiens]	45199	427	NA	NA	NA	NA	NA	0.625	0.625	9050	9050	16	16	0	0	0	-0.107	-0.134	-0.2	ACAT1	NP_000010	NA	NA	NP_000010	NA	38	human	refseq_acc	FALSE	NA	NA	6.43	30	2347890	2555210	2354910	1802350	1679210	2011940	2482000	2726690	2606910	1897090	1760280	2082030	2323930	2371390	2208350
NP_000013	adenosine deaminase isoform 1 GN=ADA [Homo sapiens]	40764	363	NA	NA	NA	NA	NA	0.44	0.537	9171	9171	16	16	0	0	0	-0.055	-0.081	-0.064	ADA	NP_000013	NA	NA	NP_000013	NA	100	human	refseq_acc	FALSE	NA	NA	6.3	30	1550200	1605220	1415990	2529540	2282650	2390210	1597560	1553110	1658410	1349980	1347250	1306890	1998700	1891280	1837570
NP_000022	delta-aminolevulinic acid dehydratase isoform b GN=ALAD [Homo sapiens]	36294	330	NA	NA	NA	NA	NA	0.278	0.276	3188	3188	9	9	0	0	0	-0.032	-0.058	-0.048	ALAD	NP_000022	NA	NA	NP_000022	NA	210	human	refseq_acc	FALSE	NA	NA	5.76	30	693480	739750	701180	603180	629500	794560	589070	715190	505420	537020	501610	502760	702700	745130	728060
NP_000025	fructose-bisphosphate aldolase A isoform 1 GN=ALDOA [Homo sapiens]	39420	364	NA	NA	NA	NA	NA	0.652	0.783	29730	11865	24	6	0	0	0	-0.057	-0.084	-0.067	NP_000025	NP_000025	NA	NA	NP_000025	NA	NA	human	refseq_acc	FALSE	NA	NA	6.96	30	9551400	11292900	13194100	6753900	7293300	7404100	15188300	10764100	10190200	5347900	6151500	7244100	10774900	11275900	13111400
NP_000030	apolipoprotein A-I isoform 1 preproprotein GN=APOA1 [Homo sapiens]	30777	267	NA	NA	NA	NA	NA	0.167	0.206	879	879	4	4	0	0	0	0.219	0.179	0.159	APOA1	NP_000030	NA	NA	NP_000030	NA	335	human	refseq_acc	FALSE	NA	NA	4.99	24	182092	159197	165130	77593	56620	36848	146691	88793	190501	161481	135140	140500	161757	135105	167865
NP_000031	apolipoprotein C-III precursor GN=APOC3 [Homo sapiens]	10852	99	NA	NA	NA	NA	NA	0.143	0.162	783	783	1	1	0	0	0	-0.403	-0.436	-0.494	APOC3	NP_000031	NA	NA	NP_000031	NA	345	human	refseq_acc	FALSE	NA	NA	5.58	28	449700	579790	496970	146410	149260	216580	364070	399750	302490	1312800	944200	1176300	379280	392780	290460
NP_000033	beta-2-glycoprotein 1 precursor GN=APOH [Homo sapiens]	38298	345	NA	NA	NA	NA	NA	0.294	0.354	413	413	7	7	0	0	0	0.083	0.043	0.174	APOH	NP_000033	NA	NA	NP_000033	NA	350	human	refseq_acc	FALSE	NA	NA	4.81	20	110335	118699	143402	39603	50087	0	122639	189662	112978	195874	162945	192236	111184	107880	86181
NP_000036	arginase-1 isoform 2 GN=ARG1 [Homo sapiens]	34735	322	NA	NA	NA	NA	NA	0.056	0.056	36	36	1	1	0	0	0	1.862	1.822	1.4	ARG1	NP_000036	NA	NA	NP_000036	NA	383	human	refseq_acc	FALSE	NA	NA	3.8	7	0	0	0	0	0	0	0	0	7437	0	0	0	0	0	0
NP_000037	arylsulfatase B isoform 1 precursor GN=ARSB [Homo sapiens]	59687	533	NA	NA	NA	NA	NA	0.375	0.373	4103	4103	15	15	0	0	0	-0.269	-0.295	-0.215	ARSB	NP_000037	NA	NA	NP_000037	NA	411	human	refseq_acc	FALSE	NA	NA	5.61	30	438910	428480	489830	418240	430690	418670	476070	403770	397500	945940	962220	956730	426540	426335	469102
NP_000042	serine-protein kinase ATM isoform a GN=ATM [Homo sapiens]	350684	3056	NA	NA	NA	NA	NA	0.03	0.023	477	477	5	5	0	0	0	0.222	0.204	0.103	ATM	NP_000042	NA	NA	NP_000042	NA	472	human	refseq_acc	TRUE	Atypical	8	4.62	22	26287	58094	12312	12971	0	0	49828	49027	72211	0	0	0	50044	24495	22044
NP_000052	tyrosine-protein kinase BTK isoform 1 GN=BTK [Homo sapiens]	76280	659	NA	NA	NA	NA	NA	0.317	0.278	4361	4361	13	13	0	0	0	-0.017	-0.043	-0.054	BTK	NP_000052	NA	NA	NP_000052	NA	695	human	refseq_acc	TRUE	TK	1	5.63	30	378940	384660	399850	484227	363829	477940	404980	392540	309056	425810	441430	339796	451980	407290	413980
NP_000055	complement C3 preproprotein GN=C3 [Homo sapiens]	187146	1663	NA	NA	NA	NA	NA	0.02	0.034	69	69	3	3	0	0	0	0.522	0.475	0.47	C3	NP_000055	NA	NA	NP_000055	NA	718	human	refseq_acc	FALSE	NA	NA	4.33	19	44273	52925	45494	0	0	27049	10880	48394	27237	0	0	28480	27818	32586	30859
NP_000058	carbonic anhydrase 2 isoform 1 GN=CA2 [Homo sapiens]	29246	260	NA	NA	NA	NA	NA	0.571	0.477	380	380	9	9	0	0	0	-0.554	-0.589	-0.841	CA2	NP_000058	NA	NA	NP_000058	NA	760	human	refseq_acc	FALSE	NA	NA	5.07	18	32689	40404	55938	0	0	0	26003	36361	28365	39046	26681	7219	55811	51419	33705
NP_000066	cyclin-dependent kinase 4 GN=CDK4 [Homo sapiens]	33729	303	NA	NA	NA	NA	NA	0.059	0.043	25	25	1	1	0	0	0	2.554	2.498	2.28	CDK4	NP_000066	NA	NA	NP_000066	NA	1019	human	refseq_acc	TRUE	CMGC	7	3.2	5	0	7763	0	0	0	7951	0	0	0	0	0	0	0	0	0
NP_000072	lysosomal-trafficking regulator GN=LYST [Homo sapiens]	429134	3801	NA	NA	NA	NA	NA	0.031	0.023	350	350	6	6	0	0	0	-0.125	-0.151	-0.113	LYST	NP_000072	NA	NA	NP_000072	NA	1130	human	refseq_acc	FALSE	NA	NA	4.37	29	34245	34269	24542	22138	20762	40700	16015	59912	24872	12782	8969	20520	38180	0	6036
NP_000074	chloride channel protein 1 GN=CLCN1 [Homo sapiens]	108754	988	NA	NA	NA	NA	NA	0.022	0.01	9	9	1	1	0	0	0	2.53	2.486	2.137	CLCN1	NP_000074	NA	NA	NP_000074	NA	1180	human	refseq_acc	FALSE	NA	NA	3.61	5	0	0	0	0	0	0	0	0	0	26188	23006	35200	0	0	0
NP_000087	ceruloplasmin precursor GN=CP [Homo sapiens]	122204	1065	NA	NA	NA	NA	NA	0.118	0.078	246	246	6	6	0	0	0	0.602	0.56	0.525	CP	NP_000087	NA	NA	NP_000087	NA	1356	human	refseq_acc	FALSE	NA	NA	4.52	15	119160	88967	111242	0	0	0	22371	27952	27072	102569	40348	140503	23032	19631	12444
NP_000088	oxygen-dependent coproporphyrinogen-III oxidase, mitochondrial precursor GN=CPOX [Homo sapiens]	50151	454	NA	NA	NA	NA	NA	0.37	0.372	3235	3235	14	14	0	0	0	-0.032	-0.058	-0.084	CPOX	NP_000088	NA	NA	NP_000088	NA	1371	human	refseq_acc	FALSE	NA	NA	5.59	30	450993	450990	409653	337214	342256	296927	374497	416795	398150	436932	400164	433799	418870	413577	406965
NP_000089	carnitine O-palmitoyltransferase 2, mitochondrial isoform 1 precursor GN=CPT2 [Homo sapiens]	73776	658	NA	NA	NA	NA	NA	0.5	0.4	9518	9518	22	22	0	0	0	-0.033	-0.06	-0.077	CPT2	NP_000089	NA	NA	NP_000089	NA	1376	human	refseq_acc	FALSE	NA	NA	5.77	30	584850	583270	559640	640130	594910	610700	593930	528210	546950	786840	722960	724000	557140	516860	525836
NP_000090	cystatin-C precursor GN=CST3 [Homo sapiens]	15799	146	NA	NA	NA	NA	NA	0.5	0.445	2587	2587	5	5	0	0	0	-0.537	-0.562	-0.37	CST3	NP_000090	NA	NA	NP_000090	NA	1471	human	refseq_acc	FALSE	NA	NA	5.89	29	1057980	1257350	1288520	951640	901050	1002990	1099230	979210	878900	1465770	1367640	1383040	1035110	1312740	1136940
NP_000091	cystatin-B GN=CSTB [Homo sapiens]	11139	98	NA	NA	NA	NA	NA	1	0.704	6901	6901	7	7	0	0	0	-0.068	-0.095	-0.135	CSTB	NP_000091	NA	NA	NP_000091	NA	1476	human	refseq_acc	FALSE	NA	NA	6.39	30	2071380	2228530	2238140	2095670	2054250	2447790	2385200	2559250	2085480	1681730	1552900	1685820	2304900	2469760	2242120
NP_000092	cytochrome b-245 light chain GN=CYBA [Homo sapiens]	21012	195	NA	NA	NA	NA	NA	0.111	0.159	484	484	1	1	0	0	0	0.253	0.231	0.278	CYBA	NP_000092	NA	NA	NP_000092	NA	1535	human	refseq_acc	FALSE	NA	NA	5.24	24	226480	271530	249880	170170	189620	211370	316380	308740	283730	137580	119710	129510	232280	207360	239120
NP_000098	DNA damage-binding protein 2 isoform WT GN=DDB2 [Homo sapiens]	47863	427	NA	NA	NA	NA	NA	0.095	0.073	370	370	2	2	0	0	0	-0.407	-0.435	-0.467	DDB2	NP_000098	NA	NA	NP_000098	NA	1643	human	refseq_acc	FALSE	NA	NA	5.53	26	272790	282800	301730	196600	254470	350530	293790	265230	208440	294630	247540	261660	363310	378350	353470
NP_000099	dihydrolipoyl dehydrogenase, mitochondrial isoform 1 precursor GN=DLD [Homo sapiens]	54177	509	NA	NA	NA	NA	NA	0.44	0.32	8551	8551	11	11	0	0	0	-0.028	-0.054	-0.04	DLD	NP_000099	NA	NA	NP_000099	NA	1738	human	refseq_acc	FALSE	NA	NA	6.69	30	5522040	6060620	5900220	4749420	5162400	5132780	6503670	6801190	5746230	5510100	5893400	5859500	5439520	5591930	5461570
NP_000101	dihydropyrimidine dehydrogenase [NADP(+)] isoform 1 GN=DPYD [Homo sapiens]	111400	1025	NA	NA	NA	NA	NA	0.293	0.28	3820	3820	19	19	0	0	0	-0.123	-0.15	-0.2	DPYD	NP_000101	NA	NA	NP_000101	NA	1806	human	refseq_acc	FALSE	NA	NA	5.53	30	279187	296444	271794	182394	249850	168542	292458	310955	433192	180819	134462	194185	279150	290864	259444
NP_000104	torsin-1A precursor GN=TOR1A [Homo sapiens]	37808	332	NA	NA	NA	NA	NA	0.421	0.307	401	401	8	8	0	0	0	-0.186	-0.212	-0.203	TOR1A	NP_000104	NA	NA	NP_000104	NA	1861	human	refseq_acc	FALSE	NA	NA	4.83	30	90846	103683	51737	59708	74640	121849	30431	123852	42272	91508	9945	44512	73317	75275	51400
NP_000108	emerin GN=EMD [Homo sapiens]	28993	254	NA	NA	NA	NA	NA	0.308	0.319	985	985	7	7	0	0	0	-0.289	-0.316	-0.432	EMD	NP_000108	NA	NA	NP_000108	NA	2010	human	refseq_acc	FALSE	NA	NA	5.34	27	316390	363048	323582	18696	60064	18529	309254	387683	318872	0	0	0	312531	327721	338958
NP_000111	epoxide hydrolase 1 GN=EPHX1 [Homo sapiens]	52948	455	NA	NA	NA	NA	NA	0.231	0.246	1098	1098	8	8	0	0	0	-0.363	-0.388	-0.28	EPHX1	NP_000111	NA	NA	NP_000111	NA	2052	human	refseq_acc	FALSE	NA	NA	5.14	29	220710	262559	245955	136236	72953	136867	323369	300370	227093	28957	118229	54531	279260	229670	350140
NP_000117	electron transfer flavoprotein subunit alpha, mitochondrial isoform a GN=ETFA [Homo sapiens]	35079	333	NA	NA	NA	NA	NA	0.65	0.601	11609	11609	13	13	0	0	0	-0.05	-0.076	-0.121	ETFA	NP_000117	NA	NA	NP_000117	NA	2108	human	refseq_acc	FALSE	NA	NA	6.5	30	3008650	2732650	2522450	2964870	2868500	2308260	3484790	3044280	3425610	3279050	3401300	3668730	2757780	2568990	2723930
NP_000120	coagulation factor XIII A chain precursor GN=F13A1 [Homo sapiens]	83267	732	NA	NA	NA	NA	NA	0.316	0.331	7760	7760	20	20	0	0	0	-1.124	-1.151	-0.806	F13A1	NP_000120	NA	NA	NP_000120	NA	2162	human	refseq_acc	FALSE	NA	NA	6.16	30	2080540	2008440	2235120	1979570	1940030	1881190	2218580	2515830	1794800	1896960	1903060	2143230	1895980	2123160	1925470
NP_000128	fumarylacetoacetase GN=FAH [Homo sapiens]	46374	419	NA	NA	NA	NA	NA	0.652	0.575	10050	10050	15	15	0	0	0	-0.076	-0.103	-0.065	FAH	NP_000128	NA	NA	NP_000128	NA	2184	human	refseq_acc	FALSE	NA	NA	6.22	30	1704780	1735790	1688500	2475940	2610600	2677340	1782170	1937120	1899120	1612090	1524190	1599390	2042730	1882110	2052740
NP_000131	ferrochelatase, mitochondrial isoform b precursor GN=FECH [Homo sapiens]	47862	423	NA	NA	NA	NA	NA	0.308	0.366	3958	3958	11	11	0	0	0	-0.071	-0.097	-0.151	FECH	NP_000131	NA	NA	NP_000131	NA	2235	human	refseq_acc	FALSE	NA	NA	5.63	30	368122	324420	388239	370517	385975	366948	390580	352159	395796	463426	459187	570880	394200	340840	346914
NP_000134	fumarate hydratase, mitochondrial GN=FH [Homo sapiens]	54636	510	NA	NA	NA	NA	NA	0.5	0.482	9226	9226	14	14	0	0	0	-0.028	-0.054	-0.075	FH	NP_000134	NA	NA	NP_000134	NA	2271	human	refseq_acc	FALSE	NA	NA	6.38	30	2002140	2072330	2037390	2602600	2596710	2452270	2218560	2136910	2499580	2930060	3017270	3034780	1961820	1950370	2010620
NP_000135	frataxin, mitochondrial isoform 1 preproprotein GN=FXN [Homo sapiens]	23135	210	NA	NA	NA	NA	NA	0.333	0.29	1272	1272	4	4	0	0	0	-0.175	-0.202	-0.27	FXN	NP_000135	NA	NA	NP_000135	NA	2395	human	refseq_acc	FALSE	NA	NA	5.54	30	317602	303420	387558	191370	262820	337320	301690	253710	228167	424463	458293	383380	259520	295890	198872
NP_000137	ferritin light chain GN=FTL [Homo sapiens]	20019	175	NA	NA	NA	NA	NA	0.333	0.28	2724	2724	3	3	0	0	0	-0.286	-0.312	-0.234	FTL	NP_000137	NA	NA	NP_000137	NA	2512	human	refseq_acc	FALSE	NA	NA	5.59	30	519814	550300	495330	609560	529380	582700	472699	484631	440419	892660	821090	792055	530530	469304	491064
NP_000138	tissue alpha-L-fucosidase precursor GN=FUCA1 [Homo sapiens]	53688	466	NA	NA	NA	NA	NA	0.12	0.127	1762	1762	5	5	0	0	0	-0.256	-0.283	-0.198	FUCA1	NP_000138	NA	NA	NP_000138	NA	2517	human	refseq_acc	FALSE	NA	NA	4.95	30	136742	58981	81471	98823	96747	119353	146154	105929	158239	169076	180035	130978	78093	73434	142601
NP_000143	lysosomal alpha-glucosidase preproprotein GN=GAA [Homo sapiens]	105323	952	NA	NA	NA	NA	NA	0.214	0.23	4432	4432	13	13	0	0	0	-0.367	-0.393	-0.481	GAA	NP_000143	NA	NA	NP_000143	NA	2548	human	refseq_acc	FALSE	NA	NA	5.68	30	359100	392240	412350	439050	393850	411420	340051	361140	354500	731200	755310	739280	366720	343010	360200
NP_000144	galactocerebrosidase isoform a precursor GN=GALC [Homo sapiens]	77063	685	NA	NA	NA	NA	NA	0.114	0.073	135	135	4	4	0	0	0	0.279	0.258	0.232	GALC	NP_000144	NA	NA	NP_000144	NA	2581	human	refseq_acc	FALSE	NA	NA	4.3	22	42626	20329	26861	19855	20253	8354	16732	24474	17483	52715	37426	56380	0	16351	0
NP_000145	galactokinase GN=GALK1 [Homo sapiens]	42272	392	NA	NA	NA	NA	NA	0.526	0.492	1977	1977	13	13	0	0	0	-0.051	-0.078	-0.062	GALK1	NP_000145	NA	NA	NP_000145	NA	2584	human	refseq_acc	FALSE	NA	NA	5.36	30	267839	247511	263341	283403	238001	188640	221436	299617	243952	75361	202086	139083	308884	217994	245298
NP_000146	galactose-1-phosphate uridylyltransferase isoform 1 GN=GALT [Homo sapiens]	43363	379	NA	NA	NA	NA	NA	0.053	0.121	60	60	3	3	0	0	0	0.189	0.171	0.188	GALT	NP_000146	NA	NA	NP_000146	NA	2592	human	refseq_acc	FALSE	NA	NA	4.58	21	50834	53250	50416	0	31061	0	48352	56198	33466	0	0	0	49436	53885	55211
NP_000147	guanidinoacetate N-methyltransferase isoform a GN=GAMT [Homo sapiens]	26318	236	NA	NA	NA	NA	NA	0.333	0.216	330	330	3	3	0	0	0	-0.758	-0.781	-1.05	GAMT	NP_000147	NA	NA	NP_000147	NA	2593	human	refseq_acc	FALSE	NA	NA	4.83	23	14911	0	8295	46204	55466	43219	0	0	22754	14125	0	0	19070	6130	28667
NP_000149	1,4-alpha-glucan-branching enzyme GN=GBE1 [Homo sapiens]	80459	702	NA	NA	NA	NA	NA	0.324	0.293	8190	8190	18	18	0	0	0	-0.06	-0.087	-0.054	GBE1	NP_000149	NA	NA	NP_000149	NA	2632	human	refseq_acc	FALSE	NA	NA	6.01	30	1276290	1377980	1309500	870440	814670	1043200	1413760	1434230	1197120	664680	594210	615120	1334030	1463900	1374600
NP_000150	glutaryl-CoA dehydrogenase, mitochondrial isoform a precursor GN=GCDH [Homo sapiens]	48127	438	NA	NA	NA	NA	NA	0.333	0.354	4156	4156	9	9	0	0	0	-0.085	-0.112	-0.137	GCDH	NP_000150	NA	NA	NP_000150	NA	2639	human	refseq_acc	FALSE	NA	NA	5.8	30	645910	633905	605372	439260	392649	406337	678148	771389	792470	384574	375517	368094	666683	688911	724911
NP_000158	glycerol kinase isoform b GN=GK [Homo sapiens]	57488	524	NA	NA	NA	NA	NA	0.125	0.103	199	199	4	4	0	0	0	0.084	0.06	0.092	GK	NP_000158	NA	NA	NP_000158	NA	2710	human	refseq_acc	FALSE	NA	NA	4.42	23	68768	12190	10643	0	79083	31131	9496	41856	43998	0	33260	63693	53766	22263	24413
NP_000160	alpha-galactosidase A precursor GN=GLA [Homo sapiens]	48766	429	NA	NA	NA	NA	NA	0.25	0.254	2187	2187	8	8	0	0	0	-0.284	-0.31	-0.411	GLA	NP_000160	NA	NA	NP_000160	NA	2717	human	refseq_acc	FALSE	NA	NA	5.43	30	210698	231929	231808	145736	133073	189128	211826	216985	220407	151294	149873	116839	193021	203217	209426
NP_000166	glucose-6-phosphate isomerase isoform 2 GN=GPI [Homo sapiens]	63146	558	NA	NA	NA	NA	NA	0.571	0.532	26562	26562	23	23	0	0	0	-0.017	-0.044	-0.007	GPI	NP_000166	NA	NA	NP_000166	NA	2821	human	refseq_acc	FALSE	NA	NA	6.99	30	10837000	11329400	10657900	11097300	11189300	11601300	11736500	11277800	10869900	9422800	9221600	8932400	11806400	11506400	11641100
NP_000169	glutathione synthetase GN=GSS [Homo sapiens]	52384	474	NA	NA	NA	NA	NA	0.37	0.289	3013	3013	12	12	0	0	0	-0.055	-0.082	-0.055	GSS	NP_000169	NA	NA	NP_000169	NA	2937	human	refseq_acc	FALSE	NA	NA	5.36	30	225929	231361	226671	230625	273967	244526	288557	286456	243570	116392	101188	83362	234608	234291	237600
NP_000170	DNA mismatch repair protein Msh6 isoform 1 GN=MSH6 [Homo sapiens]	152784	1360	NA	NA	NA	NA	NA	0.208	0.203	4814	4814	20	20	0	0	0	-0.046	-0.073	-0.033	MSH6	NP_000170	NA	NA	NP_000170	NA	2956	human	refseq_acc	FALSE	NA	NA	5.7	30	482590	539930	493340	623060	655390	648880	458940	456946	435828	420510	366260	588660	525060	529290	481330
NP_000173	trifunctional enzyme subunit alpha, mitochondrial precursor GN=HADHA [Homo sapiens]	82999	763	NA	NA	NA	NA	NA	0.643	0.569	29213	29213	32	32	0	0	0	-0.024	-0.051	-0.08	HADHA	NP_000173	NA	NA	NP_000173	NA	3030	human	refseq_acc	FALSE	NA	NA	6.7	30	4431410	4412200	4171600	5080400	5026200	4819600	5060500	4663300	4480910	4910000	5151700	5921000	4336200	4298500	4513800
NP_000175	hemoglobin subunit gamma-2 GN=HBG2 [Homo sapiens]	16126	147	NA	NA	NA	NA	NA	0.636	0.599	2079	2079	7	7	0	0	0	-0.24	-0.278	-0.212	HBG2	NP_000175	NA	NA	NP_000175	NA	3048	human	refseq_acc	FALSE	NA	NA	5.76	26	812501	862803	817305	555318	579003	510492	794954	844868	820000	1341790	1318810	1386940	826303	864696	871447
NP_000180	hexokinase-2 GN=HK2 [Homo sapiens]	102379	917	NA	NA	NA	NA	NA	0.216	0.186	1724	1555	12	10	0	0	0	0.108	0.083	0.147	HK2	NP_000180	NA	NA	NP_000180	NA	3099	human	refseq_acc	FALSE	NA	NA	5.26	25	229626	255720	237222	258128	95791	307638	197068	227606	264618	319082	264516	228454	225832	231904	258175
NP_000182	hydroxymethylglutaryl-CoA lyase, mitochondrial isoform 1 precursor GN=HMGCL [Homo sapiens]	34360	325	NA	NA	NA	NA	NA	0.438	0.32	5008	5008	8	8	0	0	0	-0.025	-0.052	-0.051	HMGCL	NP_000182	NA	NA	NP_000182	NA	3155	human	refseq_acc	FALSE	NA	NA	5.98	30	1050260	1046470	1030490	1000770	995230	1026510	1003180	1100890	948050	1269890	1258290	1220940	1054340	979090	977470
NP_000185	hypoxanthine-guanine phosphoribosyltransferase GN=HPRT1 [Homo sapiens]	24579	218	NA	NA	NA	NA	NA	0.615	0.587	5916	5916	9	9	0	0	0	-0.025	-0.051	-0.076	HPRT1	NP_000185	NA	NA	NP_000185	NA	3251	human	refseq_acc	FALSE	NA	NA	5.98	30	647430	800210	796220	1153230	1060340	928970	802310	920010	819610	810280	1003620	875040	897060	895760	822460
NP_000197	cytokine receptor common subunit gamma precursor GN=IL2RG [Homo sapiens]	42286	369	NA	NA	NA	NA	NA	0.071	0.035	1	1	1	1	0	0	0	4.907	4.847	3.497	IL2RG	NP_000197	NA	NA	NP_000197	NA	3561	human	refseq_acc	FALSE	NA	NA	2.19	1	0	0	0	0	0	0	0	0	0	0	0	0	0	0	0
NP_000202	integrin beta-2 isoform 1 precursor GN=ITGB2 [Homo sapiens]	84790	769	NA	NA	NA	NA	NA	0.545	0.505	20872	20872	27	27	0	0	0	-0.008	-0.035	-0.022	ITGB2	NP_000202	NA	NA	NP_000202	NA	3689	human	refseq_acc	FALSE	NA	NA	6.55	30	4163930	3904260	3926370	3134190	3219340	3524300	4374200	4219020	4043700	2943420	2978800	2998900	3896440	3886840	3839140
NP_000230	lysozyme C precursor GN=LYZ [Homo sapiens]	16537	148	NA	NA	NA	NA	NA	0.778	0.716	12567	12567	14	14	0	0	0	-0.035	-0.061	-0.04	LYZ	NP_000230	NA	NA	NP_000230	NA	4069	human	refseq_acc	FALSE	NA	NA	7.4	30	24442600	21243000	24646500	28129900	28383600	29698300	31663200	26511600	25992500	29119400	32528300	42137000	26160000	24067800	22460400
NP_000234	pyrin isoform 1 GN=MEFV [Homo sapiens]	86443	781	NA	NA	NA	NA	NA	0.023	0.033	10	10	2	2	0	0	0	3.195	3.217	3.163	MEFV	NP_000234	NA	NA	NP_000234	NA	4210	human	refseq_acc	FALSE	NA	NA	3.07	3	0	0	0	0	0	0	0	0	0	0	0	0	0	0	0
NP_000241	myeloperoxidase precursor GN=MPO [Homo sapiens]	83868	745	NA	NA	NA	NA	NA	0.689	0.655	73001	73001	50	50	0	0	0	-0.237	-0.263	-0.142	MPO	NP_000241	NA	NA	NP_000241	NA	4353	human	refseq_acc	FALSE	NA	NA	7.54	30	35418400	37332700	36755700	48691000	48461000	52614000	35206000	39846000	42930000	41804000	35969000	34899000	36061000	39607000	42891900
NP_000242	DNA mismatch repair protein Msh2 isoform 1 GN=MSH2 [Homo sapiens]	104742	934	NA	NA	NA	NA	NA	0.417	0.31	8499	8499	24	24	0	0	0	-0.018	-0.045	-0.023	MSH2	NP_000242	NA	NA	NP_000242	NA	4436	human	refseq_acc	FALSE	NA	NA	5.72	30	499891	577610	489207	576930	589180	621700	567348	614571	548603	469622	466333	481196	530679	537953	535425
NP_000243	myotubularin GN=MTM1 [Homo sapiens]	69931	603	NA	NA	NA	NA	NA	0.054	0.07	200	200	3	3	0	0	0	0.294	0.271	0.328	MTM1	NP_000243	NA	NA	NP_000243	NA	4534	human	refseq_acc	FALSE	NA	NA	4.19	20	19928	14319	18919	11424	0	21885	33354	0	8564	0	0	0	23225	27496	21498
NP_000246	methylmalonyl-CoA mutase, mitochondrial precursor GN=MUT [Homo sapiens]	83134	750	NA	NA	NA	NA	NA	0.125	0.108	202	202	5	5	0	0	0	0.211	0.189	0.141	MMUT	NP_000246	NA	NA	NP_000246	NA	4594	human	refseq_acc	FALSE	NA	NA	4.57	24	38298	35573	29727	59607	43507	0	0	56039	31163	18717	0	0	26802	29951	39069
NP_000253	alpha-N-acetylgalactosaminidase precursor GN=NAGA [Homo sapiens]	46564	411	NA	NA	NA	NA	NA	0.25	0.202	2648	2648	6	6	0	0	0	-0.13	-0.157	-0.116	NAGA	NP_000253	NA	NA	NP_000253	NA	4668	human	refseq_acc	FALSE	NA	NA	5.43	30	399618	418640	355868	206942	187109	229169	393559	387022	449893	240848	252589	236243	395772	402349	415199
NP_000254	alpha-N-acetylglucosaminidase precursor GN=NAGLU [Homo sapiens]	82265	743	NA	NA	NA	NA	NA	0.083	0.061	78	78	3	3	0	0	0	1.057	1.012	1.2	NAGLU	NP_000254	NA	NA	NP_000254	NA	4669	human	refseq_acc	FALSE	NA	NA	4.14	12	16137	28817	28376	0	0	18353	28430	91872	27350	0	0	0	49444	71012	39493
NP_000256	neutrophil cytosol factor 1 GN=NCF1 [Homo sapiens]	44681	390	NA	NA	NA	NA	NA	0.56	0.672	10400	10400	21	21	0	0	0	-0.124	-0.15	-0.144	NCF1	NP_000256	NA	NA	NP_000256	NA	653361	human	refseq_acc	FALSE	NA	NA	6.04	30	805700	745190	767900	1063910	1000040	832360	792180	787760	936590	1183920	1202530	1172460	836370	850310	893020
NP_000260	nucleoside diphosphate kinase A isoform b GN=NME1 [Homo sapiens]	17149	152	NA	NA	NA	NA	NA	0.111	0.092	1650	1650	1	1	0	0	0	-0.138	-0.165	-0.228	NME1	NP_000260	NA	NA	NP_000260	NA	4830	human	refseq_acc	TRUE	Metabolic	14	5.94	30	303370	329070	427820	811550	877290	545230	484000	500390	913280	739780	772250	535670	1396800	792190	837300
NP_000261	purine nucleoside phosphorylase GN=PNP [Homo sapiens]	32118	289	NA	NA	NA	NA	NA	0.833	0.796	18236	18236	18	18	0	0	0	-0.017	-0.043	-0.046	PNP	NP_000261	NA	NA	NP_000261	NA	4860	human	refseq_acc	FALSE	NA	NA	6.89	30	7548300	7587300	7148600	9190200	8051900	8657900	7702000	8365500	8907700	9998500	10082900	10089600	8399700	8095800	8211100
NP_000265	ornithine aminotransferase, mitochondrial isoform 1 precursor GN=OAT [Homo sapiens]	48534	439	NA	NA	NA	NA	NA	0.273	0.205	186	186	6	6	0	0	0	-1.03	-1.055	-1.285	OAT	NP_000265	NA	NA	NP_000265	NA	4942	human	refseq_acc	FALSE	NA	NA	5.33	28	10466	0	21349	265140	270360	263340	14518	14708	5463	671990	665460	683600	14865	13385	0
NP_000272	pterin-4-alpha-carbinolamine dehydratase isoform 1 GN=PCBD1 [Homo sapiens]	11999	104	NA	NA	NA	NA	NA	0.429	0.51	130	130	4	4	0	0	0	-0.066	-0.105	-0.365	PCBD1	NP_000272	NA	NA	NP_000272	NA	5092	human	refseq_acc	FALSE	NA	NA	4.9	12	0	33121	0	0	0	0	50012	12691	0	0	0	0	0	0	41016
NP_000275	pyruvate dehydrogenase E1 component subunit alpha, somatic form, mitochondrial isoform 1 precursor GN=PDHA1 [Homo sapiens]	43295	390	NA	NA	NA	NA	NA	0.5	0.572	8047	8047	19	19	0	0	0	-0.029	-0.056	-0.046	PDHA1	NP_000275	NA	NA	NP_000275	NA	5160	human	refseq_acc	FALSE	NA	NA	6.05	30	1303480	1252830	1427950	1008660	1064730	987890	1382930	1356620	1441260	1126440	1463740	1121240	1181110	1230260	1153470
NP_000276	xaa-Pro dipeptidase isoform 1 GN=PEPD [Homo sapiens]	54548	493	NA	NA	NA	NA	NA	0.36	0.272	7216	7216	9	9	0	0	0	-0.025	-0.051	-0.064	PEPD	NP_000276	NA	NA	NP_000276	NA	5184	human	refseq_acc	FALSE	NA	NA	5.87	30	631540	687840	744580	892000	769060	993840	586890	519230	611860	924110	893760	811910	685670	690540	766000
NP_000282	phosphoglycerate kinase 1 GN=PGK1 [Homo sapiens]	44614	417	NA	NA	NA	NA	NA	0.778	0.739	28432	28432	26	26	0	0	0	-0.002	-0.029	-0.029	PGK1	NP_000282	NA	NA	NP_000282	NA	5230	human	refseq_acc	FALSE	NA	NA	7.27	30	18204300	18543900	19593200	21383200	20049000	18388600	18775800	17736400	17971100	19713200	20650100	18320500	19635200	18991900	19509600
NP_000283	phosphorylase b kinase regulatory subunit alpha, liver isoform GN=PHKA2 [Homo sapiens]	138406	1235	NA	NA	NA	NA	NA	0.034	0.038	65	65	3	3	0	0	0	0.033	0.006	-0.029	PHKA2	NP_000283	NA	NA	NP_000283	NA	5256	human	refseq_acc	FALSE	NA	NA	4.48	27	42024	40688	45315	14487	18744	35651	8541	23340	0	28871	0	41105	42721	47561	44648
NP_000286	alpha-1-antitrypsin precursor GN=SERPINA1 [Homo sapiens]	46736	418	NA	NA	NA	NA	NA	0.375	0.356	3649	3649	11	11	0	0	0	-0.258	-0.285	-0.325	SERPINA1	NP_000286	NA	NA	NP_000286	NA	5265	human	refseq_acc	FALSE	NA	NA	5.91	30	915420	943790	731757	710760	482566	586641	1204070	934658	834250	1393470	1299190	1169730	976870	772866	936191
NP_000292	plasminogen isoform 1 precursor GN=PLG [Homo sapiens]	90568	810	NA	NA	NA	NA	NA	0.267	0.425	430	430	21	21	0	0	0	1.714	1.663	1.225	PLG	NP_000292	NA	NA	NP_000292	NA	5340	human	refseq_acc	FALSE	NA	NA	5.28	7	0	0	0	0	0	0	0	0	0	0	0	0	0	0	0
NP_000293	procollagen-lysine,2-oxoglutarate 5-dioxygenase 1 isoform 2 precursor GN=PLOD1 [Homo sapiens]	83549	727	NA	NA	NA	NA	NA	0.156	0.16	371	371	8	8	0	0	0	-0.08	-0.106	-0.136	PLOD1	NP_000293	NA	NA	NP_000293	NA	5351	human	refseq_acc	FALSE	NA	NA	4.96	30	105090	89670	111945	59130	81625	76942	102601	88213	126467	130130	118340	111977	74080	94406	88326
NP_000294	phosphomannomutase 2 GN=PMM2 [Homo sapiens]	28082	246	NA	NA	NA	NA	NA	0.25	0.321	2712	2712	6	6	0	0	0	-0.035	-0.061	-0.03	PMM2	NP_000294	NA	NA	NP_000294	NA	5373	human	refseq_acc	FALSE	NA	NA	5.42	30	351608	395691	292316	292390	255903	331823	275961	257761	321838	226401	202180	161296	381165	331629	351498
NP_000300	protoporphyrinogen oxidase isoform 1 GN=PPOX [Homo sapiens]	50765	477	NA	NA	NA	NA	NA	0.192	0.17	128	128	5	5	0	0	0	0.119	0.088	-0.139	PPOX	NP_000300	NA	NA	NP_000300	NA	5498	human	refseq_acc	FALSE	NA	NA	4.36	17	0	9066	22048	0	0	0	7393	13157	18864	0	0	0	5937	0	0
NP_000301	palmitoyl-protein thioesterase 1 isoform 1 precursor GN=PPT1 [Homo sapiens]	34193	306	NA	NA	NA	NA	NA	0.429	0.359	5742	5742	7	7	0	0	0	-0.145	-0.172	-0.086	PPT1	NP_000301	NA	NA	NP_000301	NA	5538	human	refseq_acc	FALSE	NA	NA	6.32	30	2474150	2730440	2973140	2272480	2078030	2453520	2918750	2884210	2466460	2714090	2740600	2679680	2587960	2526640	2732980
NP_000302	major prion protein Prp preproprotein GN=PRNP [Homo sapiens]	27661	253	NA	NA	NA	NA	NA	0.083	0.047	4	4	1	1	0	0	0	3.819	3.8	3.408	PRNP	NP_000302	NA	NA	NP_000302	NA	5621	human	refseq_acc	FALSE	NA	NA	2.9	2	0	0	0	0	0	0	0	0	0	0	0	0	0	0	0
NP_000311	dihydropteridine reductase isoform 1 GN=QDPR [Homo sapiens]	25789	244	NA	NA	NA	NA	NA	0.429	0.43	3445	3445	7	7	0	0	0	-0.069	-0.095	-0.133	QDPR	NP_000311	NA	NA	NP_000311	NA	5860	human	refseq_acc	FALSE	NA	NA	5.93	30	766080	705060	806100	838190	821420	663050	752280	761050	803520	573656	551819	685864	956990	875260	914640
NP_000312	retinoblastoma-associated protein GN=RB1 [Homo sapiens]	106158	928	NA	NA	NA	NA	NA	0.075	0.084	916	916	5	5	0	0	0	-0.014	-0.041	-0.037	RB1	NP_000312	NA	NA	NP_000312	NA	5925	human	refseq_acc	FALSE	NA	NA	6.12	30	1509643	1520845	1466201	1305370	1166353	1572410	1376021	1475142	1201819	1140900	916110	1153500	1537198	1522855	1479534
NP_000322	serum amyloid A-1 protein preproprotein GN=SAA1 [Homo sapiens]	13532	122	NA	NA	NA	NA	NA	0.286	0.393	89	89	4	4	0	0	0	2.236	2.19	1.696	SAA1	NP_000322	NA	NA	NP_000322	NA	6288	human	refseq_acc	FALSE	NA	NA	4.49	6	0	0	0	0	0	0	0	0	0	0	0	0	0	0	0
NP_000333	band 3 anion transport protein GN=SLC4A1 [Homo sapiens]	101791	911	NA	NA	NA	NA	NA	0.268	0.265	1394	1394	15	15	0	0	0	-0.145	-0.185	-0.41	SLC4A1	NP_000333	NA	NA	NP_000333	NA	6521	human	refseq_acc	FALSE	NA	NA	5.35	24	161288	136957	127861	61873	52436	57719	74498	60321	92564	362215	307219	301233	178485	201279	193885
NP_000347	treacle protein isoform b GN=TCOF1 [Homo sapiens]	144313	1411	NA	NA	NA	NA	NA	0.067	0.068	2555	2555	7	7	0	0	0	-0.026	-0.052	-0.083	TCOF1	NP_000347	NA	NA	NP_000347	NA	6949	human	refseq_acc	FALSE	NA	NA	5.71	30	520295	466970	408982	505044	488798	436684	417528	437651	531145	717940	800100	777740	530098	478353	464123
NP_000362	transthyretin precursor GN=TTR [Homo sapiens]	15887	147	NA	NA	NA	NA	NA	0.5	0.388	161	161	3	3	0	0	0	0.028	0.012	0.015	TTR	NP_000362	NA	NA	NP_000362	NA	7276	human	refseq_acc	FALSE	NA	NA	4.81	20	130378	150000	29330	15749	0	0	253157	220165	241654	102340	91381	146182	129178	101430	95720
NP_000364	uridine 5'-monophosphate synthase GN=UMPS [Homo sapiens]	52221	480	NA	NA	NA	NA	NA	0.241	0.302	1644	1644	11	11	0	0	0	-0.106	-0.132	-0.082	UMPS	NP_000364	NA	NA	NP_000364	NA	7372	human	refseq_acc	FALSE	NA	NA	5.6	30	494908	618148	440975	372970	438929	504562	590533	708601	507797	206679	156972	212510	509553	495733	468424
NP_000365	uroporphyrinogen decarboxylase GN=UROD [Homo sapiens]	40786	367	NA	NA	NA	NA	NA	0.529	0.485	3286	3286	11	11	0	0	0	-0.104	-0.131	-0.185	UROD	NP_000365	NA	NA	NP_000365	NA	7389	human	refseq_acc	FALSE	NA	NA	5.65	30	346663	331541	300234	495010	408176	470630	347096	331222	278863	339145	316443	295017	408480	361475	401944
NP_000368	wiskott-Aldrich syndrome protein GN=WAS [Homo sapiens]	52912	502	NA	NA	NA	NA	NA	0.375	0.42	3911	3911	12	12	0	0	0	-0.05	-0.077	-0.023	WAS	NP_000368	NA	NA	NP_000368	NA	7454	human	refseq_acc	FALSE	NA	NA	5.95	30	1075570	1227500	1039610	1120210	1029830	1089050	941280	1082070	972410	1048550	1037270	959140	1145380	1077280	1049530
NP_000373	fatty aldehyde dehydrogenase isoform 2 GN=ALDH3A2 [Homo sapiens]	54847	485	NA	NA	NA	NA	NA	0.24	0.196	2283	2283	7	7	0	0	0	-0.695	-0.722	-0.718	ALDH3A2	NP_000373	NA	NA	NP_000373	NA	224	human	refseq_acc	FALSE	NA	NA	6.61	30	5734810	7118680	5992090	3692940	2670116	4379029	5791141	5746808	4586605	9142955	9902655	9579043	5820791	5433244	5763211
NP_000377	bleomycin hydrolase GN=BLMH [Homo sapiens]	52562	455	NA	NA	NA	NA	NA	0.269	0.244	3568	3568	9	9	0	0	0	-0.02	-0.046	-0.042	BLMH	NP_000377	NA	NA	NP_000377	NA	642	human	refseq_acc	FALSE	NA	NA	5.68	30	438130	424058	392942	647870	540025	595410	344785	364219	451045	440011	462279	482861	486240	513520	467040
NP_000378	mitochondrial carnitine/acylcarnitine carrier protein GN=SLC25A20 [Homo sapiens]	32943	301	NA	NA	NA	NA	NA	0.278	0.375	1624	1624	9	9	0	0	0	-0.189	-0.216	-0.28	SLC25A20	NP_000378	NA	NA	NP_000378	NA	788	human	refseq_acc	FALSE	NA	NA	5.26	30	176340	102900	126168	184813	177549	196586	104555	66410	161504	59811	191918	132864	131760	83470	139106
NP_000382	tripeptidyl-peptidase 1 preproprotein GN=TPP1 [Homo sapiens]	61247	563	NA	NA	NA	NA	NA	0.286	0.357	8679	8679	10	10	0	0	0	-0.025	-0.051	-0.058	TPP1	NP_000382	NA	NA	NP_000382	NA	1200	human	refseq_acc	FALSE	NA	NA	6.8	30	6511520	6894900	7002000	6888600	6496000	6448250	7868900	7041700	6891800	8375400	8597800	8388000	6575900	6137950	6298080
NP_000388	cytochrome b-245 heavy chain GN=CYBB [Homo sapiens]	65335	570	NA	NA	NA	NA	NA	0.355	0.261	6212	6212	12	12	0	0	0	-0.034	-0.061	-0.045	CYBB	NP_000388	NA	NA	NP_000388	NA	1536	human	refseq_acc	FALSE	NA	NA	6.45	30	2893890	2915830	2967030	2839970	2971330	2780810	2563560	2866850	2791580	3968420	4138750	4282390	2801670	2720370	2862280
NP_000394	UDP-glucose 4-epimerase GN=GALE [Homo sapiens]	38281	348	NA	NA	NA	NA	NA	0.053	0.144	133	133	2	2	0	0	0	0.8	0.776	0.802	GALE	NP_000394	NA	NA	NP_000394	NA	2582	human	refseq_acc	FALSE	NA	NA	4.02	16	16565	20137	7764	0	0	0	17162	11538	0	0	0	0	13876	13854	27205
NP_000396	ganglioside GM2 activator isoform 1 precursor GN=GM2A [Homo sapiens]	20838	193	NA	NA	NA	NA	NA	0.3	0.212	1685	1685	3	3	0	0	0	-0.072	-0.099	-0.149	GM2A	NP_000396	NA	NA	NP_000396	NA	2760	human	refseq_acc	FALSE	NA	NA	5.29	30	175792	123206	158367	168364	105677	158169	142091	177732	172668	214233	152069	118803	159132	182467	234569
NP_000399	glycerol-3-phosphate dehydrogenase, mitochondrial precursor GN=GPD2 [Homo sapiens]	80852	727	NA	NA	NA	NA	NA	0.413	0.503	6858	6858	25	25	0	0	0	-0.083	-0.11	-0.094	GPD2	NP_000399	NA	NA	NP_000399	NA	2820	human	refseq_acc	FALSE	NA	NA	5.78	30	730240	893700	776190	359381	436864	714635	767880	898350	784530	503036	772180	862840	793310	739500	703610
NP_000405	peroxisomal multifunctional enzyme type 2 isoform 2 GN=HSD17B4 [Homo sapiens]	79685	736	NA	NA	NA	NA	NA	0.465	0.436	17071	17071	25	25	0	0	0	-0.03	-0.057	-0.059	HSD17B4	NP_000405	NA	NA	NP_000405	NA	3295	human	refseq_acc	FALSE	NA	NA	6.24	30	2186690	2291260	2119020	1622980	1496470	1741460	2139790	2231380	1975300	2171770	2358720	2120140	1789930	1873200	1816060
NP_000421	platelet-activating factor acetylhydrolase IB subunit alpha GN=PAFAH1B1 [Homo sapiens]	46637	410	NA	NA	NA	NA	NA	0.609	0.532	4457	4457	17	17	0	0	0	-0.049	-0.075	-0.027	PAFAH1B1	NP_000421	NA	NA	NP_000421	NA	5048	human	refseq_acc	FALSE	NA	NA	6.02	30	1310080	1366330	1322990	1117720	1062280	1181900	1308580	1419050	1269170	928450	731290	842430	1292150	1275080	1163590
NP_000433	platelet endothelial cell adhesion molecule precursor GN=PECAM1 [Homo sapiens]	82521	738	NA	NA	NA	NA	NA	0.37	0.371	3310	3310	19	19	0	0	0	-0.042	-0.068	-0.082	PECAM1	NP_000433	NA	NA	NP_000433	NA	5175	human	refseq_acc	FALSE	NA	NA	5.47	30	212156	275612	232053	346129	434350	372560	197476	159504	243189	285974	238305	266957	218405	252638	265379
NP_000440	DNA-binding protein RFX5 GN=RFX5 [Homo sapiens]	65322	616	NA	NA	NA	NA	NA	0.075	0.057	24	24	3	3	0	0	0	-0.766	-0.791	-0.881	RFX5	NP_000440	NA	NA	NP_000440	NA	5993	human	refseq_acc	FALSE	NA	NA	5.47	22	0	0	11100	522130	91721	44749	0	0	142880	935660	983510	1219400	0	0	10640
NP_000445	superoxide dismutase [Cu-Zn] GN=SOD1 [Homo sapiens]	15936	154	NA	NA	NA	NA	NA	0.444	0.565	7050	7050	5	5	0	0	0	-0.021	-0.048	-0.038	SOD1	NP_000445	NA	NA	NP_000445	NA	6647	human	refseq_acc	FALSE	NA	NA	6.81	30	5453980	5813140	5998500	7842900	8437000	8650500	5797070	6531430	6510500	7562200	7694000	7612700	5732970	5986700	6106700
NP_000468	serum albumin preproprotein GN=ALB [Homo sapiens]	69366	609	NA	NA	NA	NA	NA	0.611	0.606	20206	20206	32	32	0	0	0	-0.394	-0.421	-0.336	ALB	NP_000468	NA	NA	NP_000468	NA	213	human	refseq_acc	FALSE	NA	NA	6.62	30	6301100	6627000	6411100	5197900	4521600	4875800	5896400	5635400	5542600	8640600	8763400	8738300	6015200	5565800	5652300
NP_000474	apolipoprotein C-II precursor GN=APOC2 [Homo sapiens]	11284	101	NA	NA	NA	NA	NA	0.2	0.208	4	4	1	1	0	0	0	3.728	3.658	2.705	APOC2	NP_000474	NA	NA	NP_000474	NA	344	human	refseq_acc	FALSE	NA	NA	2.99	2	0	0	0	0	0	0	0	0	0	0	0	0	0	0	0
NP_000476	adenine phosphoribosyltransferase isoform a GN=APRT [Homo sapiens]	19608	180	NA	NA	NA	NA	NA	0.5	0.533	8332	8332	7	7	0	0	0	-0.038	-0.065	-0.094	APRT	NP_000476	NA	NA	NP_000476	NA	353	human	refseq_acc	FALSE	NA	NA	6.27	30	1555700	1368570	1151870	1760910	1964190	1933870	1651770	1653920	1800590	1224240	1409210	1482050	1646760	1722670	1732400
NP_000493	eosinophil peroxidase preproprotein GN=EPX [Homo sapiens]	81040	715	NA	NA	NA	NA	NA	0.805	0.653	47407	40775	54	47	0	0	0	-0.756	-0.783	-0.535	EPX	NP_000493	NA	NA	NP_000493	NA	8288	human	refseq_acc	FALSE	NA	NA	7.16	30	19405200	19145800	19332400	18808100	17850200	19460200	19921300	21588800	21077700	25144600	23235600	25253000	18157300	17616900	20168100
NP_000498	fructose-1,6-bisphosphatase 1 GN=FBP1 [Homo sapiens]	36842	338	NA	NA	NA	NA	NA	0.524	0.494	4749	4749	14	14	0	0	0	-0.3	-0.327	-0.243	FBP1	NP_000498	NA	NA	NP_000498	NA	2203	human	refseq_acc	FALSE	NA	NA	6.05	30	1206080	1326720	1187330	828874	756050	787079	1177350	1215630	1259750	910350	829490	921470	1323730	1258370	1243730
NP_000508	hemoglobin subunit alpha GN=HBA2 [Homo sapiens]	15257	142	NA	NA	NA	NA	NA	0.5	0.599	8674	8674	5	5	0	0	0	-0.376	-0.402	-0.407	HBA2	NP_000508	NA	NA	NP_000508	NA	3040	human	refseq_acc	FALSE	NA	NA	7.29	30	17628800	18801260	23691700	25011400	25573000	25825330	27554000	28393000	18985500	26012100	31821200	38824100	20727000	21978700	21035500
NP_000509	hemoglobin subunit beta GN=HBB [Homo sapiens]	15998	147	NA	NA	NA	NA	NA	1	0.939	15233	7159	12	6	0	0	0	-0.376	-0.403	-0.41	HBB	NP_000509	NA	NA	NP_000509	NA	3043	human	refseq_acc	FALSE	NA	NA	7.22	30	18795800	18237000	21532300	16837400	16828350	18678030	20859100	20134600	20345900	28720900	29697500	30972000	19611100	20510500	20433900
NP_000510	hemoglobin subunit delta GN=HBD [Homo sapiens]	16055	147	NA	NA	NA	NA	NA	0.545	0.531	3202	3202	6	6	0	0	0	-0.731	-0.757	-0.777	HBD	NP_000510	NA	NA	NP_000510	NA	3045	human	refseq_acc	FALSE	NA	NA	6.41	30	3240450	3376060	2961340	2540850	2503220	2921500	3109540	3021020	2886130	5353830	5330880	5671640	3112520	3180790	3068500
NP_000511	beta-hexosaminidase subunit alpha isoform 2 preproprotein GN=HEXA [Homo sapiens]	60702	529	NA	NA	NA	NA	NA	0.407	0.284	6520	6520	14	14	0	0	0	-0.095	-0.121	-0.179	HEXA	NP_000511	NA	NA	NP_000511	NA	3073	human	refseq_acc	FALSE	NA	NA	6	30	772530	850980	949410	930860	772330	1130270	922710	1017980	707570	1005750	957580	1018520	839420	845510	824690
NP_000512	beta-hexosaminidase subunit beta isoform 1 preproprotein GN=HEXB [Homo sapiens]	63111	556	NA	NA	NA	NA	NA	0.438	0.331	8578	8578	16	16	0	0	0	-0.04	-0.067	-0.048	HEXB	NP_000512	NA	NA	NP_000512	NA	3074	human	refseq_acc	FALSE	NA	NA	6.45	30	2864370	3275750	2951400	3214480	3122470	3774320	3267140	3417430	2860650	4062700	4082410	4041910	2874250	3069370	2898290
NP_000523	propionyl-CoA carboxylase beta chain, mitochondrial isoform 1 precursor GN=PCCB [Homo sapiens]	58215	539	NA	NA	NA	NA	NA	0.424	0.378	1136	1136	14	14	0	0	0	-0.354	-0.38	-0.454	PCCB	NP_000523	NA	NA	NP_000523	NA	5096	human	refseq_acc	FALSE	NA	NA	5.3	30	160063	199738	152116	111455	117265	179536	174342	179690	217327	625141	691139	954222	131501	136852	123618
NP_000535	antigen peptide transporter 2 isoform 1 GN=TAP2 [Homo sapiens]	77694	703	NA	NA	NA	NA	NA	0.235	0.203	3318	3318	9	9	0	0	0	-0.081	-0.108	-0.101	TAP2	NP_000535	NA	NA	NP_000535	NA	6891	human	refseq_acc	FALSE	NA	NA	5.68	30	736690	883850	686880	312070	296123	349365	705270	625120	546970	590860	443502	467766	629810	694160	672020
NP_000552	glutathione S-transferase Mu 1 isoform 1 GN=GSTM1 [Homo sapiens]	25712	218	NA	NA	NA	NA	NA	0.667	0.55	4544	1889	13	6	0	0	0	-0.09	-0.117	-0.111	GSTM1	NP_000552	NA	NA	NP_000552	NA	2944	human	refseq_acc	FALSE	NA	NA	5.22	30	128827	163673	120046	169081	207929	215034	126286	115182	94874	89992	56725	67407	153879	150169	150450
NP_000565	complement decay-accelerating factor isoform 1 preproprotein GN=CD55 [Homo sapiens]	41400	381	NA	NA	NA	NA	NA	0.083	0.136	110	110	3	3	0	0	0	0.242	0.227	0.255	CD55	NP_000565	NA	NA	NP_000565	NA	1604	human	refseq_acc	FALSE	NA	NA	4.7	20	61678	55379	83925	46321	35799	52707	77205	85749	36815	0	0	0	72099	85096	94952
NP_000572	glutathione peroxidase 1 isoform 1 GN=GPX1 [Homo sapiens]	22088	203	NA	NA	NA	NA	NA	0.846	0.847	15347	15347	15	15	0	0	0	-0.009	-0.036	-0.039	GPX1	NP_000572	NA	NA	NP_000572	NA	2876	human	refseq_acc	FALSE	NA	NA	6.91	30	7595300	7551700	8190400	8681400	8915300	8837200	8405000	8411000	8123400	10063600	9911500	10678300	8009200	7967900	8062800
NP_000574	vitamin D-binding protein isoform 1 precursor GN=GC [Homo sapiens]	52917	474	NA	NA	NA	NA	NA	0.036	0.046	4	4	1	1	0	0	0	2.896	2.873	3.589	GC	NP_000574	NA	NA	NP_000574	NA	2638	human	refseq_acc	FALSE	NA	NA	3.35	4	19195	0	0	0	0	0	20181	0	0	0	0	0	0	15376	15307
NP_000582	monocyte differentiation antigen CD14 precursor GN=CD14 [Homo sapiens]	40076	375	NA	NA	NA	NA	NA	0.421	0.365	2369	2369	8	8	0	0	0	-0.42	-0.446	-0.35	CD14	NP_000582	NA	NA	NP_000582	NA	929	human	refseq_acc	FALSE	NA	NA	5.72	30	630220	709810	650540	321773	289244	314434	615140	726600	677437	240459	172264	98733	671860	717400	698460
NP_000584	antigen peptide transporter 1 isoform 1 GN=TAP1 [Homo sapiens]	87217	808	NA	NA	NA	NA	NA	0.22	0.231	534	534	11	11	0	0	0	-0.141	-0.167	-0.151	TAP1	NP_000584	NA	NA	NP_000584	NA	6890	human	refseq_acc	FALSE	NA	NA	5.17	29	218271	206410	242759	102429	74580	45460	196242	166234	224942	25433	113586	0	201757	191339	217001
NP_000598	alpha-1-acid glycoprotein 1 precursor GN=ORM1 [Homo sapiens]	23539	201	NA	NA	NA	NA	NA	0.25	0.264	1239	1235	4	3	0	0	0	-0.571	-0.598	-0.513	ORM1	NP_000598	NA	NA	NP_000598	NA	5004	human	refseq_acc	FALSE	NA	NA	5.2	30	181499	190718	230209	174009	151760	221202	253777	194792	255340	437932	424287	374783	210004	210032	233412
NP_000599	alpha-1-acid glycoprotein 2 precursor GN=ORM2 [Homo sapiens]	23602	201	NA	NA	NA	NA	NA	0.083	0.085	1	1	1	1	0	0	0	3.888	3.861	3.193	ORM2	NP_000599	NA	NA	NP_000599	NA	5005	human	refseq_acc	FALSE	NA	NA	3.06	2	0	0	0	0	0	0	0	0	0	0	14743	20304	0	0	0
NP_000602	CD59 glycoprotein preproprotein GN=CD59 [Homo sapiens]	14177	128	NA	NA	NA	NA	NA	0.143	0.188	61	61	3	3	0	0	0	1.495	1.453	1.015	CD59	NP_000602	NA	NA	NP_000602	NA	966	human	refseq_acc	FALSE	NA	NA	4.82	8	37479	0	0	0	0	0	0	0	0	0	0	0	0	0	42978
NP_000604	hemopexin precursor GN=HPX [Homo sapiens]	51676	462	NA	NA	NA	NA	NA	0.042	0.065	1	1	1	1	0	0	0	2.828	2.785	3.41	HPX	NP_000604	NA	NA	NP_000604	NA	3263	human	refseq_acc	FALSE	NA	NA	3.21	4	14900	17967	0	0	0	0	0	0	0	0	0	0	10846	7375	0
NP_000622	neutrophil cytosol factor 4 isoform 1 GN=NCF4 [Homo sapiens]	39031	339	NA	NA	NA	NA	NA	0.5	0.466	2676	2676	12	12	0	0	0	-0.075	-0.102	-0.106	NCF4	NP_000622	NA	NA	NP_000622	NA	4689	human	refseq_acc	FALSE	NA	NA	5.46	30	475278	297563	353231	149279	149220	226482	322069	344168	271284	327078	285191	234883	274197	302037	314785
NP_000623	integrin alpha-M isoform 2 precursor GN=ITGAM [Homo sapiens]	127177	1152	NA	NA	NA	NA	NA	0.317	0.266	5396	5395	22	21	0	0	0	-0.096	-0.123	-0.18	ITGAM	NP_000623	NA	NA	NP_000623	NA	3684	human	refseq_acc	FALSE	NA	NA	5.62	30	364790	372430	428330	274677	240786	264951	367060	376770	399920	311928	296920	273038	439460	395800	420200
NP_000627	superoxide dismutase [Mn], mitochondrial isoform A precursor GN=SOD2 [Homo sapiens]	24750	222	NA	NA	NA	NA	NA	0.333	0.356	2772	2772	5	5	0	0	0	-0.136	-0.163	-0.215	SOD2	NP_000627	NA	NA	NP_000627	NA	6648	human	refseq_acc	FALSE	NA	NA	5.47	30	301440	391520	224510	179760	167170	172650	302280	334170	172780	303730	391950	340330	348720	290570	359500
NP_000628	glutathione reductase, mitochondrial isoform 1 precursor GN=GSR [Homo sapiens]	56256	522	NA	NA	NA	NA	NA	0.56	0.544	11964	11964	16	16	0	0	0	-0.026	-0.053	-0.023	GSR	NP_000628	NA	NA	NP_000628	NA	2936	human	refseq_acc	FALSE	NA	NA	6.34	30	2100510	2283890	2105430	2357380	2576790	2590370	2841200	2900190	2606330	2237680	2148950	2237420	2170150	2323040	2186480
NP_000629	vitronectin precursor GN=VTN [Homo sapiens]	54305	478	NA	NA	NA	NA	NA	0.08	0.052	149	149	2	2	0	0	0	0.193	0.151	0.253	VTN	NP_000629	NA	NA	NP_000629	NA	7448	human	refseq_acc	FALSE	NA	NA	4.62	19	70391	42586	61207	0	0	0	58123	32018	75413	102050	75249	109310	35744	56350	57211
NP_000637	glycogen debranching enzyme isoform 3 GN=AGL [Homo sapiens]	172694	1516	NA	NA	NA	NA	NA	0.108	0.114	1169	1169	11	11	0	0	0	-0.139	-0.166	-0.121	AGL	NP_000637	NA	NA	NP_000637	NA	178	human	refseq_acc	FALSE	NA	NA	5.32	30	131403	301621	283398	277645	230367	198459	251815	252836	142164	355998	160680	374876	164635	325410	178273
NP_000642	complement receptor type 1 isoform S precursor GN=CR1 [Homo sapiens]	272921	2489	NA	NA	NA	NA	NA	0.09	0.082	1612	1612	14	14	0	0	0	-0.657	-0.685	-0.577	CR1	NP_000642	NA	NA	NP_000642	NA	1378	human	refseq_acc	FALSE	NA	NA	5.5	24	651840	628830	673030	393152	329385	493346	667420	624180	559790	519360	504540	472650	553550	523310	532820
NP_000646	L-selectin precursor GN=SELL [Homo sapiens]	43617	385	NA	NA	NA	NA	NA	0.154	0.091	416	416	2	2	0	0	0	-0.022	-0.047	-0.222	SELL	NP_000646	NA	NA	NP_000646	NA	6402	human	refseq_acc	FALSE	NA	NA	4.86	23	41344	34622	44113	0	0	22162	54889	77952	37441	0	0	0	40712	69079	44527
NP_000648	apoptosis regulator Bcl-2 isoform beta GN=BCL2 [Homo sapiens]	22337	205	NA	NA	NA	NA	NA	0.333	0.278	1447	1447	3	3	0	0	0	-0.092	-0.119	-0.111	BCL2	NP_000648	NA	NA	NP_000648	NA	596	human	refseq_acc	FALSE	NA	NA	5.18	30	116159	113076	108961	152060	152610	179065	137443	98581	157755	184470	197082	101624	129379	115843	136826
NP_000652	60S ribosomal protein L9 GN=RPL9 [Homo sapiens]	21863	192	NA	NA	NA	NA	NA	0.667	0.615	5113	5113	8	8	0	0	0	-0.049	-0.076	-0.074	RPL9	NP_000652	NA	NA	NP_000652	NA	6133	human	refseq_acc	FALSE	NA	NA	6.31	30	2158700	2094560	2248060	2376400	2469910	934800	2061930	2189310	2583930	2709100	3289530	3049520	1975260	2190010	1979770
NP_000653	arylamine N-acetyltransferase 1 isoform a GN=NAT1 [Homo sapiens]	33898	290	NA	NA	NA	NA	NA	0.062	0.052	576	576	1	1	0	0	0	0.133	0.104	0.078	NAT1	NP_000653	NA	NA	NP_000653	NA	9	human	refseq_acc	FALSE	NA	NA	4.24	26	21053	25072	23946	12667	12753	19608	24315	29278	19148	0	0	0	22969	23322	19295
NP_000662	alcohol dehydrogenase class-3 GN=ADH5 [Homo sapiens]	39724	374	NA	NA	NA	NA	NA	0.524	0.455	6438	6438	12	12	0	0	0	-0.01	-0.037	-0.043	ADH5	NP_000662	NA	NA	NP_000662	NA	128	human	refseq_acc	FALSE	NA	NA	6.47	30	2578030	2595320	2535250	3285340	3409910	2933970	2579720	2672270	2396900	2939910	3020580	2998330	2753720	2711680	2808040
NP_000678	adenosylhomocysteinase isoform 1 GN=AHCY [Homo sapiens]	47716	432	NA	NA	NA	NA	NA	0.435	0.384	11380	11380	15	15	0	0	0	-0.02	-0.046	-0.059	AHCY	NP_000678	NA	NA	NP_000678	NA	191	human	refseq_acc	FALSE	NA	NA	6.4	30	2313330	2542030	2543440	2609910	2398110	2600300	2436650	2641990	2215690	1939410	1788890	1800200	2545390	2574170	2537900
NP_000680	retinal dehydrogenase 1 GN=ALDH1A1 [Homo sapiens]	54861	501	NA	NA	NA	NA	NA	0.296	0.305	216	216	11	11	0	0	0	2.308	2.261	1.751	ALDH1A1	NP_000680	NA	NA	NP_000680	NA	216	human	refseq_acc	FALSE	NA	NA	4.92	6	0	0	0	0	0	0	0	0	0	0	0	0	0	0	0
NP_000681	aldehyde dehydrogenase, mitochondrial isoform 1 precursor GN=ALDH2 [Homo sapiens]	56381	517	NA	NA	NA	NA	NA	0.593	0.48	8118	8114	19	18	0	0	0	-0.111	-0.137	-0.169	ALDH2	NP_000681	NA	NA	NP_000681	NA	217	human	refseq_acc	FALSE	NA	NA	6.23	30	1383310	1545730	1173540	1672150	1797850	2017650	1305690	1395700	1155560	2682610	2851390	3218770	1347080	1290400	1425580
NP_000683	aldehyde dehydrogenase X, mitochondrial precursor GN=ALDH1B1 [Homo sapiens]	57249	517	NA	NA	NA	NA	NA	0.308	0.25	1684	1684	9	9	0	0	0	-0.294	-0.321	-0.455	ALDH1B1	NP_000683	NA	NA	NP_000683	NA	219	human	refseq_acc	FALSE	NA	NA	5.4	30	131583	132381	147918	131100	97200	119600	149919	142994	148026	121750	131670	151440	120268	138149	142029
NP_000687	4-trimethylaminobutyraldehyde dehydrogenase GN=ALDH9A1 [Homo sapiens]	56291	518	NA	NA	NA	NA	NA	0.464	0.407	6860	6860	16	16	0	0	0	-0.105	-0.132	-0.174	ALDH9A1	NP_000687	NA	NA	NP_000687	NA	223	human	refseq_acc	FALSE	NA	NA	6.04	30	874340	749520	1009080	1234270	1213560	840850	901060	981860	945570	1352300	1355000	1342240	1059400	874620	905660
NP_000689	arachidonate 5-lipoxygenase isoform 1 GN=ALOX5 [Homo sapiens]	77982	674	NA	NA	NA	NA	NA	0.237	0.22	2562	2562	11	11	0	0	0	-0.219	-0.246	-0.18	ALOX5	NP_000689	NA	NA	NP_000689	NA	240	human	refseq_acc	FALSE	NA	NA	5.73	30	603650	656510	570466	504294	533080	578487	540685	539331	498900	1101350	1119290	1178110	503292	519590	512716
NP_000691	annexin A1 GN=ANXA1 [Homo sapiens]	38714	346	NA	NA	NA	NA	NA	0.9	0.65	26237	26237	23	23	0	0	0	-0.01	-0.037	-0.044	ANXA1	NP_000691	NA	NA	NP_000691	NA	301	human	refseq_acc	FALSE	NA	NA	7.2	30	14240800	14758400	14636200	16869200	16219500	16318900	15225900	14215500	14659000	16797300	18999800	18825600	15179500	13268400	14763200
NP_000700	2-oxoisovalerate dehydrogenase subunit alpha, mitochondrial isoform 1 precursor GN=BCKDHA [Homo sapiens]	50470	445	NA	NA	NA	NA	NA	0.37	0.373	4361	4361	12	12	0	0	0	-0.072	-0.099	-0.057	BCKDHA	NP_000700	NA	NA	NP_000700	NA	593	human	refseq_acc	FALSE	NA	NA	5.66	30	548040	603823	600570	502342	474839	548478	637050	779230	581810	569969	513878	521951	558850	613042	548610
NP_000703	biliverdin reductase A precursor GN=BLVRA [Homo sapiens]	33428	296	NA	NA	NA	NA	NA	0.647	0.503	2844	2844	14	14	0	0	0	-0.074	-0.1	-0.048	BLVRA	NP_000703	NA	NA	NP_000703	NA	644	human	refseq_acc	TRUE	Metabolic	14	5.56	30	370473	280415	366158	428250	430090	457930	395236	325586	306474	272469	305569	299334	442010	350071	431850
NP_000704	flavin reductase (NADPH) GN=BLVRB [Homo sapiens]	22119	206	NA	NA	NA	NA	NA	0.545	0.534	5803	5803	8	8	0	0	0	-0.012	-0.038	-0.021	BLVRB	NP_000704	NA	NA	NP_000704	NA	645	human	refseq_acc	FALSE	NA	NA	6.06	30	1237300	1174620	1243620	1181730	1071410	1264690	1315980	1323110	1260390	889500	878600	949200	1440430	1209130	1229000
NP_000705	translocator protein GN=TSPO [Homo sapiens]	18828	169	NA	NA	NA	NA	NA	0.375	0.231	1865	1865	3	3	0	0	0	-0.106	-0.133	-0.097	TSPO	NP_000705	NA	NA	NP_000705	NA	706	human	refseq_acc	FALSE	NA	NA	6.22	30	2088900	2219015	2573500	999027	1166820	1595600	2457800	2891700	1948100	758220	960440	777480	2097542	2236700	2123500
NP_000779	deoxycytidine kinase GN=DCK [Homo sapiens]	30518	260	NA	NA	NA	NA	NA	0.571	0.508	4438	4438	12	12	0	0	0	-0.031	-0.057	-0.07	DCK	NP_000779	NA	NA	NP_000779	NA	1633	human	refseq_acc	FALSE	NA	NA	5.84	30	528610	611630	653362	691140	713570	850770	581200	634760	452750	637720	589530	567390	560875	596900	546020
NP_000782	dihydrofolate reductase isoform 1 GN=DHFR [Homo sapiens]	21452	187	NA	NA	NA	NA	NA	0.231	0.283	251	251	3	3	0	0	0	0.229	0.213	0.205	DHFR	NP_000782	NA	NA	NP_000782	NA	1719	human	refseq_acc	FALSE	NA	NA	4.82	19	25098	0	74312	163894	135992	118623	0	0	10095	103832	91494	0	25644	0	55911
NP_000792	peptidyl-prolyl cis-trans isomerase FKBP1A isoform a GN=FKBP1A [Homo sapiens]	11951	108	NA	NA	NA	NA	NA	0.5	0.417	3093	3093	4	4	0	0	0	-0.107	-0.133	-0.149	FKBP1A	NP_000792	NA	NA	NP_000792	NA	2280	human	refseq_acc	FALSE	NA	NA	6.04	30	964310	786761	1225552	978510	918060	1038260	654752	734705	597182	546490	498050	367210	1162290	1243730	1299884
NP_000810	trifunctional purine biosynthetic protein adenosine-3 isoform 1 GN=GART [Homo sapiens]	107766	1010	NA	NA	NA	NA	NA	0.365	0.411	7387	7387	24	24	0	0	0	-0.018	-0.044	-0.018	GART	NP_000810	NA	NA	NP_000810	NA	2618	human	refseq_acc	FALSE	NA	NA	6.01	30	1145700	1282740	1104150	1148170	1159950	1397370	1049910	1044280	1064130	751410	699730	759720	1167990	1127130	1078730
NP_000839	glutathione S-transferase Mu 2 isoform 1 GN=GSTM2 [Homo sapiens]	25744	218	NA	NA	NA	NA	NA	0.375	0.523	3233	3233	9	9	0	0	0	-0.194	-0.22	-0.289	GSTM2	NP_000839	NA	NA	NP_000839	NA	2946	human	refseq_acc	FALSE	NA	NA	5.68	30	219288	260415	258621	458849	401975	437567	238208	248070	244918	226307	211223	191820	357837	326433	289882
NP_000843	glutathione S-transferase P GN=GSTP1 [Homo sapiens]	23356	210	NA	NA	NA	NA	NA	0.833	0.686	18400	18400	16	16	0	0	0	-0.028	-0.055	-0.082	GSTP1	NP_000843	NA	NA	NP_000843	NA	2950	human	refseq_acc	FALSE	NA	NA	7.12	30	12250700	12047200	10463700	12441400	12636600	12632600	11994000	11677600	12467900	10181700	10663000	11269100	12478700	12606300	12918500
NP_000847	guanylate cyclase soluble subunit alpha-1 isoform A GN=GUCY1A1 [Homo sapiens]	77452	690	NA	NA	NA	NA	NA	0.051	0.03	98	98	2	2	0	0	0	0.157	0.14	0.186	GUCY1A1	NP_000847	NA	NA	NP_000847	NA	2982	human	refseq_acc	FALSE	NA	NA	4.53	21	98783	48786	116880	10796	0	0	70155	54318	13081	0	0	0	88206	41154	61387
NP_000849	guanylate kinase isoform b GN=GUK1 [Homo sapiens]	21725	197	NA	NA	NA	NA	NA	0.083	0.081	36	36	1	1	0	0	0	1.856	1.813	1.74	GUK1	NP_000849	NA	NA	NP_000849	NA	2987	human	refseq_acc	FALSE	NA	NA	3.56	8	0	9136	0	0	0	0	0	0	0	0	0	0	16895	10535	0
NP_000852	histamine H1 receptor GN=HRH1 [Homo sapiens]	55784	487	NA	NA	NA	NA	NA	0.048	0.027	1	1	1	1	0	0	0	NA	NA	NA	HRH1	NP_000852	NA	NA	NP_000852	NA	3269	human	refseq_acc	FALSE	NA	NA	#NAME?	0	0	0	0	0	0	0	0	0	0	0	0	0	0	0	0
NP_000864	intercellular adhesion molecule 2 precursor GN=ICAM2 [Homo sapiens]	30654	275	NA	NA	NA	NA	NA	0.062	0.055	16	16	1	1	0	0	0	1.809	1.776	1.672	ICAM2	NP_000864	NA	NA	NP_000864	NA	3384	human	refseq_acc	FALSE	NA	NA	3.56	8	0	0	0	0	0	0	0	0	16955	0	0	0	6062	10919	0
NP_000867	cation-independent mannose-6-phosphate receptor precursor GN=IGF2R [Homo sapiens]	274273	2491	NA	NA	NA	NA	NA	0.015	0.009	20	20	2	2	0	0	0	2.063	2	1.816	IGF2R	NP_000867	NA	NA	NP_000867	NA	3482	human	refseq_acc	FALSE	NA	NA	3.56	7	0	0	0	0	0	0	0	0	0	11906	15175	0	0	0	0
NP_000875	inosine-5'-monophosphate dehydrogenase 2 GN=IMPDH2 [Homo sapiens]	55804	514	NA	NA	NA	NA	NA	0.583	0.518	12840	12840	22	22	0	0	0	-0.038	-0.065	-0.05	IMPDH2	NP_000875	NA	NA	NP_000875	NA	3615	human	refseq_acc	FALSE	NA	NA	6.14	30	1696450	1647900	1628340	1360380	1440490	1637680	1460080	1604480	1437230	894560	1068210	779560	1657500	1808290	1648360
NP_000876	integrin alpha-4 isoform 1 preproprotein GN=ITGA4 [Homo sapiens]	114898	1032	NA	NA	NA	NA	NA	0.08	0.068	1174	1174	5	5	0	0	0	-0.832	-0.858	-0.59	ITGA4	NP_000876	NA	NA	NP_000876	NA	3676	human	refseq_acc	FALSE	NA	NA	6.16	30	2650620	2813077	2589823	1535542	1870528	2332632	2860067	3199417	2099821	1261388	940034	599305	2704822	2831807	2759006
NP_000878	integrin alpha-X isoform 2 precursor GN=ITGAX [Homo sapiens]	127828	1163	NA	NA	NA	NA	NA	0.017	0.011	1	1	1	1	0	0	0	3.894	3.888	3.133	ITGAX	NP_000878	NA	NA	NP_000878	NA	3687	human	refseq_acc	FALSE	NA	NA	3.03	2	0	0	0	0	0	0	0	0	0	0	0	0	0	0	0
NP_000886	leukotriene A-4 hydrolase isoform 1 GN=LTA4H [Homo sapiens]	69284	611	NA	NA	NA	NA	NA	0.667	0.566	13791	13791	28	28	0	0	0	-0.086	-0.112	-0.158	LTA4H	NP_000886	NA	NA	NP_000886	NA	4048	human	refseq_acc	FALSE	NA	NA	6.29	30	1575770	1838850	1721120	1639830	1646140	1612150	1621130	1739410	1534960	1052080	1133240	1069640	1866680	1833480	1798400
NP_000895	ribosyldihydronicotinamide dehydrogenase [quinone] isoform 1 GN=NQO2 [Homo sapiens]	25918	231	NA	NA	NA	NA	NA	0.286	0.325	922	922	5	5	0	0	0	0.224	0.187	0.313	NQO2	NP_000895	NA	NA	NP_000895	NA	4835	human	refseq_acc	FALSE	NA	NA	5.26	22	224479	190534	210920	383643	386930	309933	263936	197556	260371	334877	348157	334042	297677	269537	260311
NP_000909	protein disulfide-isomerase precursor GN=P4HB [Homo sapiens]	57116	508	NA	NA	NA	NA	NA	0.667	0.6	34310	34310	33	33	0	0	0	-0.034	-0.06	-0.045	P4HB	NP_000909	NA	NA	NP_000909	NA	5034	human	refseq_acc	FALSE	NA	NA	7.06	30	13122000	12378500	13493300	12421100	12148900	13874900	11890200	12332200	11567100	15889800	16001100	15225800	13748300	13785100	12969000
NP_000916	pyruvate dehydrogenase E1 component subunit beta, mitochondrial isoform 1 precursor GN=PDHB [Homo sapiens]	39233	359	NA	NA	NA	NA	NA	0.476	0.501	8695	8695	12	12	0	0	0	-0.017	-0.044	-0.024	PDHB	NP_000916	NA	NA	NP_000916	NA	5162	human	refseq_acc	FALSE	NA	NA	6.33	30	2621600	2865420	2314760	2088280	2187090	2184370	2651060	2345150	2838880	2364420	2102450	2238530	2540770	2485970	2592550
NP_000928	DNA-directed RNA polymerase II subunit RPB1 GN=POLR2A [Homo sapiens]	217204	1970	NA	NA	NA	NA	NA	0.23	0.24	6372	6372	30	30	0	0	0	-0.117	-0.143	-0.131	POLR2A	NP_000928	NA	NA	NP_000928	NA	5430	human	refseq_acc	FALSE	NA	NA	5.68	30	500330	535700	543720	472050	412730	614540	495420	516680	458008	751300	702590	738690	427391	428290	414666
NP_000929	DNA-directed RNA polymerase II subunit RPB2 isoform 1 GN=POLR2B [Homo sapiens]	133895	1174	NA	NA	NA	NA	NA	0.317	0.286	5623	5623	27	27	0	0	0	-0.032	-0.058	-0.061	POLR2B	NP_000929	NA	NA	NP_000929	NA	5431	human	refseq_acc	FALSE	NA	NA	5.65	30	550249	496029	545961	383158	392632	314424	508261	492311	478690	562463	581512	650634	467470	485160	472555
NP_000932	NADPH--cytochrome P450 reductase GN=POR [Homo sapiens]	77047	680	NA	NA	NA	NA	NA	0.184	0.265	2199	2199	12	12	0	0	0	-0.034	-0.061	-0.08	POR	NP_000932	NA	NA	NP_000932	NA	5447	human	refseq_acc	FALSE	NA	NA	5.28	30	166038	200657	164275	228790	184814	153769	127961	159459	191780	222168	288138	220520	144734	146217	171668
NP_000933	peptidyl-prolyl cis-trans isomerase B precursor GN=PPIB [Homo sapiens]	23742	216	NA	NA	NA	NA	NA	0.75	0.574	9232	9232	14	14	0	0	0	-0.012	-0.039	-0.036	PPIB	NP_000933	NA	NA	NP_000933	NA	5479	human	refseq_acc	FALSE	NA	NA	6.75	30	5276360	5492440	5530910	5944120	5734760	6311790	5836860	5974780	5344630	5821560	5867480	6893260	5747490	5401030	5802580
NP_000935	serine/threonine-protein phosphatase 2B catalytic subunit alpha isoform isoform 1 GN=PPP3CA [Homo sapiens]	58687	521	NA	NA	NA	NA	NA	0.08	0.09	330	330	3	3	0	0	0	0.091	0.062	0.013	PPP3CA	NP_000935	NA	NA	NP_000935	NA	5530	human	refseq_acc	FALSE	NA	NA	4.59	23	30104	52412	71718	0	0	17085	33052	75333	11668	0	0	0	44523	51731	49095
NP_000936	calcineurin subunit B type 1 GN=PPP3R1 [Homo sapiens]	19300	170	NA	NA	NA	NA	NA	0.333	0.429	622	622	5	5	0	0	0	-0.171	-0.199	-0.152	PPP3R1	NP_000936	NA	NA	NP_000936	NA	5534	human	refseq_acc	FALSE	NA	NA	4.97	28	37321	96417	53359	118490	104210	64663	114623	17360	124217	88365	98013	75517	112546	70360	136066
NP_000937	DNA primase small subunit GN=PRIM1 [Homo sapiens]	49901	420	NA	NA	NA	NA	NA	0.111	0.1	167	167	3	3	0	0	0	0.439	0.424	0.394	PRIM1	NP_000937	NA	NA	NP_000937	NA	5557	human	refseq_acc	FALSE	NA	NA	4.11	17	0	18831	0	9046	0	6935	13080	0	0	0	0	18053	13691	8112	6761
NP_000938	DNA primase large subunit isoform a GN=PRIM2 [Homo sapiens]	58805	509	NA	NA	NA	NA	NA	0.103	0.075	177	177	3	3	0	0	0	0.801	0.795	0.804	PRIM2	NP_000938	NA	NA	NP_000938	NA	5558	human	refseq_acc	FALSE	NA	NA	4.1	14	0	11591	0	0	13655	0	0	34442	19288	0	0	0	25934	10077	4131
NP_000945	prostaglandin-H2 D-isomerase precursor GN=PTGDS [Homo sapiens]	21029	190	NA	NA	NA	NA	NA	0.222	0.174	1012	1012	2	2	0	0	0	-0.185	-0.207	-0.195	PTGDS	NP_000945	NA	NA	NP_000945	NA	5730	human	refseq_acc	FALSE	NA	NA	5.48	24	416710	325520	425730	378600	392200	300320	544840	452080	544390	812640	767350	895730	414030	460760	539160
NP_000959	60S ribosomal protein L4 GN=RPL4 [Homo sapiens]	47697	427	NA	NA	NA	NA	NA	0.625	0.365	15868	15868	21	21	0	0	0	-0.015	-0.042	-0.027	RPL4	NP_000959	NA	NA	NP_000959	NA	6124	human	refseq_acc	FALSE	NA	NA	6.77	30	6286500	7216500	6804000	6179900	5753600	7394200	6840200	6629260	6597000	6307030	6769800	7719800	5976300	5988400	6378000
NP_000960	60S ribosomal protein L5 GN=RPL5 [Homo sapiens]	34362	297	NA	NA	NA	NA	NA	0.75	0.428	11987	11987	14	14	0	0	0	-0.022	-0.048	-0.033	RPL5	NP_000960	NA	NA	NP_000960	NA	6125	human	refseq_acc	FALSE	NA	NA	6.56	30	3427300	3721600	3442700	4353700	4880300	4813700	3331400	3826200	3096990	3814400	4211800	4201600	3639400	3754500	3697700
NP_000962	60S ribosomal protein L7 isoform 1 GN=RPL7 [Homo sapiens]	29225	248	NA	NA	NA	NA	NA	0.5	0.427	6557	6557	10	10	0	0	0	-0.135	-0.161	-0.167	RPL7	NP_000962	NA	NA	NP_000962	NA	6129	human	refseq_acc	FALSE	NA	NA	6.71	30	3799570	3633380	4172210	8695700	7069600	7222300	3174550	2917090	3071280	8397200	9003700	8264000	3335450	3607270	4280990
NP_000963	60S ribosomal protein L7a GN=RPL7A [Homo sapiens]	29995	266	NA	NA	NA	NA	NA	0.7	0.444	7429	7429	11	11	0	0	0	-0.036	-0.063	-0.058	RPL7A	NP_000963	NA	NA	NP_000963	NA	6130	human	refseq_acc	FALSE	NA	NA	6.71	30	4764200	5829200	6144800	6009700	6673900	5765400	4633000	4733470	2862420	7817200	6532600	7213800	5814300	5847100	5877900
NP_000964	60S ribosomal protein L8 GN=RPL8 [Homo sapiens]	28024	257	NA	NA	NA	NA	NA	0.4	0.428	2625	2625	9	9	0	0	0	-0.09	-0.117	-0.097	RPL8	NP_000964	NA	NA	NP_000964	NA	6132	human	refseq_acc	FALSE	NA	NA	5.96	30	1270550	1390310	1285810	733731	774842	851070	1246590	1212970	1065500	555480	660970	563432	1155610	1372180	1169160
NP_000967	60S ribosomal protein L12 GN=RPL12 [Homo sapiens]	17818	165	NA	NA	NA	NA	NA	0.667	0.545	10567	10567	7	7	0	0	0	-0.011	-0.037	-0.017	RPL12	NP_000967	NA	NA	NP_000967	NA	6136	human	refseq_acc	FALSE	NA	NA	6.6	30	4323030	3688880	4316290	4631100	4454400	3889620	4754700	4676900	4967570	3985100	4046800	4626440	4252310	4313400	5181300
NP_000968	60S ribosomal protein L13 isoform 1 GN=RPL13 [Homo sapiens]	24261	211	NA	NA	NA	NA	NA	0.556	0.318	2453	2453	7	7	0	0	0	-0.107	-0.134	-0.118	RPL13	NP_000968	NA	NA	NP_000968	NA	6137	human	refseq_acc	FALSE	NA	NA	6.06	30	931883	933650	881677	2046428	1977488	1626800	839770	976946	985490	1964872	2000708	2099293	959392	1114380	1368690
NP_000969	60S ribosomal protein L23 GN=RPL23 [Homo sapiens]	14865	140	NA	NA	NA	NA	NA	0.444	0.4	3806	3806	6	6	0	0	0	-0.347	-0.373	-0.32	RPL23	NP_000969	NA	NA	NP_000969	NA	9349	human	refseq_acc	FALSE	NA	NA	6.36	30	3842490	3500050	3237450	1329170	1493900	1344410	3283945	3924622	3863280	1015888	1027310	899300	4075720	4012160	3925520
NP_000970	60S ribosomal protein L18 isoform 1 GN=RPL18 [Homo sapiens]	21634	188	NA	NA	NA	NA	NA	0.714	0.351	5700	5700	7	7	0	0	0	-0.176	-0.203	-0.204	RPL18	NP_000970	NA	NA	NP_000970	NA	6141	human	refseq_acc	FALSE	NA	NA	6.59	30	2475250	2617090	2494110	6291000	6147730	6445680	2189820	2151140	2364210	6474260	7045730	6114090	2601650	2966040	2648490
NP_000971	60S ribosomal protein L18a GN=RPL18A [Homo sapiens]	20762	176	NA	NA	NA	NA	NA	0.444	0.29	3549	3549	6	6	0	0	0	-0.322	-0.348	-0.365	RPL18A	NP_000971	NA	NA	NP_000971	NA	6142	human	refseq_acc	FALSE	NA	NA	6.03	30	452981	413031	732540	2036660	1527690	1823100	546980	506034	323284	1429330	1400130	1147490	427558	501670	519190
NP_000973	60S ribosomal protein L21 GN=RPL21 [Homo sapiens]	18565	160	NA	NA	NA	NA	NA	0.5	0.381	4865	4865	7	7	0	0	0	-0.029	-0.055	-0.07	RPL21	NP_000973	NA	NA	NP_000973	NA	6144	human	refseq_acc	FALSE	NA	NA	6.54	30	2775890	2969230	2939710	4697870	4083790	4362100	2891710	2968790	2711010	4309790	3848320	5161480	2796950	2864400	3035520
NP_000974	60S ribosomal protein L22 GN=RPL22 [Homo sapiens]	14787	128	NA	NA	NA	NA	NA	1	0.57	3076	3076	5	5	0	0	0	-0.007	-0.034	-0.024	RPL22	NP_000974	NA	NA	NP_000974	NA	6146	human	refseq_acc	FALSE	NA	NA	6.25	30	1991480	1669570	1885240	1977120	1796870	1519420	1855160	1687850	1684520	2017810	1990000	1811980	1907080	2028600	1959190
NP_000975	60S ribosomal protein L23a GN=RPL23A [Homo sapiens]	17695	156	NA	NA	NA	NA	NA	0.667	0.321	4314	4314	5	5	0	0	0	-0.106	-0.132	-0.156	RPL23A	NP_000975	NA	NA	NP_000975	NA	6147	human	refseq_acc	FALSE	NA	NA	6.24	30	1167500	1232640	790450	2204030	2813050	1770750	899820	1081360	1520950	2123990	2491300	2874710	1382520	1154660	1171140
NP_000976	60S ribosomal protein L17 isoform a GN=RPL17 [Homo sapiens]	21397	184	NA	NA	NA	NA	NA	0.556	0.467	4925	4925	9	9	0	0	0	-0.061	-0.087	-0.105	RPL17	NP_000976	NA	NA	NP_000976	NA	6139	human	refseq_acc	FALSE	NA	NA	6.43	30	2171710	2249160	1712350	3093540	3763380	3510820	1903550	1782240	2092450	3950650	3117870	3815680	2118000	2273270	1922620
NP_000977	60S ribosomal protein L24 GN=RPL24 [Homo sapiens]	17779	157	NA	NA	NA	NA	NA	0.5	0.223	868	868	4	4	0	0	0	-0.244	-0.271	-0.34	RPL24	NP_000977	NA	NA	NP_000977	NA	6152	human	refseq_acc	FALSE	NA	NA	5.44	29	263424	299274	247507	562840	85538	214975	0	149727	425836	170009	388739	301410	302217	305106	107559
NP_000979	60S ribosomal protein L27 GN=RPL27 [Homo sapiens]	15798	136	NA	NA	NA	NA	NA	0.333	0.39	3222	3222	5	5	0	0	0	-0.045	-0.071	-0.053	RPL27	NP_000979	NA	NA	NP_000979	NA	6155	human	refseq_acc	FALSE	NA	NA	6.31	30	2270610	2077650	1978000	2758370	2709590	2950260	1768210	1969900	1846020	2967240	2770420	2819170	1995870	1900590	1900460
NP_000980	60S ribosomal protein L30 GN=RPL30 [Homo sapiens]	12784	115	NA	NA	NA	NA	NA	0.833	0.583	5214	5214	7	7	0	0	0	-0.069	-0.095	-0.041	RPL30	NP_000980	NA	NA	NP_000980	NA	6156	human	refseq_acc	FALSE	NA	NA	6.36	30	2881710	2474100	3339490	2335260	2294470	2400350	3208030	2849020	3739700	1855380	2095340	1265480	2960020	3065290	3323240
NP_000981	60S ribosomal protein L27a GN=RPL27A [Homo sapiens]	16561	148	NA	NA	NA	NA	NA	0.571	0.284	4050	4050	5	5	0	0	0	-0.06	-0.086	-0.106	RPL27A	NP_000981	NA	NA	NP_000981	NA	6157	human	refseq_acc	FALSE	NA	NA	6.18	30	1260100	1083510	979780	2054060	1961390	1951220	1070720	1016810	1081590	2169740	1893020	1881510	1396460	1219380	1212270
NP_000982	60S ribosomal protein L28 isoform 2 GN=RPL28 [Homo sapiens]	15747	137	NA	NA	NA	NA	NA	0.625	0.409	2224	2224	7	7	0	0	0	-0.081	-0.107	-0.069	RPL28	NP_000982	NA	NA	NP_000982	NA	6158	human	refseq_acc	FALSE	NA	NA	6.34	30	2761380	2408970	2417620	3440240	3024940	2762640	1802821	2066190	1922520	3193080	3259330	2946180	2566280	2346560	2340530
NP_000983	60S ribosomal protein L29 GN=RPL29 [Homo sapiens]	17752	159	NA	NA	NA	NA	NA	0.5	0.145	580	580	2	2	0	0	0	0.103	0.083	0.128	RPL29	NP_000983	NA	NA	NP_000983	NA	6159	human	refseq_acc	FALSE	NA	NA	5.51	25	569070	493350	243990	577830	293370	474310	0	251920	507390	128210	372120	97909	890830	396150	465070
NP_000985	60S ribosomal protein L32 GN=RPL32 [Homo sapiens]	15860	135	NA	NA	NA	NA	NA	0.571	0.326	5028	5028	6	6	0	0	0	-0.05	-0.076	-0.092	RPL32	NP_000985	NA	NA	NP_000985	NA	6161	human	refseq_acc	FALSE	NA	NA	6.28	30	1706810	1303440	859370	2533890	2643000	2670760	1253050	1400920	1384920	2308540	2300950	2010660	1785450	1716320	1814700
NP_000986	60S ribosomal protein L34 GN=RPL34 [Homo sapiens]	13293	117	NA	NA	NA	NA	NA	0.167	0.162	905	905	3	3	0	0	0	-0.18	-0.206	-0.223	RPL34	NP_000986	NA	NA	NP_000986	NA	6164	human	refseq_acc	FALSE	NA	NA	5.86	30	471300	392220	428510	1172700	1122600	1184600	421120	430890	424030	1182400	1277410	1257400	494160	516650	472090
NP_000987	60S ribosomal protein L35a GN=RPL35A [Homo sapiens]	12538	110	NA	NA	NA	NA	NA	0.286	0.218	1465	1465	3	3	0	0	0	-0.041	-0.068	-0.065	RPL35A	NP_000987	NA	NA	NP_000987	NA	6165	human	refseq_acc	FALSE	NA	NA	5.71	30	502420	535620	652550	702870	654900	521430	357060	278607	457246	689330	838725	537140	519340	480970	641940
NP_000989	60S ribosomal protein L37a GN=RPL37A [Homo sapiens]	10275	92	NA	NA	NA	NA	NA	0.75	0.587	2411	2411	5	5	0	0	0	-0.082	-0.108	-0.082	RPL37A	NP_000989	NA	NA	NP_000989	NA	6168	human	refseq_acc	FALSE	NA	NA	6	30	1455980	1223140	1366460	895850	918940	984369	1116180	1488910	1271520	519710	561810	779310	1359610	1403070	1479720
NP_000990	60S ribosomal protein L38 GN=RPL38 [Homo sapiens]	8218	70	NA	NA	NA	NA	NA	0.333	0.143	625	625	1	1	0	0	0	-0.19	-0.209	-0.224	RPL38	NP_000990	NA	NA	NP_000990	NA	6169	human	refseq_acc	FALSE	NA	NA	5.09	26	45813	0	35899	178760	247830	0	107650	36890	222080	162550	197040	231630	53430	45418	76378
NP_000991	60S ribosomal protein L39 GN=RPL39 [Homo sapiens]	6407	51	NA	NA	NA	NA	NA	1	0.196	390	390	1	1	0	0	0	0.958	0.926	0.939	RPL39	NP_000991	NA	NA	NP_000991	NA	6170	human	refseq_acc	FALSE	NA	NA	5.19	15	195780	222420	247100	0	0	0	341640	382510	326950	0	0	0	225330	345170	260620
NP_000992	60S ribosomal protein L36a-like GN=RPL36AL [Homo sapiens]	12469	106	NA	NA	NA	NA	NA	0.6	0.236	724	724	3	3	0	0	0	-0.141	-0.171	-0.186	RPL36AL	NP_000992	NA	NA	NP_000992	NA	6166	human	refseq_acc	FALSE	NA	NA	5.41	27	159140	142510	81367	525520	462440	201540	0	0	226290	360110	652950	306230	317880	59102	249555
NP_000993	60S acidic ribosomal protein P0 GN=RPLP0 [Homo sapiens]	34273	317	NA	NA	NA	NA	NA	0.733	0.562	7558	7558	13	13	0	0	0	-0.081	-0.107	-0.097	RPLP0	NP_000993	NA	NA	NP_000993	NA	6175	human	refseq_acc	FALSE	NA	NA	6.92	30	10245300	11220700	10531000	5653680	6405700	6372360	10578400	11381700	11776100	5245710	6277300	5958700	10590600	10820200	10643200
NP_000994	60S acidic ribosomal protein P1 isoform 1 GN=RPLP1 [Homo sapiens]	11514	114	NA	NA	NA	NA	NA	0.75	0.746	3069	3069	3	3	0	0	0	-0.013	-0.039	-0.018	RPLP1	NP_000994	NA	NA	NP_000994	NA	6176	human	refseq_acc	FALSE	NA	NA	6.8	30	7970400	7745100	7247500	6980250	6571150	6374830	7405800	6511300	7494208	4489390	5061000	5267120	7164200	6580400	7520100
NP_000995	60S acidic ribosomal protein P2 GN=RPLP2 [Homo sapiens]	11665	115	NA	NA	NA	NA	NA	0.667	0.765	6154	6154	5	5	0	0	0	-0.024	-0.05	-0.017	RPLP2	NP_000995	NA	NA	NP_000995	NA	6181	human	refseq_acc	FALSE	NA	NA	7	30	11418600	11774200	12219000	11156580	10437300	10419420	12226900	10873100	12140000	10790040	10703030	9969680	11549200	11488200	11870400
NP_000996	40S ribosomal protein S3 isoform 1 GN=RPS3 [Homo sapiens]	26688	243	NA	NA	NA	NA	NA	0.632	0.741	12812	12812	19	19	0	0	0	-0.018	-0.045	-0.054	RPS3	NP_000996	NA	NA	NP_000996	NA	6188	human	refseq_acc	FALSE	NA	NA	6.72	30	4496690	4443030	4431080	6123200	6094900	5594440	3936810	4007170	4944460	6236000	6789700	5752200	4735900	4671920	4796570
NP_000997	40S ribosomal protein S3a isoform 1 GN=RPS3A [Homo sapiens]	29945	264	NA	NA	NA	NA	NA	0.588	0.527	13376	13376	15	15	0	0	0	-0.031	-0.058	-0.045	RPS3A	NP_000997	NA	NA	NP_000997	NA	6189	human	refseq_acc	FALSE	NA	NA	6.8	30	6176400	5833600	6399800	7990400	7475500	8142400	5566700	5353300	4745500	7664700	7749800	7549300	6089000	5777300	6138600
NP_000998	40S ribosomal protein S4, X isoform GN=RPS4X [Homo sapiens]	29597	263	NA	NA	NA	NA	NA	0.812	0.616	16084	7069	20	12	0	0	0	-0.095	-0.122	-0.112	RPS4X	NP_000998	NA	NA	NP_000998	NA	6191	human	refseq_acc	FALSE	NA	NA	6.45	30	3274730	2930830	3393100	2173780	2688300	1696370	3747300	3039510	4006800	1498020	1517320	1984430	2919790	2843850	3526300
NP_000999	40S ribosomal protein S4, Y isoform 1 GN=RPS4Y1 [Homo sapiens]	29455	263	NA	NA	NA	NA	NA	0.062	0.183	293	293	3	3	0	0	0	0.688	0.651	0.817	RPS4Y1	NP_000999	NA	NA	NP_000999	NA	6192	human	refseq_acc	FALSE	NA	NA	4.38	17	60706	24043	32419	63895	58026	66172	74014	21216	47582	18471	36353	0	42618	25925	63072
NP_001000	40S ribosomal protein S5 GN=RPS5 [Homo sapiens]	22876	204	NA	NA	NA	NA	NA	0.8	0.466	8541	8541	12	12	0	0	0	-0.026	-0.053	-0.04	RPS5	NP_001000	NA	NA	NP_001000	NA	6193	human	refseq_acc	FALSE	NA	NA	6.98	30	9003400	8370300	8733900	13517400	12594060	9572200	8571700	7092500	9964700	10979680	12470240	10225430	9450900	8077600	8448000
NP_001001	40S ribosomal protein S6 GN=RPS6 [Homo sapiens]	28680	249	NA	NA	NA	NA	NA	0.375	0.181	2902	2902	5	5	0	0	0	-0.123	-0.149	-0.178	RPS6	NP_001001	NA	NA	NP_001001	NA	6194	human	refseq_acc	FALSE	NA	NA	6.28	30	1630190	1219090	1143770	2955570	2452619	2219860	828790	1236060	858800	3099430	2388620	2013918	1704790	1673140	1322380
NP_001001323	plasma membrane calcium-transporting ATPase 1 isoform 1a GN=ATP2B1 [Homo sapiens]	129515	1176	NA	NA	NA	NA	NA	0.02	0.014	121	121	1	1	0	0	0	1.351	1.337	1.505	ATP2B1	NP_001001323	NA	NA	NP_001001323	NA	490	human	refseq_acc	FALSE	NA	NA	3.68	11	15441	10868	0	0	0	0	0	17019	0	0	0	0	16686	16823	12891
NP_001001395	LIM domain only protein 3 isoform 1 GN=LMO3 [Homo sapiens]	16593	145	NA	NA	NA	NA	NA	0.091	0.159	25	25	1	1	0	0	0	NA	NA	NA	LMO3	NP_001001395	NA	NA	NP_001001395	NA	55885	human	refseq_acc	FALSE	NA	NA	#NAME?	0	0	0	0	0	0	0	0	0	0	0	0	0	0	0	0
NP_001001484	phosphotriesterase-related protein isoform 1 GN=PTER [Homo sapiens]	39017	349	NA	NA	NA	NA	NA	0.2	0.186	529	529	4	4	0	0	0	-0.307	-0.334	-0.255	PTER	NP_001001484	NA	NA	NP_001001484	NA	9317	human	refseq_acc	FALSE	NA	NA	4.68	29	117719	42560	59244	46797	43400	108138	60260	75224	35048	23824	0	11341	93315	114866	59138
NP_001001485	calcium-transporting ATPase type 2C member 1 isoform 1c GN=ATP2C1 [Homo sapiens]	96959	888	NA	NA	NA	NA	NA	0.07	0.086	187	187	4	4	0	0	0	0.298	0.259	0.325	ATP2C1	NP_001001485	NA	NA	NP_001001485	NA	27032	human	refseq_acc	FALSE	NA	NA	4.44	21	72647	80727	80096	31928	0	9499	54420	65337	39384	12695	0	0	63119	33942	30023
NP_001001521	UTP--glucose-1-phosphate uridylyltransferase isoform b GN=UGP2 [Homo sapiens]	55676	497	NA	NA	NA	NA	NA	0.464	0.481	9704	9704	18	18	0	0	0	-0.055	-0.082	-0.104	UGP2	NP_001001521	NA	NA	NP_001001521	NA	7360	human	refseq_acc	FALSE	NA	NA	6.12	30	1436080	1496230	1482280	1055920	1166700	1202410	1452270	1400860	1289950	832780	881990	766860	1296620	1567060	1201430
NP_001001551	probable gluconokinase isoform 1 GN=IDNK [Homo sapiens]	20578	187	NA	NA	NA	NA	NA	0.091	0.086	1	1	1	1	0	0	0	4.907	4.847	3.497	IDNK	NP_001001551	NA	NA	NP_001001551	NA	414328	human	refseq_acc	FALSE	NA	NA	2.59	1	0	0	0	0	0	0	0	0	0	0	0	0	0	0	0
NP_001001563	mitochondrial import inner membrane translocase subunit TIM50 isoform 1 GN=TIMM50 [Homo sapiens]	50464	456	NA	NA	NA	NA	NA	0.167	0.121	3262	3262	5	5	0	0	0	-0.015	-0.041	-0.042	TIMM50	NP_001001563	NA	NA	NP_001001563	NA	92609	human	refseq_acc	FALSE	NA	NA	5.48	30	324727	328302	276426	307390	305275	338817	325325	384954	286301	368053	372779	393488	278476	320463	288262
NP_001001653	mediator of RNA polymerase II transcription subunit 8 isoform 1 GN=MED8 [Homo sapiens]	19002	179	NA	NA	NA	NA	NA	0.111	0.106	121	121	1	1	0	0	0	1.071	1.036	1.109	MED8	NP_001001653	NA	NA	NP_001001653	NA	112950	human	refseq_acc	FALSE	NA	NA	4.3	14	42707	48925	60007	0	0	0	0	49107	33326	0	0	0	54090	44857	50840
NP_001001712	epididymal-specific lipocalin-10 precursor GN=LCN10 [Homo sapiens]	22205	200	NA	NA	NA	NA	NA	0.077	0.05	900	900	1	1	0	0	0	-0.045	-0.072	-0.034	LCN10	NP_001001712	NA	NA	NP_001001712	NA	414332	human	refseq_acc	FALSE	NA	NA	6.11	30	1744000	1759500	1716600	1389700	1283400	1587200	1676400	1600600	1411900	1577100	1437300	1128300	1773900	1757000	1765400
NP_001001790	mitochondrial import receptor subunit TOM5 homolog isoform 1 GN=TOMM5 [Homo sapiens]	6035	51	NA	NA	NA	NA	NA	0.2	0.196	256	256	1	1	0	0	0	0.889	0.864	0.878	TOMM5	NP_001001790	NA	NA	NP_001001790	NA	401505	human	refseq_acc	FALSE	NA	NA	4.23	16	37126	30166	0	0	0	0	0	27106	0	0	0	0	31440	29390	39749
NP_001001791	uncharacterized protein C10orf55 GN=C10orf55 [Homo sapiens]	16056	151	NA	NA	NA	NA	NA	0.125	0.079	49	49	1	1	0	0	0	-0.316	-0.345	-0.328	NP_001001791	NP_001001791	NA	NA	NP_001001791	NA	NA	human	refseq_acc	FALSE	NA	NA	4.9	26	141430	194200	145700	28840	13849	152860	70761	219050	48975	180700	99815	144570	173050	99236	147610
NP_001001795	UPF0598 protein C8orf82 GN=C8orf82 [Homo sapiens]	23889	216	NA	NA	NA	NA	NA	0.077	0.144	65	65	2	2	0	0	0	1.392	1.357	1.583	C8orf82	NP_001001795	NA	NA	NP_001001795	NA	414919	human	refseq_acc	FALSE	NA	NA	4.09	10	45065	52084	41063	0	0	0	34384	69200	0	0	0	0	0	41589	46168
NP_001001937	ATP synthase subunit alpha, mitochondrial isoform a precursor GN=ATP5F1A [Homo sapiens]	59750	553	NA	NA	NA	NA	NA	0.485	0.497	30185	30185	21	21	0	0	0	-0.009	-0.036	-0.034	ATP5F1A	NP_001001937	NA	NA	NP_001001937	NA	498	human	refseq_acc	FALSE	NA	NA	7.1	30	13218400	13093200	13198000	13245300	13705700	13558100	15663200	13907500	13649100	14186500	14239400	15229700	12770800	11895100	12749200
NP_001001975	ATP synthase subunit delta, mitochondrial precursor GN=ATP5F1D [Homo sapiens]	17490	168	NA	NA	NA	NA	NA	0.286	0.375	1541	1541	3	3	0	0	0	-0.066	-0.093	-0.076	ATP5F1D	NP_001001975	NA	NA	NP_001001975	NA	513	human	refseq_acc	FALSE	NA	NA	5.67	30	551583	444695	560440	429060	434120	465036	370135	705830	657683	281292	536580	251726	534188	491573	792072
NP_001001976	arginyl-tRNA--protein transferase 1 isoform 1 GN=ATE1 [Homo sapiens]	59090	518	NA	NA	NA	NA	NA	0.087	0.083	38	38	3	3	0	0	0	-0.415	-0.437	-0.243	ATE1	NP_001001976	NA	NA	NP_001001976	NA	11101	human	refseq_acc	FALSE	NA	NA	5.76	27	844679	963973	701989	740700	859616	958138	635181	1022747	755670	471700	453970	459790	740229	832710	896634
NP_001002	40S ribosomal protein S7 GN=RPS7 [Homo sapiens]	22127	194	NA	NA	NA	NA	NA	0.5	0.526	9081	9081	9	9	0	0	0	-0.027	-0.053	-0.031	RPS7	NP_001002	NA	NA	NP_001002	NA	6201	human	refseq_acc	FALSE	NA	NA	6.58	30	4930100	4098820	4249080	3443320	3586830	3780160	5745700	4258800	4962600	3135600	3114160	3230800	4090700	3985800	4905100
NP_001002019	tRNA pseudouridine synthase A isoform 2 GN=PUS1 [Homo sapiens]	44377	399	NA	NA	NA	NA	NA	0.37	0.383	3083	3083	11	11	0	0	0	-0.039	-0.066	-0.072	PUS1	NP_001002019	NA	NA	NP_001002019	NA	80324	human	refseq_acc	FALSE	NA	NA	5.36	30	255001	280826	243814	192902	187245	210099	276151	319268	236604	178389	138239	144619	273287	248749	244851
NP_001002255	small ubiquitin-related modifier 4 GN=SUMO4 [Homo sapiens]	10653	95	NA	NA	NA	NA	NA	0.5	0.232	256	1	2	1	0	0	0	NA	NA	NA	SUMO4	NP_001002255	NA	NA	NP_001002255	NA	387082	human	refseq_acc	FALSE	NA	NA	#NAME?	0	0	0	0	0	0	0	0	0	0	0	0	0	0	0	0
NP_001002836	zinc finger protein 787 isoform 1 GN=ZNF787 [Homo sapiens]	40428	382	NA	NA	NA	NA	NA	0.235	0.165	181	181	5	5	0	0	0	0.062	0.026	0.005	ZNF787	NP_001002836	NA	NA	NP_001002836	NA	126208	human	refseq_acc	FALSE	NA	NA	4.71	24	30880	140091	12900	0	51533	0	0	76332	38297	59874	10624	76565	0	79133	37888
NP_001002857	annexin A2 isoform 2 GN=ANXA2 [Homo sapiens]	38604	339	NA	NA	NA	NA	NA	0.696	0.637	19906	19906	23	23	0	0	0	-0.024	-0.05	-0.041	ANXA2	NP_001002857	NA	NA	NP_001002857	NA	302	human	refseq_acc	FALSE	NA	NA	6.76	30	6089000	6535800	6420200	4760200	4960600	5164700	6036200	6476300	5770300	6332200	5759500	6321600	5930900	5816800	5771600
NP_001002877	THO complex subunit 5 homolog GN=THOC5 [Homo sapiens]	78507	683	NA	NA	NA	NA	NA	0.111	0.091	280	280	4	4	0	0	0	0.069	0.042	0.007	THOC5	NP_001002877	NA	NA	NP_001002877	NA	8563	human	refseq_acc	FALSE	NA	NA	4.52	24	24178	15115	0	43392	0	0	0	12261	14908	29160	132730	34208	52372	38507	0
NP_001002912	glutamate-rich protein 3 GN=ERICH3 [Homo sapiens]	168464	1530	NA	NA	NA	NA	NA	0.013	0.008	1	1	1	1	0	0	0	3.175	3.179	3.072	ERICH3	NP_001002912	NA	NA	NP_001002912	NA	127254	human	refseq_acc	FALSE	NA	NA	3.5	3	0	0	0	0	0	0	0	0	0	0	21284	0	0	0	0
NP_001002926	DNA-directed RNA polymerase I subunit RPA43 GN=TWISTNB [Homo sapiens]	37432	338	NA	NA	NA	NA	NA	0.118	0.201	3	3	3	3	0	0	0	3.73	3.654	2.638	TWISTNB	NP_001002926	NA	NA	NP_001002926	NA	221830	human	refseq_acc	FALSE	NA	NA	3.35	2	0	0	0	0	0	0	0	0	0	0	0	0	0	0	0
NP_001003	40S ribosomal protein S8 GN=RPS8 [Homo sapiens]	24205	208	NA	NA	NA	NA	NA	0.889	0.591	9753	9753	13	13	0	0	0	-0.045	-0.072	-0.074	RPS8	NP_001003	NA	NA	NP_001003	NA	6202	human	refseq_acc	FALSE	NA	NA	6.68	30	4359500	3783420	4395700	6515200	6848000	5399000	3845500	3818000	3411600	6598500	6563200	7394500	4415400	4196210	4521200
NP_001003688	mothers against decapentaplegic homolog 1 GN=SMAD1 [Homo sapiens]	52259	465	NA	NA	NA	NA	NA	0.087	0.067	10	10	2	2	0	0	0	2.824	2.757	2.063	SMAD1	NP_001003688	NA	NA	NP_001003688	NA	4086	human	refseq_acc	FALSE	NA	NA	3.72	4	0	0	0	0	0	0	0	0	0	0	0	0	0	0	0
NP_001003696	ATP synthase-coupling factor 6, mitochondrial isoform a precursor GN=ATP5PF [Homo sapiens]	12587	108	NA	NA	NA	NA	NA	0.4	0.463	5786	5786	6	6	0	0	0	-0.031	-0.057	-0.06	ATP5PF	NP_001003696	NA	NA	NP_001003696	NA	522	human	refseq_acc	FALSE	NA	NA	6.28	30	1789810	1928300	2133320	2089370	1768980	2077160	2160610	2188140	1875270	3016290	3275430	2615730	1818350	1857510	1913890
NP_001003700	ras-responsive element-binding protein 1 isoform 3 GN=RREB1 [Homo sapiens]	159329	1476	NA	NA	NA	NA	NA	0.013	0.01	1	1	1	1	0	0	0	3.893	3.881	4.844	RREB1	NP_001003700	NA	NA	NP_001003700	NA	6239	human	refseq_acc	FALSE	NA	NA	2.85	2	0	0	0	0	0	0	9404	0	0	0	0	0	0	0	12500
NP_001003704	mitochondrial fission process protein 1 isoform b GN=MTFP1 [Homo sapiens]	14513	135	NA	NA	NA	NA	NA	0.25	0.096	1	1	1	1	0	0	0	4.907	4.841	4.978	MTFP1	NP_001003704	NA	NA	NP_001003704	NA	51537	human	refseq_acc	FALSE	NA	NA	2.5	1	0	0	0	0	0	0	0	0	0	0	0	0	0	0	0
NP_001003796	NHP2-like protein 1 GN=SNU13 [Homo sapiens]	14173	128	NA	NA	NA	NA	NA	0.375	0.398	5302	5302	4	4	0	0	0	-0.025	-0.051	-0.046	SNU13	NP_001003796	NA	NA	NP_001003796	NA	4809	human	refseq_acc	FALSE	NA	NA	6.6	30	4658180	4190240	4772450	4100780	4338740	3753600	4414920	4481300	4243700	5825700	5264240	6271610	4144960	4468640	4081090
NP_001003802	SWI/SNF-related matrix-associated actin-dependent regulator of chromatin subfamily D member 3 isoform 1 GN=SMARCD3 [Homo sapiens]	53687	470	NA	NA	NA	NA	NA	0.032	0.03	121	121	1	1	0	0	0	1.024	0.994	0.936	SMARCD3	NP_001003802	NA	NA	NP_001003802	NA	6604	human	refseq_acc	FALSE	NA	NA	3.79	13	0	21935	15976	0	0	0	0	23152	0	29329	11343	0	0	10472	7101
NP_001003803	ATP synthase subunit s, mitochondrial isoform a precursor GN=ATP5S [Homo sapiens]	24866	215	NA	NA	NA	NA	NA	0.143	0.177	577	577	2	2	0	0	0	0.07	0.046	-0.012	DMAC2L	NP_001003803	NA	NA	NP_001003803	NA	27109	human	refseq_acc	FALSE	NA	NA	4.78	25	36491	41344	40482	0	92938	82779	43103	90704	38546	96223	98010	98834	34883	31222	41737
NP_001003810	heterogeneous nuclear ribonucleoprotein D0 isoform d GN=HNRNPD [Homo sapiens]	30672	287	NA	NA	NA	NA	NA	0.462	0.314	9521	9496	11	10	0	0	0	-0.005	-0.032	-0.031	HNRNPD	NP_001003810	NA	NA	NP_001003810	NA	3184	human	refseq_acc	FALSE	NA	NA	6.92	30	8046200	7965800	7565220	9986000	9690500	9621500	7570710	6476550	8238700	8183300	8916800	8442000	8088000	8265100	8485400
NP_001003962	calpain small subunit 1 isoform 1 GN=CAPNS1 [Homo sapiens]	28315	268	NA	NA	NA	NA	NA	0.909	0.619	8868	8868	13	13	0	0	0	-0.026	-0.053	-0.025	CAPNS1	NP_001003962	NA	NA	NP_001003962	NA	826	human	refseq_acc	FALSE	NA	NA	6.09	30	1227350	1268240	1676490	1343310	1216710	1328640	1339140	1653940	1070800	973350	1446700	1130500	1291770	1295950	1579200
NP_001004	40S ribosomal protein S9 isoform a GN=RPS9 [Homo sapiens]	22591	194	NA	NA	NA	NA	NA	0.636	0.531	6980	6980	16	16	0	0	0	-0.07	-0.096	-0.069	RPS9	NP_001004	NA	NA	NP_001004	NA	6203	human	refseq_acc	FALSE	NA	NA	6.25	30	2097870	1870540	1695240	2474680	2315150	2904930	1436780	1403460	1639300	2159080	2060400	2772410	1832960	1371130	1508260
NP_001004105	G protein-coupled receptor kinase 6 isoform C GN=GRK6 [Homo sapiens]	64293	560	NA	NA	NA	NA	NA	0.071	0.079	346	346	3	3	0	0	0	-1.766	-1.792	-1.877	GRK6	NP_001004105	NA	NA	NP_001004105	NA	2870	human	refseq_acc	TRUE	AGC	5	5.79	29	47320	57680	55899	1154866	1214017	906340	81078	0	27292	1821184	2114500	2479793	29499	48371	72272
NP_001004304	zinc finger protein 740 GN=ZNF740 [Homo sapiens]	21857	193	NA	NA	NA	NA	NA	0.154	0.114	1384	1384	2	2	0	0	0	-0.273	-0.299	-0.32	ZNF740	NP_001004304	NA	NA	NP_001004304	NA	283337	human	refseq_acc	FALSE	NA	NA	4.91	30	90994	114937	117943	69205	66748	95524	58298	68600	58169	241410	208772	186901	71760	76723	83762
NP_001005	40S ribosomal protein S10 GN=RPS10 [Homo sapiens]	18898	165	NA	NA	NA	NA	NA	0.5	0.297	3042	1866	6	2	0	0	0	-0.137	-0.163	-0.137	RPS10	NP_001005	NA	NA	NP_001005	NA	6204	human	refseq_acc	FALSE	NA	NA	5.44	30	235087	238990	238250	302560	426360	312380	364936	313970	263180	291180	295320	379010	241770	144850	409599
NP_001005353	adenylate kinase 4, mitochondrial isoform a GN=AK4 [Homo sapiens]	25268	223	NA	NA	NA	NA	NA	0.067	0.076	80	80	1	1	0	0	0	1.146	1.107	0.704	AK4	NP_001005353	NA	NA	NP_001005353	NA	205	human	refseq_acc	FALSE	NA	NA	4.27	9	0	0	14704	0	0	0	0	0	0	0	0	0	0	7518	9617
NP_001005369	translation initiation factor IF-2, mitochondrial isoform a precursor GN=MTIF2 [Homo sapiens]	81316	727	NA	NA	NA	NA	NA	0.062	0.044	82	82	2	2	0	0	0	0.493	0.468	0.492	MTIF2	NP_001005369	NA	NA	NP_001005369	NA	4528	human	refseq_acc	FALSE	NA	NA	4.28	19	29775	15163	13356	37371	35105	16979	16063	0	36349	43848	50379	55926	29676	0	24328
NP_001005376	urokinase plasminogen activator surface receptor isoform 2 precursor GN=PLAUR [Homo sapiens]	31263	281	NA	NA	NA	NA	NA	0.143	0.199	513	513	3	3	0	0	0	0.078	0.049	0.122	PLAUR	NP_001005376	NA	NA	NP_001005376	NA	5329	human	refseq_acc	FALSE	NA	NA	4.81	23	117402	126370	130550	21320	38132	65423	148053	129960	69157	0	0	0	126830	129853	142179
NP_001005464	histone H3.2 GN=HIST2H3A [Homo sapiens]	15388	136	NA	NA	NA	NA	NA	0.6	0.493	4147	1740	7	1	0	0	0	-0.655	-0.682	-0.62	H3C15	NP_001005464	NA	NA	NP_001005464	NA	333932	human	refseq_acc	FALSE	NA	NA	5.64	30	735780	528300	1498800	435190	290440	713630	1209100	1663600	279500	32160	124250	167850	243760	452210	436780
NP_001005745	protein numb homolog isoform 4 GN=NUMB [Homo sapiens]	64526	592	NA	NA	NA	NA	NA	0.08	0.078	69	69	3	3	0	0	0	0.657	0.619	0.511	NUMB	NP_001005745	NA	NA	NP_001005745	NA	8650	human	refseq_acc	FALSE	NA	NA	4.7	13	0	0	7136	208600	183410	23708	0	0	0	128690	129370	133100	0	0	7466
NP_001005781	small ubiquitin-related modifier 1 isoform a precursor GN=SUMO1 [Homo sapiens]	11557	101	NA	NA	NA	NA	NA	0.286	0.366	349	349	3	3	0	0	0	0.032	-0.001	-0.041	SUMO1	NP_001005781	NA	NA	NP_001005781	NA	7341	human	refseq_acc	FALSE	NA	NA	4.86	27	66836	62627	78500	46286	55959	177550	38931	53843	55514	46304	57762	83278	77363	101260	71027
NP_001005849	small ubiquitin-related modifier 2 isoform b precursor GN=SUMO2 [Homo sapiens]	8111	71	NA	NA	NA	NA	NA	0.333	0.141	1	1	1	1	0	0	0	4.907	4.875	5.973	SUMO2	NP_001005849	NA	NA	NP_001005849	NA	6613	human	refseq_acc	FALSE	NA	NA	2.71	1	0	0	0	0	0	0	0	0	0	0	0	0	0	16037	0
NP_001006	40S ribosomal protein S11 GN=RPS11 [Homo sapiens]	18431	158	NA	NA	NA	NA	NA	0.5	0.481	5927	5927	10	10	0	0	0	-0.012	-0.038	-0.03	RPS11	NP_001006	NA	NA	NP_001006	NA	6205	human	refseq_acc	FALSE	NA	NA	6.5	30	2647640	3646090	3246430	3730000	3714920	4016700	3017430	3356480	3059920	3679400	3480100	3780500	3281310	3290630	2645180
NP_001006600	erbin isoform 7 GN=ERBIN [Homo sapiens]	146085	1302	NA	NA	NA	NA	NA	0.026	0.026	26	26	2	2	0	0	0	1.578	1.577	1.649	ERBIN	NP_001006600	NA	NA	NP_001006600	NA	55914	human	refseq_acc	FALSE	NA	NA	3.62	9	0	6178	0	0	0	0	0	0	0	0	0	0	6699	0	0
NP_001006619	target of rapamycin complex 2 subunit MAPKAP1 isoform 5 GN=MAPKAP1 [Homo sapiens]	36237	323	NA	NA	NA	NA	NA	0.067	0.043	225	225	1	1	0	0	0	0.894	0.862	0.992	MAPKAP1	NP_001006619	NA	NA	NP_001006619	NA	79109	human	refseq_acc	FALSE	NA	NA	4.02	15	17861	26398	22942	0	0	0	29146	35505	30064	0	0	0	21960	23899	16813
NP_001006640	transcription elongation factor A protein-like 1 GN=TCEAL1 [Homo sapiens]	18641	159	NA	NA	NA	NA	NA	0.125	0.113	81	81	1	1	0	0	0	0.976	0.954	0.91	TCEAL1	NP_001006640	NA	NA	NP_001006640	NA	9338	human	refseq_acc	FALSE	NA	NA	3.99	14	0	0	0	0	17370	0	0	0	0	13154	14051	16327	0	0	0
NP_001007	40S ribosomal protein S12 GN=RPS12 [Homo sapiens]	14515	132	NA	NA	NA	NA	NA	1	0.712	9973	9973	9	9	0	0	0	-0.032	-0.058	-0.026	RPS12	NP_001007	NA	NA	NP_001007	NA	6206	human	refseq_acc	FALSE	NA	NA	6.95	30	11628600	12125200	12484700	8418100	8588400	10975400	12297100	11963300	9164800	7433800	7566600	7002900	10610800	11644900	10815700
NP_001007069	syntenin-1 isoform 2 GN=SDCBP [Homo sapiens]	31761	292	NA	NA	NA	NA	NA	0.5	0.356	1361	1361	7	7	0	0	0	-0.495	-0.521	-0.429	SDCBP	NP_001007069	NA	NA	NP_001007069	NA	6386	human	refseq_acc	FALSE	NA	NA	5.63	30	720280	929122	402413	101081	677522	156422	917105	810029	535381	417267	394299	438448	649760	794040	731601
NP_001007215	calcyclin-binding protein isoform 2 GN=CACYBP [Homo sapiens]	21228	185	NA	NA	NA	NA	NA	0.727	0.67	4743	4743	13	13	0	0	0	-0.042	-0.068	-0.079	CACYBP	NP_001007215	NA	NA	NP_001007215	NA	27101	human	refseq_acc	FALSE	NA	NA	6.05	30	1232470	864280	1202710	818560	824380	1009140	1322280	1310660	1186530	784910	845790	753440	1313700	1369570	1317510
NP_001007226	insulin-like growth factor 2 mRNA-binding protein 2 isoform b GN=IGF2BP2 [Homo sapiens]	61842	556	NA	NA	NA	NA	NA	0.448	0.317	3034	3034	13	13	0	0	0	-0.07	-0.096	-0.1	IGF2BP2	NP_001007226	NA	NA	NP_001007226	NA	10644	human	refseq_acc	FALSE	NA	NA	5.71	30	652380	736520	641710	440100	401520	354889	559200	590510	540580	279068	282283	273840	608030	581900	611520
NP_001007238	immunoglobulin superfamily member 3 isoform 2 precursor GN=IGSF3 [Homo sapiens]	135194	1194	NA	NA	NA	NA	NA	0.015	0.012	324	324	1	1	0	0	0	-0.135	-0.162	-0.129	IGSF3	NP_001007238	NA	NA	NP_001007238	NA	3321	human	refseq_acc	FALSE	NA	NA	4.62	30	40354	39326	27358	32186	50298	44695	84081	91687	70195	25905	19314	30147	35672	31809	31972
NP_001007240	methyltransferase-like protein 13 isoform 3 GN=METTL13 [Homo sapiens]	61127	543	NA	NA	NA	NA	NA	0.129	0.094	1769	1769	4	4	0	0	0	-0.121	-0.148	-0.127	EEF1AKNMT	NP_001007240	NA	NA	NP_001007240	NA	51603	human	refseq_acc	FALSE	NA	NA	6.18	30	1368394	1450488	1083697	1909191	2370972	2250635	1442900	1138500	968895	1783600	1935200	1926200	1419053	1240714	1207374
NP_001007469	SWI/SNF-related matrix-associated actin-dependent regulator of chromatin subfamily B member 1 isoform b GN=SMARCB1 [Homo sapiens]	43158	376	NA	NA	NA	NA	NA	0.278	0.33	2444	2444	7	7	0	0	0	-0.051	-0.077	-0.086	SMARCB1	NP_001007469	NA	NA	NP_001007469	NA	6598	human	refseq_acc	FALSE	NA	NA	5.61	30	394354	424820	388111	418860	446390	398789	408696	403149	457180	662262	770860	731080	329895	367574	370130
NP_001007524	factor VIII intron 22 protein GN=F8A2 [Homo sapiens]	39103	371	NA	NA	NA	NA	NA	0.077	0.065	361	361	1	1	0	0	0	-0.035	-0.062	-0.024	F8A2	NP_001007524	NA	NA	NP_001007524	NA	474383	human	refseq_acc	FALSE	NA	NA	4.74	29	72620	92100	60738	49900	64123	77946	64190	92824	78379	47248	0	44984	65848	67471	58069
NP_001007794	mitotic checkpoint protein BUB3 isoform b GN=BUB3 [Homo sapiens]	36954	326	NA	NA	NA	NA	NA	0.588	0.494	6463	6463	12	12	0	0	0	-0.017	-0.043	-0.045	BUB3	NP_001007794	NA	NA	NP_001007794	NA	9184	human	refseq_acc	FALSE	NA	NA	6.05	30	1099040	900840	1238410	1147960	1127940	1165610	1043870	1012100	1073340	898790	871490	895170	1131470	1132000	1090600
NP_001007795	choline/ethanolaminephosphotransferase 1 GN=CEPT1 [Homo sapiens]	46553	416	NA	NA	NA	NA	NA	0.077	0.087	200	200	2	2	0	0	0	0.844	0.818	0.736	CEPT1	NP_001007795	NA	NA	NP_001007795	NA	10390	human	refseq_acc	FALSE	NA	NA	4.36	15	0	0	0	34484	0	0	0	0	0	31737	0	0	0	0	0
NP_001008	40S ribosomal protein S13 GN=RPS13 [Homo sapiens]	17222	151	NA	NA	NA	NA	NA	0.444	0.311	4434	4434	5	5	0	0	0	-0.009	-0.035	-0.012	RPS13	NP_001008	NA	NA	NP_001008	NA	6207	human	refseq_acc	FALSE	NA	NA	6.67	30	5378950	5425600	5173760	5025310	5754620	5882860	5543430	5024440	4519740	5192100	4886610	4769330	5047720	5173500	4914650
NP_001008216	cytochrome c oxidase assembly factor 5 GN=COA5 [Homo sapiens]	8376	74	NA	NA	NA	NA	NA	0.25	0.243	16	16	1	1	0	0	0	1.619	1.582	1.517	COA5	NP_001008216	NA	NA	NP_001008216	NA	493753	human	refseq_acc	FALSE	NA	NA	3.69	8	0	7331	0	0	0	11729	0	0	0	0	0	0	12702	0	11301
NP_001008273	transgelin-3 GN=TAGLN3 [Homo sapiens]	22472	199	NA	NA	NA	NA	NA	0.071	0.055	25	25	1	1	0	0	0	1.325	1.301	1.217	TAGLN3	NP_001008273	NA	NA	NP_001008273	NA	29114	human	refseq_acc	FALSE	NA	NA	4.42	11	0	0	0	0	0	49124	0	56707	0	20922	0	0	0	0	0
NP_001008389	CDGSH iron-sulfur domain-containing protein 2 GN=CISD2 [Homo sapiens]	15278	135	NA	NA	NA	NA	NA	0.333	0.274	341	341	3	3	0	0	0	0.085	0.064	0.045	CISD2	NP_001008389	NA	NA	NP_001008389	NA	493856	human	refseq_acc	FALSE	NA	NA	5.28	21	0	0	0	291550	235890	106700	0	0	88686	419640	517820	625950	0	0	0
NP_001008391	CGG triplet repeat-binding protein 1 GN=CGGBP1 [Homo sapiens]	18820	167	NA	NA	NA	NA	NA	0.417	0.449	1873	1873	6	6	0	0	0	-0.147	-0.174	-0.137	CGGBP1	NP_001008391	NA	NA	NP_001008391	NA	8545	human	refseq_acc	FALSE	NA	NA	5.26	30	249706	242725	295679	122377	157174	164746	181013	187639	144982	167458	185636	78222	267281	293652	293750
NP_001008397	WD repeat and HMG-box DNA-binding protein 1 isoform 2 GN=WDHD1 [Homo sapiens]	112703	1006	NA	NA	NA	NA	NA	0.056	0.044	54	54	3	3	0	0	0	1.086	1.076	1.232	WDHD1	NP_001008397	NA	NA	NP_001008397	NA	11169	human	refseq_acc	FALSE	NA	NA	4.43	10	0	0	0	57839	66636	0	0	198880	72288	0	0	9419	0	0	0
NP_001008487	solute carrier family 41 member 3 isoform 4 GN=SLC41A3 [Homo sapiens]	49915	461	NA	NA	NA	NA	NA	0.056	0.028	9	9	1	1	0	0	0	3.216	3.148	2.76	SLC41A3	NP_001008487	NA	NA	NP_001008487	NA	54946	human	refseq_acc	FALSE	NA	NA	3.22	3	0	0	0	0	0	0	0	0	0	0	0	0	0	0	0
NP_001008564	nucleoporin p58/p45 isoform b GN=NUP58 [Homo sapiens]	59753	587	NA	NA	NA	NA	NA	0.538	0.21	2747	2747	7	7	0	0	0	-0.089	-0.116	-0.139	NUP58	NP_001008564	NA	NA	NP_001008564	NA	9818	human	refseq_acc	FALSE	NA	NA	5.43	30	353016	281841	273075	159469	206164	173567	311162	304920	258628	581460	512820	552870	262434	256165	247690
NP_001008661	kynurenine--oxoglutarate transaminase 3 isoform 1 GN=KYAT3 [Homo sapiens]	51400	454	NA	NA	NA	NA	NA	0.125	0.112	186	186	3	3	0	0	0	0.446	0.417	0.401	KYAT3	NP_001008661	NA	NA	NP_001008661	NA	56267	human	refseq_acc	FALSE	NA	NA	4.6	20	43232	69135	34442	0	33814	0	82234	106182	103488	0	0	41031	21038	93304	41793
NP_001008726	WD repeat-containing protein 89 GN=WDR89 [Homo sapiens]	43214	387	NA	NA	NA	NA	NA	0.111	0.07	185	185	2	2	0	0	0	0.956	0.923	0.975	WDR89	NP_001008726	NA	NA	NP_001008726	NA	112840	human	refseq_acc	FALSE	NA	NA	4.26	15	35175	46034	42546	0	0	0	21764	40965	46707	0	0	0	35651	42892	33597
NP_001008895	cullin-4A isoform 1 GN=CUL4A [Homo sapiens]	87679	759	NA	NA	NA	NA	NA	0.265	0.336	5534	4283	18	14	0	0	0	-0.038	-0.065	-0.097	CUL4A	NP_001008895	NA	NA	NP_001008895	NA	8451	human	refseq_acc	FALSE	NA	NA	5.26	30	172637	176731	203876	165330	159527	151992	153195	204741	148491	153031	170654	154464	179377	177533	170917
NP_001009	40S ribosomal protein S15 isoform 2 GN=RPS15 [Homo sapiens]	17040	145	NA	NA	NA	NA	NA	0.143	0.455	2770	2770	4	4	0	0	0	-0.094	-0.121	-0.1	RPS15	NP_001009	NA	NA	NP_001009	NA	6209	human	refseq_acc	FALSE	NA	NA	6.33	30	2609470	2661440	2791580	1508900	1514327	1943281	2596850	3135920	2465390	1410180	1319940	1491480	2858910	3262980	2934120
NP_001009552	serine/threonine-protein phosphatase 2A catalytic subunit beta isoform GN=PPP2CB [Homo sapiens]	35575	309	NA	NA	NA	NA	NA	0.444	0.472	6807	81	10	1	0	0	0	1.27	1.232	1.193	PPP2CB	NP_001009552	NA	NA	NP_001009552	NA	5516	human	refseq_acc	FALSE	NA	NA	4.2	11	0	0	0	57524	23128	0	0	0	0	37429	55816	57531	14502	0	0
NP_001009814	von Willebrand factor A domain-containing protein 8 isoform b precursor GN=VWA8 [Homo sapiens]	116939	1039	NA	NA	NA	NA	NA	0.015	0.022	1	1	1	1	0	0	0	NA	NA	NA	VWA8	NP_001009814	NA	NA	NP_001009814	NA	23078	human	refseq_acc	FALSE	NA	NA	#NAME?	0	0	0	0	0	0	0	0	0	0	0	0	0	0	0	0
NP_001010	40S ribosomal protein S15a GN=RPS15A [Homo sapiens]	14839	130	NA	NA	NA	NA	NA	0.667	0.538	6313	6313	7	7	0	0	0	-0.046	-0.073	-0.072	RPS15A	NP_001010	NA	NA	NP_001010	NA	6210	human	refseq_acc	FALSE	NA	NA	6.53	30	3211140	3847210	3247870	3903900	3797350	5842440	2607240	2533880	1988380	4522710	4688700	4706650	2882710	3069260	2872000
NP_001010853	peptidase M20 domain-containing protein 2 GN=PM20D2 [Homo sapiens]	47776	436	NA	NA	NA	NA	NA	0.19	0.248	90	90	6	6	0	0	0	0.314	0.286	0.115	PM20D2	NP_001010853	NA	NA	NP_001010853	NA	135293	human	refseq_acc	FALSE	NA	NA	4.59	17	0	0	9894	0	0	0	0	46713	0	0	0	0	64505	34521	26184
NP_001010867	putative transferase CAF17, mitochondrial isoform 1 precursor GN=IBA57 [Homo sapiens]	38155	356	NA	NA	NA	NA	NA	0.235	0.298	787	787	5	5	0	0	0	0.021	-0.001	-0.084	IBA57	NP_001010867	NA	NA	NP_001010867	NA	200205	human	refseq_acc	FALSE	NA	NA	4.67	26	53422	67788	49977	25982	6876	26701	52458	83054	68331	0	0	0	48746	59078	27130
NP_001010942	ras-related protein Rap-1b isoform 1 precursor GN=RAP1B [Homo sapiens]	20825	184	NA	NA	NA	NA	NA	0.727	0.663	6688	6588	11	10	0	0	0	-0.016	-0.042	-0.017	RAP1B	NP_001010942	NA	NA	NP_001010942	NA	5908	human	refseq_acc	FALSE	NA	NA	6.11	30	1363933	1478400	1354900	1459100	1409900	1495500	1438900	1413200	1332489	1142700	1100700	1180300	1336433	1242400	1359744
NP_001010972	zyxin isoform 1 GN=ZYX [Homo sapiens]	61277	572	NA	NA	NA	NA	NA	0.56	0.58	14325	14325	22	22	0	0	0	-0.037	-0.064	-0.029	ZYX	NP_001010972	NA	NA	NP_001010972	NA	7791	human	refseq_acc	FALSE	NA	NA	6.45	30	2565210	2579340	2796710	3288900	3199400	3398370	2674340	2196020	2664090	2663030	2778180	2741860	2939610	2849130	2893410
NP_001011	40S ribosomal protein S16 isoform 1 GN=RPS16 [Homo sapiens]	16445	146	NA	NA	NA	NA	NA	0.636	0.534	4587	4587	9	9	0	0	0	-0.015	-0.042	-0.027	RPS16	NP_001011	NA	NA	NP_001011	NA	6217	human	refseq_acc	FALSE	NA	NA	6.5	30	3232510	3034310	2855560	3837990	3670890	4063150	2909140	2634900	3524720	3834890	3691830	3920700	3028650	2723270	3225040
NP_001011516	PDZ and LIM domain protein 5 isoform e GN=PDLIM5 [Homo sapiens]	23823	214	NA	NA	NA	NA	NA	0.071	0.056	49	49	1	1	0	0	0	1.68	1.64	1.869	PDLIM5	NP_001011516	NA	NA	NP_001011516	NA	10611	human	refseq_acc	FALSE	NA	NA	3.67	9	12007	17289	16960	0	0	0	11804	28628	0	0	0	0	16510	18106	11435
NP_001011537	UAP56-interacting factor isoform 2 GN=FYTTD1 [Homo sapiens]	33004	292	NA	NA	NA	NA	NA	0.071	0.058	841	841	1	1	0	0	0	-0.324	-0.351	-0.378	FYTTD1	NP_001011537	NA	NA	NP_001011537	NA	84248	human	refseq_acc	FALSE	NA	NA	4.71	29	50148	30535	29882	57592	75424	68934	31720	33060	0	74378	67791	89395	27562	23100	20517
NP_001011553	septin-7 isoform 2 GN=SEPT7 [Homo sapiens]	50580	436	NA	NA	NA	NA	NA	0.5	0.468	10135	10135	17	17	0	0	0	-0.008	-0.034	-0.017	SEPTIN7	NP_001011553	NA	NA	NP_001011553	NA	989	human	refseq_acc	FALSE	NA	NA	6.39	30	2471780	2672130	2447880	2856560	2783800	3089650	2937060	2711900	2331810	2609080	2216590	2379840	2509930	2712570	2464770
NP_001011658	trafficking protein particle complex subunit 2 isoform 1 GN=TRAPPC2 [Homo sapiens]	16445	140	NA	NA	NA	NA	NA	0.167	0.1	144	144	1	1	0	0	0	0.879	0.86	0.759	TRAPPC2	NP_001011658	NA	NA	NP_001011658	NA	6399	human	refseq_acc	FALSE	NA	NA	4.14	15	0	0	0	21883	17005	0	0	0	0	23596	40963	21962	0	0	0
NP_001011671	coiled-coil-helix-coiled-coil-helix domain-containing protein 7 isoform f GN=CHCHD7 [Homo sapiens]	10095	85	NA	NA	NA	NA	NA	0.143	0.165	196	196	1	1	0	0	0	-0.005	-0.028	-0.092	CHCHD7	NP_001011671	NA	NA	NP_001011671	NA	79145	human	refseq_acc	FALSE	NA	NA	4.62	28	39606	52996	42156	27966	14535	48781	43857	34711	28484	49878	46430	28801	41226	46181	44802
NP_001012	40S ribosomal protein S17 GN=RPS17 [Homo sapiens]	15550	135	NA	NA	NA	NA	NA	0.6	0.504	5687	5687	6	6	0	0	0	-0.019	-0.046	-0.042	RPS17	NP_001012	NA	NA	NP_001012	NA	6218	human	refseq_acc	FALSE	NA	NA	6.7	30	4584550	4643200	3931710	6052300	6241120	6510620	4772170	4555040	5103060	5466440	5649260	5886910	4631200	4314290	4196090
NP_001012474	protein transport protein Sec61 subunit gamma GN=SEC61G [Homo sapiens]	7741	68	NA	NA	NA	NA	NA	0.667	0.368	232	232	2	2	0	0	0	0.263	0.238	0.239	SEC61G	NP_001012474	NA	NA	NP_001012474	NA	23480	human	refseq_acc	FALSE	NA	NA	5.14	16	0	0	0	45359	78118	0	0	0	0	336293	217249	250055	0	0	0
NP_001012496	splicing factor U2AF 65 kDa subunit isoform b GN=U2AF2 [Homo sapiens]	53120	471	NA	NA	NA	NA	NA	0.412	0.384	7414	7414	10	10	0	0	0	-0.013	-0.039	-0.023	U2AF2	NP_001012496	NA	NA	NP_001012496	NA	11338	human	refseq_acc	FALSE	NA	NA	6.62	30	4371530	4564280	3937980	4785210	4969010	4971760	4128950	4243390	4270210	4881620	4952200	4977270	4204640	4116710	4089030
NP_001012632	C-terminal-binding protein 1 isoform 2 GN=CTBP1 [Homo sapiens]	46404	429	NA	NA	NA	NA	NA	0.364	0.382	2638	2638	10	10	0	0	0	-0.039	-0.066	-0.08	CTBP1	NP_001012632	NA	NA	NP_001012632	NA	1487	human	refseq_acc	FALSE	NA	NA	5.59	30	424186	438569	455960	333019	316770	357034	464278	507638	334977	272416	312052	278415	359242	436164	418421
NP_001013	40S ribosomal protein S19 isoform 1 GN=RPS19 [Homo sapiens]	16060	145	NA	NA	NA	NA	NA	0.5	0.352	4332	4332	6	6	0	0	0	-0.018	-0.045	-0.028	RPS19	NP_001013	NA	NA	NP_001013	NA	6223	human	refseq_acc	FALSE	NA	NA	6.45	30	3004430	2862180	3148320	4154280	3044860	2882500	2844050	2777090	2850530	3497980	4258750	2565990	3144480	2798230	2771310
NP_001013269	4F2 cell-surface antigen heavy chain isoform f GN=SLC3A2 [Homo sapiens]	57944	529	NA	NA	NA	NA	NA	0.214	0.191	917	917	6	6	0	0	0	-0.065	-0.091	-0.087	SLC3A2	NP_001013269	NA	NA	NP_001013269	NA	6520	human	refseq_acc	FALSE	NA	NA	5.07	30	129796	145379	117642	97999	129905	108022	143095	125524	142575	87718	114323	100432	112554	151780	140231
NP_001013454	3-mercaptopyruvate sulfurtransferase isoform 2 GN=MPST [Homo sapiens]	33178	297	NA	NA	NA	NA	NA	0.375	0.397	2653	2653	7	7	0	0	0	-0.012	-0.038	-0.029	MPST	NP_001013454	NA	NA	NP_001013454	NA	4357	human	refseq_acc	FALSE	NA	NA	5.78	30	570181	641923	534854	728784	674626	735649	590903	462131	573482	614036	651954	646410	615430	494829	609596
NP_001013685	putative peptidyl-tRNA hydrolase PTRHD1 GN=PTRHD1 [Homo sapiens]	15805	140	NA	NA	NA	NA	NA	0.25	0.314	242	242	2	2	0	0	0	0.084	0.059	0.136	PTRHD1	NP_001013685	NA	NA	NP_001013685	NA	391356	human	refseq_acc	FALSE	NA	NA	4.43	24	37650	61397	19855	29465	46952	45828	31936	29713	9815	62204	29241	16933	21611	78566	55630
NP_001013725	eIF-2-alpha kinase GCN2 GN=EIF2AK4 [Homo sapiens]	186908	1649	NA	NA	NA	NA	NA	0.023	0.019	130	130	2	2	0	0	0	0.981	0.965	0.784	EIF2AK4	NP_001013725	NA	NA	NP_001013725	NA	440275	human	refseq_acc	TRUE	Other	9	3.86	12	0	0	0	0	0	0	0	0	5016	0	0	0	0	0	0
NP_001013858	mitotic spindle assembly checkpoint protein MAD1 isoform a GN=MAD1L1 [Homo sapiens]	83066	718	NA	NA	NA	NA	NA	0.133	0.123	604	604	6	6	0	0	0	-0.226	-0.253	-0.304	MAD1L1	NP_001013858	NA	NA	NP_001013858	NA	8379	human	refseq_acc	FALSE	NA	NA	5.01	29	118413	110396	31721	145617	154559	27966	0	6085	193856	124333	39620	155738	83229	92867	33769
NP_001013865	SAFB-like transcription modulator isoform b GN=SLTM [Homo sapiens]	115407	1016	NA	NA	NA	NA	NA	0.14	0.096	2277	2277	8	8	0	0	0	-0.016	-0.042	-0.033	SLTM	NP_001013865	NA	NA	NP_001013865	NA	79811	human	refseq_acc	FALSE	NA	NA	5.69	30	580603	574478	505473	538850	479451	539981	513779	500873	551161	705359	571112	609976	566776	582431	529843
NP_001014	40S ribosomal protein S20 isoform 2 GN=RPS20 [Homo sapiens]	13373	119	NA	NA	NA	NA	NA	0.6	0.261	4729	4729	4	4	0	0	0	-0.056	-0.082	-0.045	RPS20	NP_001014	NA	NA	NP_001014	NA	6224	human	refseq_acc	FALSE	NA	NA	6.41	30	3366710	3428070	3487330	2703950	2580010	2604540	3507380	3585380	3797080	2154000	2174550	1767820	3535120	3242360	3373230
NP_001014431	RAC-alpha serine/threonine-protein kinase GN=AKT1 [Homo sapiens]	55686	480	NA	NA	NA	NA	NA	0.138	0.183	772	772	6	6	0	0	0	-0.149	-0.176	-0.127	AKT1	NP_001014431	NA	NA	NP_001014431	NA	207	human	refseq_acc	TRUE	AGC	5	5	30	67323	89813	77490	116071	126077	172728	72032	92443	74218	142811	105047	96535	97942	77917	76320
NP_001014436	drebrin-like protein isoform b GN=DBNL [Homo sapiens]	48207	430	NA	NA	NA	NA	NA	0.429	0.426	8854	8854	13	13	0	0	0	-0.011	-0.038	-0.03	DBNL	NP_001014436	NA	NA	NP_001014436	NA	28988	human	refseq_acc	FALSE	NA	NA	6.47	30	2802500	2941570	2915270	3231720	3368570	3523910	3216850	3013170	3088520	3490780	3422630	3895630	2716910	2837810	2921480
NP_001014794	integrin-linked protein kinase isoform 1 GN=ILK [Homo sapiens]	51419	452	NA	NA	NA	NA	NA	0.36	0.305	2551	2551	10	10	0	0	0	-0.051	-0.077	-0.084	ILK	NP_001014794	NA	NA	NP_001014794	NA	3611	human	refseq_acc	TRUE	TKL	2	5.5	30	308248	297021	297128	253790	276379	242545	245729	224933	201594	349750	248934	289193	317247	329900	339843
NP_001014811	NADP-dependent malic enzyme, mitochondrial GN=ME3 [Homo sapiens]	67068	604	NA	NA	NA	NA	NA	0.083	0.071	17	13	3	2	0	0	0	1.858	1.801	1.803	ME3	NP_001014811	NA	NA	NP_001014811	NA	10873	human	refseq_acc	FALSE	NA	NA	3.39	6	0	0	0	0	0	0	0	5145	0	0	0	15566	0	0	4229
NP_001014837	protein CutA isoform 2 precursor GN=CUTA [Homo sapiens]	16832	156	NA	NA	NA	NA	NA	0.429	0.378	306	306	3	3	0	0	0	-0.128	-0.149	-0.268	CUTA	NP_001014837	NA	NA	NP_001014837	NA	51596	human	refseq_acc	FALSE	NA	NA	4.68	24	40134	31678	34120	58655	19175	22368	31483	18774	57755	0	0	0	38612	33149	49460
NP_001014972	zinc finger protein 638 isoform 1 GN=ZNF638 [Homo sapiens]	220622	1978	NA	NA	NA	NA	NA	0.113	0.086	1230	1230	11	11	0	0	0	-0.058	-0.084	-0.132	ZNF638	NP_001014972	NA	NA	NP_001014972	NA	27332	human	refseq_acc	FALSE	NA	NA	5.25	30	127513	135064	147960	128818	155009	145941	136216	180930	141460	143584	95377	145735	127867	154163	147533
NP_001014990	39S ribosomal protein L22, mitochondrial isoform b GN=MRPL22 [Homo sapiens]	14509	126	NA	NA	NA	NA	NA	0.333	0.317	643	643	3	3	0	0	0	-0.099	-0.126	-0.118	MRPL22	NP_001014990	NA	NA	NP_001014990	NA	29093	human	refseq_acc	FALSE	NA	NA	4.84	30	90307	71625	90517	56449	89435	15312	90572	85524	90249	95812	72456	76241	84603	92522	88868
NP_001015	40S ribosomal protein S21 GN=RPS21 [Homo sapiens]	9111	83	NA	NA	NA	NA	NA	0.8	0.602	7154	7154	6	6	0	0	0	-0.01	-0.036	-0.014	RPS21	NP_001015	NA	NA	NP_001015	NA	6227	human	refseq_acc	FALSE	NA	NA	6.68	30	5356100	5063140	5202300	5784200	5747190	5793900	5517600	5226700	5744200	4497160	4252880	4777460	5241000	4641490	5268300
NP_001015048	BAG family molecular chaperone regulator 5 isoform b GN=BAG5 [Homo sapiens]	51199	447	NA	NA	NA	NA	NA	0.28	0.291	1107	1107	8	8	0	0	0	4.907	4.871	6.239	BAG5	NP_001015048	NA	NA	NP_001015048	NA	9529	human	refseq_acc	FALSE	NA	NA	2.3	1	6301	0	0	0	0	0	0	0	0	0	0	0	0	0	0
NP_001015054	DNA-3-methyladenine glycosylase isoform c GN=MPG [Homo sapiens]	30824	281	NA	NA	NA	NA	NA	0.312	0.246	669	669	5	5	0	0	0	-0.142	-0.168	-0.24	MPG	NP_001015054	NA	NA	NP_001015054	NA	4350	human	refseq_acc	FALSE	NA	NA	4.96	30	69460	82129	45110	104350	98641	90615	23938	28738	60696	91713	94473	107970	45824	58232	41248
NP_001015877	PHD finger protein 6 isoform 1 GN=PHF6 [Homo sapiens]	41290	365	NA	NA	NA	NA	NA	0.286	0.238	1088	1088	6	6	0	0	0	-0.122	-0.149	-0.107	PHF6	NP_001015877	NA	NA	NP_001015877	NA	84295	human	refseq_acc	FALSE	NA	NA	5.07	30	134096	152777	145320	160975	133005	198492	158926	121413	52105	114023	186641	150535	150166	159350	174380
NP_001015885	mRNA export factor GN=RAE1 [Homo sapiens]	40968	368	NA	NA	NA	NA	NA	0.562	0.571	3840	3840	10	10	0	0	0	-0.025	-0.051	-0.062	RAE1	NP_001015885	NA	NA	NP_001015885	NA	8480	human	refseq_acc	FALSE	NA	NA	5.77	30	663350	692620	673690	588280	443819	521976	619420	602790	556970	795840	804390	932240	616840	626660	660120
NP_001015892	transcription initiation factor TFIID subunit 9 GN=TAF9 [Homo sapiens]	28974	264	NA	NA	NA	NA	NA	0.056	0.083	1	1	1	1	0	0	0	3.877	3.789	3.421	TAF9	NP_001015892	NA	NA	NP_001015892	NA	6880	human	refseq_acc	FALSE	NA	NA	2.69	2	0	6368	0	0	0	0	0	0	0	0	0	0	0	0	0
NP_001016	40S ribosomal protein S23 GN=RPS23 [Homo sapiens]	15807	143	NA	NA	NA	NA	NA	0.5	0.35	902	902	4	4	0	0	0	-0.193	-0.219	-0.155	RPS23	NP_001016	NA	NA	NP_001016	NA	6228	human	refseq_acc	FALSE	NA	NA	5.67	30	422890	496000	353200	631147	534720	594149	309122	278710	358910	703650	890771	646426	654320	406340	611000
NP_001017370	NHL repeat-containing protein 3 isoform b GN=NHLRC3 [Homo sapiens]	31054	280	NA	NA	NA	NA	NA	0.077	0.05	121	121	1	1	0	0	0	1.241	1.235	1.348	NHLRC3	NP_001017370	NA	NA	NP_001017370	NA	387921	human	refseq_acc	FALSE	NA	NA	3.99	12	17560	17490	0	0	17025	0	23711	23976	38453	0	0	0	14303	0	0
NP_001017371	transcription factor Sp3 isoform 2 GN=SP3 [Homo sapiens]	75329	713	NA	NA	NA	NA	NA	0.111	0.022	1	1	1	1	0	0	0	4.907	4.906	4.062	SP3	NP_001017371	NA	NA	NP_001017371	NA	6670	human	refseq_acc	FALSE	NA	NA	3.44	1	0	0	0	0	0	0	0	0	0	0	81419	0	0	0	0
NP_001017390	sulfotransferase 1A4 GN=SULT1A4 [Homo sapiens]	34196	295	NA	NA	NA	NA	NA	0.5	0.566	3605	2753	11	6	0	0	0	-0.419	-0.446	-0.281	SULT1A4	NP_001017390	NA	NA	NP_001017390	NA	445329	human	refseq_acc	FALSE	NA	NA	5.75	30	718500	810720	790620	606650	610280	625250	726710	763950	644820	539010	513310	531170	670380	705950	685620
NP_001017392	SURP and G-patch domain-containing protein 2 isoform 1 GN=SUGP2 [Homo sapiens]	120206	1082	NA	NA	NA	NA	NA	0.137	0.091	376	376	7	7	0	0	0	-0.11	-0.136	-0.156	SUGP2	NP_001017392	NA	NA	NP_001017392	NA	10147	human	refseq_acc	FALSE	NA	NA	4.83	30	82613	89893	89313	48907	56996	88213	97193	116247	46849	67720	22734	54863	50342	76824	59033
NP_001017520	DNA nucleotidylexotransferase isoform 2 GN=DNTT [Homo sapiens]	58407	508	NA	NA	NA	NA	NA	0.069	0.051	37	37	2	2	0	0	0	2.272	2.225	1.724	DNTT	NP_001017520	NA	NA	NP_001017520	NA	1791	human	refseq_acc	FALSE	NA	NA	3.55	6	0	0	0	0	0	0	0	0	0	0	0	0	0	0	0
NP_001017928	coiled-coil domain-containing protein 58 isoform 1 GN=CCDC58 [Homo sapiens]	16620	144	NA	NA	NA	NA	NA	0.714	0.528	2689	2689	5	5	0	0	0	0.185	0.153	0.1	CCDC58	NP_001017928	NA	NA	NP_001017928	NA	131076	human	refseq_acc	FALSE	NA	NA	4.77	21	10305	0	0	124420	90679	143100	0	0	48806	98027	142320	21619	0	0	32993
NP_001017958	protein OS-9 isoform 4 precursor GN=OS9 [Homo sapiens]	73820	652	NA	NA	NA	NA	NA	0.147	0.104	1316	1316	5	5	0	0	0	-0.199	-0.225	-0.17	OS9	NP_001017958	NA	NA	NP_001017958	NA	10956	human	refseq_acc	FALSE	NA	NA	5.18	30	198013	140299	137043	161909	156992	127959	246371	153425	167240	255327	297701	339945	142671	110347	184064
NP_001017992	beta-actin-like protein 2 GN=ACTBL2 [Homo sapiens]	42003	376	NA	NA	NA	NA	NA	0.143	0.133	1402	1402	3	3	0	0	0	-0.726	-0.752	-0.644	ACTBL2	NP_001017992	NA	NA	NP_001017992	NA	345651	human	refseq_acc	FALSE	NA	NA	5.74	30	900190	1100940	1212217	260640	547670	402490	1007500	1147700	750370	315240	583950	297280	1316520	332530	1413480
NP_001017998	guanine nucleotide-binding protein G(I)/G(S)/G(O) subunit gamma-10 precursor GN=GNG10 [Homo sapiens]	7205	68	NA	NA	NA	NA	NA	0.25	0.529	370	370	2	2	0	0	0	0.198	0.162	0.1	GNG10	NP_001017998	NA	NA	NP_001017998	NA	2790	human	refseq_acc	FALSE	NA	NA	4.67	22	52918	77285	55862	0	16433	48603	69171	98502	36626	9686	0	0	40876	77648	41646
NP_001018065	lys-63-specific deubiquitinase BRCC36 isoform 2 GN=BRCC3 [Homo sapiens]	33149	291	NA	NA	NA	NA	NA	0.235	0.271	1554	1554	5	5	0	0	0	-0.076	-0.102	-0.135	BRCC3	NP_001018065	NA	NA	NP_001018065	NA	79184	human	refseq_acc	FALSE	NA	NA	5.56	30	296820	228379	269231	436078	477622	252400	262296	342484	275818	494267	564411	583880	256118	277239	250981
NP_001018079	plasminogen activator inhibitor 1 RNA-binding protein isoform 3 GN=SERBP1 [Homo sapiens]	43135	393	NA	NA	NA	NA	NA	0.368	0.412	8456	8456	15	15	0	0	0	-0.042	-0.068	-0.032	SERBP1	NP_001018079	NA	NA	NP_001018079	NA	26135	human	refseq_acc	FALSE	NA	NA	5.86	30	708300	762745	821560	829110	899285	895655	930975	871955	706480	687428	726298	701602	828030	763815	852445
NP_001018080	coronin-1B GN=CORO1B [Homo sapiens]	54234	489	NA	NA	NA	NA	NA	0.227	0.233	4426	4426	9	9	0	0	0	-0.023	-0.05	-0.009	CORO1B	NP_001018080	NA	NA	NP_001018080	NA	57175	human	refseq_acc	FALSE	NA	NA	6.14	30	1562040	1195080	1690780	1758870	1752860	1760920	1734420	1756550	1484650	1173800	1302338	1340108	1634900	1657890	1630570
NP_001018146	NME1-NME2 protein GN=NME1-NME2 [Homo sapiens]	30137	267	NA	NA	NA	NA	NA	0.421	0.539	15557	5684	13	5	0	0	0	-0.059	-0.085	-0.077	NME1-NME2	NP_001018146	NA	NA	NP_001018146	NA	654364	human	refseq_acc	TRUE	Metabolic	14	6.69	30	4809930	5021200	6077900	3513230	3864470	6135100	6359900	6057200	5833120	2656400	2788590	2843040	6461230	6068140	6158410
NP_001018169	NEDD8-activating enzyme E1 regulatory subunit isoform b GN=NAE1 [Homo sapiens]	59420	528	NA	NA	NA	NA	NA	0.462	0.439	3172	3172	15	15	0	0	0	-0.022	-0.049	-0.047	NAE1	NP_001018169	NA	NA	NP_001018169	NA	8883	human	refseq_acc	FALSE	NA	NA	5.9	30	692307	849950	672013	980020	913700	1025160	668004	679036	665014	639480	716080	593071	826050	1288070	705632
NP_001018171	serum paraoxonase/arylesterase 2 isoform 2 GN=PON2 [Homo sapiens]	37980	342	NA	NA	NA	NA	NA	0.211	0.249	191	191	5	5	0	0	0	0.252	0.206	-0.026	PON2	NP_001018171	NA	NA	NP_001018171	NA	5445	human	refseq_acc	FALSE	NA	NA	4.72	14	0	8686	0	18890	0	36543	0	0	0	21289	15827	62243	0	0	0
NP_001018654	myeloid-associated differentiation marker GN=MYADM [Homo sapiens]	35273	322	NA	NA	NA	NA	NA	0.125	0.071	900	900	1	1	0	0	0	-0.205	-0.231	-0.158	MYADM	NP_001018654	NA	NA	NP_001018654	NA	91663	human	refseq_acc	FALSE	NA	NA	5.41	30	315560	363760	335270	219440	252030	331950	367230	485870	368490	228430	177480	199240	369110	395050	360920
NP_001019	40S ribosomal protein S25 GN=RPS25 [Homo sapiens]	13742	125	NA	NA	NA	NA	NA	0.6	0.2	1489	1489	3	3	0	0	0	-0.108	-0.134	-0.1	RPS25	NP_001019	NA	NA	NP_001019	NA	6230	human	refseq_acc	FALSE	NA	NA	5.9	30	892400	771160	775530	274626	865984	510600	1072880	997740	1338950	562380	622226	684040	1118100	932750	1007570
NP_001019389	gephyrin isoform 2 GN=GPHN [Homo sapiens]	79748	736	NA	NA	NA	NA	NA	0.05	0.067	38	38	3	3	0	0	0	1.326	1.292	1.563	GPHN	NP_001019389	NA	NA	NP_001019389	NA	10243	human	refseq_acc	FALSE	NA	NA	3.76	11	15454	17520	12512	0	7127	21821	22176	19656	15563	0	0	0	25070	15147	0
NP_001019397	ADP-ribosylation factor 1 GN=ARF1 [Homo sapiens]	20697	181	NA	NA	NA	NA	NA	0.7	0.691	10257	6450	10	7	0	0	0	-0.005	-0.031	-0.04	ARF1	NP_001019397	NA	NA	NP_001019397	NA	375	human	refseq_acc	FALSE	NA	NA	6.68	30	4588460	4189140	4433430	4942880	4935200	4086590	4522900	5246400	4846930	4285138	4834560	5109470	4938010	4698490	4699920
NP_001019553	porphobilinogen deaminase isoform 2 GN=HMBS [Homo sapiens]	37699	344	NA	NA	NA	NA	NA	0.278	0.244	847	847	5	5	0	0	0	-0.137	-0.161	-0.231	HMBS	NP_001019553	NA	NA	NP_001019553	NA	3145	human	refseq_acc	FALSE	NA	NA	4.69	24	40568	57342	56437	0	0	16724	62012	99442	49616	0	0	0	53866	61311	46481
NP_001019903	enoyl-[acyl-carrier-protein] reductase, mitochondrial isoform b GN=MECR [Homo sapiens]	32228	297	NA	NA	NA	NA	NA	0.077	0.118	37	37	2	2	0	0	0	2.287	2.242	1.85	MECR	NP_001019903	NA	NA	NP_001019903	NA	51102	human	refseq_acc	FALSE	NA	NA	3.63	6	0	0	17417	0	0	0	0	0	0	0	0	0	0	0	0
NP_001020	40S ribosomal protein S26 GN=RPS26 [Homo sapiens]	13015	115	NA	NA	NA	NA	NA	0.6	0.313	2441	2441	3	3	0	0	0	-0.082	-0.109	-0.089	RPS26	NP_001020	NA	NA	NP_001020	NA	6231	human	refseq_acc	FALSE	NA	NA	6.16	30	1270850	1083800	1075640	2449820	2333540	2277030	1209053	905840	1193857	2164990	2205210	2094220	1363670	1076510	1309080
NP_001020117	argininosuccinate lyase isoform 3 GN=ASL [Homo sapiens]	48732	438	NA	NA	NA	NA	NA	0.12	0.094	27	27	3	3	0	0	0	0.942	0.919	0.999	ASL	NP_001020117	NA	NA	NP_001020117	NA	435	human	refseq_acc	FALSE	NA	NA	4.2	14	32307	29179	0	0	0	21875	0	65860	0	0	0	0	28219	54783	20588
NP_001020118	protein YIPF5 isoform a GN=YIPF5 [Homo sapiens]	27989	257	NA	NA	NA	NA	NA	0.4	0.082	18	18	2	2	0	0	0	1.227	1.194	1.306	YIPF5	NP_001020118	NA	NA	NP_001020118	NA	81555	human	refseq_acc	FALSE	NA	NA	4.07	12	17841	44216	0	20996	0	0	41748	43594	15654	0	0	0	18467	34319	41337
NP_001020241	40S ribosomal protein S14 GN=RPS14 [Homo sapiens]	16273	151	NA	NA	NA	NA	NA	0.8	0.656	4474	4474	7	7	0	0	0	-0.017	-0.043	-0.019	RPS14	NP_001020241	NA	NA	NP_001020241	NA	6208	human	refseq_acc	FALSE	NA	NA	6.5	30	4218500	3609100	2695890	3888200	3562500	3520620	3078300	3074360	4058900	3877880	3815930	3533380	3772600	3171100	3812400
NP_001020262	ATP-binding cassette sub-family F member 1 isoform a GN=ABCF1 [Homo sapiens]	95925	845	NA	NA	NA	NA	NA	0.316	0.271	4987	4987	16	16	0	0	0	-0.01	-0.037	-0.013	ABCF1	NP_001020262	NA	NA	NP_001020262	NA	23	human	refseq_acc	FALSE	NA	NA	5.72	30	533020	581760	578740	582630	587000	704950	600330	618800	517550	501930	409500	478380	594600	599460	574890
NP_001020278	double-stranded RNA-specific adenosine deaminase isoform d GN=ADAR [Homo sapiens]	103641	931	NA	NA	NA	NA	NA	0.386	0.422	10706	10706	27	27	0	0	0	-0.047	-0.069	-0.12	ADAR	NP_001020278	NA	NA	NP_001020278	NA	103	human	refseq_acc	FALSE	NA	NA	4.6	28	41062	26862	35032	11290	20803	0	37674	37586	46417	14807	18991	13672	42671	47028	47013
NP_001020280	hematopoietic progenitor cell antigen CD34 isoform a precursor GN=CD34 [Homo sapiens]	40716	385	NA	NA	NA	NA	NA	0.154	0.075	1405	1405	2	2	0	0	0	-0.179	-0.205	-0.153	CD34	NP_001020280	NA	NA	NP_001020280	NA	947	human	refseq_acc	FALSE	NA	NA	5.67	30	321070	317300	345760	745200	674110	784700	339270	329900	281970	584700	579690	553500	345360	336780	354122
NP_001020376	AP-2 complex subunit mu isoform b GN=AP2M1 [Homo sapiens]	49389	433	NA	NA	NA	NA	NA	0.346	0.303	3517	3517	10	10	0	0	0	-0.088	-0.114	-0.091	AP2M1	NP_001020376	NA	NA	NP_001020376	NA	1173	human	refseq_acc	FALSE	NA	NA	5.63	30	576620	524538	454060	309828	433930	415154	427891	471081	542410	217747	141318	190555	424812	597290	577268
NP_001020402	keratinocyte proline-rich protein GN=KPRP [Homo sapiens]	64135	579	NA	NA	NA	NA	NA	0.038	0.041	1	1	1	1	0	0	0	4.907	4.882	4.18	KPRP	NP_001020402	NA	NA	NP_001020402	NA	448834	human	refseq_acc	FALSE	NA	NA	2.73	1	0	0	0	0	0	0	0	0	0	16500	0	0	0	0	0
NP_001020419	deoxyuridine 5'-triphosphate nucleotidohydrolase, mitochondrial isoform 1 precursor GN=DUT [Homo sapiens]	26563	252	NA	NA	NA	NA	NA	0.412	0.444	3873	3873	8	8	0	0	0	-0.037	-0.063	-0.021	DUT	NP_001020419	NA	NA	NP_001020419	NA	1854	human	refseq_acc	FALSE	NA	NA	6.16	30	1617690	1614520	1572480	2011700	1884250	1962870	1685120	912560	1691230	1583120	1672060	1655490	1374950	1480170	1611020
NP_001020560	AMP deaminase 3 isoform 1B GN=AMPD3 [Homo sapiens]	88811	767	NA	NA	NA	NA	NA	0.316	0.209	2351	2351	12	12	0	0	0	-0.438	-0.465	-0.318	AMPD3	NP_001020560	NA	NA	NP_001020560	NA	272	human	refseq_acc	FALSE	NA	NA	5.35	30	260858	274447	291038	227758	236370	256770	265536	311549	224911	365040	360010	494110	269204	282279	253377
NP_001020766	arfaptin-1 isoform 1 GN=ARFIP1 [Homo sapiens]	41738	373	NA	NA	NA	NA	NA	0.15	0.137	410	410	3	3	0	0	0	-0.641	-0.668	-0.761	ARFIP1	NP_001020766	NA	NA	NP_001020766	NA	27236	human	refseq_acc	FALSE	NA	NA	5.02	28	6745	31187	25590	154351	117751	149840	44581	33406	21090	323514	359661	321638	0	16475	22565
NP_001020769	rho GTPase-activating protein 30 isoform 1 GN=ARHGAP30 [Homo sapiens]	118581	1101	NA	NA	NA	NA	NA	0.08	0.06	91	91	4	4	0	0	0	0.454	0.438	0.471	ARHGAP30	NP_001020769	NA	NA	NP_001020769	NA	257106	human	refseq_acc	FALSE	NA	NA	4.39	18	38883	56705	9151	42242	0	75710	0	8828	23855	43846	81835	0	34990	31184	36945
NP_001020951	alpha/beta hydrolase domain-containing protein 17B isoform 2 GN=ABHD17B [Homo sapiens]	32214	288	NA	NA	NA	NA	NA	0.125	0.233	534	534	3	3	0	0	0	-0.126	-0.152	-0.085	ABHD17B	NP_001020951	NA	NA	NP_001020951	NA	51104	human	refseq_acc	FALSE	NA	NA	4.66	30	50547	56655	78436	63037	49175	57505	42590	73361	42518	59908	59023	41183	55799	49999	73991
NP_001021	40S ribosomal protein S27 isoform 1 GN=RPS27 [Homo sapiens]	9461	84	NA	NA	NA	NA	NA	0.75	0.417	4620	1200	5	1	0	0	0	-0.043	-0.07	-0.033	RPS27	NP_001021	NA	NA	NP_001021	NA	6232	human	refseq_acc	FALSE	NA	NA	5.65	30	480650	558280	453660	712100	438590	492910	402090	458390	442780	574870	504700	433840	444500	370950	570320
NP_001022	40S ribosomal protein S28 GN=RPS28 [Homo sapiens]	7841	69	NA	NA	NA	NA	NA	1	0.565	7754	7754	6	6	0	0	0	-0.02	-0.046	-0.035	RPS28	NP_001022	NA	NA	NP_001022	NA	6234	human	refseq_acc	FALSE	NA	NA	6.38	30	2312350	1874550	2230650	2946920	2916730	2654670	2412840	2498280	2482850	3077000	3373500	3250080	2336810	2377150	2262490
NP_001024	ribonucleoside-diphosphate reductase large subunit isoform 1 GN=RRM1 [Homo sapiens]	90069	792	NA	NA	NA	NA	NA	0.289	0.345	2931	2931	15	15	0	0	0	-0.035	-0.062	-0.043	RRM1	NP_001024	NA	NA	NP_001024	NA	6240	human	refseq_acc	FALSE	NA	NA	5.4	30	252008	278730	239831	287837	327764	320691	272948	278326	268085	156781	100253	188409	231244	290676	241008
NP_001025	ribonucleoside-diphosphate reductase subunit M2 isoform 2 GN=RRM2 [Homo sapiens]	44877	389	NA	NA	NA	NA	NA	0.043	0.046	121	121	1	1	0	0	0	0.213	0.183	0.271	RRM2	NP_001025	NA	NA	NP_001025	NA	6241	human	refseq_acc	FALSE	NA	NA	4.65	21	90880	94970	74132	69737	84384	83402	80032	98195	69661	58757	56247	65698	85942	76509	67719
NP_001025034	UPF0669 protein C6orf120 isoform 1 precursor GN=C6orf120 [Homo sapiens]	20772	191	NA	NA	NA	NA	NA	0.4	0.45	265	265	3	3	0	0	0	0.007	-0.016	-0.13	C6orf120	NP_001025034	NA	NA	NP_001025034	NA	387263	human	refseq_acc	FALSE	NA	NA	4.79	25	51749	20880	90943	0	40120	0	60653	85110	55037	0	0	41770	27120	46102	41717
NP_001025172	40S ribosomal protein S29 isoform 2 GN=RPS29 [Homo sapiens]	8087	67	NA	NA	NA	NA	NA	0.667	0.269	1908	1908	2	2	0	0	0	-0.161	-0.188	-0.116	RPS29	NP_001025172	NA	NA	NP_001025172	NA	6235	human	refseq_acc	FALSE	NA	NA	6.17	30	1553610	1605080	2103040	1727690	1987160	2435630	2349740	2327050	1718130	1784040	312980	2168790	1317170	1778870	1704770
NP_001025181	aldehyde dehydrogenase family 3 member B1 isoform b GN=ALDH3B1 [Homo sapiens]	47682	431	NA	NA	NA	NA	NA	0.273	0.197	1890	1826	7	6	0	0	0	-0.281	-0.307	-0.168	ALDH3B1	NP_001025181	NA	NA	NP_001025181	NA	221	human	refseq_acc	FALSE	NA	NA	5.18	29	214657	250933	225867	157980	170482	198493	252326	268458	209971	198524	143424	220860	209089	242526	207535
NP_001025459	leukosialin precursor GN=SPN [Homo sapiens]	40321	400	NA	NA	NA	NA	NA	0.235	0.198	691	691	5	5	0	0	0	-0.118	-0.145	-0.064	SPN	NP_001025459	NA	NA	NP_001025459	NA	6693	human	refseq_acc	FALSE	NA	NA	5.91	30	928585	835320	969642	1011370	1112181	1157295	1011555	1003325	919793	737597	760320	769937	831987	1023135	844336
NP_001026847	ras-related protein Rab-24 GN=RAB24 [Homo sapiens]	23124	203	NA	NA	NA	NA	NA	0.083	0.158	229	229	2	2	0	0	0	0.423	0.401	0.237	RAB24	NP_001026847	NA	NA	NP_001026847	NA	53917	human	refseq_acc	FALSE	NA	NA	4.43	17	0	17007	12894	0	0	0	0	0	0	0	0	50296	0	19909	13148
NP_001026849	methionine-R-sulfoxide reductase B3 isoform 2 precursor GN=MSRB3 [Homo sapiens]	20010	185	NA	NA	NA	NA	NA	0.1	0.443	379	379	5	5	0	0	0	-0.603	-0.638	-0.851	MSRB3	NP_001026849	NA	NA	NP_001026849	NA	253827	human	refseq_acc	FALSE	NA	NA	4.76	25	27822	33144	31336	0	20836	32773	22212	31388	21702	15936	0	0	24029	34525	32511
NP_001026859	phospholipase A-2-activating protein isoform 1 GN=PLAA [Homo sapiens]	87156	795	NA	NA	NA	NA	NA	0.213	0.302	2586	2586	14	14	0	0	0	-0.018	-0.045	-0.038	PLAA	NP_001026859	NA	NA	NP_001026859	NA	9373	human	refseq_acc	FALSE	NA	NA	5.37	30	208464	249241	207421	238796	276356	311357	211077	230009	245014	172080	153160	246392	215393	214404	209078
NP_001026866	phospholipase D3 GN=PLD3 [Homo sapiens]	54705	490	NA	NA	NA	NA	NA	0.35	0.214	3966	3966	8	8	0	0	0	-1.005	-1.032	-0.764	PLD3	NP_001026866	NA	NA	NP_001026866	NA	23646	human	refseq_acc	FALSE	NA	NA	6.04	30	1613920	1691280	1581960	1300040	1372790	1384860	1434970	1505870	1264620	2504410	2324200	2467070	1309180	1340790	1362560
NP_001026871	5'-nucleotidase domain-containing protein 3 GN=NT5DC3 [Homo sapiens]	63419	548	NA	NA	NA	NA	NA	0.094	0.069	105	105	3	3	0	0	0	-0.015	-0.046	0.015	NT5DC3	NP_001026871	NA	NA	NP_001026871	NA	51559	human	refseq_acc	FALSE	NA	NA	4.42	25	44975	45012	54101	14211	22071	49483	105217	40479	15389	35597	29408	23018	41327	45008	43544
NP_001026881	endoplasmic reticulum-Golgi intermediate compartment protein 1 GN=ERGIC1 [Homo sapiens]	32592	290	NA	NA	NA	NA	NA	0.571	0.321	2052	2052	8	8	0	0	0	-0.302	-0.329	-0.459	ERGIC1	NP_001026881	NA	NA	NP_001026881	NA	57222	human	refseq_acc	FALSE	NA	NA	5.53	30	263756	135832	220201	144302	175557	127527	269933	215533	254789	277409	270621	186562	205362	210202	216996
NP_001026882	tRNA (guanine(10)-N2)-methyltransferase homolog isoform a GN=TRMT11 [Homo sapiens]	53420	463	NA	NA	NA	NA	NA	0.095	0.048	2	2	2	2	0	0	0	1.373	1.319	1.239	TRMT11	NP_001026882	NA	NA	NP_001026882	NA	60487	human	refseq_acc	FALSE	NA	NA	3.82	9	0	27985	0	7144	0	0	0	0	0	27616	0	59341	0	0	0
NP_001026897	methylthioribose-1-phosphate isomerase isoform 1 GN=MRI1 [Homo sapiens]	39149	369	NA	NA	NA	NA	NA	0.16	0.22	1470	1470	5	5	0	0	0	-0.036	-0.062	-0.018	MRI1	NP_001026897	NA	NA	NP_001026897	NA	84245	human	refseq_acc	FALSE	NA	NA	5.2	30	145455	178674	139033	224530	218780	223140	159872	154664	170710	129348	143754	117456	152236	153868	205266
NP_001026904	ferredoxin-2, mitochondrial precursor GN=FDX2 [Homo sapiens]	19888	186	NA	NA	NA	NA	NA	0.091	0.108	132	132	1	1	0	0	0	0.982	0.949	1.089	FDX2	NP_001026904	NA	NA	NP_001026904	NA	112812	human	refseq_acc	FALSE	NA	NA	4.46	13	78072	104550	77789	0	0	0	70852	20606	101680	0	0	0	82120	75487	60572
NP_001026997	bolA-like protein 2 isoform 1 GN=BOLA2 [Homo sapiens]	16932	152	NA	NA	NA	NA	NA	0.333	0.289	2131	2131	3	3	0	0	0	-0.023	-0.049	-0.056	BOLA2	NP_001026997	NA	NA	NP_001026997	NA	552900	human	refseq_acc	FALSE	NA	NA	5.84	30	523920	503220	617870	733403	762400	662930	592940	574430	560130	535900	606169	582920	784574	640100	784142
NP_001027005	phosphorylase b kinase regulatory subunit beta isoform b GN=PHKB [Homo sapiens]	123823	1086	NA	NA	NA	NA	NA	0.067	0.056	39	39	4	4	0	0	0	1.334	1.312	1.095	PHKB	NP_001027005	NA	NA	NP_001027005	NA	5257	human	refseq_acc	FALSE	NA	NA	3.99	9	0	0	0	25664	0	0	0	0	0	0	0	24937	0	0	6700
NP_001027464	BUB3-interacting and GLEBS motif-containing protein ZNF207 isoform b GN=ZNF207 [Homo sapiens]	49692	463	NA	NA	NA	NA	NA	0.235	0.13	4222	4222	5	5	0	0	0	-0.049	-0.076	-0.057	ZNF207	NP_001027464	NA	NA	NP_001027464	NA	7756	human	refseq_acc	FALSE	NA	NA	5.73	30	481718	428670	1005940	614028	473846	690736	783020	530160	671010	545025	577493	542504	992300	451778	503773
NP_001027546	zinc finger protein 226 isoform b GN=ZNF226 [Homo sapiens]	10796	94	NA	NA	NA	NA	NA	0.143	0.117	462	462	1	1	0	0	0	-0.023	-0.058	-0.144	ZNF226	NP_001027546	NA	NA	NP_001027546	NA	7769	human	refseq_acc	FALSE	NA	NA	4.75	22	29615	52196	0	72786	55084	118980	0	39343	0	131130	101240	173480	42443	17100	13312
NP_001027563	leucine carboxyl methyltransferase 1 isoform b GN=LCMT1 [Homo sapiens]	32172	279	NA	NA	NA	NA	NA	0.062	0.036	36	36	1	1	0	0	0	2.221	2.235	2.28	LCMT1	NP_001027563	NA	NA	NP_001027563	NA	51451	human	refseq_acc	FALSE	NA	NA	3.56	6	0	0	0	0	0	0	0	0	0	0	0	0	0	0	0
NP_001027565	heterogeneous nuclear ribonucleoprotein H2 GN=HNRNPH2 [Homo sapiens]	49263	449	NA	NA	NA	NA	NA	0.412	0.241	9884	2714	8	5	0	0	0	-0.026	-0.053	-0.066	HNRNPH2	NP_001027565	NA	NA	NP_001027565	NA	3188	human	refseq_acc	FALSE	NA	NA	5.96	30	1099060	975130	941050	868753	728510	925310	898350	663300	883690	871320	816020	720100	1027720	863340	1029390
NP_001028174	RPA-interacting protein isoform b GN=RPAIN [Homo sapiens]	24770	219	NA	NA	NA	NA	NA	0.167	0.114	289	289	1	1	0	0	0	0.432	0.414	0.369	RPAIN	NP_001028174	NA	NA	NP_001028174	NA	84268	human	refseq_acc	FALSE	NA	NA	4.28	21	27704	17265	16799	0	0	0	11080	20574	16783	0	0	0	19098	21710	29341
NP_001028204	fas apoptotic inhibitory molecule 1 isoform c GN=FAIM [Homo sapiens]	20215	179	NA	NA	NA	NA	NA	0.1	0.095	16	16	1	1	0	0	0	2.893	2.84	2.244	FAIM	NP_001028204	NA	NA	NP_001028204	NA	55179	human	refseq_acc	FALSE	NA	NA	3.32	4	0	0	0	0	0	0	0	0	0	0	0	0	0	0	0
NP_001028216	glutamine synthetase GN=GLUL [Homo sapiens]	42064	373	NA	NA	NA	NA	NA	0.278	0.155	156	156	5	5	0	0	0	0.611	0.593	0.594	GLUL	NP_001028216	NA	NA	NP_001028216	NA	2752	human	refseq_acc	FALSE	NA	NA	4.46	17	34663	40875	0	0	0	0	53245	21581	87055	0	0	0	26796	58932	26762
NP_001028284	polyadenylate-binding protein-interacting protein 2 GN=PAIP2 [Homo sapiens]	14984	127	NA	NA	NA	NA	NA	0.167	0.15	4	4	1	1	0	0	0	3.838	3.762	2.716	PAIP2	NP_001028284	NA	NA	NP_001028284	NA	51247	human	refseq_acc	FALSE	NA	NA	3.09	2	0	0	0	0	0	0	0	0	0	0	0	0	0	0	0
NP_001028675	GTP-binding protein SAR1b GN=SAR1B [Homo sapiens]	22410	198	NA	NA	NA	NA	NA	0.273	0.414	635	635	5	5	0	0	0	0.396	0.372	0.339	SAR1B	NP_001028675	NA	NA	NP_001028675	NA	51128	human	refseq_acc	FALSE	NA	NA	4.92	18	119236	120797	147703	0	0	0	108131	143202	123101	0	0	0	113839	127640	134378
NP_001028693	cleavage stimulation factor subunit 1 GN=CSTF1 [Homo sapiens]	48357	431	NA	NA	NA	NA	NA	0.4	0.288	870	870	8	8	0	0	0	0.03	0.006	0.011	CSTF1	NP_001028693	NA	NA	NP_001028693	NA	1477	human	refseq_acc	FALSE	NA	NA	5.17	24	196318	216880	195622	0	102630	81748	202304	246849	189394	0	0	0	244228	183692	235611
NP_001028729	protein phosphatase 1B isoform 5 GN=PPM1B [Homo sapiens]	42086	380	NA	NA	NA	NA	NA	0.238	0.184	942	253	6	4	0	0	0	0.094	0.067	0.055	PPM1B	NP_001028729	NA	NA	NP_001028729	NA	5495	human	refseq_acc	FALSE	NA	NA	4.67	22	90716	109782	92951	14480	15626	21680	76771	62159	72760	0	0	0	112444	77444	93074
NP_001028886	probable 28S rRNA (cytosine(4447)-C(5))-methyltransferase isoform 1 GN=NOP2 [Homo sapiens]	88972	808	NA	NA	NA	NA	NA	0.206	0.121	2820	2820	8	8	0	0	0	-0.033	-0.06	-0.063	NOP2	NP_001028886	NA	NA	NP_001028886	NA	4839	human	refseq_acc	FALSE	NA	NA	5.69	30	667060	506267	649720	553750	432230	531120	498684	445216	510470	672060	796020	710670	585240	501432	479181
NP_001029025	60S ribosomal protein L3 isoform b GN=RPL3 [Homo sapiens]	40151	354	NA	NA	NA	NA	NA	0.647	0.412	7764	7764	13	13	0	0	0	-0.015	-0.042	-0.032	RPL3	NP_001029025	NA	NA	NP_001029025	NA	6122	human	refseq_acc	FALSE	NA	NA	6.44	30	3107290	3221950	3002440	2830370	2691360	2991170	3041630	3268310	3161230	2966660	2283760	2361930	3181500	3128100	3226250
NP_001029195	DNA methyltransferase 1-associated protein 1 GN=DMAP1 [Homo sapiens]	52992	467	NA	NA	NA	NA	NA	0.077	0.092	98	98	3	3	0	0	0	-0.058	-0.085	-0.081	DMAP1	NP_001029195	NA	NA	NP_001029195	NA	55929	human	refseq_acc	FALSE	NA	NA	4.72	30	96652	88142	52863	43699	52419	59402	49602	63694	40299	66884	66296	68787	48537	47497	53187
NP_001029249	histone H4 GN=HIST2H4B [Homo sapiens]	11367	103	NA	NA	NA	NA	NA	0.833	0.602	12135	12135	13	13	0	0	0	-0.07	-0.097	-0.125	H4C15	NP_001029249	NA	NA	NP_001029249	NA	554313	human	refseq_acc	FALSE	NA	NA	7.2	30	12504000	11467800	12446370	20578800	21098100	17313000	14020800	13691000	12299800	15822900	20807600	13456100	9183600	10291400	9303500
NP_001030168	60S ribosomal protein L14 GN=RPL14 [Homo sapiens]	23432	215	NA	NA	NA	NA	NA	0.667	0.279	2890	2890	6	6	0	0	0	-0.221	-0.247	-0.281	RPL14	NP_001030168	NA	NA	NP_001030168	NA	9045	human	refseq_acc	FALSE	NA	NA	6.22	30	1151050	1190990	1072060	2321330	2475050	2135108	888350	827060	927800	2540510	2742710	2606950	1077820	1255180	1148480
NP_001030590	succinate dehydrogenase cytochrome b560 subunit, mitochondrial isoform 4 precursor GN=SDHC [Homo sapiens]	12474	116	NA	NA	NA	NA	NA	0.333	0.181	648	648	2	2	0	0	0	0.164	0.135	0.166	SDHC	NP_001030590	NA	NA	NP_001030590	NA	6391	human	refseq_acc	FALSE	NA	NA	4.85	25	131827	102118	119085	119120	58228	167483	92790	83813	101102	75498	92514	0	103200	53228	90053
NP_001030598	general transcription factor 3C polypeptide 2 isoform b GN=GTF3C2 [Homo sapiens]	100678	911	NA	NA	NA	NA	NA	0.053	0.037	25	25	2	2	0	0	0	1.207	1.171	1.267	GTF3C2	NP_001030598	NA	NA	NP_001030598	NA	2976	human	refseq_acc	FALSE	NA	NA	3.68	12	9346	15991	15127	0	0	0	10513	26876	0	0	16020	0	8349	13388	0
NP_001030611	niban-like protein 1 isoform 2 GN=FAM129B [Homo sapiens]	82682	733	NA	NA	NA	NA	NA	0.053	0.05	40	40	2	2	0	0	0	2.134	2.162	2.211	NIBAN2	NP_001030611	NA	NA	NP_001030611	NA	64855	human	refseq_acc	FALSE	NA	NA	3.45	6	0	0	0	0	0	0	0	0	0	0	0	0	0	0	0
NP_001032242	forkhead box protein K1 GN=FOXK1 [Homo sapiens]	75456	733	NA	NA	NA	NA	NA	0.128	0.106	579	579	5	5	0	0	0	-0.109	-0.141	-0.18	FOXK1	NP_001032242	NA	NA	NP_001032242	NA	221937	human	refseq_acc	FALSE	NA	NA	4.62	24	88969	40839	48973	0	9230	27216	46127	60598	26523	0	13691	0	65900	61301	62813
NP_001032360	eukaryotic translation initiation factor 3 subunit B isoform 1 GN=EIF3B [Homo sapiens]	92480	814	NA	NA	NA	NA	NA	0.561	0.396	9363	9363	27	27	0	0	0	-0.005	-0.032	-0.039	EIF3B	NP_001032360	NA	NA	NP_001032360	NA	8662	human	refseq_acc	FALSE	NA	NA	6.02	30	972760	946390	1025460	1142830	1141440	1088080	942010	971350	889270	1014480	1077930	1013160	968510	1031720	1057750
NP_001032382	thymocyte nuclear protein 1 isoform 1 GN=THYN1 [Homo sapiens]	25697	225	NA	NA	NA	NA	NA	0.375	0.36	3524	3524	7	7	0	0	0	-0.011	-0.037	-0.037	THYN1	NP_001032382	NA	NA	NP_001032382	NA	29087	human	refseq_acc	FALSE	NA	NA	5.73	30	580706	538775	603620	533991	530521	722470	583100	527947	445752	576864	490301	518843	548079	491690	550482
NP_001032583	dynein light chain 1, cytoplasmic GN=DYNLL1 [Homo sapiens]	10366	89	NA	NA	NA	NA	NA	0.6	0.506	4510	900	4	1	0	0	0	-0.026	-0.052	-0.074	DYNLL1	NP_001032583	NA	NA	NP_001032583	NA	8655	human	refseq_acc	FALSE	NA	NA	6.03	30	1011700	1025200	852620	998470	1095200	1305800	883480	1045800	837840	1444900	1335500	1626200	943440	1013100	919120
NP_001032752	elongation factor 1-beta GN=EEF1B2 [Homo sapiens]	24763	225	NA	NA	NA	NA	NA	0.462	0.547	2269	2269	7	7	0	0	0	-0.011	-0.038	-0.054	EEF1B2	NP_001032752	NA	NA	NP_001032752	NA	1933	human	refseq_acc	FALSE	NA	NA	6.39	30	2510200	2045760	2266020	2418982	2449387	2363200	2540510	2161104	2451940	2183250	2219819	2382183	2318070	2432710	2570000
NP_001032897	eukaryotic translation initiation factor 3 subunit C isoform a GN=EIF3C [Homo sapiens]	105343	913	NA	NA	NA	NA	NA	0.391	0.291	11001	11001	21	21	0	0	0	-0.014	-0.041	-0.023	EIF3C	NP_001032897	NA	NA	NP_001032897	NA	8663	human	refseq_acc	FALSE	NA	NA	6.17	30	1539760	1610740	1596500	1458720	1682060	2313000	1605220	1723310	1588930	1591570	1301520	1673290	1459230	1369180	1438720
NP_001033791	CDC42 small effector protein 2 GN=CDC42SE2 [Homo sapiens]	9223	84	NA	NA	NA	NA	NA	0.667	0.667	626	626	2	2	0	0	0	-0.208	-0.234	-0.251	CDC42SE2	NP_001033791	NA	NA	NP_001033791	NA	56990	human	refseq_acc	FALSE	NA	NA	4.95	30	94131	93832	96145	55942	64665	58618	103570	117450	81383	34043	21152	42178	121420	105430	111400
NP_001034267	ATP synthase subunit f, mitochondrial isoform 2d GN=ATP5MF [Homo sapiens]	5741	49	NA	NA	NA	NA	NA	0.667	0.49	1800	1800	2	2	0	0	0	-0.018	-0.044	-0.044	ATP5MF	NP_001034267	NA	NA	NP_001034267	NA	9551	human	refseq_acc	FALSE	NA	NA	6.34	30	2228400	2166570	1977550	2345320	2527960	2576080	2161420	1582880	2263510	2370840	2225490	2386370	2261930	1950310	2271910
NP_001034485	macrophage-expressed gene 1 protein precursor GN=MPEG1 [Homo sapiens]	78586	716	NA	NA	NA	NA	NA	0.132	0.127	1191	1191	5	5	0	0	0	-0.204	-0.231	-0.124	MPEG1	NP_001034485	NA	NA	NP_001034485	NA	219972	human	refseq_acc	FALSE	NA	NA	5.26	30	288172	259900	261267	220032	245514	213728	244593	115988	120367	202993	184004	288843	279324	240574	248196
NP_001034554	serine/arginine-rich splicing factor 5 GN=SRSF5 [Homo sapiens]	31263	272	NA	NA	NA	NA	NA	0.222	0.221	892	892	4	4	0	0	0	-0.334	-0.36	-0.239	SRSF5	NP_001034554	NA	NA	NP_001034554	NA	6430	human	refseq_acc	FALSE	NA	NA	5.36	30	375879	350946	296213	176055	279216	248798	298003	290019	207649	306770	383010	206002	509819	370744	315423
NP_001034556	regulator of G-protein signaling 19 GN=RGS19 [Homo sapiens]	24635	217	NA	NA	NA	NA	NA	0.154	0.074	10	10	2	2	0	0	0	2.875	2.885	3.157	RGS19	NP_001034556	NA	NA	NP_001034556	NA	10287	human	refseq_acc	FALSE	NA	NA	3.65	4	0	0	0	0	0	0	0	0	0	0	0	0	0	0	35005
NP_001034680	probable ubiquitin carboxyl-terminal hydrolase FAF-X isoform 4 GN=USP9X [Homo sapiens]	290459	2554	NA	NA	NA	NA	NA	0.092	0.087	1311	1311	14	14	0	0	0	-0.576	-0.603	-0.63	USP9X	NP_001034680	NA	NA	NP_001034680	NA	8239	human	refseq_acc	FALSE	NA	NA	5.26	30	76906	89442	66652	507493	451082	86609	75388	329609	58655	410265	512302	612756	75983	394214	60844
NP_001034702	isoamyl acetate-hydrolyzing esterase 1 homolog isoform a precursor GN=IAH1 [Homo sapiens]	27598	248	NA	NA	NA	NA	NA	0.333	0.274	2048	2048	5	5	0	0	0	-0.187	-0.214	-0.261	IAH1	NP_001034702	NA	NA	NP_001034702	NA	285148	human	refseq_acc	FALSE	NA	NA	5.49	30	240657	288388	217133	408999	377959	394606	208405	219141	261454	250891	226237	286970	286916	278879	251636
NP_001034708	protein arginine N-methyltransferase 5 isoform b GN=PRMT5 [Homo sapiens]	71319	620	NA	NA	NA	NA	NA	0.206	0.235	2625	2625	9	9	0	0	0	-0.076	-0.102	-0.099	PRMT5	NP_001034708	NA	NA	NP_001034708	NA	10419	human	refseq_acc	FALSE	NA	NA	5.8	30	602490	645600	558890	839560	484247	842050	597180	520460	592410	1078379	260098	399295	617570	621370	617660
NP_001034891	cell division control protein 42 homolog isoform 1 precursor GN=CDC42 [Homo sapiens]	21258	191	NA	NA	NA	NA	NA	0.5	0.372	5836	5836	7	7	0	0	0	-0.163	-0.19	-0.117	CDC42	NP_001034891	NA	NA	NP_001034891	NA	998	human	refseq_acc	FALSE	NA	NA	6.53	30	4734300	4925900	5028100	2981030	3211550	3302850	5113800	5311490	4565750	1707660	1727500	1895970	4709540	5189900	4830460
NP_001035109	protein FAM3C precursor GN=FAM3C [Homo sapiens]	24680	227	NA	NA	NA	NA	NA	0.154	0.145	362	362	2	2	0	0	0	0.424	0.389	0.515	FAM3C	NP_001035109	NA	NA	NP_001035109	NA	10447	human	refseq_acc	FALSE	NA	NA	4.19	20	0	37399	22987	40397	40770	24957	16432	8221	37028	18902	25277	13987	30064	22882	25960
NP_001035111	tyrosine-protein phosphatase non-receptor type substrate 1 isoform 1 precursor GN=SIRPA [Homo sapiens]	54966	504	NA	NA	NA	NA	NA	0.148	0.125	654	653	4	3	0	0	0	-0.189	-0.216	-0.106	SIRPA	NP_001035111	NA	NA	NP_001035111	NA	140885	human	refseq_acc	FALSE	NA	NA	4.98	30	123506	106619	136086	111204	137056	57964	140615	77892	196460	64535	97976	64446	137639	105542	239930
NP_001035173	annexin A8 isoform 2 GN=ANXA8 [Homo sapiens]	36881	327	NA	NA	NA	NA	NA	0.211	0.217	286	286	5	5	0	0	0	-0.167	-0.193	-0.224	ANXA8	NP_001035173	NA	NA	NP_001035173	NA	653145	human	refseq_acc	FALSE	NA	NA	6.51	30	2696979	3028030	1636971	4331045	4667317	4103907	3768989	2162400	3369401	2907830	3025400	3548210	3464110	2512742	1525100
NP_001035207	arf-GAP with Rho-GAP domain, ANK repeat and PH domain-containing protein 1 isoform c GN=ARAP1 [Homo sapiens]	162190	1450	NA	NA	NA	NA	NA	0.119	0.094	2517	2517	9	9	0	0	0	-0.023	-0.05	-0.055	ARAP1	NP_001035207	NA	NA	NP_001035207	NA	116985	human	refseq_acc	FALSE	NA	NA	5.45	30	283821	339372	276608	254233	308705	267271	273275	310265	242085	291888	274186	250045	316032	275236	259807
NP_001035284	type-1 angiotensin II receptor-associated protein isoform b GN=AGTRAP [Homo sapiens]	16669	152	NA	NA	NA	NA	NA	0.125	0.145	900	900	1	1	0	0	0	-0.083	-0.11	-0.062	AGTRAP	NP_001035284	NA	NA	NP_001035284	NA	57085	human	refseq_acc	FALSE	NA	NA	5.73	30	644180	516970	720990	516050	601310	519720	681740	808260	892680	503320	506350	613960	620790	745700	719830
NP_001035517	hydroxyacylglutathione hydrolase, mitochondrial isoform 2 GN=HAGH [Homo sapiens]	28860	260	NA	NA	NA	NA	NA	0.5	0.465	359	359	7	7	0	0	0	-0.185	-0.206	-0.354	HAGH	NP_001035517	NA	NA	NP_001035517	NA	3029	human	refseq_acc	FALSE	NA	NA	4.86	26	13241	77482	38747	27090	20040	0	47642	43876	35754	21414	17573	0	33807	67552	43872
NP_001035521	cytochrome c oxidase assembly factor 3 homolog, mitochondrial GN=COA3 [Homo sapiens]	11731	106	NA	NA	NA	NA	NA	0.5	0.274	339	339	3	3	0	0	0	-0.035	-0.062	-0.049	COA3	NP_001035521	NA	NA	NP_001035521	NA	28958	human	refseq_acc	FALSE	NA	NA	4.88	29	118353	68779	84000	74762	80193	83032	122140	91345	83440	0	43443	57942	86564	114070	72891
NP_001035526	tyrosine--tRNA ligase, mitochondrial precursor GN=YARS2 [Homo sapiens]	53198	477	NA	NA	NA	NA	NA	0.259	0.273	962	962	7	7	0	0	0	-0.115	-0.134	-0.172	YARS2	NP_001035526	NA	NA	NP_001035526	NA	51067	human	refseq_acc	FALSE	NA	NA	4.82	27	69479	123473	114828	17587	21318	0	78283	83370	96927	26620	23201	15112	27004	97741	104784
NP_001035548	endoplasmic reticulum aminopeptidase 1 isoform b precursor GN=ERAP1 [Homo sapiens]	107234	941	NA	NA	NA	NA	NA	0.56	0.424	6470	6470	32	32	0	0	0	-0.165	-0.191	-0.266	ERAP1	NP_001035548	NA	NA	NP_001035548	NA	51752	human	refseq_acc	FALSE	NA	NA	5.93	30	590290	622700	543850	663940	556200	712240	710330	712200	729060	366613	371641	442573	434470	606000	595740
NP_001035809	ATP-binding cassette sub-family E member 1 GN=ABCE1 [Homo sapiens]	67314	599	NA	NA	NA	NA	NA	0.452	0.454	10457	10457	22	22	0	0	0	-0.045	-0.071	-0.095	ABCE1	NP_001035809	NA	NA	NP_001035809	NA	6059	human	refseq_acc	FALSE	NA	NA	6.16	30	1045970	1102900	1076000	1543620	1799510	1553080	963130	1014590	1280330	1010900	1034790	1220910	1198100	1085960	1096780
NP_001035810	glucose-6-phosphate 1-dehydrogenase isoform b GN=G6PD [Homo sapiens]	59256	515	NA	NA	NA	NA	NA	0.629	0.691	17530	17530	30	30	0	0	0	-0.015	-0.041	-0.038	G6PD	NP_001035810	NA	NA	NP_001035810	NA	2539	human	refseq_acc	FALSE	NA	NA	6.28	30	1711470	1813970	1972860	2296140	2907900	1935750	1766190	1688500	1901490	2110090	2315370	2284580	1836890	1726760	1770480
NP_001035830	glycerol-3-phosphate phosphatase GN=PGP [Homo sapiens]	34006	321	NA	NA	NA	NA	NA	0.158	0.153	115	115	3	3	0	0	0	0.509	0.49	0.39	PGP	NP_001035830	NA	NA	NP_001035830	NA	283871	human	refseq_acc	FALSE	NA	NA	4.35	17	0	11096	0	0	0	0	0	0	12627	0	0	68893	0	0	17076
NP_001035861	N-acylethanolamine-hydrolyzing acid amidase isoform 2 precursor GN=NAAA [Homo sapiens]	35963	323	NA	NA	NA	NA	NA	0.095	0.077	441	441	2	2	0	0	0	-0.044	-0.07	-0.151	NAAA	NP_001035861	NA	NA	NP_001035861	NA	27163	human	refseq_acc	FALSE	NA	NA	4.53	26	34927	42347	30907	27824	25206	16322	39713	49763	41461	10813	0	31418	39646	33858	21868
NP_001035864	centrosomal protein of 170 kDa isoform gamma GN=CEP170 [Homo sapiens]	161406	1460	NA	NA	NA	NA	NA	0.051	0.048	135	135	4	4	0	0	0	0.394	0.375	0.351	CEP170	NP_001035864	NA	NA	NP_001035864	NA	9859	human	refseq_acc	FALSE	NA	NA	4.16	19	7002	29401	7948	0	21595	0	0	14544	36920	0	0	0	39995	31199	7921
NP_001035879	paraspeckle component 1 isoform 1 GN=PSPC1 [Homo sapiens]	58743	523	NA	NA	NA	NA	NA	0.364	0.363	4548	4548	14	14	0	0	0	-0.02	-0.047	-0.065	PSPC1	NP_001035879	NA	NA	NP_001035879	NA	55269	human	refseq_acc	FALSE	NA	NA	6.06	30	830610	920040	1029690	1484520	1206690	1354550	1084550	800700	1139320	1366170	1415620	1257970	932700	856550	919030
NP_001035926	trafficking protein particle complex subunit 5 GN=TRAPPC5 [Homo sapiens]	20783	188	NA	NA	NA	NA	NA	0.091	0.144	49	49	1	1	0	0	0	1.079	1.064	1.151	TRAPPC5	NP_001035926	NA	NA	NP_001035926	NA	126003	human	refseq_acc	FALSE	NA	NA	4.16	12	49215	0	0	13743	7536	27791	0	0	32874	0	0	0	55784	0	60292
NP_001035937	monoacylglycerol lipase ABHD12 isoform a GN=ABHD12 [Homo sapiens]	45096	398	NA	NA	NA	NA	NA	0.136	0.111	1002	1002	3	3	0	0	0	-0.066	-0.091	-0.036	ABHD12	NP_001035937	NA	NA	NP_001035937	NA	26090	human	refseq_acc	FALSE	NA	NA	4.71	29	99925	64570	87259	38337	27474	0	80801	67829	55787	58898	57481	41797	71858	77008	83246
NP_001035941	calcium-regulated heat-stable protein 1 GN=CARHSP1 [Homo sapiens]	15892	147	NA	NA	NA	NA	NA	0.375	0.429	1226	1226	3	3	0	0	0	-0.604	-0.623	-0.497	CARHSP1	NP_001035941	NA	NA	NP_001035941	NA	23589	human	refseq_acc	FALSE	NA	NA	5.49	27	500459	415550	632302	221883	70188	103130	506435	456540	383870	7860	65214	117470	554909	565496	724026
NP_001035947	thiamin pyrophosphokinase 1 isoform b GN=TPK1 [Homo sapiens]	21886	194	NA	NA	NA	NA	NA	0.25	0.17	377	377	2	2	0	0	0	0.355	0.318	0.363	TPK1	NP_001035947	NA	NA	NP_001035947	NA	27010	human	refseq_acc	FALSE	NA	NA	4.84	21	0	0	55822	125040	123470	110100	0	64398	0	118240	80432	113440	110300	80397	0
NP_001035951	disks large-associated protein 4 isoform c GN=DLGAP4 [Homo sapiens]	31662	285	NA	NA	NA	NA	NA	0.067	0.063	1	1	1	1	0	0	0	2.189	2.21	2.237	DLGAP4	NP_001035951	NA	NA	NP_001035951	NA	22839	human	refseq_acc	FALSE	NA	NA	3.76	6	0	0	0	0	0	0	0	0	0	0	0	0	0	0	0
NP_001035959	solute carrier family 12 member 6 isoform c GN=SLC12A6 [Homo sapiens]	121123	1091	NA	NA	NA	NA	NA	0.02	0.013	4	4	1	1	0	0	0	3.309	3.326	3.396	SLC12A6	NP_001035959	NA	NA	NP_001035959	NA	9990	human	refseq_acc	FALSE	NA	NA	3.09	3	0	0	0	0	0	0	0	0	0	0	0	0	0	0	0
NP_001035994	bifunctional coenzyme A synthase isoform a precursor GN=COASY [Homo sapiens]	62328	564	NA	NA	NA	NA	NA	0.185	0.168	2139	2139	5	5	0	0	0	-0.042	-0.069	-0.071	COASY	NP_001035994	NA	NA	NP_001035994	NA	80347	human	refseq_acc	FALSE	NA	NA	5.36	30	251917	281177	233639	167648	165930	251570	272804	274520	305253	136250	137495	162367	247088	242307	275595
NP_001036015	structural maintenance of chromosomes protein 2 GN=SMC2 [Homo sapiens]	135654	1197	NA	NA	NA	NA	NA	0.118	0.094	428	428	8	8	0	0	0	-0.304	-0.331	-0.3	SMC2	NP_001036015	NA	NA	NP_001036015	NA	10592	human	refseq_acc	FALSE	NA	NA	4.83	28	46713	46253	43995	28946	26796	56179	49367	61926	198570	36266	0	34494	66075	45005	35373
NP_001036039	CREB-regulated transcription coactivator 3 isoform b GN=CRTC3 [Homo sapiens]	66829	618	NA	NA	NA	NA	NA	0.043	0.031	9	9	1	1	0	0	0	2.818	2.832	3.376	CRTC3	NP_001036039	NA	NA	NP_001036039	NA	64784	human	refseq_acc	FALSE	NA	NA	3.09	4	0	0	0	0	0	0	11196	0	10827	0	0	0	10882	0	0
NP_001036041	ribosome-binding protein 1 GN=RRBP1 [Homo sapiens]	108654	977	NA	NA	NA	NA	NA	0.418	0.339	5566	5445	24	23	0	0	0	-0.01	-0.036	-0.045	RRBP1	NP_001036041	NA	NA	NP_001036041	NA	6238	human	refseq_acc	FALSE	NA	NA	5.86	30	769720	843410	780540	661530	678630	815690	793840	867360	746660	766270	703830	834750	802780	741700	666000
NP_001036046	snurportin-1 GN=SNUPN [Homo sapiens]	41142	360	NA	NA	NA	NA	NA	0.05	0.075	64	64	1	1	0	0	0	1.429	1.395	1.563	SNUPN	NP_001036046	NA	NA	NP_001036046	NA	10073	human	refseq_acc	FALSE	NA	NA	3.69	10	0	11643	22647	0	0	0	0	0	0	0	0	0	33013	11813	23069
NP_001036194	tyrosine-protein kinase Fgr GN=FGR [Homo sapiens]	59478	529	NA	NA	NA	NA	NA	0.133	0.14	548	548	4	4	0	0	0	-0.003	-0.029	-0.096	FGR	NP_001036194	NA	NA	NP_001036194	NA	2268	human	refseq_acc	TRUE	TK	1	4.67	27	20138	53665	39507	36338	40935	0	48714	38462	53756	0	0	16709	23509	20198	37711
NP_001036216	cohesin subunit SA-2 isoform b GN=STAG2 [Homo sapiens]	141325	1231	NA	NA	NA	NA	NA	0.262	0.209	5202	3887	18	13	0	0	0	-0.035	-0.061	-0.073	STAG2	NP_001036216	NA	NA	NP_001036216	NA	10735	human	refseq_acc	FALSE	NA	NA	5.34	30	172136	145061	143432	207876	239269	237808	208783	236864	235142	298881	257830	338965	182928	183653	167674
NP_001036783	ELM2 and SANT domain-containing protein 1 GN=ELMSAN1 [Homo sapiens]	114988	1045	NA	NA	NA	NA	NA	0.058	0.044	66	66	3	3	0	0	0	0.058	0.036	0.014	ELMSAN1	NP_001036783	NA	NA	NP_001036783	NA	91748	human	refseq_acc	FALSE	NA	NA	4.6	24	75479	93923	12510	25798	45997	57508	41095	48346	46549	143415	45106	91698	0	16082	46063
NP_001041664	regulator of chromosome condensation isoform c GN=RCC1 [Homo sapiens]	44969	421	NA	NA	NA	NA	NA	0.722	0.527	6864	6864	18	18	0	0	0	-0.107	-0.134	-0.134	RCC1	NP_001041664	NA	NA	NP_001041664	NA	1104	human	refseq_acc	FALSE	NA	NA	6.03	30	1220660	1327510	1261210	941590	949330	975530	958140	1015980	1035590	2160770	2147370	2216020	1237110	1243390	1169850
NP_001041666	E3 ubiquitin-protein ligase UHRF1 isoform 1 GN=UHRF1 [Homo sapiens]	89813	793	NA	NA	NA	NA	NA	0.286	0.305	5730	5730	16	16	0	0	0	-0.454	-0.481	-0.315	UHRF1	NP_001041666	NA	NA	NP_001041666	NA	29128	human	refseq_acc	FALSE	NA	NA	5.71	30	629160	716060	628190	590550	568310	634830	532510	562590	513670	636520	583940	546990	620760	621750	555680
NP_001041683	N-terminal kinase-like protein isoform B GN=SCYL1 [Homo sapiens]	88088	791	NA	NA	NA	NA	NA	0.119	0.095	743	743	5	5	0	0	0	-0.033	-0.06	-0.019	SCYL1	NP_001041683	NA	NA	NP_001041683	NA	57410	human	refseq_acc	TRUE	Other	9	5.09	30	155141	132229	130283	150525	153841	155812	141567	165437	129029	132151	83230	96759	139170	141839	115154
NP_001041706	ubiquitin-like protein 5 GN=UBL5 [Homo sapiens]	8547	73	NA	NA	NA	NA	NA	0.25	0.123	49	49	1	1	0	0	0	2.029	2.009	1.744	UBL5	NP_001041706	NA	NA	NP_001041706	NA	59286	human	refseq_acc	FALSE	NA	NA	3.99	7	0	0	0	0	0	0	0	0	0	0	0	0	0	0	0
NP_001046	sulfotransferase 1A1 isoform a GN=SULT1A1 [Homo sapiens]	34165	295	NA	NA	NA	NA	NA	0.316	0.38	1783	1783	7	7	0	0	0	0.184	0.162	0.165	SULT1A1	NP_001046	NA	NA	NP_001046	NA	6817	human	refseq_acc	FALSE	NA	NA	5.38	24	232367	177470	156674	469581	516214	233246	141824	158868	188375	241153	373847	407226	216534	189394	237319
NP_001052	thromboxane-A synthase isoform 1 GN=TBXAS1 [Homo sapiens]	60649	534	NA	NA	NA	NA	NA	0.355	0.354	6203	6203	17	17	0	0	0	-0.035	-0.061	-0.046	TBXAS1	NP_001052	NA	NA	NP_001052	NA	6916	human	refseq_acc	FALSE	NA	NA	5.94	30	818720	952580	959470	888890	968000	867530	932750	1039310	801770	1092850	1144650	1205240	879810	952800	820290
NP_001055	transketolase isoform 1 GN=TKT [Homo sapiens]	67877	623	NA	NA	NA	NA	NA	0.679	0.658	35393	35393	31	31	0	0	0	-0.018	-0.045	-0.023	TKT	NP_001055	NA	NA	NP_001055	NA	7086	human	refseq_acc	FALSE	NA	NA	7.21	30	15122700	15210800	17010800	17474600	18379100	17615300	18142700	18433800	15893500	19104200	20180800	17944500	16277800	17092900	15950700
NP_001058	DNA topoisomerase 2-alpha GN=TOP2A [Homo sapiens]	174383	1531	NA	NA	NA	NA	NA	0.157	0.125	2564	2564	14	14	0	0	0	-0.247	-0.273	-0.22	TOP2A	NP_001058	NA	NA	NP_001058	NA	7153	human	refseq_acc	FALSE	NA	NA	5.28	30	250566	293357	254667	174980	165273	232929	213348	255947	208757	423026	418854	541990	200782	222450	182986
NP_001059	DNA topoisomerase 2-beta isoform 2 GN=TOP2B [Homo sapiens]	182660	1621	NA	NA	NA	NA	NA	0.494	0.363	31236	23600	54	42	0	0	0	-0.047	-0.074	-0.06	TOP2B	NP_001059	NA	NA	NP_001059	NA	7155	human	refseq_acc	FALSE	NA	NA	6.23	30	2187400	2371400	2212640	1241720	1258700	1628430	2220720	2392100	2144680	2157490	2151180	2174250	2111390	2142830	1997520
NP_001061	tubulin gamma-1 chain GN=TUBG1 [Homo sapiens]	51169	451	NA	NA	NA	NA	NA	0.174	0.324	1871	1871	7	7	0	0	0	-0.014	-0.041	-0.032	TUBG1	NP_001061	NA	NA	NP_001061	NA	7283	human	refseq_acc	FALSE	NA	NA	5.42	30	284363	321832	299806	305520	276805	341141	280720	289608	217479	293325	252249	295701	293684	297626	286557
NP_001070	tyrosine-protein kinase ZAP-70 isoform 1 GN=ZAP70 [Homo sapiens]	69872	619	NA	NA	NA	NA	NA	0.105	0.123	405	405	5	5	0	0	0	-0.033	-0.055	-0.096	ZAP70	NP_001070	NA	NA	NP_001070	NA	7535	human	refseq_acc	TRUE	TK	1	4.77	24	49641	59963	62329	36916	32485	46265	50407	58385	30256	41327	47754	43126	45462	52544	56073
NP_001070151	nucleolar transcription factor 1 isoform b GN=UBTF [Homo sapiens]	84936	727	NA	NA	NA	NA	NA	0.438	0.341	9437	9437	21	21	0	0	0	-0.118	-0.145	-0.141	UBTF	NP_001070151	NA	NA	NP_001070151	NA	7343	human	refseq_acc	FALSE	NA	NA	5.96	30	853970	799580	810070	955460	1198370	983630	738630	709020	730810	1784060	1746520	2179310	688420	790730	669210
NP_001070256	zinc finger CCCH domain-containing protein 13 isoform 1 GN=ZC3H13 [Homo sapiens]	196704	1669	NA	NA	NA	NA	NA	0.046	0.029	227	227	3	3	0	0	0	0.275	0.259	0.265	ZC3H13	NP_001070256	NA	NA	NP_001070256	NA	23091	human	refseq_acc	FALSE	NA	NA	4.4	23	30992	12933	22781	35285	32191	0	21437	5522	39542	0	0	0	38309	37356	38618
NP_001070737	WAS/WASL-interacting protein family member 1 GN=WIPF1 [Homo sapiens]	51258	503	NA	NA	NA	NA	NA	0.097	0.179	1243	1243	5	5	0	0	0	-0.039	-0.065	-0.028	WIPF1	NP_001070737	NA	NA	NP_001070737	NA	7456	human	refseq_acc	FALSE	NA	NA	5.46	30	332960	311398	375730	319352	242545	365270	300912	271150	267887	241375	231777	208761	361400	283558	370220
NP_001070883	cysteine-rich with EGF-like domain protein 1 isoform 2 precursor GN=CRELD1 [Homo sapiens]	45407	420	NA	NA	NA	NA	NA	0.083	0.081	801	801	2	2	0	0	0	-0.076	-0.107	-0.077	CRELD1	NP_001070883	NA	NA	NP_001070883	NA	78987	human	refseq_acc	FALSE	NA	NA	4.87	27	89480	87257	76774	155593	128942	92760	45868	24675	87765	124077	99240	82114	76018	67262	70342
NP_001070911	heterogeneous nuclear ribonucleoproteins C1/C2 isoform b GN=HNRNPC [Homo sapiens]	32337	293	NA	NA	NA	NA	NA	0.5	0.41	12329	12329	15	15	0	0	0	-0.019	-0.046	-0.072	HNRNPC	NP_001070911	NA	NA	NP_001070911	NA	3183	human	refseq_acc	FALSE	NA	NA	6.82	30	5711460	5201970	5490560	6904110	7978350	6815030	6120720	5866850	5973730	6872460	7746320	8129060	5577060	5681590	5286830
NP_001070957	protein GNAS isoform g GN=GNAS [Homo sapiens]	44179	379	NA	NA	NA	NA	NA	0.421	0.385	3330	2601	11	10	0	0	0	-0.026	-0.053	-0.032	GNAS	NP_001070957	NA	NA	NP_001070957	NA	2778	human	refseq_acc	FALSE	NA	NA	5.49	30	323310	377340	312726	341316	339650	413099	366984	374251	341826	338513	307719	324756	329093	373735	297525
NP_001071	succinate-semialdehyde dehydrogenase, mitochondrial isoform 2 precursor GN=ALDH5A1 [Homo sapiens]	57214	535	NA	NA	NA	NA	NA	0.345	0.314	1805	1805	10	10	0	0	0	-0.236	-0.262	-0.335	ALDH5A1	NP_001071	NA	NA	NP_001071	NA	7915	human	refseq_acc	FALSE	NA	NA	5.6	30	362832	395532	363644	287450	282866	351589	417052	482916	425377	362865	249277	348185	332365	334015	322367
NP_001072992	multifunctional protein ADE2 isoform 2 GN=PAICS [Homo sapiens]	47079	425	NA	NA	NA	NA	NA	0.571	0.459	5797	5797	13	13	0	0	0	-0.204	-0.231	-0.222	PAICS	NP_001072992	NA	NA	NP_001072992	NA	10606	human	refseq_acc	FALSE	NA	NA	5.96	30	1056920	979410	1168510	713030	684950	802000	997730	890120	865010	297961	310731	214759	1179420	1078050	1219450
NP_001073027	heterogeneous nuclear ribonucleoprotein U-like protein 2 GN=HNRNPUL2 [Homo sapiens]	85104	747	NA	NA	NA	NA	NA	0.541	0.4	15222	15222	26	26	0	0	0	-0.012	-0.038	-0.061	HNRNPUL2	NP_001073027	NA	NA	NP_001073027	NA	221092	human	refseq_acc	FALSE	NA	NA	6.34	30	2070020	2243900	1881930	2228230	2198570	2082150	2213810	1813330	1884760	2210430	2019610	2376020	1802840	1995530	2110110
NP_001073279	beta-galactosidase isoform b GN=GLB1 [Homo sapiens]	72750	647	NA	NA	NA	NA	NA	0.5	0.315	4126	4126	15	15	0	0	0	-0.079	-0.106	-0.159	GLB1	NP_001073279	NA	NA	NP_001073279	NA	2720	human	refseq_acc	FALSE	NA	NA	5.6	30	349635	288162	533097	384120	293178	351220	384226	409618	349604	334481	401790	329444	347157	353070	315684
NP_001073286	integrin alpha-6 isoform a preproprotein GN=ITGA6 [Homo sapiens]	122052	1091	NA	NA	NA	NA	NA	0.049	0.05	429	429	4	4	0	0	0	0.385	0.363	0.424	ITGA6	NP_001073286	NA	NA	NP_001073286	NA	3655	human	refseq_acc	FALSE	NA	NA	4.26	21	38963	42251	18050	25957	0	10220	24645	18445	48634	19919	0	0	27358	38808	40574
NP_001073308	OCIA domain-containing protein 1 isoform 1 GN=OCIAD1 [Homo sapiens]	27626	245	NA	NA	NA	NA	NA	0.273	0.371	2468	2468	6	6	0	0	0	-0.272	-0.299	-0.266	OCIAD1	NP_001073308	NA	NA	NP_001073308	NA	54940	human	refseq_acc	FALSE	NA	NA	5.76	30	876622	1035961	943315	286550	190864	399450	892962	1091305	1106401	193742	165016	140200	904287	899661	927636
NP_001073315	CREB-binding protein isoform b GN=CREBBP [Homo sapiens]	260990	2404	NA	NA	NA	NA	NA	0.044	0.036	334	334	5	5	0	0	0	-0.357	-0.383	-0.216	CREBBP	NP_001073315	NA	NA	NP_001073315	NA	1387	human	refseq_acc	FALSE	NA	NA	6.07	30	1352328	1715090	1379758	1473051	1470665	1569988	1314679	1997113	1769665	977628	910550	1080744	1555010	1777182	1593600
NP_001073331	acyl-CoA-binding protein isoform 3 GN=DBI [Homo sapiens]	10044	87	NA	NA	NA	NA	NA	0.4	0.529	9030	9030	5	5	0	0	0	-0.023	-0.05	-0.035	DBI	NP_001073331	NA	NA	NP_001073331	NA	1622	human	refseq_acc	FALSE	NA	NA	6.78	30	4796360	5849500	5237500	7174400	6626000	7337300	5838300	6041300	5056400	6162500	6273900	6219200	5819590	5697400	5795620
NP_001073335	mitochondrial chaperone BCS1 isoform a GN=BCS1L [Homo sapiens]	47534	419	NA	NA	NA	NA	NA	0.25	0.282	1726	1726	8	8	0	0	0	-0.041	-0.068	-0.069	BCS1L	NP_001073335	NA	NA	NP_001073335	NA	617	human	refseq_acc	FALSE	NA	NA	5.32	30	243726	234735	228409	196174	194025	249123	261671	244533	183218	307189	121440	188179	236139	227877	155906
NP_001073341	cullin-4B isoform 2 GN=CUL4B [Homo sapiens]	102298	895	NA	NA	NA	NA	NA	0.161	0.203	2536	2536	13	13	0	0	0	-0.029	-0.056	-0.061	CUL4B	NP_001073341	NA	NA	NP_001073341	NA	8450	human	refseq_acc	FALSE	NA	NA	5.09	30	104232	115731	115951	128473	129335	235938	113313	143533	104310	102920	92145	108489	109569	113455	85165
NP_001073593	caspase-8 isoform C precursor GN=CASP8 [Homo sapiens]	53768	464	NA	NA	NA	NA	NA	0.214	0.194	460	460	7	7	0	0	0	-0.149	-0.172	-0.196	CASP8	NP_001073593	NA	NA	NP_001073593	NA	841	human	refseq_acc	FALSE	NA	NA	4.92	29	92272	79202	71930	65181	46164	18622	91140	95566	91882	31035	18416	30218	77540	111837	93570
NP_001073625	rho GTPase-activating protein 9 isoform 3 GN=ARHGAP9 [Homo sapiens]	61182	547	NA	NA	NA	NA	NA	0.147	0.199	1202	1202	6	6	0	0	0	-0.038	-0.065	-0.058	ARHGAP9	NP_001073625	NA	NA	NP_001073625	NA	64333	human	refseq_acc	FALSE	NA	NA	5.14	30	118574	160826	112040	172603	144930	183095	124756	139288	90617	143240	149560	188878	150210	131169	92985
NP_001073922	integrator complex subunit 1 GN=INTS1 [Homo sapiens]	244295	2190	NA	NA	NA	NA	NA	0.008	0.011	257	257	2	2	0	0	0	0.629	0.59	0.661	INTS1	NP_001073922	NA	NA	NP_001073922	NA	26173	human	refseq_acc	FALSE	NA	NA	4.11	18	28058	28486	33280	0	0	22116	25860	34502	11763	14270	18288	0	25041	27530	0
NP_001074472	COMM domain-containing protein 5 GN=COMMD5 [Homo sapiens]	24670	224	NA	NA	NA	NA	NA	0.143	0.143	234	234	2	2	0	0	0	0.338	0.316	0.374	COMMD5	NP_001074472	NA	NA	NP_001074472	NA	28991	human	refseq_acc	FALSE	NA	NA	4.31	21	37437	0	13490	0	21555	43014	42844	42778	13939	0	0	0	46323	67391	44477
NP_001075	procollagen-lysine,2-oxoglutarate 5-dioxygenase 3 precursor GN=PLOD3 [Homo sapiens]	84784	738	NA	NA	NA	NA	NA	0.244	0.24	3155	3155	12	12	0	0	0	-0.029	-0.055	-0.065	PLOD3	NP_001075	NA	NA	NP_001075	NA	8985	human	refseq_acc	FALSE	NA	NA	5.4	30	279778	299721	290493	177785	177101	228766	281742	258041	240298	209213	156700	154541	282951	262506	251240
NP_001075019	THO complex subunit 2 GN=THOC2 [Homo sapiens]	182773	1593	NA	NA	NA	NA	NA	0.195	0.173	2642	2642	20	20	0	0	0	-0.024	-0.051	-0.059	THOC2	NP_001075019	NA	NA	NP_001075019	NA	57187	human	refseq_acc	FALSE	NA	NA	5.28	30	166888	163738	140485	169090	217941	223782	195458	255032	180298	181028	203125	213322	209734	151577	157752
NP_001077005	FYVE, RhoGEF and PH domain-containing protein 3 isoform a GN=FGD3 [Homo sapiens]	79400	725	NA	NA	NA	NA	NA	0.167	0.189	569	569	8	8	0	0	0	-0.128	-0.155	-0.192	FGD3	NP_001077005	NA	NA	NP_001077005	NA	89846	human	refseq_acc	FALSE	NA	NA	4.93	30	93423	93287	90392	37861	66433	24732	71230	83231	97178	63673	42928	38285	114793	106320	95016
NP_001077054	rab GTPase-binding effector protein 1 isoform 2 GN=RABEP1 [Homo sapiens]	95478	829	NA	NA	NA	NA	NA	0.093	0.107	632	632	6	6	0	0	0	-0.1	-0.132	-0.107	RABEP1	NP_001077054	NA	NA	NP_001077054	NA	9135	human	refseq_acc	FALSE	NA	NA	4.68	27	71605	106631	63022	0	29630	78290	78512	81287	61885	45011	0	28148	34017	81282	63790
NP_001077059	transmembrane protein 214 isoform 2 GN=TMEM214 [Homo sapiens]	72039	644	NA	NA	NA	NA	NA	0.081	0.116	258	258	4	4	0	0	0	0.52	0.492	0.611	TMEM214	NP_001077059	NA	NA	NP_001077059	NA	54867	human	refseq_acc	FALSE	NA	NA	4.52	16	80702	97667	75492	0	0	12782	83946	131762	82555	0	0	0	39675	87589	38267
NP_001077383	C-terminal-binding protein 2 isoform 1 GN=CTBP2 [Homo sapiens]	48944	445	NA	NA	NA	NA	NA	0.435	0.357	1376	898	12	9	0	0	0	-0.093	-0.118	-0.152	CTBP2	NP_001077383	NA	NA	NP_001077383	NA	1488	human	refseq_acc	FALSE	NA	NA	5.18	29	223825	206130	174534	45694	49662	98733	209004	220017	189101	54364	85006	86605	108288	180802	196611
NP_001077395	isoaspartyl peptidase/L-asparaginase GN=ASRGL1 [Homo sapiens]	32054	308	NA	NA	NA	NA	NA	0.133	0.156	82	82	2	2	0	0	0	0.795	0.761	0.679	ASRGL1	NP_001077395	NA	NA	NP_001077395	NA	80150	human	refseq_acc	FALSE	NA	NA	4.35	10	0	0	0	0	0	0	0	0	0	0	0	0	0	320410	0
NP_001077861	D-dopachrome decarboxylase GN=DDT [Homo sapiens]	12712	118	NA	NA	NA	NA	NA	0.625	0.568	5331	5331	8	8	0	0	0	-0.044	-0.071	-0.095	DDT	NP_001077861	NA	NA	NP_001077861	NA	1652	human	refseq_acc	FALSE	NA	NA	6.3	30	1572825	1540402	1622015	1690370	1656500	2008500	1688740	1686594	1363270	1466350	1539200	1504900	1752320	1754160	1744910
NP_001078	angio-associated migratory cell protein isoform 2 GN=AAMP [Homo sapiens]	46750	434	NA	NA	NA	NA	NA	0.133	0.071	840	840	2	2	0	0	0	-0.078	-0.105	-0.152	AAMP	NP_001078	NA	NA	NP_001078	NA	14	human	refseq_acc	FALSE	NA	NA	4.68	28	47940	55954	61318	26340	11067	39456	21706	46196	41786	11015	0	0	52400	65451	66710
NP_001078880	NAD kinase 2, mitochondrial isoform 1 GN=NADK2 [Homo sapiens]	49432	442	NA	NA	NA	NA	NA	0.269	0.253	2799	2799	9	9	0	0	0	-0.022	-0.048	-0.04	NADK2	NP_001078880	NA	NA	NP_001078880	NA	133686	human	refseq_acc	FALSE	NA	NA	5.63	30	429703	437526	414086	364873	522749	390342	566830	525530	433273	383365	391605	518640	428433	400930	585170
NP_001078897	arylsulfatase A isoform b GN=ARSA [Homo sapiens]	44881	423	NA	NA	NA	NA	NA	0.333	0.201	2686	2686	5	5	0	0	0	-0.126	-0.152	-0.184	ARSA	NP_001078897	NA	NA	NP_001078897	NA	410	human	refseq_acc	FALSE	NA	NA	5.35	30	173861	169252	188405	291055	269871	280896	175590	148789	238563	369683	388484	367032	192389	185880	203923
NP_001078936	catenin delta-1 isoform 3A GN=CTNND1 [Homo sapiens]	92674	832	NA	NA	NA	NA	NA	0.044	0.034	178	178	2	2	0	0	0	0.814	0.79	0.718	CTNND1	NP_001078936	NA	NA	NP_001078936	NA	1500	human	refseq_acc	FALSE	NA	NA	3.83	15	9912	10631	0	0	0	11598	0	11514	10778	0	0	0	0	0	0
NP_001087241	mast/stem cell growth factor receptor Kit isoform 2 precursor GN=KIT [Homo sapiens]	109450	972	NA	NA	NA	NA	NA	0.074	0.065	250	250	4	4	0	0	0	0.433	0.412	0.465	KIT	NP_001087241	NA	NA	NP_001087241	NA	3815	human	refseq_acc	TRUE	TK	1	4.6	21	18296	72021	53995	66780	70788	94471	75619	69092	61309	0	0	0	55752	26662	57692
NP_001089	aconitate hydratase, mitochondrial precursor GN=ACO2 [Homo sapiens]	85424	780	NA	NA	NA	NA	NA	0.667	0.595	29217	29217	34	34	0	0	0	-0.008	-0.035	-0.04	ACO2	NP_001089	NA	NA	NP_001089	NA	50	human	refseq_acc	FALSE	NA	NA	6.63	30	4391700	4421200	4479200	3972400	3862500	4353300	4835400	4854900	3929700	4638400	4421500	5002900	4255400	4237300	4230500
NP_001091674	heterogeneous nuclear ribonucleoprotein F GN=HNRNPF [Homo sapiens]	45671	415	NA	NA	NA	NA	NA	0.688	0.619	18285	15860	16	14	0	0	0	-0.006	-0.033	-0.024	HNRNPF	NP_001091674	NA	NA	NP_001091674	NA	3185	human	refseq_acc	FALSE	NA	NA	6.8	30	7413200	7351100	7339700	6427100	6663900	7214600	7009300	7732200	5707100	6458400	7098500	6771300	6378200	6518900	6228900
NP_001091886	histone deacetylase 7 isoform d GN=HDAC7 [Homo sapiens]	102905	954	NA	NA	NA	NA	NA	0.02	0.017	16	16	1	1	0	0	0	1.804	1.792	1.994	HDAC7	NP_001091886	NA	NA	NP_001091886	NA	51564	human	refseq_acc	FALSE	NA	NA	3.61	8	0	0	0	0	0	0	13804	0	18138	0	0	0	9920	6448	15494
NP_001091972	mitochondrial intermembrane space import and assembly protein 40 isoform 1 GN=CHCHD4 [Homo sapiens]	15996	142	NA	NA	NA	NA	NA	0.167	0.352	488	488	3	3	0	0	0	-0.072	-0.098	-0.15	CHCHD4	NP_001091972	NA	NA	NP_001091972	NA	131474	human	refseq_acc	FALSE	NA	NA	5.11	30	125781	123748	87030	85854	117817	131413	142833	129058	76533	281648	188747	170907	83861	141810	72999
NP_001091990	oxidoreductase HTATIP2 isoform a precursor GN=HTATIP2 [Homo sapiens]	30130	276	NA	NA	NA	NA	NA	0.188	0.199	428	428	4	4	0	0	0	0.137	0.113	0.153	HTATIP2	NP_001091990	NA	NA	NP_001091990	NA	10553	human	refseq_acc	FALSE	NA	NA	4.72	25	59362	40911	62928	65467	86984	19545	64568	44612	68848	92803	76472	54580	65324	70986	57576
NP_001092	actin, cytoplasmic 1 GN=ACTB [Homo sapiens]	41736	375	NA	NA	NA	NA	NA	0.9	0.803	107410	8070	27	1	0	0	0	-0.026	-0.053	-0.046	ACTB	NP_001092	NA	NA	NP_001092	NA	60	human	refseq_acc	FALSE	NA	NA	7.07	30	10460000	9868800	11033000	16698000	11685000	14138000	12495000	9945900	11441000	13783000	14998000	18627000	10338000	10000000	12373000
NP_001092004	large proline-rich protein BAG6 isoform b GN=BAG6 [Homo sapiens]	118691	1126	NA	NA	NA	NA	NA	0.095	0.071	869	869	5	5	0	0	0	-0.081	-0.107	-0.071	BAG6	NP_001092004	NA	NA	NP_001092004	NA	7917	human	refseq_acc	FALSE	NA	NA	4.85	30	77704	100928	67580	68394	83648	104571	53582	74759	96657	48205	29814	54260	83174	72630	83815
NP_001092140	RAS guanyl-releasing protein 2 isoform a GN=RASGRP2 [Homo sapiens]	69248	609	NA	NA	NA	NA	NA	0.171	0.189	2275	2275	8	8	0	0	0	-0.292	-0.318	-0.313	RASGRP2	NP_001092140	NA	NA	NP_001092140	NA	10235	human	refseq_acc	FALSE	NA	NA	5.27	30	330463	205941	306307	152640	86814	170686	292402	273694	162394	75598	46399	46384	298870	121438	343338
NP_001092253	ribonuclease P protein subunit p14 GN=RPP14 [Homo sapiens]	13693	124	NA	NA	NA	NA	NA	0.111	0.161	9	9	1	1	0	0	0	3.222	3.188	3.617	RPP14	NP_001092253	NA	NA	NP_001092253	NA	11102	human	refseq_acc	FALSE	NA	NA	3.06	3	0	0	15331	0	0	0	0	13732	0	0	0	0	0	6343	0
NP_001092805	phytanoyl-CoA hydroxylase-interacting protein GN=PHYHIP [Homo sapiens]	37572	330	NA	NA	NA	NA	NA	0.056	0.03	361	361	1	1	0	0	0	-0.037	-0.063	-0.075	PHYHIP	NP_001092805	NA	NA	NP_001092805	NA	9796	human	refseq_acc	FALSE	NA	NA	5.41	30	282660	270800	249760	263480	211940	281280	242330	257820	227110	419200	397870	284120	289480	255420	234350
NP_001092809	COMM domain-containing protein 7 isoform 2 GN=COMMD7 [Homo sapiens]	22412	199	NA	NA	NA	NA	NA	0.182	0.176	8	8	2	2	0	0	0	2.632	2.584	2.735	COMMD7	NP_001092809	NA	NA	NP_001092809	NA	149951	human	refseq_acc	FALSE	NA	NA	3.93	3	208120	0	0	0	0	0	0	0	0	0	0	0	0	0	0
NP_001092872	cyclin-K GN=CCNK [Homo sapiens]	64239	580	NA	NA	NA	NA	NA	0.043	0.024	20	20	1	1	0	0	0	2.527	2.482	2.212	CCNK	NP_001092872	NA	NA	NP_001092872	NA	8812	human	refseq_acc	FALSE	NA	NA	3.39	5	0	9643	0	0	0	0	0	0	0	0	0	0	0	0	0
NP_001093095	mitochondrial fission regulator 1-like isoform a GN=MTFR1L [Homo sapiens]	31957	292	NA	NA	NA	NA	NA	0.25	0.137	406	406	3	3	0	0	0	-0.32	-0.345	-0.395	MTFR1L	NP_001093095	NA	NA	NP_001093095	NA	56181	human	refseq_acc	FALSE	NA	NA	4.91	29	70044	33168	13391	102060	107692	105470	61836	0	107673	197500	170821	158460	16308	11685	70756
NP_001093120	glucoside xylosyltransferase 1 isoform 2 GN=GXYLT1 [Homo sapiens]	46800	409	NA	NA	NA	NA	NA	0.045	0.029	16	16	1	1	0	0	0	2.556	2.507	2.823	GXYLT1	NP_001093120	NA	NA	NP_001093120	NA	283464	human	refseq_acc	FALSE	NA	NA	2.99	5	0	7248	5752	0	0	0	0	0	0	0	0	0	0	5797	7851
NP_001093139	HIG1 domain family member 1A, mitochondrial isoform b GN=HIGD1A [Homo sapiens]	10143	93	NA	NA	NA	NA	NA	0.25	0.194	36	36	1	1	0	0	0	0.335	0.305	0.352	HIGD1A	NP_001093139	NA	NA	NP_001093139	NA	25994	human	refseq_acc	FALSE	NA	NA	4.69	21	97392	18176	91490	94777	107710	0	0	49780	0	65911	118320	26499	34904	42022	102860
NP_001093163	60S ribosomal protein L31 isoform 3 GN=RPL31 [Homo sapiens]	13995	121	NA	NA	NA	NA	NA	0.5	0.256	321	321	3	3	0	0	0	-0.352	-0.374	-0.427	RPL31	NP_001093163	NA	NA	NP_001093163	NA	6160	human	refseq_acc	FALSE	NA	NA	5.65	24	884657	726750	248990	60196	60047	0	794898	738115	1534850	219740	86007	0	560270	805049	598840
NP_001093166	replication initiator 1 isoform 1 GN=REPIN1 [Homo sapiens]	63574	567	NA	NA	NA	NA	NA	0.062	0.048	650	650	2	2	0	0	0	-0.084	-0.112	-0.03	REPIN1	NP_001093166	NA	NA	NP_001093166	NA	29803	human	refseq_acc	FALSE	NA	NA	4.62	29	57659	37678	44183	55816	63830	62649	48113	47812	37025	42885	36890	37560	41815	40791	50889
NP_001093639	MICOS complex subunit MIC60 isoform 2 GN=IMMT [Homo sapiens]	83548	757	NA	NA	NA	NA	NA	0.422	0.487	18909	18909	36	36	0	0	0	0.078	0.052	0.068	IMMT	NP_001093639	NA	NA	NP_001093639	NA	10989	human	refseq_acc	FALSE	NA	NA	5.32	30	260025	339520	220072	110125	151410	205380	261028	254870	237987	308650	165680	235684	189655	289505	149735
NP_001093859	transmembrane protein 192 GN=TMEM192 [Homo sapiens]	30922	271	NA	NA	NA	NA	NA	0.143	0.096	677	677	2	2	0	0	0	-0.049	-0.076	-0.038	TMEM192	NP_001093859	NA	NA	NP_001093859	NA	201931	human	refseq_acc	FALSE	NA	NA	5.05	30	129560	112680	133640	134940	126020	109000	155600	141390	170550	84227	84588	94089	129520	158794	135800
NP_001093869	sister chromatid cohesion protein PDS5 homolog A isoform 1 GN=PDS5A [Homo sapiens]	150828	1337	NA	NA	NA	NA	NA	0.278	0.269	8816	7756	25	23	0	0	0	-0.028	-0.055	-0.069	PDS5A	NP_001093869	NA	NA	NP_001093869	NA	23244	human	refseq_acc	FALSE	NA	NA	5.8	30	531193	506740	570870	760240	703199	812470	550543	497130	486135	862700	915810	858090	494623	500980	503880
NP_001093878	uncharacterized protein C17orf62 isoform b GN=CYBC1 [Homo sapiens]	19436	173	NA	NA	NA	NA	NA	0.333	0.277	3550	3550	4	4	0	0	0	-0.077	-0.103	-0.095	CYBC1	NP_001093878	NA	NA	NP_001093878	NA	79415	human	refseq_acc	FALSE	NA	NA	5.44	30	379362	267518	335801	244010	169380	170369	367562	367360	332895	140346	142711	106036	372539	311883	398095
NP_001094096	erlin-1 isoform a GN=ERLIN1 [Homo sapiens]	39171	348	NA	NA	NA	NA	NA	0.45	0.422	4727	4727	11	11	0	0	0	-0.04	-0.066	-0.091	ERLIN1	NP_001094096	NA	NA	NP_001094096	NA	10613	human	refseq_acc	FALSE	NA	NA	6.35	30	2368060	2654810	2300600	1900570	2034710	2028050	2327810	2547770	2524150	2209300	2254910	2427450	2206390	2222500	2072970
NP_001094284	type 1 phosphatidylinositol 4,5-bisphosphate 4-phosphatase isoform 1 GN=PIP4P1 [Homo sapiens]	30185	284	NA	NA	NA	NA	NA	0.214	0.113	56	56	3	3	0	0	0	1.202	1.173	1.307	PIP4P1	NP_001094284	NA	NA	NP_001094284	NA	90809	human	refseq_acc	FALSE	NA	NA	4.02	12	35697	32632	12506	38713	0	0	0	0	40093	21493	37350	27841	27625	17090	0
NP_001094347	phytanoyl-CoA dioxygenase domain-containing protein 1 isoform c GN=PHYHD1 [Homo sapiens]	30047	270	NA	NA	NA	NA	NA	0.071	0.056	1	1	1	1	0	0	0	4.907	4.892	6.281	PHYHD1	NP_001094347	NA	NA	NP_001094347	NA	254295	human	refseq_acc	FALSE	NA	NA	2.15	1	0	0	0	0	0	0	0	0	0	0	0	0	0	0	4393
NP_001095137	peroxisomal acyl-coenzyme A oxidase 3 isoform b GN=ACOX3 [Homo sapiens]	69574	624	NA	NA	NA	NA	NA	0.108	0.099	134	134	4	4	0	0	0	0.475	0.455	0.286	ACOX3	NP_001095137	NA	NA	NP_001095137	NA	8310	human	refseq_acc	FALSE	NA	NA	4.29	16	11325	0	0	0	0	0	11570	0	0	13795	0	0	0	0	0
NP_001095868	heterogeneous nuclear ribonucleoprotein R isoform 1 GN=HNRNPR [Homo sapiens]	71214	636	NA	NA	NA	NA	NA	0.571	0.473	18478	13144	28	21	0	0	0	1.18	1.147	1.197	HNRNPR	NP_001095868	NA	NA	NP_001095868	NA	10236	human	refseq_acc	FALSE	NA	NA	5.2	15	291944	280644	357626	0	0	0	318067	306182	340072	0	0	0	296802	289238	351888
NP_001096137	proteasome subunit alpha type-4 isoform 1 GN=PSMA4 [Homo sapiens]	29483	261	NA	NA	NA	NA	NA	0.571	0.502	4727	4727	9	9	0	0	0	-0.066	-0.093	-0.087	PSMA4	NP_001096137	NA	NA	NP_001096137	NA	5685	human	refseq_acc	FALSE	NA	NA	6.21	30	2087280	2500100	1220430	1377070	1889580	1044150	1044910	1234810	2050110	1338270	1204200	1128510	2123980	2350630	2122740
NP_001096618	GRB10-interacting GYF protein 2 isoform c GN=GIGYF2 [Homo sapiens]	149485	1293	NA	NA	NA	NA	NA	0.088	0.089	627	627	7	7	0	0	0	-0.03	-0.058	-0.104	GIGYF2	NP_001096618	NA	NA	NP_001096618	NA	26058	human	refseq_acc	FALSE	NA	NA	4.94	29	74989	58863	71804	101558	84883	66934	43160	80970	92143	57867	0	90107	69177	43275	89774
NP_001098	acylphosphatase-1 isoform a GN=ACYP1 [Homo sapiens]	11261	99	NA	NA	NA	NA	NA	0.125	0.091	49	49	1	1	0	0	0	0.552	0.529	0.565	ACYP1	NP_001098	NA	NA	NP_001098	NA	97	human	refseq_acc	FALSE	NA	NA	4.37	20	32645	30481	33125	0	0	37643	29818	39409	23933	0	0	0	43963	48168	32382
NP_001098684	set1/Ash2 histone methyltransferase complex subunit ASH2 isoform b GN=ASH2L [Homo sapiens]	60207	534	NA	NA	NA	NA	NA	0.188	0.172	1839	1839	6	6	0	0	0	-0.034	-0.06	-0.067	ASH2L	NP_001098684	NA	NA	NP_001098684	NA	9070	human	refseq_acc	FALSE	NA	NA	5.52	30	288240	338560	299693	358107	346985	367209	268420	203698	340281	435870	467739	502745	311888	288730	296530
NP_001098999	phospholipid-transporting ATPase IA isoform b GN=ATP8A1 [Homo sapiens]	129721	1149	NA	NA	NA	NA	NA	0.034	0.028	320	320	2	2	0	0	0	0.029	0.004	-0.019	ATP8A1	NP_001098999	NA	NA	NP_001098999	NA	10396	human	refseq_acc	FALSE	NA	NA	4.36	25	25677	28497	48488	0	21949	0	32981	22543	18144	14848	24005	0	33063	48656	36914
NP_001099000	adenylyl cyclase-associated protein 1 isoform a GN=CAP1 [Homo sapiens]	51672	475	NA	NA	NA	NA	NA	0.69	0.678	23383	23383	28	28	0	0	0	-0.047	-0.073	-0.038	CAP1	NP_001099000	NA	NA	NP_001099000	NA	10487	human	refseq_acc	FALSE	NA	NA	6.33	30	2338885	2602895	2944905	1775880	1962265	2581110	2953970	3003665	1996760	1872000	2065660	1768015	2502655	2395285	2541680
NP_001099026	protein THEMIS2 isoform 3 GN=THEMIS2 [Homo sapiens]	72048	643	NA	NA	NA	NA	NA	0.294	0.319	2442	2442	13	13	0	0	0	-0.101	-0.128	-0.062	THEMIS2	NP_001099026	NA	NA	NP_001099026	NA	9473	human	refseq_acc	FALSE	NA	NA	5.51	30	382129	365070	350406	367252	396403	348577	381140	337546	358896	424420	407665	421927	340918	322544	345191
NP_001099040	nucleoside diphosphate-linked moiety X motif 19 precursor GN=NUDT19 [Homo sapiens]	42233	375	NA	NA	NA	NA	NA	0.111	0.059	1060	1060	2	2	0	0	0	-0.225	-0.252	-0.19	NUDT19	NP_001099040	NA	NA	NP_001099040	NA	390916	human	refseq_acc	FALSE	NA	NA	4.8	30	114362	112290	96673	71714	77211	34404	120730	89583	108847	67667	55073	67820	96557	96785	94566
NP_001099046	ankyrin repeat domain-containing protein SOWAHD GN=SOWAHD [Homo sapiens]	33803	315	NA	NA	NA	NA	NA	0.056	0.086	1	1	1	1	0	0	0	4.907	4.875	5.973	SOWAHD	NP_001099046	NA	NA	NP_001099046	NA	347454	human	refseq_acc	FALSE	NA	NA	2.24	1	0	0	0	0	0	0	0	0	0	0	0	0	0	5443	0
NP_001101	disintegrin and metalloproteinase domain-containing protein 10 isoform 1 preproprotein GN=ADAM10 [Homo sapiens]	84141	748	NA	NA	NA	NA	NA	0.186	0.23	2913	2913	11	11	0	0	0	-0.038	-0.064	-0.085	ADAM10	NP_001101	NA	NA	NP_001101	NA	102	human	refseq_acc	FALSE	NA	NA	5.26	30	171758	173699	196190	187034	150625	148069	178861	159400	187308	128496	142972	111186	198466	199344	144003
NP_001103361	mitogen-activated protein kinase 3 isoform 3 GN=MAPK3 [Homo sapiens]	38274	335	NA	NA	NA	NA	NA	0.286	0.293	2090	257	7	3	0	0	0	0.501	0.471	0.321	MAPK3	NP_001103361	NA	NA	NP_001103361	NA	5595	human	refseq_acc	TRUE	CMGC	7	4.3	17	12544	15161	15597	0	0	13267	0	12186	23256	0	0	0	0	0	17032
NP_001104262	methyl-CpG-binding protein 2 isoform 2 GN=MECP2 [Homo sapiens]	53323	498	NA	NA	NA	NA	NA	0.304	0.257	824	824	8	8	0	0	0	-0.572	-0.598	-0.627	MECP2	NP_001104262	NA	NA	NP_001104262	NA	4204	human	refseq_acc	FALSE	NA	NA	5.34	30	382931	399928	247642	150394	183939	155015	103529	61902	256796	745740	805170	598250	237107	221396	168312
NP_001104547	ezrin GN=EZR [Homo sapiens]	69412	586	NA	NA	NA	NA	NA	0.364	0.355	9440	9440	18	18	0	0	0	-0.023	-0.049	-0.06	EZR	NP_001104547	NA	NA	NP_001104547	NA	7430	human	refseq_acc	FALSE	NA	NA	5.99	30	772070	785240	916950	943540	912750	804520	967540	951750	846000	925020	1184390	1003580	878450	805680	1620030
NP_001104567	tyrosine-protein kinase Lyn isoform B GN=LYN [Homo sapiens]	56033	491	NA	NA	NA	NA	NA	0.481	0.334	4993	4239	13	11	0	0	0	-0.034	-0.06	-0.04	LYN	NP_001104567	NA	NA	NP_001104567	NA	4067	human	refseq_acc	TRUE	TK	1	5.62	30	352071	336982	356784	573930	496520	436150	390624	422460	408690	432290	414463	452800	370612	384284	403340
NP_001106653	bromodomain-containing protein 2 isoform 1 GN=BRD2 [Homo sapiens]	88060	801	NA	NA	NA	NA	NA	0.079	0.069	602	602	3	3	0	0	0	-0.064	-0.09	-0.09	BRD2	NP_001106653	NA	NA	NP_001106653	NA	6046	human	refseq_acc	TRUE	Atypical	8	4.52	29	37010	47551	49739	36349	26791	39863	12627	21955	21796	15271	11614	0	42513	50383	46901
NP_001106672	nascent polypeptide-associated complex subunit alpha isoform b GN=NACA [Homo sapiens]	23384	215	NA	NA	NA	NA	NA	0.571	0.326	5746	5746	5	5	0	0	0	-0.012	-0.039	-0.016	NACA	NP_001106672	NA	NA	NP_001106672	NA	4666	human	refseq_acc	FALSE	NA	NA	6.62	30	4451900	4840500	4580800	4452000	4844900	5655000	4904300	5298900	4597300	3892200	4031900	4374900	4290700	4534900	3990000
NP_001106678	thiosulfate:glutathione sulfurtransferase isoform 1 GN=TSTD1 [Homo sapiens]	12530	115	NA	NA	NA	NA	NA	0.143	0.661	1314	1314	4	4	0	0	0	-0.199	-0.226	-0.273	TSTD1	NP_001106678	NA	NA	NP_001106678	NA	100131187	human	refseq_acc	FALSE	NA	NA	5.46	30	174797	171388	188619	187566	190721	243790	189479	239290	168890	161780	128311	139215	176865	167387	188216
NP_001106965	septin-9 isoform b GN=SEPT9 [Homo sapiens]	64681	579	NA	NA	NA	NA	NA	0.293	0.397	9844	9844	16	16	0	0	0	-0.013	-0.04	-0.019	SEPTIN9	NP_001106965	NA	NA	NP_001106965	NA	10801	human	refseq_acc	FALSE	NA	NA	5.93	30	873820	935500	980200	947530	883580	958310	852410	888950	772850	847140	885200	754920	933140	941220	928280
NP_001106985	rho guanine nucleotide exchange factor 7 isoform a GN=ARHGEF7 [Homo sapiens]	73139	646	NA	NA	NA	NA	NA	0.098	0.158	354	354	6	6	0	0	0	0.129	0.111	0.155	ARHGEF7	NP_001106985	NA	NA	NP_001106985	NA	8874	human	refseq_acc	FALSE	NA	NA	4.87	24	130298	102996	107578	61961	49267	70576	131221	110899	99088	194900	169020	171720	78271	107277	86664
NP_001107000	probable methyltransferase-like protein 15 isoform 1 GN=METTL15 [Homo sapiens]	46121	407	NA	NA	NA	NA	NA	0.045	0.037	196	196	1	1	0	0	0	0.167	0.131	0.028	METTL15	NP_001107000	NA	NA	NP_001107000	NA	196074	human	refseq_acc	FALSE	NA	NA	4.11	21	5710	17543	9560	0	0	9289	6268	16136	0	12938	0	35729	8998	9137	9629
NP_001107227	thymidine phosphorylase isoform 1 precursor GN=TYMP [Homo sapiens]	49955	482	NA	NA	NA	NA	NA	0.385	0.367	3292	3292	12	12	0	0	0	-0.337	-0.363	-0.28	TYMP	NP_001107227	NA	NA	NP_001107227	NA	1890	human	refseq_acc	FALSE	NA	NA	5.69	30	943090	1124140	896010	434978	388499	350132	893960	1030150	1110160	518046	381937	473817	872730	1036240	856700
NP_001107590	nuclear cap-binding protein subunit 3 GN=NCBP3 [Homo sapiens]	70592	620	NA	NA	NA	NA	NA	0.111	0.063	299	299	3	3	0	0	0	0.336	0.312	0.217	NCBP3	NP_001107590	NA	NA	NP_001107590	NA	55421	human	refseq_acc	FALSE	NA	NA	4.45	21	0	0	0	19866	22175	0	0	0	0	32845	30234	42535	0	11420	0
NP_001107606	erythrocyte membrane protein band 4.2 isoform 2 GN=EPB42 [Homo sapiens]	77008	691	NA	NA	NA	NA	NA	0.05	0.043	20	20	2	2	0	0	0	0.524	0.484	0.273	EPB42	NP_001107606	NA	NA	NP_001107606	NA	2038	human	refseq_acc	FALSE	NA	NA	4.33	15	12086	31264	0	0	0	0	0	6965	0	29424	12222	30086	16028	21005	12023
NP_001107654	interleukin-1 receptor-associated kinase 4 isoform a GN=IRAK4 [Homo sapiens]	51529	460	NA	NA	NA	NA	NA	0.097	0.176	223	223	5	5	0	0	0	-1.156	-1.179	-1.296	IRAK4	NP_001107654	NA	NA	NP_001107654	NA	51135	human	refseq_acc	TRUE	TKL	2	4.97	28	17385	1757056	19693	48110	44931	18029	28367	29797	25638	62383	46940	53215	28736	32463	32530
NP_001107803	H(+)/Cl(-) exchange transporter 7 isoform b GN=CLCN7 [Homo sapiens]	86025	781	NA	NA	NA	NA	NA	0.033	0.017	49	49	1	1	0	0	0	2.043	1.996	2.406	CLCN7	NP_001107803	NA	NA	NP_001107803	NA	1186	human	refseq_acc	FALSE	NA	NA	3.71	7	24823	35521	0	0	0	0	0	0	23147	0	0	0	18878	26635	16583
NP_001108089	alpha-1,3-mannosyl-glycoprotein 2-beta-N-acetylglucosaminyltransferase GN=MGAT1 [Homo sapiens]	50878	445	NA	NA	NA	NA	NA	0.095	0.054	50	50	2	2	0	0	0	1.673	1.637	1.555	MGAT1	NP_001108089	NA	NA	NP_001108089	NA	4245	human	refseq_acc	FALSE	NA	NA	3.65	9	19213	18016	0	0	0	0	0	0	0	9909	0	0	0	9970	0
NP_001108409	SH2 domain-containing protein 1A isoform 2 GN=SH2D1A [Homo sapiens]	13928	125	NA	NA	NA	NA	NA	0.143	0.08	16	16	1	1	0	0	0	2.853	2.809	3.43	SH2D1A	NP_001108409	NA	NA	NP_001108409	NA	4068	human	refseq_acc	FALSE	NA	NA	3.37	4	15781	24458	0	0	0	0	0	0	0	0	0	0	12088	21735	0
NP_001108585	WD repeat-containing protein 26 isoform b GN=WDR26 [Homo sapiens]	70459	645	NA	NA	NA	NA	NA	0.129	0.129	140	140	5	5	0	0	0	0.67	0.642	0.713	WDR26	NP_001108585	NA	NA	NP_001108585	NA	80232	human	refseq_acc	FALSE	NA	NA	4.32	17	49462	61157	61670	0	0	0	24188	77364	16731	0	0	0	44708	43303	49407
NP_001112362	glutaredoxin-1 GN=GLRX [Homo sapiens]	11776	106	NA	NA	NA	NA	NA	0.667	0.783	2302	2302	6	6	0	0	0	-0.073	-0.1	-0.103	GLRX	NP_001112362	NA	NA	NP_001112362	NA	2745	human	refseq_acc	FALSE	NA	NA	5.82	30	623620	798900	652290	526917	565968	760270	676220	765850	664409	381707	246670	365951	736180	740890	727580
NP_001114	adenosine kinase isoform a GN=ADK [Homo sapiens]	38703	345	NA	NA	NA	NA	NA	0.35	0.423	4333	4333	11	11	0	0	0	-0.08	-0.107	-0.124	ADK	NP_001114	NA	NA	NP_001114	NA	132	human	refseq_acc	FALSE	NA	NA	5.78	30	654840	565340	714204	525648	482720	657170	691340	897220	496013	249588	234303	484916	631690	539981	503913
NP_001116137	ATP-dependent RNA helicase DDX3Y isoform 1 GN=DDX3Y [Homo sapiens]	73153	660	NA	NA	NA	NA	NA	0.071	0.082	430	430	3	3	0	0	0	0.635	0.598	0.713	DDX3Y	NP_001116137	NA	NA	NP_001116137	NA	8653	human	refseq_acc	FALSE	NA	NA	4.59	18	60806	46702	93655	83505	86495	61684	70601	97680	92524	48783	61303	62532	61927	69184	68522
NP_001116295	general transcription factor 3C polypeptide 5 isoform 1 GN=GTF3C5 [Homo sapiens]	60368	526	NA	NA	NA	NA	NA	0.062	0.12	564	564	5	5	0	0	0	-0.041	-0.066	-0.146	GTF3C5	NP_001116295	NA	NA	NP_001116295	NA	9328	human	refseq_acc	FALSE	NA	NA	4.73	28	26771	45340	42072	44546	20708	26940	22456	98794	44253	0	43298	32394	67083	46318	39762
NP_001116827	serine/threonine-protein phosphatase 6 catalytic subunit isoform a GN=PPP6C [Homo sapiens]	38946	342	NA	NA	NA	NA	NA	0.263	0.205	2230	2230	5	5	0	0	0	-0.117	-0.144	-0.183	PPP6C	NP_001116827	NA	NA	NP_001116827	NA	5537	human	refseq_acc	FALSE	NA	NA	5.59	30	228405	235387	257773	552428	580636	604483	188543	201698	197478	441638	460080	432062	217474	223716	222112
NP_001116849	protein/nucleic acid deglycase DJ-1 GN=PARK7 [Homo sapiens]	19891	189	NA	NA	NA	NA	NA	0.5	0.735	8975	8975	11	11	0	0	0	-0.017	-0.044	-0.055	PARK7	NP_001116849	NA	NA	NP_001116849	NA	11315	human	refseq_acc	FALSE	NA	NA	6.52	30	3144550	3182020	3339480	3157390	3469810	3063120	3347540	3248570	2926840	2441090	2553740	2352930	3388070	3515240	3222370
NP_001116868	C-C chemokine receptor type 2 isoform B GN=CCR2 [Homo sapiens]	41063	360	NA	NA	NA	NA	NA	0.083	0.064	1	1	1	1	0	0	0	1.249	1.234	1.39	CCR2	NP_001116868	NA	NA	NP_001116868	NA	729230	human	refseq_acc	FALSE	NA	NA	3.9	11	20339	5112	24698	0	0	0	0	0	23077	0	0	0	13114	30943	20882
NP_001117	adenylosuccinate synthetase isozyme 2 GN=ADSS [Homo sapiens]	50097	456	NA	NA	NA	NA	NA	0.571	0.441	5774	5774	15	15	0	0	0	-0.018	-0.045	-0.033	ADSS2	NP_001117	NA	NA	NP_001117	NA	159	human	refseq_acc	FALSE	NA	NA	5.95	30	749855	984010	798590	899830	979830	1128050	830370	872140	857890	659590	742560	810240	865430	932260	841350
NP_001118	AP-1 complex subunit beta-1 isoform a GN=AP1B1 [Homo sapiens]	104605	949	NA	NA	NA	NA	NA	0.292	0.32	4957	4957	17	17	0	0	0	0.185	0.158	0.14	AP1B1	NP_001118	NA	NA	NP_001118	NA	162	human	refseq_acc	FALSE	NA	NA	5.09	30	118600	135345	129825	139155	127340	145425	113685	122945	105640	73260	99911	59595	139580	124795	131444
NP_001119	AP-1 complex subunit gamma-1 isoform b GN=AP1G1 [Homo sapiens]	91350	822	NA	NA	NA	NA	NA	0.27	0.258	2073	2073	13	13	0	0	0	-0.036	-0.063	-0.071	AP1G1	NP_001119	NA	NA	NP_001119	NA	164	human	refseq_acc	FALSE	NA	NA	5.57	30	322771	334429	316219	436559	488320	434750	269680	269527	289836	365590	327180	474750	362840	350407	292194
NP_001119603	DNA polymerase subunit gamma-1 GN=POLG [Homo sapiens]	139560	1239	NA	NA	NA	NA	NA	0.062	0.052	39	39	4	4	0	0	0	0.772	0.733	0.754	POLG	NP_001119603	NA	NA	NP_001119603	NA	5428	human	refseq_acc	FALSE	NA	NA	4.02	16	19470	0	30573	0	9049	0	20518	20780	0	0	14953	0	20588	17125	9174
NP_001119808	versican core protein isoform 2 precursor GN=VCAN [Homo sapiens]	74292	655	NA	NA	NA	NA	NA	0.062	0.105	3	3	3	3	0	0	0	3.235	3.199	2.988	VCAN	NP_001119808	NA	NA	NP_001119808	NA	1462	human	refseq_acc	FALSE	NA	NA	3.53	3	0	0	0	0	0	0	0	0	20046	0	0	0	0	0	0
NP_001120662	tyrosine-protein kinase CSK GN=CSK [Homo sapiens]	50704	450	NA	NA	NA	NA	NA	0.414	0.416	7948	7948	13	13	0	0	0	-0.011	-0.038	-0.04	CSK	NP_001120662	NA	NA	NP_001120662	NA	1445	human	refseq_acc	TRUE	TK	1	6.08	30	1150740	1134450	997730	1336500	1379770	1428510	1004710	887730	1029300	1238790	1190190	1261250	1198140	1096330	1241030
NP_001120667	cellular nucleic acid-binding protein isoform 5 GN=CNBP [Homo sapiens]	18871	171	NA	NA	NA	NA	NA	0.333	0.298	4980	4980	5	5	0	0	0	-0.028	-0.054	-0.043	CNBP	NP_001120667	NA	NA	NP_001120667	NA	7555	human	refseq_acc	FALSE	NA	NA	5.66	30	388720	541925	387165	474365	567775	610880	487305	518050	383665	522635	389070	506735	358895	506430	402065
NP_001120674	PCI domain-containing protein 2 isoform 1 GN=PCID2 [Homo sapiens]	46029	399	NA	NA	NA	NA	NA	0.143	0.135	483	483	4	4	0	0	0	-0.221	-0.252	-0.274	PCID2	NP_001120674	NA	NA	NP_001120674	NA	55795	human	refseq_acc	FALSE	NA	NA	4.57	29	33905	37572	18803	60303	63371	81109	16872	19143	8752	72592	49511	53175	36265	20394	14722
NP_001120686	acyl-CoA synthetase family member 3, mitochondrial isoform 1 precursor GN=ACSF3 [Homo sapiens]	64129	576	NA	NA	NA	NA	NA	0.171	0.175	3370	3370	7	7	0	0	0	0.567	0.533	0.482	ACSF3	NP_001120686	NA	NA	NP_001120686	NA	197322	human	refseq_acc	FALSE	NA	NA	4.24	19	30368	16911	11181	0	0	0	24026	46164	19168	0	0	0	0	19831	19785
NP_001120690	DNA polymerase delta subunit 2 isoform 1 GN=POLD2 [Homo sapiens]	51289	469	NA	NA	NA	NA	NA	0.261	0.194	892	892	6	6	0	0	0	-0.08	-0.106	-0.046	POLD2	NP_001120690	NA	NA	NP_001120690	NA	5425	human	refseq_acc	FALSE	NA	NA	5.23	30	155553	171850	213199	224413	209666	393852	153120	171739	162053	155598	80196	136626	189302	178363	175021
NP_001120700	chromobox protein homolog 1 GN=CBX1 [Homo sapiens]	21418	185	NA	NA	NA	NA	NA	0.5	0.449	2516	2516	6	6	0	0	0	-0.083	-0.11	-0.105	CBX1	NP_001120700	NA	NA	NP_001120700	NA	10951	human	refseq_acc	FALSE	NA	NA	6.02	30	1108960	1089810	1122090	1049510	1020730	1227541	988955	1009605	914100	2156330	2068360	2030110	1077440	971547	995960
NP_001120793	chromobox protein homolog 5 GN=CBX5 [Homo sapiens]	22225	191	NA	NA	NA	NA	NA	0.7	0.518	7519	7234	8	7	0	0	0	-0.116	-0.143	-0.13	CBX5	NP_001120793	NA	NA	NP_001120793	NA	23468	human	refseq_acc	FALSE	NA	NA	6.37	30	2231180	2393490	2331100	2230620	2418070	2830950	2261770	2423220	2005760	5137400	4507130	5200800	2077620	2215980	1958080
NP_001120866	tRNA-splicing endonuclease subunit Sen15 isoform 2 GN=TSEN15 [Homo sapiens]	13888	129	NA	NA	NA	NA	NA	0.2	0.178	1	1	1	1	0	0	0	4.907	4.876	3.945	TSEN15	NP_001120866	NA	NA	NP_001120866	NA	116461	human	refseq_acc	FALSE	NA	NA	2.51	1	0	0	0	0	0	0	0	0	0	0	0	0	0	0	0
NP_001120868	syntaxin-binding protein 2 isoform b GN=STXBP2 [Homo sapiens]	66137	590	NA	NA	NA	NA	NA	0.469	0.461	6360	6360	18	18	0	0	0	-0.014	-0.04	-0.024	STXBP2	NP_001120868	NA	NA	NP_001120868	NA	6813	human	refseq_acc	FALSE	NA	NA	5.91	30	983730	987610	1005110	765450	690770	938670	895440	926380	914200	937160	884340	980780	1031370	910110	956620
NP_001120870	endoplasmic reticulum lectin 1 isoform 3 precursor GN=ERLEC1 [Homo sapiens]	48882	429	NA	NA	NA	NA	NA	0.167	0.14	1356	1356	4	4	0	0	0	-0.114	-0.141	-0.075	ERLEC1	NP_001120870	NA	NA	NP_001120870	NA	27248	human	refseq_acc	FALSE	NA	NA	5.04	30	145658	198344	162611	116184	112250	112902	176660	127949	151858	127837	113119	151634	155307	164753	152460
NP_001120871	protein yippee-like 5 GN=YPEL5 [Homo sapiens]	13841	121	NA	NA	NA	NA	NA	0.143	0.116	784	784	1	1	0	0	0	0.072	0.045	0.06	YPEL5	NP_001120871	NA	NA	NP_001120871	NA	51646	human	refseq_acc	FALSE	NA	NA	4.47	28	31183	47774	41531	29104	33401	34485	39018	37328	32347	24276	0	0	33246	39747	27776
NP_001120959	filamin-C isoform b GN=FLNC [Homo sapiens]	287278	2692	NA	NA	NA	NA	NA	0.013	0.008	5	5	2	2	0	0	0	1.668	1.611	1.688	FLNC	NP_001120959	NA	NA	NP_001120959	NA	2318	human	refseq_acc	FALSE	NA	NA	4.23	5	0	0	0	0	0	0	0	0	0	0	0	34422	0	0	0
NP_001121132	mitofusin-2 GN=MFN2 [Homo sapiens]	86401	757	NA	NA	NA	NA	NA	0.14	0.186	763	763	10	10	0	0	0	-0.188	-0.214	-0.19	MFN2	NP_001121132	NA	NA	NP_001121132	NA	9927	human	refseq_acc	FALSE	NA	NA	5.08	30	167787	216566	170639	127038	122249	109428	149939	176739	161218	198491	170992	226200	166036	157184	148177
NP_001121134	gelsolin isoform b GN=GSN [Homo sapiens]	80640	731	NA	NA	NA	NA	NA	0.611	0.512	22245	22245	28	28	0	0	0	-0.167	-0.194	-0.103	GSN	NP_001121134	NA	NA	NP_001121134	NA	2934	human	refseq_acc	FALSE	NA	NA	6.94	30	13413500	14480100	14342600	7404700	7458800	8264600	12520200	13415300	11428700	8140700	7832500	7972500	13910500	13749300	14505300
NP_001121167	lysosomal protective protein isoform b preproprotein GN=CTSA [Homo sapiens]	54465	480	NA	NA	NA	NA	NA	0.526	0.244	6922	6922	10	10	0	0	0	-0.033	-0.059	-0.088	CTSA	NP_001121167	NA	NA	NP_001121167	NA	5476	human	refseq_acc	FALSE	NA	NA	6.24	30	1792990	1695300	1829990	1504760	1483770	1690970	1695550	1707000	1760620	2578360	2771910	2666730	1506560	1664760	1600490
NP_001121185	atlastin-1 isoform b GN=ATL1 [Homo sapiens]	63054	553	NA	NA	NA	NA	NA	0.062	0.08	987	987	3	3	0	0	0	-0.049	-0.076	-0.045	ATL1	NP_001121185	NA	NA	NP_001121185	NA	51062	human	refseq_acc	FALSE	NA	NA	5.09	30	167711	203684	105406	110485	135531	111762	129600	149162	184385	126430	94166	109145	181541	142791	113859
NP_001121362	maspardin isoform b GN=SPG21 [Homo sapiens]	31585	281	NA	NA	NA	NA	NA	0.188	0.192	905	905	4	4	0	0	0	-0.162	-0.189	-0.263	SPG21	NP_001121362	NA	NA	NP_001121362	NA	51324	human	refseq_acc	FALSE	NA	NA	5	30	65107	110815	69370	60782	70283	52109	34930	76939	71012	91157	35423	57952	87345	90628	82722
NP_001121620	transferrin receptor protein 1 isoform 1 GN=TFRC [Homo sapiens]	84870	760	NA	NA	NA	NA	NA	0.31	0.228	1568	1568	14	14	0	0	0	-0.45	-0.477	-0.638	TFRC	NP_001121620	NA	NA	NP_001121620	NA	7037	human	refseq_acc	FALSE	NA	NA	5.16	30	42143	10438	38156	184054	116597	86638	35452	38866	93337	118002	199838	172506	43751	36345	59128
NP_001121632	upstream-binding protein 1 isoform LBP-1a GN=UBP1 [Homo sapiens]	56452	504	NA	NA	NA	NA	NA	0.059	0.034	225	225	1	1	0	0	0	0.242	0.213	0.273	UBP1	NP_001121632	NA	NA	NP_001121632	NA	7342	human	refseq_acc	FALSE	NA	NA	4.32	24	35421	36872	35818	0	30268	24062	0	10078	27718	0	0	0	40373	36385	38332
NP_001121689	PC4 and SFRS1-interacting protein isoform 2 GN=PSIP1 [Homo sapiens]	60103	530	NA	NA	NA	NA	NA	0.379	0.313	3958	3894	13	12	0	0	0	-0.119	-0.145	-0.138	PSIP1	NP_001121689	NA	NA	NP_001121689	NA	11168	human	refseq_acc	FALSE	NA	NA	6.09	30	1022640	1190950	1219960	1283620	1307650	1150270	1183750	1214370	867320	2440040	2197870	2699850	967840	1143010	928370
NP_001121901	SWI/SNF-related matrix-associated actin-dependent regulator of chromatin subfamily A containing DEAD/H box 1 isoform a GN=SMARCAD1 [Homo sapiens]	117601	1028	NA	NA	NA	NA	NA	0.042	0.039	326	326	3	3	0	0	0	0.091	0.071	0.112	SMARCAD1	NP_001121901	NA	NA	NP_001121901	NA	56916	human	refseq_acc	FALSE	NA	NA	4.27	23	28799	7769	51916	14336	8765	0	31361	42365	11698	5679	0	0	30765	33617	41317
NP_001122089	ralBP1-associated Eps domain-containing protein 1 isoform b GN=REPS1 [Homo sapiens]	83649	769	NA	NA	NA	NA	NA	0.075	0.062	87	87	4	4	0	0	0	-1.319	-1.346	-1.242	REPS1	NP_001122089	NA	NA	NP_001122089	NA	85021	human	refseq_acc	FALSE	NA	NA	5.74	30	1050900	1102100	1182300	197740	184060	247520	1073600	1417800	1052600	46099	24046	17183	869555	1114499	1176200
NP_001122103	dephospho-CoA kinase domain-containing protein GN=DCAKD [Homo sapiens]	26550	231	NA	NA	NA	NA	NA	0.077	0.056	484	484	1	1	0	0	0	0.143	0.108	0.127	DCAKD	NP_001122103	NA	NA	NP_001122103	NA	79877	human	refseq_acc	FALSE	NA	NA	4.42	26	42929	43816	49795	23597	22826	13920	29091	27114	24103	36093	29604	34615	45540	47352	45139
NP_001122301	carbonic anhydrase 1 isoform a GN=CA1 [Homo sapiens]	28870	261	NA	NA	NA	NA	NA	0.4	0.433	1986	1986	8	8	0	0	0	0.224	0.184	0.183	CA1	NP_001122301	NA	NA	NP_001122301	NA	759	human	refseq_acc	FALSE	NA	NA	5.63	24	683921	619553	696519	295780	276827	251120	623445	623915	624880	944560	864850	1056800	693830	662255	664362
NP_001122320	transcription activator BRG1 isoform F GN=SMARCA4 [Homo sapiens]	181259	1613	NA	NA	NA	NA	NA	0.174	0.131	8118	1283	17	5	0	0	0	-0.152	-0.178	-0.256	SMARCA4	NP_001122320	NA	NA	NP_001122320	NA	6597	human	refseq_acc	FALSE	NA	NA	5.14	30	98884	92634	119734	118691	123393	108742	66031	107747	108257	306912	257196	343820	85049	82065	80895
NP_001122326	serrate RNA effector molecule homolog isoform e GN=SRRT [Homo sapiens]	100146	871	NA	NA	NA	NA	NA	0.239	0.264	6331	6331	18	18	0	0	0	-0.005	-0.031	-0.026	SRRT	NP_001122326	NA	NA	NP_001122326	NA	51593	human	refseq_acc	FALSE	NA	NA	5.95	30	976450	1021010	832350	921480	986310	1039270	1039120	932230	939640	944150	1092560	905890	868240	933070	883560
NP_001122388	mitochondrial import receptor subunit TOM40 homolog GN=TOMM40 [Homo sapiens]	37893	361	NA	NA	NA	NA	NA	0.286	0.391	2713	2713	7	7	0	0	0	-0.086	-0.113	-0.101	TOMM40	NP_001122388	NA	NA	NP_001122388	NA	10452	human	refseq_acc	FALSE	NA	NA	5.83	30	844645	992830	828880	592170	575100	757018	793078	697206	720198	559321	304887	607453	696481	803180	667080
NP_001122403	H/ACA ribonucleoprotein complex non-core subunit NAF1 isoform b GN=NAF1 [Homo sapiens]	41894	389	NA	NA	NA	NA	NA	0.062	0.039	64	64	1	1	0	0	0	1.675	1.65	1.62	NAF1	NP_001122403	NA	NA	NP_001122403	NA	92345	human	refseq_acc	FALSE	NA	NA	3.74	9	0	18968	16246	0	0	0	0	20275	15704	0	0	0	0	0	0
NP_001123237	sterol-4-alpha-carboxylate 3-dehydrogenase, decarboxylating GN=NSDHL [Homo sapiens]	41900	373	NA	NA	NA	NA	NA	0.154	0.239	311	311	6	6	0	0	0	-0.186	-0.212	-0.245	NSDHL	NP_001123237	NA	NA	NP_001123237	NA	50814	human	refseq_acc	FALSE	NA	NA	5.23	30	80631	260882	254132	138050	141880	168010	40618	261541	204424	268883	296835	270144	205890	238900	256799
NP_001123291	NADH-cytochrome b5 reductase 3 isoform 2 GN=CYB5R3 [Homo sapiens]	31628	278	NA	NA	NA	NA	NA	0.429	0.511	8760	8760	12	12	0	0	0	-0.045	-0.072	-0.069	CYB5R3	NP_001123291	NA	NA	NP_001123291	NA	1727	human	refseq_acc	FALSE	NA	NA	6.39	30	3124200	3360200	2962070	1751880	1713980	1931770	3069830	3114300	3096270	3124430	3016770	3281000	3017230	2818580	2978990
NP_001123476	alpha-actinin-1 isoform a GN=ACTN1 [Homo sapiens]	105567	914	NA	NA	NA	NA	NA	0.327	0.432	26257	26237	28	26	0	0	0	-0.018	-0.045	-0.042	ACTN1	NP_001123476	NA	NA	NP_001123476	NA	87	human	refseq_acc	FALSE	NA	NA	6.65	30	5252700	5398300	5438600	4093300	4149200	4453100	5486700	5445000	5168100	5259600	5123000	5173200	5586000	5445900	5538600
NP_001123478	eukaryotic peptide chain release factor GTP-binding subunit ERF3A isoform 2 GN=GSPT1 [Homo sapiens]	68572	636	NA	NA	NA	NA	NA	0.355	0.25	4421	4421	13	13	0	0	0	-0.048	-0.074	-0.08	GSPT1	NP_001123478	NA	NA	NP_001123478	NA	2935	human	refseq_acc	FALSE	NA	NA	5.98	30	819110	679269	763480	942840	1064560	1194590	955740	924020	778556	441607	937010	478840	900580	879960	1052180
NP_001123514	quinone oxidoreductase isoform a GN=CRYZ [Homo sapiens]	35206	329	NA	NA	NA	NA	NA	0.5	0.486	3733	3733	11	11	0	0	0	-0.09	-0.116	-0.069	CRYZ	NP_001123514	NA	NA	NP_001123514	NA	1429	human	refseq_acc	FALSE	NA	NA	5.69	30	817220	543718	492257	626630	587460	615673	513575	446830	789440	537240	976420	549930	750800	398393	696050
NP_001123527	elongation factor 1-delta isoform 2 GN=EEF1D [Homo sapiens]	31121	281	NA	NA	NA	NA	NA	0.562	0.466	10729	9349	14	12	0	0	0	-0.008	-0.034	-0.023	EEF1D	NP_001123527	NA	NA	NP_001123527	NA	1936	human	refseq_acc	FALSE	NA	NA	6.3	30	2384900	2131640	1993050	2060670	2121430	2522780	2187550	2245440	2212040	2189220	1961710	2002040	2259740	2135160	2235390
NP_001123532	cyclic AMP-dependent transcription factor ATF-7 isoform 3 GN=ATF7 [Homo sapiens]	49649	462	NA	NA	NA	NA	NA	0.043	0.039	289	289	1	1	0	0	0	0.638	0.622	0.645	ATF7	NP_001123532	NA	NA	NP_001123532	NA	11016	human	refseq_acc	FALSE	NA	NA	4.28	18	37611	40402	30075	0	0	0	28284	32846	20394	0	0	0	40626	31748	36478
NP_001123537	unconventional myosin-IXb isoform 2 GN=MYO9B [Homo sapiens]	229141	2022	NA	NA	NA	NA	NA	0.054	0.062	484	484	7	7	0	0	0	0.159	0.139	0.186	MYO9B	NP_001123537	NA	NA	NP_001123537	NA	4650	human	refseq_acc	FALSE	NA	NA	4.8	25	118007	98025	44853	66035	92906	91181	96429	107560	84165	0	0	0	92988	76146	62331
NP_001123551	putative helicase MOV-10 isoform 1 GN=MOV10 [Homo sapiens]	113670	1003	NA	NA	NA	NA	NA	0.035	0.033	2	2	2	2	0	0	0	3.079	3.08	3.701	MOV10	NP_001123551	NA	NA	NP_001123551	NA	4343	human	refseq_acc	FALSE	NA	NA	3.01	3	0	0	0	0	18329	0	0	0	4492	0	0	0	0	0	0
NP_001123553	phospholipase D1 isoform b GN=PLD1 [Homo sapiens]	119692	1036	NA	NA	NA	NA	NA	0.125	0.111	964	964	7	7	0	0	0	-0.175	-0.201	-0.147	PLD1	NP_001123553	NA	NA	NP_001123553	NA	5337	human	refseq_acc	FALSE	NA	NA	4.82	27	116851	122790	151405	29579	64557	33930	150792	166390	128872	38275	34247	75885	122589	142536	118538
NP_001123578	hsp70-binding protein 1 isoform 2 GN=HSPBP1 [Homo sapiens]	39302	359	NA	NA	NA	NA	NA	0.15	0.251	408	408	5	5	0	0	0	-0.052	-0.072	-0.073	HSPBP1	NP_001123578	NA	NA	NP_001123578	NA	23640	human	refseq_acc	FALSE	NA	NA	5.07	26	123710	213643	141090	0	61551	103321	122580	134240	137182	28097	29522	0	132800	134430	215997
NP_001123585	replication factor C subunit 5 isoform 2 GN=RFC5 [Homo sapiens]	36104	319	NA	NA	NA	NA	NA	0.19	0.245	1035	1035	6	6	0	0	0	-0.062	-0.089	-0.097	RFC5	NP_001123585	NA	NA	NP_001123585	NA	5985	human	refseq_acc	FALSE	NA	NA	5.02	30	129753	89584	84349	65725	102261	93526	78640	82423	68085	93595	77376	99602	102297	129920	99728
NP_001123612	endoplasmic reticulum aminopeptidase 2 isoform 1 GN=ERAP2 [Homo sapiens]	110460	960	NA	NA	NA	NA	NA	0.375	0.339	1951	1951	25	25	0	0	0	1.295	1.286	1.14	ERAP2	NP_001123612	NA	NA	NP_001123612	NA	64167	human	refseq_acc	FALSE	NA	NA	5.38	12	0	0	0	0	0	0	0	0	0	0	0	0	0	0	0
NP_001124160	high mobility group protein B2 GN=HMGB2 [Homo sapiens]	24033	209	NA	NA	NA	NA	NA	0.667	0.388	15232	9931	11	8	0	0	0	-0.017	-0.043	-0.015	HMGB2	NP_001124160	NA	NA	NP_001124160	NA	3148	human	refseq_acc	FALSE	NA	NA	7.11	30	13176900	12685700	14919800	14702100	14065600	15252200	16415100	15553400	13181900	12844700	14042500	14025500	14153600	13410000	12336600
NP_001124297	transcription elongation factor SPT5 isoform b GN=SUPT5H [Homo sapiens]	120498	1083	NA	NA	NA	NA	NA	0.283	0.232	5865	5865	17	17	0	0	0	-0.037	-0.063	-0.05	SUPT5H	NP_001124297	NA	NA	NP_001124297	NA	6829	human	refseq_acc	FALSE	NA	NA	5.64	30	561900	537690	569290	395620	350980	439520	541030	511870	458690	600650	501130	571180	490160	517280	502120
NP_001124320	membrane-associated phosphatidylinositol transfer protein 1 isoform b GN=PITPNM1 [Homo sapiens]	134775	1243	NA	NA	NA	NA	NA	0.016	0.014	1	1	1	1	0	0	0	3.883	3.849	3.657	PITPNM1	NP_001124320	NA	NA	NP_001124320	NA	9600	human	refseq_acc	FALSE	NA	NA	2.59	2	0	0	0	0	0	0	4930	0	0	0	0	0	0	0	0
NP_001124321	calcium-binding protein 39 GN=CAB39 [Homo sapiens]	39869	341	NA	NA	NA	NA	NA	0.391	0.352	4098	4098	12	12	0	0	0	-0.031	-0.058	-0.083	CAB39	NP_001124321	NA	NA	NP_001124321	NA	51719	human	refseq_acc	FALSE	NA	NA	5.58	30	313230	312481	331242	433928	383859	405894	269559	241317	248216	384807	392691	322442	364520	337513	322689
NP_001124384	protein SGT1 homolog isoform B GN=SUGT1 [Homo sapiens]	41024	365	NA	NA	NA	NA	NA	0.545	0.526	5128	5128	15	15	0	0	0	-0.026	-0.053	-0.086	SUGT1	NP_001124384	NA	NA	NP_001124384	NA	10910	human	refseq_acc	FALSE	NA	NA	5.85	30	617630	617190	563580	686901	754490	598240	606085	622024	602560	571290	630900	591270	577282	583392	605510
NP_001124427	rho guanine nucleotide exchange factor 18 isoform b GN=ARHGEF18 [Homo sapiens]	130779	1173	NA	NA	NA	NA	NA	0.19	0.191	4065	4065	13	13	0	0	0	-0.036	-0.062	-0.023	ARHGEF18	NP_001124427	NA	NA	NP_001124427	NA	23370	human	refseq_acc	FALSE	NA	NA	5.58	30	398580	431480	362297	423086	442510	613110	386140	422820	356830	323199	266619	279066	443880	417070	368630
NP_001124448	dysferlin isoform 9 GN=DYSF [Homo sapiens]	235911	2066	NA	NA	NA	NA	NA	0.092	0.087	793	793	11	11	0	0	0	-0.485	-0.512	-0.419	DYSF	NP_001124448	NA	NA	NP_001124448	NA	8291	human	refseq_acc	FALSE	NA	NA	5.47	30	502984	588884	497989	376760	231314	383742	709032	633948	271426	318456	385633	463161	474133	449739	455720
NP_001124463	hypoxia up-regulated protein 1 precursor GN=HYOU1 [Homo sapiens]	111334	999	NA	NA	NA	NA	NA	0.577	0.483	26456	26456	35	35	0	0	0	-0.218	-0.245	-0.163	HYOU1	NP_001124463	NA	NA	NP_001124463	NA	10525	human	refseq_acc	FALSE	NA	NA	6.78	30	7429000	8545700	7879900	11407000	11226300	11819200	9444800	7144300	8399000	6876500	7755500	5651300	5811100	4728200	4655000
NP_001127666	prostatic acid phosphatase isoform TM-PAP precursor GN=ACPP [Homo sapiens]	48335	418	NA	NA	NA	NA	NA	0.143	0.136	1484	1484	4	4	0	0	0	-0.043	-0.07	-0.046	ACPP	NP_001127666	NA	NA	NP_001127666	NA	55	human	refseq_acc	FALSE	NA	NA	5.05	30	140818	139259	156746	82546	93731	93278	143334	165966	91117	97988	94409	90605	146332	166740	132868
NP_001127812	proteasome assembly chaperone 3 GN=PSMG3 [Homo sapiens]	13104	122	NA	NA	NA	NA	NA	0.333	0.23	785	785	2	2	0	0	0	-0.227	-0.253	-0.345	PSMG3	NP_001127812	NA	NA	NP_001127812	NA	84262	human	refseq_acc	FALSE	NA	NA	4.9	30	43624	44443	32581	75223	98729	50850	41266	44235	24373	79546	53102	62596	46039	38031	44224
NP_001127845	cytosolic purine 5'-nucleotidase isoform 1 GN=NT5C2 [Homo sapiens]	64969	561	NA	NA	NA	NA	NA	0.345	0.28	6713	6713	11	11	0	0	0	-0.028	-0.055	-0.046	NT5C2	NP_001127845	NA	NA	NP_001127845	NA	22978	human	refseq_acc	FALSE	NA	NA	5.6	30	467650	492320	540040	373620	366690	436080	517060	551490	419400	328976	312341	317078	468060	526450	487890
NP_001127949	poly(A)-specific ribonuclease PARN isoform 2 GN=PARN [Homo sapiens]	66574	578	NA	NA	NA	NA	NA	0.188	0.128	1535	1535	6	6	0	0	0	-0.036	-0.062	-0.09	PARN	NP_001127949	NA	NA	NP_001127949	NA	5073	human	refseq_acc	FALSE	NA	NA	5.25	30	146506	175341	120606	212275	222241	121361	119268	157990	154735	211858	120655	284065	162372	166307	147704
NP_001127958	guanylate-binding protein 5 GN=GBP5 [Homo sapiens]	66616	586	NA	NA	NA	NA	NA	0.032	0.027	64	64	1	1	0	0	0	1.398	1.355	1.609	GBP5	NP_001127958	NA	NA	NP_001127958	NA	115362	human	refseq_acc	FALSE	NA	NA	3.72	10	11258	21579	23138	0	0	7097	11628	31488	0	0	0	0	18151	21467	11543
NP_001127965	mitochondrial import receptor subunit TOM6 homolog GN=TOMM6 [Homo sapiens]	8002	74	NA	NA	NA	NA	NA	0.333	0.378	196	196	1	1	0	0	0	0.718	0.698	0.625	TOMM6	NP_001127965	NA	NA	NP_001127965	NA	100188893	human	refseq_acc	FALSE	NA	NA	4.56	15	0	0	0	56836	22225	0	0	90925	0	135400	107300	50681	0	0	0
NP_001128179	sarcosine dehydrogenase, mitochondrial precursor GN=SARDH [Homo sapiens]	101036	918	NA	NA	NA	NA	NA	0.036	0.086	21	21	3	3	0	0	0	2.133	2.086	1.609	SARDH	NP_001128179	NA	NA	NP_001128179	NA	1757	human	refseq_acc	FALSE	NA	NA	3.7	6	0	0	0	0	0	0	0	0	0	0	0	0	0	0	0
NP_001128230	ADP-ribosylation factor-related protein 1 isoform b GN=ARFRP1 [Homo sapiens]	19272	173	NA	NA	NA	NA	NA	0.2	0.162	178	178	2	2	0	0	0	0.893	0.86	0.837	ARFRP1	NP_001128230	NA	NA	NP_001128230	NA	10139	human	refseq_acc	FALSE	NA	NA	4.04	14	19385	24831	14780	0	0	0	8781	0	30708	0	0	0	16554	19098	21351
NP_001128342	phostensin GN=PPP1R18 [Homo sapiens]	67942	613	NA	NA	NA	NA	NA	0.129	0.173	1502	1502	6	6	0	0	0	-0.253	-0.279	-0.266	PPP1R18	NP_001128342	NA	NA	NP_001128342	NA	170954	human	refseq_acc	FALSE	NA	NA	5.38	30	198571	240809	184733	171294	135467	633738	175607	166211	110070	128090	124639	670002	211427	237159	204162
NP_001128410	pre-mRNA 3'-end-processing factor FIP1 isoform 3 GN=FIP1L1 [Homo sapiens]	58375	520	NA	NA	NA	NA	NA	0.238	0.138	871	871	5	5	0	0	0	-0.516	-0.543	-0.478	FIP1L1	NP_001128410	NA	NA	NP_001128410	NA	81608	human	refseq_acc	FALSE	NA	NA	5.12	30	315486	371896	348166	69477	66931	80055	54182	72495	68044	60623	55933	77078	333507	321483	317015
NP_001128523	protein FAM160B1 isoform b GN=FAM160B1 [Homo sapiens]	83734	738	NA	NA	NA	NA	NA	0.054	0.037	13	13	2	2	0	0	0	2.485	2.461	2.118	FAM160B1	NP_001128523	NA	NA	NP_001128523	NA	57700	human	refseq_acc	FALSE	NA	NA	3.1	5	0	0	0	0	0	0	0	0	0	0	0	0	0	0	0
NP_001128567	fibronectin type III domain-containing protein 3B GN=FNDC3B [Homo sapiens]	132887	1204	NA	NA	NA	NA	NA	0.042	0.032	69	69	3	3	0	0	0	0.244	0.207	0.246	FNDC3B	NP_001128567	NA	NA	NP_001128567	NA	64778	human	refseq_acc	FALSE	NA	NA	4.43	21	32245	47302	81707	19040	0	20685	36149	27545	67902	73181	74174	0	21260	48352	49026
NP_001128661	arf-GAP domain and FG repeat-containing protein 1 isoform 4 GN=AGFG1 [Homo sapiens]	54181	522	NA	NA	NA	NA	NA	0.222	0.149	1760	1760	5	5	0	0	0	-0.125	-0.151	-0.107	AGFG1	NP_001128661	NA	NA	NP_001128661	NA	3267	human	refseq_acc	FALSE	NA	NA	5.51	30	391136	455567	358557	244322	284802	325516	380260	350178	426807	173891	93745	110115	443695	336700	354084
NP_001128669	interactor of HORMAD1 protein 1 GN=CCDC36 [Homo sapiens]	66342	594	NA	NA	NA	NA	NA	0.067	0.052	553	553	2	2	0	0	0	-0.072	-0.098	-0.111	CCDC36	NP_001128669	NA	NA	NP_001128669	NA	339834	human	refseq_acc	FALSE	NA	NA	6.16	30	1224500	1220100	1326100	1979700	1799900	1991900	1162200	1022100	955890	2071500	2201500	2132300	1229900	1161500	1181900
NP_001128680	peptidyl-prolyl cis-trans isomerase FKBP2 precursor GN=FKBP2 [Homo sapiens]	15649	142	NA	NA	NA	NA	NA	0.429	0.373	2464	2464	3	3	0	0	0	-0.105	-0.132	-0.168	FKBP2	NP_001128680	NA	NA	NP_001128680	NA	2286	human	refseq_acc	FALSE	NA	NA	5.71	30	339090	320073	421212	463910	521398	412742	362871	302480	323717	485340	556340	405182	463814	411509	408321
NP_001128714	protein NDRG1 isoform 1 GN=NDRG1 [Homo sapiens]	42835	394	NA	NA	NA	NA	NA	0.562	0.543	7906	7906	12	12	0	0	0	-0.016	-0.042	-0.035	NDRG1	NP_001128714	NA	NA	NP_001128714	NA	10397	human	refseq_acc	FALSE	NA	NA	6.07	30	1369630	1286630	1363320	1142770	1122320	1215020	1318240	1491680	1174880	891240	909540	951620	1324050	1425190	1337040
NP_001128727	histone-binding protein RBBP4 isoform b GN=RBBP4 [Homo sapiens]	47584	424	NA	NA	NA	NA	NA	0.737	0.639	5809	2137	18	11	0	0	0	0.137	0.111	0.145	RBBP4	NP_001128727	NA	NA	NP_001128727	NA	5928	human	refseq_acc	FALSE	NA	NA	5.41	30	316540	202120	356460	334650	253190	422640	220620	330560	413650	385110	625210	178080	347960	344230	415720
NP_001129026	band 4.1-like protein 2 isoform b GN=EPB41L2 [Homo sapiens]	76052	673	NA	NA	NA	NA	NA	0.103	0.113	1158	1158	5	5	0	0	0	-0.101	-0.128	-0.089	EPB41L2	NP_001129026	NA	NA	NP_001129026	NA	2037	human	refseq_acc	FALSE	NA	NA	5.35	30	168365	135930	203649	330430	329574	233933	256440	221480	266646	103480	76904	116675	229271	225914	242651
NP_001129061	ganglioside-induced differentiation-associated protein 2 isoform b GN=GDAP2 [Homo sapiens]	56048	496	NA	NA	NA	NA	NA	0.036	0.042	64	64	1	1	0	0	0	1.353	1.318	1.473	GDAP2	NP_001129061	NA	NA	NP_001129061	NA	54834	human	refseq_acc	FALSE	NA	NA	3.74	11	0	13295	0	10381	12499	23975	0	0	0	27292	0	16434	11718	18871	15128
NP_001129064	ubiquitin-40S ribosomal protein S27a precursor GN=RPS27A [Homo sapiens]	17965	156	NA	NA	NA	NA	NA	0.833	0.526	9476	9476	8	8	0	0	0	-0.044	-0.071	-0.059	RPS27A	NP_001129064	NA	NA	NP_001129064	NA	6233	human	refseq_acc	FALSE	NA	NA	6.27	30	2100655	1979444	1987657	1739660	1587926	1888935	2341996	2557330	2135477	1433500	1234004	1176300	2198075	2400935	2222815
NP_001129101	protein phosphatase 1 regulatory subunit 21 isoform 1 GN=PPP1R21 [Homo sapiens]	88313	780	NA	NA	NA	NA	NA	0.152	0.164	140	140	7	7	0	0	0	-0.582	-0.609	-0.746	PPP1R21	NP_001129101	NA	NA	NP_001129101	NA	129285	human	refseq_acc	FALSE	NA	NA	5.19	29	13270	50893	30779	169370	183430	186600	0	13962	32168	262520	265760	318460	49455	37967	25580
NP_001129116	dynactin subunit 4 isoform c GN=DCTN4 [Homo sapiens]	45756	403	NA	NA	NA	NA	NA	0.045	0.027	529	529	1	1	0	0	0	0.23	0.201	0.211	DCTN4	NP_001129116	NA	NA	NP_001129116	NA	51164	human	refseq_acc	FALSE	NA	NA	4.57	25	55876	49704	65860	48178	54719	39279	0	0	0	36279	33153	45252	47004	55294	43052
NP_001129124	interferon-induced, double-stranded RNA-activated protein kinase isoform b GN=EIF2AK2 [Homo sapiens]	57390	510	NA	NA	NA	NA	NA	0.381	0.261	1953	1953	10	10	0	0	0	-0.069	-0.095	-0.051	EIF2AK2	NP_001129124	NA	NA	NP_001129124	NA	5610	human	refseq_acc	TRUE	Other	9	5.24	30	225406	274894	217565	148465	180456	223845	207001	239188	218869	96478	156028	149468	235079	263501	197439
NP_001129126	polyadenylate-binding protein 4 isoform 3 GN=PABPC4 [Homo sapiens]	69578	631	NA	NA	NA	NA	NA	0.429	0.33	7469	1056	16	8	0	0	0	-0.063	-0.09	-0.036	PABPC4	NP_001129126	NA	NA	NP_001129126	NA	8761	human	refseq_acc	FALSE	NA	NA	5.16	30	201007	192770	151038	191986	160359	167458	133321	146439	157620	120835	113209	87033	173424	167457	138801
NP_001129134	ras-related protein Rab-7L1 isoform 1 GN=RAB29 [Homo sapiens]	23155	203	NA	NA	NA	NA	NA	0.25	0.202	706	130	3	2	0	0	0	0.842	0.81	0.99	RAB29	NP_001129134	NA	NA	NP_001129134	NA	8934	human	refseq_acc	FALSE	NA	NA	4.38	15	62782	70646	62398	0	0	0	53989	59715	61063	0	0	0	63191	51025	52998
NP_001129171	14-3-3 protein zeta/delta GN=YWHAZ [Homo sapiens]	27745	245	NA	NA	NA	NA	NA	0.857	0.653	19584	16503	18	14	0	0	0	-0.033	-0.06	-0.076	YWHAZ	NP_001129171	NA	NA	NP_001129171	NA	7534	human	refseq_acc	FALSE	NA	NA	7.01	30	9232900	8078100	7691800	12426100	12982400	12629300	8303800	7547800	8685800	13740600	14622900	13548900	8061300	7583900	8331600
NP_001129206	zinc finger protein 384 isoform d GN=ZNF384 [Homo sapiens]	63218	577	NA	NA	NA	NA	NA	0.182	0.078	1089	1073	4	3	0	0	0	-0.199	-0.226	-0.205	ZNF384	NP_001129206	NA	NA	NP_001129206	NA	171017	human	refseq_acc	FALSE	NA	NA	4.98	30	107000	123976	125210	75128	88870	127780	125680	128900	111580	143570	38579	135740	79246	105120	32272
NP_001129293	farnesyl pyrophosphate synthase isoform a GN=FDPS [Homo sapiens]	48275	419	NA	NA	NA	NA	NA	0.4	0.248	4525	4525	8	8	0	0	0	-0.173	-0.199	-0.14	FDPS	NP_001129293	NA	NA	NP_001129293	NA	2224	human	refseq_acc	FALSE	NA	NA	5.7	30	624717	635049	677490	445030	494890	432030	627185	619302	591906	150109	265566	168447	668240	722650	679490
NP_001129409	mothers against decapentaplegic homolog 2 isoform 2 GN=SMAD2 [Homo sapiens]	48955	437	NA	NA	NA	NA	NA	0.167	0.08	122	73	3	2	0	0	0	0.969	0.939	0.872	SMAD2	NP_001129409	NA	NA	NP_001129409	NA	4087	human	refseq_acc	FALSE	NA	NA	4.28	12	41245	0	0	25404	0	0	35039	0	0	0	0	0	0	0	0
NP_001129470	NADH dehydrogenase [ubiquinone] 1 beta subcomplex subunit 11, mitochondrial isoform 2 GN=NDUFB11 [Homo sapiens]	17316	153	NA	NA	NA	NA	NA	0.1	0.34	973	973	3	3	0	0	0	-0.027	-0.053	-0.02	NDUFB11	NP_001129470	NA	NA	NP_001129470	NA	54539	human	refseq_acc	FALSE	NA	NA	5.74	30	621190	639250	668040	651474	615239	633360	737311	809980	621801	551551	526069	499790	666140	666500	719980
NP_001129491	IgG receptor FcRn large subunit p51 precursor GN=FCGRT [Homo sapiens]	39743	365	NA	NA	NA	NA	NA	0.071	0.047	49	49	1	1	0	0	0	1.714	1.691	2.039	FCGRT	NP_001129491	NA	NA	NP_001129491	NA	2217	human	refseq_acc	FALSE	NA	NA	3.5	8	13960	0	19055	0	0	0	11899	9860	23182	0	0	0	5388	4341	10307
NP_001129493	nuclear factor of activated T-cells, cytoplasmic 2 isoform D GN=NFATC2 [Homo sapiens]	97691	901	NA	NA	NA	NA	NA	0.044	0.04	109	109	2	2	0	0	0	0.297	0.281	0.247	NFATC2	NP_001129493	NA	NA	NP_001129493	NA	4773	human	refseq_acc	FALSE	NA	NA	4.59	18	38799	40670	37798	8384	14678	28110	122348	133200	54159	0	0	0	111748	38508	179232
NP_001129495	transcription factor NF-E2 45 kDa subunit GN=NFE2 [Homo sapiens]	41472	373	NA	NA	NA	NA	NA	0.167	0.072	853	853	2	2	0	0	0	-0.201	-0.23	-0.285	NFE2	NP_001129495	NA	NA	NP_001129495	NA	4778	human	refseq_acc	FALSE	NA	NA	5.11	29	170997	168312	149732	102369	105564	17516	193757	199414	167616	249242	225253	326577	126230	134948	138617
NP_001129511	NIF3-like protein 1 isoform 1 GN=NIF3L1 [Homo sapiens]	41968	377	NA	NA	NA	NA	NA	0.045	0.117	229	229	3	3	0	0	0	0.114	0.091	-0.001	NIF3L1	NP_001129511	NA	NA	NP_001129511	NA	60491	human	refseq_acc	FALSE	NA	NA	4.24	23	9399	0	6868	17864	6184	6502	0	0	47541	0	0	8844	11105	0	21150
NP_001129515	integrator complex subunit 14 isoform 1 GN=INTS14 [Homo sapiens]	48434	439	NA	NA	NA	NA	NA	0.208	0.21	1707	1707	5	5	0	0	0	-0.133	-0.159	-0.135	INTS14	NP_001129515	NA	NA	NP_001129515	NA	81556	human	refseq_acc	FALSE	NA	NA	4.93	30	102049	128838	117248	72819	82301	97159	118704	158806	81399	20595	51188	34002	107390	121594	92896
NP_001129516	transmembrane and ubiquitin-like domain-containing protein 1 GN=TMUB1 [Homo sapiens]	26261	246	NA	NA	NA	NA	NA	0.143	0.041	36	36	1	1	0	0	0	1.609	1.588	1.536	TMUB1	NP_001129516	NA	NA	NP_001129516	NA	83590	human	refseq_acc	FALSE	NA	NA	3.9	8	0	14252	0	0	0	0	0	0	13352	0	43059	0	0	0	55946
NP_001129522	dehydrogenase/reductase SDR family member 1 GN=DHRS1 [Homo sapiens]	33909	313	NA	NA	NA	NA	NA	0.059	0.054	256	256	1	1	0	0	0	0.537	0.521	0.417	DHRS1	NP_001129522	NA	NA	NP_001129522	NA	115817	human	refseq_acc	FALSE	NA	NA	4.1	18	18226	12969	10018	0	0	0	6861	0	16489	0	0	0	7674	0	0
NP_001129602	amyloid-beta A4 protein isoform f precursor GN=APP [Homo sapiens]	80832	714	NA	NA	NA	NA	NA	0.083	0.057	17	17	3	3	0	0	0	1.262	1.219	1.275	APP	NP_001129602	NA	NA	NP_001129602	NA	351	human	refseq_acc	FALSE	NA	NA	4.03	10	0	0	9882	0	26912	0	0	34701	62382	42991	0	25347	0	0	10309
NP_001129611	transcription factor E2-alpha isoform E47 GN=TCF3 [Homo sapiens]	67264	651	NA	NA	NA	NA	NA	0.038	0.02	9	9	1	1	0	0	0	3.265	3.215	2.536	TCF3	NP_001129611	NA	NA	NP_001129611	NA	6929	human	refseq_acc	FALSE	NA	NA	3.09	3	0	0	0	0	0	0	0	0	0	0	0	0	0	0	0
NP_001129625	cyclic AMP-dependent transcription factor ATF-6 beta isoform b GN=ATF6B [Homo sapiens]	76411	700	NA	NA	NA	NA	NA	0.033	0.02	1	1	1	1	0	0	0	4.907	4.891	4.676	ATF6B	NP_001129625	NA	NA	NP_001129625	NA	1388	human	refseq_acc	FALSE	NA	NA	2.4	1	0	0	0	0	0	0	0	0	0	0	0	0	0	0	0
NP_001129665	FAST kinase domain-containing protein 2, mitochondrial GN=FASTKD2 [Homo sapiens]	81462	710	NA	NA	NA	NA	NA	0.023	0.024	49	49	1	1	0	0	0	1.428	1.399	1.341	FASTKD2	NP_001129665	NA	NA	NP_001129665	NA	22868	human	refseq_acc	FALSE	NA	NA	3.51	9	0	8990	0	0	0	0	0	0	8130	0	0	0	0	0	0
NP_001129667	transportin-2 isoform 2 GN=TNPO2 [Homo sapiens]	100407	887	NA	NA	NA	NA	NA	0.136	0.095	1519	129	6	3	0	0	0	0.604	0.587	0.603	TNPO2	NP_001129667	NA	NA	NP_001129667	NA	30000	human	refseq_acc	FALSE	NA	NA	3.91	18	5188	0	22790	0	15960	13812	5875	14629	8430	0	0	0	0	11474	0
NP_001129672	BLOC-1-related complex subunit 7 GN=BORCS7 [Homo sapiens]	11695	106	NA	NA	NA	NA	NA	0.167	0.16	441	441	1	1	0	0	0	0.303	0.278	0.24	BORCS7	NP_001129672	NA	NA	NP_001129672	NA	119032	human	refseq_acc	FALSE	NA	NA	4.12	21	0	0	6747	29880	17660	0	0	0	10053	31186	31185	27940	0	0	9284
NP_001129673	isochorismatase domain-containing protein 2 isoform 1 GN=ISOC2 [Homo sapiens]	22337	205	NA	NA	NA	NA	NA	0.625	0.79	4020	4020	8	8	0	0	0	-0.052	-0.079	-0.056	ISOC2	NP_001129673	NA	NA	NP_001129673	NA	79763	human	refseq_acc	FALSE	NA	NA	5.96	30	1120040	910440	1155820	1033437	1006570	892710	1235590	1091730	1068844	1298902	1445650	1274441	944610	1026010	1015300
NP_001129675	coiled-coil domain-containing protein 124 GN=CCDC124 [Homo sapiens]	25835	223	NA	NA	NA	NA	NA	0.167	0.206	641	641	4	4	0	0	0	0.019	-0.005	0.003	CCDC124	NP_001129675	NA	NA	NP_001129675	NA	115098	human	refseq_acc	FALSE	NA	NA	4.94	26	194304	195917	94502	33553	47141	108981	78235	103700	97759	0	0	0	197560	176878	117130
NP_001129676	protein RCC2 GN=RCC2 [Homo sapiens]	56084	522	NA	NA	NA	NA	NA	0.607	0.598	14529	14529	23	23	0	0	0	-0.009	-0.036	-0.044	RCC2	NP_001129676	NA	NA	NP_001129676	NA	55920	human	refseq_acc	FALSE	NA	NA	6.25	30	1799380	1853130	1719790	1675160	1765440	2008190	1740180	1776440	1700100	1467160	1363370	1602660	1659420	1726370	1656190
NP_001129970	CDGSH iron-sulfur domain-containing protein 3, mitochondrial precursor GN=CISD3 [Homo sapiens]	14215	127	NA	NA	NA	NA	NA	0.125	0.102	81	81	1	1	0	0	0	1.501	1.444	1.42	CISD3	NP_001129970	NA	NA	NP_001129970	NA	284106	human	refseq_acc	FALSE	NA	NA	3.63	10	0	5594	0	0	0	13841	0	0	0	0	0	0	14120	0	8998
NP_001129975	small integral membrane protein 24 precursor GN=SMIM24 [Homo sapiens]	14964	130	NA	NA	NA	NA	NA	0.167	0.154	871	871	2	2	0	0	0	-0.104	-0.131	-0.168	SMIM24	NP_001129975	NA	NA	NP_001129975	NA	284422	human	refseq_acc	FALSE	NA	NA	5.37	30	138520	154630	120230	299390	295267	344928	124980	149931	152090	127990	153670	129750	195620	177640	187640
NP_001130027	serine/threonine-protein kinase tousled-like 1 isoform 3 GN=TLK1 [Homo sapiens]	77109	670	NA	NA	NA	NA	NA	0.03	0.03	36	36	1	1	0	0	0	2.066	2.03	1.824	TLK1	NP_001130027	NA	NA	NP_001130027	NA	9874	human	refseq_acc	TRUE	Other	9	3.37	7	0	0	0	0	0	8546	0	0	0	0	0	0	0	0	0
NP_001130034	A-kinase anchor protein 2 isoform 2 GN=AKAP2 [Homo sapiens]	94659	859	NA	NA	NA	NA	NA	0.053	0.027	442	442	2	2	0	0	0	0.337	0.308	0.282	PALM2AKAP2	NP_001130034	NA	NA	NP_001130034	NA	445815	human	refseq_acc	FALSE	NA	NA	4.34	22	47866	27762	25908	0	9051	0	23248	26819	11657	0	0	17920	24783	25281	34006
NP_001130046	lanC-like protein 1 GN=LANCL1 [Homo sapiens]	45283	399	NA	NA	NA	NA	NA	0.4	0.336	1191	1191	10	10	0	0	0	-0.105	-0.132	-0.171	LANCL1	NP_001130046	NA	NA	NP_001130046	NA	10314	human	refseq_acc	FALSE	NA	NA	5.22	29	102619	35160	167836	206618	182028	213155	146747	122461	108796	49795	0	77356	128699	208797	129307
NP_001131	arachidonate 15-lipoxygenase GN=ALOX15 [Homo sapiens]	74804	662	NA	NA	NA	NA	NA	0.575	0.644	14401	14401	32	32	0	0	0	-0.075	-0.097	-0.033	ALOX15	NP_001131	NA	NA	NP_001131	NA	246	human	refseq_acc	FALSE	NA	NA	6.64	25	5246800	5255070	4345040	4552600	4305710	4113160	4776900	4033590	5360400	5881700	5738400	5912600	4863900	3946270	5073200
NP_001131024	leucine-rich repeat flightless-interacting protein 1 isoform 3 GN=LRRFIP1 [Homo sapiens]	89252	808	NA	NA	NA	NA	NA	0.421	0.351	12503	12103	20	19	0	0	0	-0.075	-0.102	-0.068	LRRFIP1	NP_001131024	NA	NA	NP_001131024	NA	9208	human	refseq_acc	FALSE	NA	NA	6.19	30	1603120	1650950	1570550	1757070	1693870	1897000	1537380	1409150	1289400	2327790	2504700	2442720	1501990	1485000	1338090
NP_001131077	gamma-parvin GN=PARVG [Homo sapiens]	37485	331	NA	NA	NA	NA	NA	0.474	0.381	3838	3838	9	9	0	0	0	-0.008	-0.035	-0.042	PARVG	NP_001131077	NA	NA	NP_001131077	NA	64098	human	refseq_acc	FALSE	NA	NA	5.41	30	220073	242650	280582	263983	269155	234439	268993	321265	187454	276537	267382	265891	238286	284459	231138
NP_001131136	anaphase-promoting complex subunit 7 isoform b GN=ANAPC7 [Homo sapiens]	60002	537	NA	NA	NA	NA	NA	0.1	0.084	674	674	3	3	0	0	0	-0.028	-0.049	-0.016	ANAPC7	NP_001131136	NA	NA	NP_001131136	NA	51434	human	refseq_acc	FALSE	NA	NA	4.31	28	24419	35086	29027	15417	27928	13604	17728	20754	22680	26291	15415	38313	26512	33183	20598
NP_001132913	B-cell receptor-associated protein 31 isoform b GN=BCAP31 [Homo sapiens]	27991	246	NA	NA	NA	NA	NA	0.333	0.293	3988	3988	8	8	0	0	0	-0.026	-0.053	-0.071	BCAP31	NP_001132913	NA	NA	NP_001132913	NA	10134	human	refseq_acc	FALSE	NA	NA	6.19	30	1843020	2012240	1591300	1723180	1031030	1080000	1547720	1619520	1805850	1159130	1984030	1621200	1839290	1470720	1532570
NP_001132982	ethylmalonyl-CoA decarboxylase isoform 5 GN=ECHDC1 [Homo sapiens]	33698	307	NA	NA	NA	NA	NA	0.389	0.365	2310	2310	8	8	0	0	0	-0.575	-0.601	-0.607	ECHDC1	NP_001132982	NA	NA	NP_001132982	NA	55862	human	refseq_acc	FALSE	NA	NA	5.44	30	325528	196419	214375	511480	407660	239053	10760	12767	287077	437570	301050	336990	236273	230551	275218
NP_001132990	interferon-inducible double-stranded RNA-dependent protein kinase activator A isoform 3 GN=PRKRA [Homo sapiens]	31635	288	NA	NA	NA	NA	NA	0.667	0.451	2777	2777	8	8	0	0	0	-0.049	-0.076	-0.046	PRKRA	NP_001132990	NA	NA	NP_001132990	NA	8575	human	refseq_acc	FALSE	NA	NA	5.35	30	308100	327587	287237	207501	208127	248426	273039	274177	210631	201823	101990	132707	248744	382620	233924
NP_001135417	actin, aortic smooth muscle GN=ACTA2 [Homo sapiens]	42009	377	NA	NA	NA	NA	NA	0.3	0.294	11229	100	6	1	0	0	0	0.965	0.942	0.986	ACTA2	NP_001135417	NA	NA	NP_001135417	NA	59	human	refseq_acc	FALSE	NA	NA	4.03	14	0	32183	40411	0	0	12351	16111	25742	0	0	0	0	0	29111	26471
NP_001135442	death domain-associated protein 6 isoform b GN=DAXX [Homo sapiens]	82875	752	NA	NA	NA	NA	NA	0.037	0.037	29	29	2	2	0	0	0	0.917	0.908	0.956	DAXX	NP_001135442	NA	NA	NP_001135442	NA	1616	human	refseq_acc	FALSE	NA	NA	4.25	11	0	0	0	0	0	0	0	0	0	19447	22656	43229	0	0	0
NP_001135758	structural maintenance of chromosomes protein 6 GN=SMC6 [Homo sapiens]	126324	1091	NA	NA	NA	NA	NA	0.032	0.051	18	18	3	3	0	0	0	1.998	1.949	1.737	SMC6	NP_001135758	NA	NA	NP_001135758	NA	79677	human	refseq_acc	FALSE	NA	NA	3.79	6	0	0	0	0	0	0	0	0	5948	62684	36648	42010	0	0	0
NP_001135765	ADP-ribosylation factor GTPase-activating protein 3 isoform 2 GN=ARFGAP3 [Homo sapiens]	51989	472	NA	NA	NA	NA	NA	0.037	0.032	25	25	1	1	0	0	0	2.501	2.459	1.882	ARFGAP3	NP_001135765	NA	NA	NP_001135765	NA	26286	human	refseq_acc	FALSE	NA	NA	3.24	5	0	0	0	0	0	0	0	0	0	0	0	0	0	0	0
NP_001135766	spartin GN=SPART [Homo sapiens]	72832	666	NA	NA	NA	NA	NA	0.182	0.197	1618	1618	8	8	0	0	0	-0.351	-0.378	-0.478	SPART	NP_001135766	NA	NA	NP_001135766	NA	23111	human	refseq_acc	FALSE	NA	NA	5.43	30	103989	130129	155708	183727	170623	90496	165784	137939	207082	386978	50321	54627	133759	160147	141201
NP_001135770	sequestosome-1 isoform 2 GN=SQSTM1 [Homo sapiens]	38629	356	NA	NA	NA	NA	NA	0.235	0.264	1267	1267	5	5	0	0	0	-0.049	-0.076	-0.087	SQSTM1	NP_001135770	NA	NA	NP_001135770	NA	8878	human	refseq_acc	FALSE	NA	NA	5.28	30	222280	227930	249972	159485	179076	205958	238200	255840	221288	186129	154765	183900	195882	201390	209101
NP_001135779	general transcription factor IIH subunit 1 GN=GTF2H1 [Homo sapiens]	62031	548	NA	NA	NA	NA	NA	0.032	0.024	4	4	1	1	0	0	0	2.688	2.735	2.536	GTF2H1	NP_001135779	NA	NA	NP_001135779	NA	2965	human	refseq_acc	FALSE	NA	NA	3.47	3	0	0	0	0	0	0	0	0	0	0	67498	0	0	0	0
NP_001135787	rhombotin-2 isoform 2 GN=LMO2 [Homo sapiens]	18358	158	NA	NA	NA	NA	NA	0.125	0.082	121	121	1	1	0	0	0	1.162	1.116	0.904	LMO2	NP_001135787	NA	NA	NP_001135787	NA	4005	human	refseq_acc	FALSE	NA	NA	4.06	12	0	15589	0	0	0	0	0	0	0	20361	0	0	0	0	0
NP_001135836	dolichyl-phosphate beta-glucosyltransferase isoform 2 GN=ALG5 [Homo sapiens]	33525	294	NA	NA	NA	NA	NA	0.071	0.095	410	410	2	2	0	0	0	0.084	0.05	0.113	ALG5	NP_001135836	NA	NA	NP_001135836	NA	29880	human	refseq_acc	FALSE	NA	NA	5.11	26	217736	185453	234916	104840	144450	0	241729	246556	226781	119980	111940	186730	170831	220530	183285
NP_001135887	aminoacyl tRNA synthase complex-interacting multifunctional protein 1 isoform a precursor GN=AIMP1 [Homo sapiens]	34352	312	NA	NA	NA	NA	NA	0.389	0.487	2657	2657	10	10	0	0	0	-0.052	-0.078	-0.095	AIMP1	NP_001135887	NA	NA	NP_001135887	NA	9255	human	refseq_acc	FALSE	NA	NA	5.58	30	334875	345604	381129	347110	443150	266353	297830	389498	433965	223584	248130	202352	333713	331618	377520
NP_001135906	protein O-GlcNAcase isoform b GN=OGA [Homo sapiens]	96931	863	NA	NA	NA	NA	NA	0.106	0.103	86	86	6	6	0	0	0	-0.031	-0.054	-0.229	OGA	NP_001135906	NA	NA	NP_001135906	NA	10724	human	refseq_acc	FALSE	NA	NA	4.46	22	10652	18490	0	13032	0	0	10971	0	54146	0	0	0	13493	16269	20843
NP_001135915	enhancer of mRNA-decapping protein 3 isoform 1 GN=EDC3 [Homo sapiens]	56077	508	NA	NA	NA	NA	NA	0.033	0.104	18	18	3	3	0	0	0	2.523	2.498	2.256	EDC3	NP_001135915	NA	NA	NP_001135915	NA	80153	human	refseq_acc	FALSE	NA	NA	3.31	5	0	0	0	0	0	0	0	0	0	0	0	0	0	0	0
NP_001135921	protein spinster homolog 1 isoform 4 GN=SPNS1 [Homo sapiens]	49012	454	NA	NA	NA	NA	NA	0.053	0.031	64	64	1	1	0	0	0	1.225	1.189	1.354	SPNS1	NP_001135921	NA	NA	NP_001135921	NA	83985	human	refseq_acc	FALSE	NA	NA	4.3	12	55247	70358	44114	0	0	0	67940	0	64355	0	0	0	46853	86242	32845
NP_001135940	uncharacterized protein C6orf203 isoform a GN=C6orf203 [Homo sapiens]	27941	240	NA	NA	NA	NA	NA	0.077	0.054	169	169	1	1	0	0	0	0.992	0.947	0.904	MTRES1	NP_001135940	NA	NA	NP_001135940	NA	51250	human	refseq_acc	FALSE	NA	NA	4.13	13	0	0	0	20391	27915	0	0	0	0	29433	26647	0	0	0	0
NP_001135943	integrator complex subunit 12 GN=INTS12 [Homo sapiens]	48807	462	NA	NA	NA	NA	NA	0.043	0.03	4	4	1	1	0	0	0	3.846	3.843	4.284	INTS12	NP_001135943	NA	NA	NP_001135943	NA	57117	human	refseq_acc	FALSE	NA	NA	2.64	2	0	0	0	0	0	0	0	0	8452	0	0	0	0	0	0
NP_001135967	unconventional myosin-Va isoform 2 GN=MYO5A [Homo sapiens]	212256	1828	NA	NA	NA	NA	NA	0.041	0.033	192	192	5	5	0	0	0	-0.041	-0.064	-0.122	MYO5A	NP_001135967	NA	NA	NP_001135967	NA	4644	human	refseq_acc	FALSE	NA	NA	4.58	26	81581	49582	53180	20519	16594	0	29435	32702	63352	18401	72455	45208	53952	56261	26134
NP_001135971	FLYWCH family member 2 GN=FLYWCH2 [Homo sapiens]	14563	140	NA	NA	NA	NA	NA	0.111	0.243	4	4	1	1	0	0	0	3.293	3.227	2.377	FLYWCH2	NP_001135971	NA	NA	NP_001135971	NA	114984	human	refseq_acc	FALSE	NA	NA	3.44	3	0	0	0	0	0	0	0	0	0	0	0	0	0	0	0
NP_001135991	protein FAM111A GN=FAM111A [Homo sapiens]	70195	611	NA	NA	NA	NA	NA	0.032	0.034	196	196	1	1	0	0	0	0.067	0.045	-0.014	FAM111A	NP_001135991	NA	NA	NP_001135991	NA	63901	human	refseq_acc	FALSE	NA	NA	4.43	24	23277	16315	16691	35777	38019	34518	17288	20803	28115	89106	74226	93125	15251	16257	15083
NP_001136018	leucine zipper protein 1 GN=LUZP1 [Homo sapiens]	120273	1076	NA	NA	NA	NA	NA	0.081	0.073	316	316	5	5	0	0	0	0.031	0.005	0.122	LUZP1	NP_001136018	NA	NA	NP_001136018	NA	7798	human	refseq_acc	FALSE	NA	NA	4.77	24	76149	92162	51119	65353	80808	93110	105027	116993	87593	19046	0	0	54429	83956	0
NP_001136023	WD repeat-containing protein 47 isoform 3 GN=WDR47 [Homo sapiens]	101948	919	NA	NA	NA	NA	NA	0.021	0.03	8	8	2	2	0	0	0	-0.078	-0.095	-0.277	WDR47	NP_001136023	NA	NA	NP_001136023	NA	22911	human	refseq_acc	FALSE	NA	NA	4.79	12	0	0	0	22678	15851	0	0	0	0	47596	54320	61295	0	0	0
NP_001136037	cleavage and polyadenylation specificity factor subunit 7 isoform 3 GN=CPSF7 [Homo sapiens]	51095	462	NA	NA	NA	NA	NA	0.273	0.24	2643	2643	7	7	0	0	0	-0.008	-0.034	-0.031	CPSF7	NP_001136037	NA	NA	NP_001136037	NA	79869	human	refseq_acc	FALSE	NA	NA	5.67	30	452880	436140	434160	533300	520230	462230	459140	504600	445180	484410	626830	500220	499450	437810	438230
NP_001136068	prolyl 4-hydroxylase subunit alpha-1 isoform 3 precursor GN=P4HA1 [Homo sapiens]	58957	516	NA	NA	NA	NA	NA	0.167	0.13	236	236	6	6	0	0	0	-0.087	-0.114	-0.156	P4HA1	NP_001136068	NA	NA	NP_001136068	NA	5033	human	refseq_acc	FALSE	NA	NA	5.18	30	149480	153132	158540	151630	117450	165970	141476	162424	128030	143770	160150	104700	141170	138700	158430
NP_001136077	116 kDa U5 small nuclear ribonucleoprotein component isoform b GN=EFTUD2 [Homo sapiens]	105382	937	NA	NA	NA	NA	NA	0.519	0.51	17365	17365	37	37	0	0	0	-0.051	-0.077	-0.098	EFTUD2	NP_001136077	NA	NA	NP_001136077	NA	9343	human	refseq_acc	FALSE	NA	NA	6.18	30	1196650	1201800	1106380	1731850	1538570	1685550	1269810	1340020	1315260	1900920	1936790	2215250	1175730	1223870	1201650
NP_001136095	GH3 domain-containing protein isoform 3 precursor GN=GHDC [Homo sapiens]	51459	474	NA	NA	NA	NA	NA	0.13	0.108	54	54	3	3	0	0	0	0.155	0.114	0.081	GHDC	NP_001136095	NA	NA	NP_001136095	NA	84514	human	refseq_acc	FALSE	NA	NA	4.42	18	9472	14203	7836	36402	35573	33341	0	0	0	110228	98288	130825	0	0	0
NP_001136120	GTP-binding protein SAR1a GN=SAR1A [Homo sapiens]	22367	198	NA	NA	NA	NA	NA	0.545	0.52	4086	3278	9	7	0	0	0	-0.277	-0.303	-0.281	SAR1A	NP_001136120	NA	NA	NP_001136120	NA	56681	human	refseq_acc	FALSE	NA	NA	5.79	30	877220	932190	941560	301918	311715	369007	978250	1003040	880290	189924	377614	173496	836770	892020	919570
NP_001136122	heterogeneous nuclear ribonucleoprotein L-like isoform 2 GN=HNRNPLL [Homo sapiens]	59647	537	NA	NA	NA	NA	NA	0.2	0.171	1780	1780	6	6	0	0	0	-0.351	-0.375	-0.244	HNRNPLL	NP_001136122	NA	NA	NP_001136122	NA	92906	human	refseq_acc	FALSE	NA	NA	5.37	29	451330	271327	493890	241174	240837	244195	421320	392037	403229	461311	217152	458901	292524	281191	459560
NP_001136148	chitinase domain-containing protein 1 isoform b precursor GN=CHID1 [Homo sapiens]	47615	418	NA	NA	NA	NA	NA	0.318	0.282	1615	1615	7	7	0	0	0	-0.121	-0.147	-0.212	CHID1	NP_001136148	NA	NA	NP_001136148	NA	66005	human	refseq_acc	FALSE	NA	NA	5.37	30	162711	190651	180176	177901	205276	249170	182452	200833	125652	196401	156602	219601	171061	188071	169939
NP_001136150	anoctamin-6 isoform b GN=ANO6 [Homo sapiens]	103964	892	NA	NA	NA	NA	NA	0.021	0.025	16	16	1	1	0	0	0	1.295	1.275	1.405	ANO6	NP_001136150	NA	NA	NP_001136150	NA	196527	human	refseq_acc	FALSE	NA	NA	4.1	12	0	31542	0	0	20708	36278	0	0	35557	0	0	0	0	0	36483
NP_001136270	chromatin complexes subunit BAP18 isoform 1 GN=C17orf49 [Homo sapiens]	19961	192	NA	NA	NA	NA	NA	0.556	0.615	2939	2939	6	6	0	0	0	-0.008	-0.034	-0.049	C17orf49	NP_001136270	NA	NA	NP_001136270	NA	124944	human	refseq_acc	FALSE	NA	NA	6.01	30	1007720	1005340	1099290	954170	953410	1001920	878980	935880	910260	912435	954503	1143826	1003920	1012110	1026940
NP_001136336	piezo-type mechanosensitive ion channel component 1 GN=PIEZO1 [Homo sapiens]	286786	2521	NA	NA	NA	NA	NA	0.018	0.012	296	296	2	2	0	0	0	0.235	0.212	0.32	PIEZO1	NP_001136336	NA	NA	NP_001136336	NA	9780	human	refseq_acc	FALSE	NA	NA	4.53	20	39697	35536	84952	42011	39297	32099	119001	106889	0	0	0	14149	82876	71944	50666
NP_001136408	sn1-specific diacylglycerol lipase beta isoform 2 GN=DAGLB [Homo sapiens]	59836	543	NA	NA	NA	NA	NA	0.152	0.131	2657	2657	5	5	0	0	0	-0.04	-0.066	-0.037	DAGLB	NP_001136408	NA	NA	NP_001136408	NA	221955	human	refseq_acc	FALSE	NA	NA	5.51	30	293102	332126	283104	372816	407889	380685	305737	310297	345823	382012	357870	444439	320002	330552	315411
NP_001137146	mitochondrial pyruvate carrier 2 GN=MPC2 [Homo sapiens]	14279	127	NA	NA	NA	NA	NA	0.125	0.213	480	480	2	2	0	0	0	-0.213	-0.238	-0.291	MPC2	NP_001137146	NA	NA	NP_001137146	NA	25874	human	refseq_acc	FALSE	NA	NA	4.69	29	62386	51772	35985	45224	38534	37002	43213	46305	45025	15872	10984	0	51874	56257	56030
NP_001137233	eukaryotic translation initiation factor 5A-1 isoform B GN=EIF5A [Homo sapiens]	16832	154	NA	NA	NA	NA	NA	0.625	0.805	7822	7822	9	9	0	0	0	-0.008	-0.035	-0.031	EIF5A	NP_001137233	NA	NA	NP_001137233	NA	1984	human	refseq_acc	FALSE	NA	NA	6.65	30	4798880	4915140	4486990	3907060	4117120	4777390	4310550	5235520	4016820	3871150	3569720	3926280	4920720	4987460	4666600
NP_001137290	plasminogen activator inhibitor 2 GN=SERPINB2 [Homo sapiens]	46596	415	NA	NA	NA	NA	NA	0.6	0.427	2890	2890	12	12	0	0	0	-0.231	-0.258	-0.201	SERPINB2	NP_001137290	NA	NA	NP_001137290	NA	5055	human	refseq_acc	FALSE	NA	NA	5.52	30	371250	411083	405470	255812	264133	128359	386760	403930	479607	543990	575440	548310	371900	370820	395340
NP_001137325	partner of Y14 and mago isoform 2 GN=PYM1 [Homo sapiens]	22704	203	NA	NA	NA	NA	NA	0.273	0.399	375	375	4	4	0	0	0	0.172	0.155	0.142	PYM1	NP_001137325	NA	NA	NP_001137325	NA	84305	human	refseq_acc	FALSE	NA	NA	5.19	23	164260	159120	182040	138960	0	0	183300	196110	160470	0	52742	58219	248531	179040	178080
NP_001137358	protein phosphatase 1 regulatory subunit 12A isoform b GN=PPP1R12A [Homo sapiens]	105640	943	NA	NA	NA	NA	NA	0.191	0.175	2291	2291	11	11	0	0	0	-0.128	-0.155	-0.089	PPP1R12A	NP_001137358	NA	NA	NP_001137358	NA	4659	human	refseq_acc	FALSE	NA	NA	5.28	30	248866	249198	301921	139549	181046	236049	255541	285734	179023	191663	229240	212857	257205	263520	263280
NP_001137389	lysM and putative peptidoglycan-binding domain-containing protein 2 isoform 2 GN=LYSMD2 [Homo sapiens]	13973	124	NA	NA	NA	NA	NA	0.25	0.073	100	100	1	1	0	0	0	NA	NA	NA	LYSMD2	NP_001137389	NA	NA	NP_001137389	NA	256586	human	refseq_acc	FALSE	NA	NA	#NAME?	0	0	0	0	0	0	0	0	0	0	0	0	0	0	0	0
NP_001137442	chromodomain Y-like protein isoform d GN=CDYL [Homo sapiens]	45135	412	NA	NA	NA	NA	NA	0.158	0.121	6	6	3	3	0	0	0	0.483	0.45	0.534	CDYL	NP_001137442	NA	NA	NP_001137442	NA	9425	human	refseq_acc	FALSE	NA	NA	4.39	19	61270	75408	40368	0	0	86328	43794	54947	34182	35229	8399	33194	36279	29956	41040
NP_001137457	barrier-to-autointegration factor GN=BANF1 [Homo sapiens]	10058	89	NA	NA	NA	NA	NA	0.5	0.629	6878	6878	8	8	0	0	0	-0.032	-0.058	-0.065	BANF1	NP_001137457	NA	NA	NP_001137457	NA	8815	human	refseq_acc	FALSE	NA	NA	6.56	30	3436210	3263460	3353200	4296500	4225230	4288000	3115650	3405800	2916460	3990910	4096070	4110010	3277950	3327600	3242840
NP_001137462	telomerase Cajal body protein 1 GN=WRAP53 [Homo sapiens]	59309	548	NA	NA	NA	NA	NA	0.042	0.033	625	625	1	1	0	0	0	0.174	0.15	0.137	WRAP53	NP_001137462	NA	NA	NP_001137462	NA	55135	human	refseq_acc	FALSE	NA	NA	4.66	26	68948	54998	63284	33612	40675	41021	0	0	46919	44673	51163	46628	55158	51287	67716
NP_001137467	leupaxin isoform 1 GN=LPXN [Homo sapiens]	43749	391	NA	NA	NA	NA	NA	0.316	0.281	2170	2170	6	6	0	0	0	-0.036	-0.063	-0.064	LPXN	NP_001137467	NA	NA	NP_001137467	NA	9404	human	refseq_acc	FALSE	NA	NA	5.36	30	211841	246410	272990	239582	184467	282880	228580	234322	127102	191411	207133	184564	226480	247190	209043
NP_001137474	CTP synthase 2 GN=CTPS2 [Homo sapiens]	65677	586	NA	NA	NA	NA	NA	0.086	0.101	98	98	4	4	0	0	0	0.518	0.5	0.507	CTPS2	NP_001137474	NA	NA	NP_001137474	NA	56474	human	refseq_acc	FALSE	NA	NA	4.08	18	11320	15647	9778	0	0	0	0	0	21364	0	0	0	10978	24817	10675
NP_001137485	ranBP2-like and GRIP domain-containing protein 3 GN=RGPD3 [Homo sapiens]	197485	1758	NA	NA	NA	NA	NA	0.021	0.015	26	26	2	2	0	0	0	1.897	1.849	1.886	RGPD3	NP_001137485	NA	NA	NP_001137485	NA	653489	human	refseq_acc	FALSE	NA	NA	4.96	8	0	0	0	0	339210	0	0	0	0	402440	411320	397030	323330	0	0
NP_001137533	coatomer subunit beta GN=COPB1 [Homo sapiens]	107141	953	NA	NA	NA	NA	NA	0.429	0.429	12741	12741	29	29	0	0	0	-0.006	-0.033	-0.029	COPB1	NP_001137533	NA	NA	NP_001137533	NA	1315	human	refseq_acc	FALSE	NA	NA	6.2	30	1597000	1660870	1691300	1686000	1685940	1878200	1487400	1763540	1357240	1795650	1732630	1635150	1676410	1731410	1610920
NP_001137535	oxysterol-binding protein-related protein 5 isoform b GN=OSBPL5 [Homo sapiens]	90793	811	NA	NA	NA	NA	NA	0.02	0.023	4	4	1	1	0	0	0	3.191	3.145	2.707	OSBPL5	NP_001137535	NA	NA	NP_001137535	NA	114879	human	refseq_acc	FALSE	NA	NA	3.05	3	0	0	0	0	0	0	0	0	0	0	0	0	0	5807	0
NP_001138294	lymphocyte function-associated antigen 3 isoform 2 GN=CD58 [Homo sapiens]	27960	248	NA	NA	NA	NA	NA	0.2	0.101	205	205	2	2	0	0	0	0.183	0.169	0.097	CD58	NP_001138294	NA	NA	NP_001138294	NA	965	human	refseq_acc	FALSE	NA	NA	4.32	20	11245	0	0	0	0	0	8088	8990	24259	0	80563	0	9380	6264	61410
NP_001138303	prohibitin-2 isoform 1 GN=PHB2 [Homo sapiens]	33296	299	NA	NA	NA	NA	NA	0.682	0.639	11007	11007	16	16	0	0	0	-0.016	-0.043	-0.065	PHB2	NP_001138303	NA	NA	NP_001138303	NA	11331	human	refseq_acc	FALSE	NA	NA	6.64	30	3883420	4461900	3953120	4164060	4368240	4741570	4286050	4464430	3639830	6053700	5562900	5899300	3902160	4296600	3591100
NP_001138350	inositol monophosphatase 1 isoform 2 GN=IMPA1 [Homo sapiens]	36694	336	NA	NA	NA	NA	NA	0.278	0.256	2243	2243	6	6	0	0	0	-0.124	-0.151	-0.062	IMPA1	NP_001138350	NA	NA	NP_001138350	NA	3612	human	refseq_acc	FALSE	NA	NA	5.5	30	358385	345034	334040	445999	414826	419016	309771	307672	368289	310604	301212	271269	422907	391160	432400
NP_001138356	zinc transporter 7 GN=SLC30A7 [Homo sapiens]	41625	376	NA	NA	NA	NA	NA	0.071	0.04	529	529	1	1	0	0	0	0.122	0.09	0.173	SLC30A7	NP_001138356	NA	NA	NP_001138356	NA	148867	human	refseq_acc	FALSE	NA	NA	4.56	25	48294	66776	48354	0	59765	66624	72761	73980	50465	36901	0	44119	46255	41637	37013
NP_001138384	ubiquitin-like modifier-activating enzyme ATG7 isoform c GN=ATG7 [Homo sapiens]	68617	623	NA	NA	NA	NA	NA	0.297	0.283	2112	2112	11	11	0	0	0	-0.069	-0.096	-0.072	ATG7	NP_001138384	NA	NA	NP_001138384	NA	10533	human	refseq_acc	FALSE	NA	NA	5.56	30	463583	245206	547720	330036	336655	451844	485571	531618	403432	387603	348859	383925	461987	511340	484870
NP_001138397	interferon-induced GTP-binding protein Mx1 isoform a GN=MX1 [Homo sapiens]	75519	662	NA	NA	NA	NA	NA	0.111	0.1	165	165	4	4	0	0	0	0.511	0.478	0.594	MX1	NP_001138397	NA	NA	NP_001138397	NA	4599	human	refseq_acc	FALSE	NA	NA	4.56	16	75507	64197	57501	34093	26832	14280	52712	181608	75270	20603	0	33550	153300	144579	137304
NP_001138495	secernin-2 isoform 2 GN=SCRN2 [Homo sapiens]	41294	378	NA	NA	NA	NA	NA	0.25	0.272	530	530	5	5	0	0	0	-0.273	-0.3	-0.204	SCRN2	NP_001138495	NA	NA	NP_001138495	NA	90507	human	refseq_acc	FALSE	NA	NA	5.03	27	214989	166607	178958	95668	191597	94106	181833	106852	139680	91851	87816	0	248974	218053	253412
NP_001138508	conserved oligomeric Golgi complex subunit 2 isoform 2 GN=COG2 [Homo sapiens]	83135	737	NA	NA	NA	NA	NA	0.021	0.02	400	400	1	1	0	0	0	0.464	0.447	0.447	COG2	NP_001138508	NA	NA	NP_001138508	NA	22796	human	refseq_acc	FALSE	NA	NA	4.3	21	0	0	0	19378	31070	0	42852	45094	39758	0	0	0	0	22606	17735
NP_001138521	GPN-loop GTPase 1 isoform d GN=GPN1 [Homo sapiens]	31832	279	NA	NA	NA	NA	NA	0.083	0.05	9	9	1	1	0	0	0	3.298	3.28	3.001	GPN1	NP_001138521	NA	NA	NP_001138521	NA	11321	human	refseq_acc	FALSE	NA	NA	2.86	3	0	0	0	0	0	0	0	0	0	0	0	0	0	0	0
NP_001138548	echinoderm microtubule-associated protein-like 4 isoform b GN=EML4 [Homo sapiens]	102430	923	NA	NA	NA	NA	NA	0.041	0.03	281	281	2	2	0	0	0	0.157	0.127	0.251	EML4	NP_001138548	NA	NA	NP_001138548	NA	27436	human	refseq_acc	FALSE	NA	NA	4.43	21	34996	77329	94531	21027	17767	45823	26649	29712	26827	29511	0	0	82105	75700	92584
NP_001138551	conserved oligomeric Golgi complex subunit 6 isoform 2 GN=COG6 [Homo sapiens]	68411	615	NA	NA	NA	NA	NA	0.03	0.044	36	36	1	1	0	0	0	2.312	2.26	2.47	COG6	NP_001138551	NA	NA	NP_001138551	NA	57511	human	refseq_acc	FALSE	NA	NA	3.58	6	16544	23187	22143	0	0	0	0	17940	0	0	0	0	0	21207	0
NP_001138624	vacuolar protein sorting-associated protein 37A isoform 2 GN=VPS37A [Homo sapiens]	41456	372	NA	NA	NA	NA	NA	0.118	0.089	148	148	2	2	0	0	0	0.488	0.466	0.524	VPS37A	NP_001138624	NA	NA	NP_001138624	NA	137492	human	refseq_acc	FALSE	NA	NA	4.07	18	34389	17696	5822	0	0	0	0	0	8918	0	0	0	14286	34703	25594
NP_001138724	properdin precursor GN=CFP [Homo sapiens]	51276	469	NA	NA	NA	NA	NA	0.042	0.028	4	4	1	1	0	0	0	2.519	2.484	2.786	CFP	NP_001138724	NA	NA	NP_001138724	NA	5199	human	refseq_acc	FALSE	NA	NA	3.54	5	0	29671	0	0	0	0	16069	23025	0	0	0	0	0	26794	0
NP_001138734	nuclear receptor coactivator 4 isoform 3 GN=NCOA4 [Homo sapiens]	69725	614	NA	NA	NA	NA	NA	0.061	0.037	10	10	2	2	0	0	0	1.273	1.245	0.993	NCOA4	NP_001138734	NA	NA	NP_001138734	NA	8031	human	refseq_acc	FALSE	NA	NA	3.85	4	5344	0	8457	0	0	0	0	0	0	0	0	0	0	0	0
NP_001138749	adaptin ear-binding coat-associated protein 2 isoform 2 GN=NECAP2 [Homo sapiens]	29464	273	NA	NA	NA	NA	NA	0.118	0.223	954	954	3	3	0	0	0	-0.081	-0.108	-0.161	NECAP2	NP_001138749	NA	NA	NP_001138749	NA	55707	human	refseq_acc	FALSE	NA	NA	5.3	30	161598	129456	189684	215790	211980	100010	191880	127323	147790	141680	160360	232850	146926	187893	156238
NP_001138767	peptide-N(4)-(N-acetyl-beta- glucosaminyl)asparagine amidase isoform 4 GN=NGLY1 [Homo sapiens]	63827	558	NA	NA	NA	NA	NA	0.065	0.077	20	20	2	2	0	0	0	0.697	0.689	0.626	NGLY1	NP_001138767	NA	NA	NP_001138767	NA	55768	human	refseq_acc	FALSE	NA	NA	4.32	15	35111	0	0	54890	35876	9970	0	0	49951	0	0	0	7207	0	0
NP_001138778	cyclin-dependent kinase 6 GN=CDK6 [Homo sapiens]	36938	326	NA	NA	NA	NA	NA	0.684	0.589	4734	4734	16	16	0	0	0	-0.191	-0.218	-0.283	CDK6	NP_001138778	NA	NA	NP_001138778	NA	1021	human	refseq_acc	TRUE	CMGC	7	5.92	30	590100	665170	577615	789740	856170	949810	596780	630770	624020	448787	444781	437672	702170	640220	643970
NP_001138789	kinetochore-associated protein DSN1 homolog isoform 2 GN=DSN1 [Homo sapiens]	27997	249	NA	NA	NA	NA	NA	0.188	0.185	274	274	3	3	0	0	0	0.271	0.239	0.283	DSN1	NP_001138789	NA	NA	NP_001138789	NA	79980	human	refseq_acc	FALSE	NA	NA	4.15	21	22279	16019	16316	0	0	0	31620	35214	13697	45148	0	57864	18300	24737	17056
NP_001138829	paired amphipathic helix protein Sin3a GN=SIN3A [Homo sapiens]	145173	1273	NA	NA	NA	NA	NA	0.25	0.172	2662	2662	15	15	0	0	0	-0.042	-0.068	-0.083	SIN3A	NP_001138829	NA	NA	NP_001138829	NA	25942	human	refseq_acc	FALSE	NA	NA	5.29	30	189727	149793	183367	168646	195225	218753	206170	238626	170928	329922	288928	295830	177028	205858	145491
NP_001138880	non-POU domain-containing octamer-binding protein isoform 1 GN=NONO [Homo sapiens]	54231	471	NA	NA	NA	NA	NA	0.609	0.55	13220	13220	21	21	0	0	0	-0.053	-0.08	-0.119	NONO	NP_001138880	NA	NA	NP_001138880	NA	4841	human	refseq_acc	FALSE	NA	NA	6.59	30	2787360	2315720	2376970	4092000	4029100	3614600	2867100	2726290	3683700	4655000	5666600	5868300	3198100	2551120	3056380
NP_001138888	transmembrane protein 205 GN=TMEM205 [Homo sapiens]	21198	189	NA	NA	NA	NA	NA	0.167	0.101	158	158	2	2	0	0	0	-0.024	-0.056	-0.378	TMEM205	NP_001138888	NA	NA	NP_001138888	NA	374882	human	refseq_acc	FALSE	NA	NA	5	17	38798	94405	103160	14750	0	0	36865	67050	18850	0	0	0	44453	65121	91722
NP_001138898	Y-box-binding protein 3 isoform b GN=YBX3 [Homo sapiens]	31947	303	NA	NA	NA	NA	NA	0.636	0.591	4026	1043	11	6	0	0	0	-0.332	-0.359	-0.24	YBX3	NP_001138898	NA	NA	NP_001138898	NA	8531	human	refseq_acc	FALSE	NA	NA	5.54	29	605610	626180	609190	355806	390734	204216	681690	521304	705850	204265	80976	105803	439953	518890	611910
NP_001138899	sorting nexin-18 isoform c GN=SNX18 [Homo sapiens]	64751	591	NA	NA	NA	NA	NA	0.136	0.051	364	364	3	3	0	0	0	0.381	0.365	0.423	SNX18	NP_001138899	NA	NA	NP_001138899	NA	112574	human	refseq_acc	FALSE	NA	NA	4.4	19	64605	41371	68989	8928	0	12421	39999	43234	32661	0	0	0	44190	61029	71335
NP_001138904	small integral membrane protein 20 GN=SMIM20 [Homo sapiens]	7702	67	NA	NA	NA	NA	NA	0.333	0.209	4	4	1	1	0	0	0	2.78	2.716	2.096	SMIM20	NP_001138904	NA	NA	NP_001138904	NA	389203	human	refseq_acc	FALSE	NA	NA	3.7	4	0	0	0	0	0	0	0	0	0	0	0	0	0	0	0
NP_001138909	lanosterol synthase isoform 3 GN=LSS [Homo sapiens]	74217	652	NA	NA	NA	NA	NA	0.026	0.02	1	1	1	1	0	0	0	3.284	3.267	3.066	LSS	NP_001138909	NA	NA	NP_001138909	NA	4047	human	refseq_acc	FALSE	NA	NA	2.88	3	0	0	0	0	0	0	0	0	0	0	0	0	0	0	0
NP_001138917	splicing factor, arginine/serine-rich 15 isoform 3 GN=SCAF4 [Homo sapiens]	123642	1125	NA	NA	NA	NA	NA	0.114	0.089	1607	1207	6	5	0	0	0	-0.016	-0.042	-0.02	SCAF4	NP_001138917	NA	NA	NP_001138917	NA	57466	human	refseq_acc	FALSE	NA	NA	5.72	30	600297	538208	603318	550647	516225	592045	565650	530327	697060	525520	473047	445270	587331	658822	594270
NP_001138931	homeodomain-only protein isoform b GN=HOPX [Homo sapiens]	8260	73	NA	NA	NA	NA	NA	0.333	0.301	1	1	1	1	0	0	0	3.907	3.831	2.766	HOPX	NP_001138931	NA	NA	NP_001138931	NA	84525	human	refseq_acc	FALSE	NA	NA	3.09	2	0	0	0	0	0	0	0	0	0	0	0	0	0	0	0
NP_001138935	protein YIF1B isoform 7 GN=YIF1B [Homo sapiens]	31245	291	NA	NA	NA	NA	NA	0.111	0.052	36	36	1	1	0	0	0	1.215	1.182	1.325	YIF1B	NP_001138935	NA	NA	NP_001138935	NA	90522	human	refseq_acc	FALSE	NA	NA	3.82	12	0	18210	17926	0	0	0	17557	0	12179	0	0	0	23110	20525	14573
NP_001138986	secernin-1 isoform b GN=SCRN1 [Homo sapiens]	48713	434	NA	NA	NA	NA	NA	0.091	0.051	40	40	2	2	0	0	0	2.251	2.279	2.317	SCRN1	NP_001138986	NA	NA	NP_001138986	NA	9805	human	refseq_acc	FALSE	NA	NA	4.17	6	0	0	0	0	0	0	0	0	0	0	0	0	0	0	0
NP_001139019	splicing factor 45 GN=RBM17 [Homo sapiens]	44961	401	NA	NA	NA	NA	NA	0.174	0.249	1181	1181	6	6	0	0	0	-0.064	-0.091	-0.071	RBM17	NP_001139019	NA	NA	NP_001139019	NA	84991	human	refseq_acc	FALSE	NA	NA	5.17	30	164277	141262	89759	135856	214694	123935	89824	194297	147298	209210	43479	169510	166418	163788	199708
NP_001139139	Golgi apparatus protein 1 isoform 3 precursor GN=GLG1 [Homo sapiens]	134551	1179	NA	NA	NA	NA	NA	0.254	0.237	4347	4347	18	18	0	0	0	-0.028	-0.054	-0.03	GLG1	NP_001139139	NA	NA	NP_001139139	NA	2734	human	refseq_acc	FALSE	NA	NA	5.59	30	489420	391799	587740	414628	373344	456941	384187	569720	461991	379397	441309	469716	580920	361598	471530
NP_001139196	homer protein homolog 3 isoform 3 GN=HOMER3 [Homo sapiens]	35954	325	NA	NA	NA	NA	NA	0.143	0.16	341	341	3	3	0	0	0	0.128	0.093	0.043	HOMER3	NP_001139196	NA	NA	NP_001139196	NA	9454	human	refseq_acc	FALSE	NA	NA	4.57	24	38873	39698	37047	0	20388	58896	30258	76409	24145	48817	16055	40293	51294	54710	31344
NP_001139197	cell growth-regulating nucleolar protein GN=LYAR [Homo sapiens]	43633	379	NA	NA	NA	NA	NA	0.294	0.28	975	975	7	7	0	0	0	-0.121	-0.148	-0.185	LYAR	NP_001139197	NA	NA	NP_001139197	NA	55646	human	refseq_acc	FALSE	NA	NA	5.41	30	251780	253048	292011	228961	262524	230552	203176	232527	199514	438955	331996	529780	225299	183146	202975
NP_001139247	peptidyl-prolyl cis-trans isomerase FKBP5 isoform 1 GN=FKBP5 [Homo sapiens]	51212	457	NA	NA	NA	NA	NA	0.379	0.58	12037	12037	22	22	0	0	0	-0.01	-0.037	-0.047	FKBP5	NP_001139247	NA	NA	NP_001139247	NA	2289	human	refseq_acc	FALSE	NA	NA	6.21	30	1630420	1698150	1741040	1537550	1464620	1895410	1734190	1887630	1424430	1612010	1392560	1424650	1586140	1593150	1520110
NP_001139411	platelet-activating factor acetylhydrolase IB subunit gamma GN=PAFAH1B3 [Homo sapiens]	25734	231	NA	NA	NA	NA	NA	0.125	0.481	775	775	5	5	0	0	0	-0.132	-0.158	-0.143	PAFAH1B3	NP_001139411	NA	NA	NP_001139411	NA	5050	human	refseq_acc	FALSE	NA	NA	5.46	30	313178	309560	304837	317492	353557	419382	331452	76971	336693	204635	128370	225230	314915	371514	267270
NP_001139443	retinol dehydrogenase 13 isoform 1 precursor GN=RDH13 [Homo sapiens]	35932	331	NA	NA	NA	NA	NA	0.158	0.181	594	594	3	3	0	0	0	-0.049	-0.068	0.002	RDH13	NP_001139443	NA	NA	NP_001139443	NA	112724	human	refseq_acc	FALSE	NA	NA	4.67	25	91222	111930	77072	26081	18724	60549	75476	77975	68138	42141	36686	20585	91344	109308	90918
NP_001139548	RNA polymerase II-associated protein 3 isoform 3 GN=RPAP3 [Homo sapiens]	57107	506	NA	NA	NA	NA	NA	0.071	0.097	474	474	3	3	0	0	0	-0.087	-0.112	-0.127	RPAP3	NP_001139548	NA	NA	NP_001139548	NA	79657	human	refseq_acc	FALSE	NA	NA	5.05	29	91940	118734	65768	175495	151255	87416	90886	102438	133241	49245	45109	74324	65568	102904	79786
NP_001139578	poly [ADP-ribose] polymerase 9 isoform c GN=PARP9 [Homo sapiens]	80290	710	NA	NA	NA	NA	NA	0.049	0.061	625	625	2	2	0	0	0	-0.08	-0.106	-0.049	PARP9	NP_001139578	NA	NA	NP_001139578	NA	83666	human	refseq_acc	FALSE	NA	NA	4.42	29	23339	45607	40608	35423	30317	24422	42023	48848	33147	0	5882	12694	38681	42563	33663
NP_001139581	prostaglandin reductase 1 isoform 2 GN=PTGR1 [Homo sapiens]	32895	301	NA	NA	NA	NA	NA	0.071	0.047	25	25	1	1	0	0	0	0.782	0.77	0.865	PTGR1	NP_001139581	NA	NA	NP_001139581	NA	22949	human	refseq_acc	FALSE	NA	NA	4.72	17	70236	91268	94266	77185	68054	151790	94897	109110	0	0	0	0	81280	76296	0
NP_001139585	mesoderm induction early response protein 1 isoform i GN=MIER1 [Homo sapiens]	42174	370	NA	NA	NA	NA	NA	0.111	0.086	29	29	2	2	0	0	0	0.163	0.139	0.161	MIER1	NP_001139585	NA	NA	NP_001139585	NA	57708	human	refseq_acc	FALSE	NA	NA	4.47	22	55511	9804	32856	47861	0	53223	0	0	0	87022	65181	44458	49295	14417	34426
NP_001139624	lanosterol 14-alpha demethylase isoform 2 GN=CYP51A1 [Homo sapiens]	46312	404	NA	NA	NA	NA	NA	0.095	0.062	197	197	2	2	0	0	0	0.431	0.401	0.453	CYP51A1	NP_001139624	NA	NA	NP_001139624	NA	1595	human	refseq_acc	FALSE	NA	NA	3.98	18	7691	23954	15002	0	0	14988	0	12244	7051	10518	0	0	13890	19670	11910
NP_001139626	prostaglandin reductase 2 GN=PTGR2 [Homo sapiens]	38499	351	NA	NA	NA	NA	NA	0.167	0.16	906	906	3	3	0	0	0	-0.292	-0.318	-0.2	PTGR2	NP_001139626	NA	NA	NP_001139626	NA	145482	human	refseq_acc	FALSE	NA	NA	4.56	30	44127	45220	48441	34352	32839	40922	45234	53207	50278	13646	19418	15708	22086	70063	54353
NP_001139628	glycogen synthase kinase-3 beta isoform 2 GN=GSK3B [Homo sapiens]	46744	420	NA	NA	NA	NA	NA	0.042	0.069	16	16	1	1	0	0	0	2.012	1.967	1.796	GSK3B	NP_001139628	NA	NA	NP_001139628	NA	2932	human	refseq_acc	TRUE	CMGC	7	3.56	7	0	9382	0	0	0	0	0	0	0	0	0	0	0	0	10524
NP_001139630	mannosyl-oligosaccharide glucosidase isoform 2 GN=MOGS [Homo sapiens]	80702	731	NA	NA	NA	NA	NA	0.439	0.473	12827	12827	23	23	0	0	0	-0.033	-0.059	-0.034	MOGS	NP_001139630	NA	NA	NP_001139630	NA	7841	human	refseq_acc	FALSE	NA	NA	6.15	30	1745710	1818160	1613290	1461640	1349770	1469980	1806850	1749800	1784470	1784290	1698740	1617030	1626330	1505700	1703130
NP_001139669	coiled-coil domain-containing protein 168 GN=CCDC168 [Homo sapiens]	801903	7081	NA	NA	NA	NA	NA	0.005	0.006	646	646	4	4	0	0	0	-0.115	-0.14	-0.159	CCDC168	NP_001139669	NA	NA	NP_001139669	NA	643677	human	refseq_acc	FALSE	NA	NA	4.9	29	139137	151097	84192	35287	44350	0	115702	120086	97633	47954	62550	44220	115027	91989	120796
NP_001139685	TBC1 domain family member 15 isoform 3 GN=TBC1D15 [Homo sapiens]	77394	674	NA	NA	NA	NA	NA	0.257	0.194	2275	2275	10	10	0	0	0	-0.027	-0.053	-0.037	TBC1D15	NP_001139685	NA	NA	NP_001139685	NA	64786	human	refseq_acc	FALSE	NA	NA	5.31	30	241370	255771	226690	174091	198811	214461	270881	278861	246688	141490	146149	193877	218296	226738	221145
NP_001139731	phosphatidylinositol 5-phosphate 4-kinase type-2 gamma isoform b GN=PIP4K2C [Homo sapiens]	45053	403	NA	NA	NA	NA	NA	0.05	0.06	5	5	2	2	0	0	0	2.58	2.564	2.729	PIP4K2C	NP_001139731	NA	NA	NP_001139731	NA	79837	human	refseq_acc	TRUE	Lipid	13	3.7	3	0	0	67994	0	0	0	0	0	0	0	0	0	0	0	5351
NP_001139748	neutral cholesterol ester hydrolase 1 isoform a GN=NCEH1 [Homo sapiens]	49881	448	NA	NA	NA	NA	NA	0.13	0.156	445	445	5	5	0	0	0	-0.432	-0.459	-0.644	NCEH1	NP_001139748	NA	NA	NP_001139748	NA	57552	human	refseq_acc	FALSE	NA	NA	4.55	24	0	8543	0	0	12151	0	14143	12636	10263	12277	21802	28769	0	14532	6645
NP_001139761	prolyl 3-hydroxylase 1 isoform 2 precursor GN=P3H1 [Homo sapiens]	78921	697	NA	NA	NA	NA	NA	0.176	0.106	1066	1066	6	6	0	0	0	-0.137	-0.163	-0.142	P3H1	NP_001139761	NA	NA	NP_001139761	NA	64175	human	refseq_acc	FALSE	NA	NA	4.81	30	51692	50700	41065	60700	56802	49060	57213	51898	76779	47878	77791	56672	60887	86555	76246
NP_001139786	protein ABHD14B isoform 1 GN=ABHD14B [Homo sapiens]	22345	210	NA	NA	NA	NA	NA	0.545	0.519	4012	4012	7	7	0	0	0	-0.029	-0.056	-0.065	ABHD14B	NP_001139786	NA	NA	NP_001139786	NA	84836	human	refseq_acc	FALSE	NA	NA	6.1	30	1179850	1216130	1081320	1582150	1330840	1777900	1038529	1242630	943953	945950	902870	921490	1401670	1255550	1180368
NP_001140170	probable RNA-binding protein 19 GN=RBM19 [Homo sapiens]	107330	960	NA	NA	NA	NA	NA	0.083	0.059	158	158	4	4	0	0	0	0.897	0.847	0.606	RBM19	NP_001140170	NA	NA	NP_001140170	NA	9904	human	refseq_acc	FALSE	NA	NA	4.31	13	0	0	0	0	0	20394	0	10102	0	34898	40931	49630	0	9696	0
NP_001141	aminopeptidase N precursor GN=ANPEP [Homo sapiens]	109538	967	NA	NA	NA	NA	NA	0.46	0.374	10125	10125	31	31	0	0	0	-0.146	-0.172	-0.102	ANPEP	NP_001141	NA	NA	NP_001141	NA	290	human	refseq_acc	FALSE	NA	NA	6.22	30	1929680	2147850	1945750	1551200	1690840	1890560	2324080	2321390	2035350	2651490	2609870	2936390	1830810	1931940	1749230
NP_001143	ADP/ATP translocase 2 GN=SLC25A5 [Homo sapiens]	32852	298	NA	NA	NA	NA	NA	0.5	0.352	7266	3429	14	7	0	0	0	-0.072	-0.098	-0.144	SLC25A5	NP_001143	NA	NA	NP_001143	NA	292	human	refseq_acc	FALSE	NA	NA	6.11	30	974897	998640	1166610	1174040	1051920	1078150	950635	1016470	914140	963010	1198340	1005970	945701	918826	1131760
NP_001144	annexin A4 isoform a GN=ANXA4 [Homo sapiens]	36085	321	NA	NA	NA	NA	NA	0.545	0.595	13348	13348	18	18	0	0	0	-0.016	-0.043	-0.038	ANXA4	NP_001144	NA	NA	NP_001144	NA	307	human	refseq_acc	FALSE	NA	NA	6.16	30	1219740	1475020	1287130	1400520	1475200	1544010	1421530	1352070	1403860	1157330	1073650	1175590	1330420	1468550	1361580
NP_001145	annexin A5 GN=ANXA5 [Homo sapiens]	35936	320	NA	NA	NA	NA	NA	0.636	0.534	8461	8461	18	18	0	0	0	-0.533	-0.559	-0.38	ANXA5	NP_001145	NA	NA	NP_001145	NA	308	human	refseq_acc	FALSE	NA	NA	6.43	30	2537900	2397070	2488830	3197120	3032050	3165790	2776970	2295040	2592620	3254970	3819060	3392420	2486550	2281970	2697680
NP_001146	annexin A6 isoform 1 GN=ANXA6 [Homo sapiens]	75872	673	NA	NA	NA	NA	NA	0.614	0.654	32180	32180	43	43	0	0	0	0.105	0.079	0.167	ANXA6	NP_001146	NA	NA	NP_001146	NA	309	human	refseq_acc	FALSE	NA	NA	5.32	30	183612	152724	157964	263516	273100	249152	146252	180726	191148	251226	268094	227690	194197	319940	226146
NP_001147107	short coiled-coil protein isoform 5 GN=SCOC [Homo sapiens]	13857	121	NA	NA	NA	NA	NA	0.5	0.364	46	46	2	2	0	0	0	0.742	0.724	0.814	SCOC	NP_001147107	NA	NA	NP_001147107	NA	60592	human	refseq_acc	FALSE	NA	NA	4.25	15	19695	44879	48911	0	0	0	26473	48560	11769	0	0	0	59787	57742	20663
NP_001152	bis(5'-nucleosyl)-tetraphosphatase [asymmetrical] GN=NUDT2 [Homo sapiens]	16829	147	NA	NA	NA	NA	NA	0.2	0.259	232	232	2	2	0	0	0	0.075	0.057	0.094	NUDT2	NP_001152	NA	NA	NP_001152	NA	318	human	refseq_acc	FALSE	NA	NA	4.75	22	70116	85671	98258	17794	28208	0	80748	107427	63531	0	0	0	91618	97076	91990
NP_001152758	histone deacetylase 10 isoform 2 GN=HDAC10 [Homo sapiens]	69384	649	NA	NA	NA	NA	NA	0.036	0.022	9	9	1	1	0	0	0	3.257	3.222	3.102	HDAC10	NP_001152758	NA	NA	NP_001152758	NA	83933	human	refseq_acc	FALSE	NA	NA	2.86	3	0	0	0	0	0	0	0	0	0	0	0	0	0	5526	0
NP_001152759	triosephosphate isomerase isoform 2 GN=TPI1 [Homo sapiens]	30791	286	NA	NA	NA	NA	NA	0.7	0.706	27218	27218	19	19	0	0	0	-0.008	-0.035	-0.039	TPI1	NP_001152759	NA	NA	NP_001152759	NA	7167	human	refseq_acc	FALSE	NA	NA	7.33	30	19683900	19188200	19140700	25449000	25404000	25824000	20861900	20484400	19769800	23406200	24579300	24218700	20424500	20764900	20075300
NP_001152963	brain protein I3 isoform b GN=BRI3 [Homo sapiens]	10863	98	NA	NA	NA	NA	NA	0.25	0.163	121	121	1	1	0	0	0	1.242	1.214	1.474	BRI3	NP_001152963	NA	NA	NP_001152963	NA	25798	human	refseq_acc	FALSE	NA	NA	3.99	12	30606	34144	40720	14623	0	26353	23019	22100	19428	0	0	0	23568	29409	30670
NP_001153115	multiple C2 and transmembrane domain-containing protein 2 isoform 2 GN=MCTP2 [Homo sapiens]	93159	823	NA	NA	NA	NA	NA	0.023	0.046	5	5	2	2	0	0	0	2.758	2.733	3.116	MCTP2	NP_001153115	NA	NA	NP_001153115	NA	55784	human	refseq_acc	FALSE	NA	NA	3.54	4	0	0	21282	0	0	0	0	50207	18949	0	0	0	0	17092	0
NP_001153172	four and a half LIM domains protein 1 isoform 2 GN=FHL1 [Homo sapiens]	31895	280	NA	NA	NA	NA	NA	0.688	0.6	1521	1521	14	14	0	0	0	0.731	0.72	0.613	FHL1	NP_001153172	NA	NA	NP_001153172	NA	2273	human	refseq_acc	FALSE	NA	NA	5.54	13	0	0	0	0	0	0	0	0	0	8783	0	0	0	0	0
NP_001153218	active breakpoint cluster region-related protein isoform c GN=ABR [Homo sapiens]	92424	813	NA	NA	NA	NA	NA	0.068	0.08	44	44	4	4	0	0	0	1.871	1.828	1.397	ABR	NP_001153218	NA	NA	NP_001153218	NA	29	human	refseq_acc	TRUE	Other	9	3.91	7	0	0	0	0	0	0	0	0	0	0	0	0	0	0	0
NP_001153239	basic leucine zipper and W2 domain-containing protein 2 isoform 1 GN=BZW2 [Homo sapiens]	48162	419	NA	NA	NA	NA	NA	0.222	0.229	1704	1704	7	7	0	0	0	-0.196	-0.222	-0.213	BZW2	NP_001153239	NA	NA	NP_001153239	NA	28969	human	refseq_acc	FALSE	NA	NA	5.22	30	147846	196289	151012	132514	144369	219029	157937	169134	124370	53782	24521	30786	169933	159992	213358
NP_001153244	soluble calcium-activated nucleotidase 1 GN=CANT1 [Homo sapiens]	44839	401	NA	NA	NA	NA	NA	0.04	0.045	1	1	1	1	0	0	0	4.907	4.857	4.979	CANT1	NP_001153244	NA	NA	NP_001153244	NA	124583	human	refseq_acc	FALSE	NA	NA	2.63	1	0	0	0	0	0	0	0	13459	0	0	0	0	0	0	0
NP_001153505	shugoshin 2 isoform 2 GN=SGO2 [Homo sapiens]	143972	1260	NA	NA	NA	NA	NA	0.014	0.013	49	49	1	1	0	0	0	0.078	0.048	0.161	SGO2	NP_001153505	NA	NA	NP_001153505	NA	151246	human	refseq_acc	FALSE	NA	NA	5.16	24	223680	337790	0	181420	193510	363810	260570	0	182840	0	0	454750	0	204040	201330
NP_001153566	acyl-coenzyme A thioesterase 13 isoform 2 GN=ACOT13 [Homo sapiens]	12366	117	NA	NA	NA	NA	NA	0.4	0.214	482	482	2	2	0	0	0	-0.089	-0.116	-0.083	ACOT13	NP_001153566	NA	NA	NP_001153566	NA	55856	human	refseq_acc	FALSE	NA	NA	5.2	30	170804	212444	158969	181817	187880	65201	208776	198220	227429	170070	263450	214210	190602	178461	182825
NP_001153705	sodium/potassium-transporting ATPase subunit alpha-1 isoform c GN=ATP1A1 [Homo sapiens]	112999	1023	NA	NA	NA	NA	NA	0.489	0.304	7078	7078	24	24	0	0	0	-0.082	-0.109	-0.123	ATP1A1	NP_001153705	NA	NA	NP_001153705	NA	476	human	refseq_acc	FALSE	NA	NA	5.82	30	800772	329891	697750	1246380	553160	864080	507942	927047	665460	1020890	934770	475320	404319	372761	399089
NP_001154484	armadillo repeat-containing protein 10 isoform d GN=ARMC10 [Homo sapiens]	27389	249	NA	NA	NA	NA	NA	0.462	0.43	1566	1566	7	7	0	0	0	-0.166	-0.194	-0.296	ARMC10	NP_001154484	NA	NA	NP_001154484	NA	83787	human	refseq_acc	FALSE	NA	NA	4.67	27	14926	6102	0	68275	71830	58460	0	7322	32452	73832	6711	26558	26072	0	2976
NP_001154829	F-BAR domain only protein 1 isoform a GN=FCHO1 [Homo sapiens]	97018	891	NA	NA	NA	NA	NA	0.048	0.035	18	18	2	2	0	0	0	2.219	2.19	2.525	FCHO1	NP_001154829	NA	NA	NP_001154829	NA	23149	human	refseq_acc	FALSE	NA	NA	3.43	6	20670	5796	15638	0	0	0	0	0	0	0	0	0	15093	0	0
NP_001154836	neuroplastin isoform d precursor GN=NPTN [Homo sapiens]	30835	278	NA	NA	NA	NA	NA	0.067	0.065	270	270	1	1	0	0	0	0.478	0.457	0.54	NPTN	NP_001154836	NA	NA	NP_001154836	NA	27020	human	refseq_acc	FALSE	NA	NA	4.24	19	28828	9683	48913	0	19737	32026	51996	58733	0	0	0	0	27323	38117	40470
NP_001155056	testis-expressed protein 10 isoform 2 GN=TEX10 [Homo sapiens]	103914	913	NA	NA	NA	NA	NA	0.184	0.196	4410	4410	12	12	0	0	0	-0.387	-0.414	-0.493	TEX10	NP_001155056	NA	NA	NP_001155056	NA	54881	human	refseq_acc	FALSE	NA	NA	5.64	30	281418	279027	278825	299047	307279	336520	265339	259143	249485	348580	419675	413700	273797	261634	262996
NP_001155059	glycogen [starch] synthase, muscle isoform 2 GN=GYS1 [Homo sapiens]	76482	673	NA	NA	NA	NA	NA	0.303	0.272	2390	2390	12	12	0	0	0	-0.019	-0.046	-0.012	GYS1	NP_001155059	NA	NA	NP_001155059	NA	2997	human	refseq_acc	FALSE	NA	NA	5.23	30	216183	200615	195092	195606	169549	215503	183968	186576	172550	160439	147941	133638	223460	214760	215468
NP_001155253	pyruvate dehyrogenase phosphatase catalytic subunit 1 isoform 3 GN=PDP1 [Homo sapiens]	61053	537	NA	NA	NA	NA	NA	0.219	0.181	1532	1532	7	7	0	0	0	-0.16	-0.186	-0.25	PDP1	NP_001155253	NA	NA	NP_001155253	NA	54704	human	refseq_acc	FALSE	NA	NA	4.95	30	89809	91174	84671	59358	55194	29282	90528	119185	102188	51434	37907	42765	90833	84848	56044
NP_001155901	programmed cell death 6-interacting protein isoform 2 GN=PDCD6IP [Homo sapiens]	96771	873	NA	NA	NA	NA	NA	0.571	0.534	16325	16325	37	37	0	0	0	-0.009	-0.036	-0.02	PDCD6IP	NP_001155901	NA	NA	NP_001155901	NA	10015	human	refseq_acc	FALSE	NA	NA	6.12	30	1223950	1409580	1296540	1497760	1607340	1592010	1280450	1433890	1327060	1270660	1331390	1457690	1368360	1306770	1386540
NP_001156752	HIV Tat-specific factor 1 GN=HTATSF1 [Homo sapiens]	85852	755	NA	NA	NA	NA	NA	0.151	0.217	3252	3252	12	12	0	0	0	-0.038	-0.065	-0.11	HTATSF1	NP_001156752	NA	NA	NP_001156752	NA	27336	human	refseq_acc	FALSE	NA	NA	5.69	30	401533	424631	451031	402759	401583	496795	403125	411136	379481	439650	433000	444000	452865	361071	439320
NP_001156758	RNA-binding protein EWS isoform 4 GN=EWSR1 [Homo sapiens]	62507	600	NA	NA	NA	NA	NA	0.278	0.132	3994	3994	6	6	0	0	0	-0.021	-0.048	-0.022	EWSR1	NP_001156758	NA	NA	NP_001156758	NA	2130	human	refseq_acc	FALSE	NA	NA	6.38	30	2696760	2967290	2858310	2560480	2556850	3167380	2353970	2840170	2211430	2473230	2366870	2622710	2625070	2710260	2672100
NP_001156769	serine/threonine-protein kinase MARK2 isoform f GN=MARK2 [Homo sapiens]	79426	709	NA	NA	NA	NA	NA	0.075	0.061	6	6	3	3	0	0	0	1.998	1.943	1.878	MARK2	NP_001156769	NA	NA	NP_001156769	NA	2011	human	refseq_acc	TRUE	CAMK	6	3.72	4	8664	17821	0	0	0	0	0	0	0	0	0	0	0	12286	0
NP_001157019	synergin gamma isoform 7 GN=SYNRG [Homo sapiens]	119507	1108	NA	NA	NA	NA	NA	0.033	0.029	10	10	2	2	0	0	0	2.844	2.79	2.23	SYNRG	NP_001157019	NA	NA	NP_001157019	NA	11276	human	refseq_acc	FALSE	NA	NA	3.19	4	0	0	0	0	0	0	0	0	0	0	0	0	0	0	0
NP_001157281	WD repeat-containing protein 81 isoform 1 GN=WDR81 [Homo sapiens]	211694	1941	NA	NA	NA	NA	NA	0.031	0.025	210	210	3	3	0	0	0	0.046	0.009	-0.043	WDR81	NP_001157281	NA	NA	NP_001157281	NA	124997	human	refseq_acc	FALSE	NA	NA	4.21	24	7754	9881	11280	0	0	21977	10493	10847	0	10422	6948	0	23788	31454	23005
NP_001157289	7-dehydrocholesterol reductase GN=DHCR7 [Homo sapiens]	54489	475	NA	NA	NA	NA	NA	0.125	0.074	10	10	2	2	0	0	0	1.322	1.265	1.356	DHCR7	NP_001157289	NA	NA	NP_001157289	NA	1717	human	refseq_acc	FALSE	NA	NA	4.15	9	20414	24686	27261	0	0	0	17952	20940	0	0	0	0	0	22717	0
NP_001157412	glycogen phosphorylase, liver form isoform 2 GN=PYGL [Homo sapiens]	93133	813	NA	NA	NA	NA	NA	0.66	0.579	25376	22487	43	36	0	0	0	-0.019	-0.046	-0.027	PYGL	NP_001157412	NA	NA	NP_001157412	NA	5836	human	refseq_acc	FALSE	NA	NA	6.47	30	3068270	3178900	2920920	3723290	4017800	3636230	2953950	3120050	2870130	3177300	3618690	3261170	3192590	3185910	3072260
NP_001157565	COP9 signalosome complex subunit 7a GN=COPS7A [Homo sapiens]	30276	275	NA	NA	NA	NA	NA	0.133	0.222	851	851	3	3	0	0	0	-0.078	-0.105	-0.163	COPS7A	NP_001157565	NA	NA	NP_001157565	NA	50813	human	refseq_acc	FALSE	NA	NA	4.69	29	28129	35198	35346	64292	63983	64983	23518	28171	30346	55962	60849	52092	35173	30644	25278
NP_001157576	RNA helicase Mov10l1 isoform 2 GN=MOV10L1 [Homo sapiens]	129935	1165	NA	NA	NA	NA	NA	0.017	0.014	756	756	1	1	0	0	0	NA	NA	NA	MOV10L1	NP_001157576	NA	NA	NP_001157576	NA	54456	human	refseq_acc	FALSE	NA	NA	#NAME?	0	0	0	0	0	0	0	0	0	0	0	0	0	0	0	0
NP_001157616	chromosome alignment-maintaining phosphoprotein 1 GN=CHAMP1 [Homo sapiens]	89098	812	NA	NA	NA	NA	NA	0.016	0.042	1601	1601	3	3	0	0	0	-0.083	-0.11	-0.115	CHAMP1	NP_001157616	NA	NA	NP_001157616	NA	283489	human	refseq_acc	FALSE	NA	NA	5.26	30	183735	200032	139288	188426	204065	233510	168045	177912	145517	378790	344500	331410	189013	141138	164212
NP_001157654	ectonucleoside triphosphate diphosphohydrolase 1 isoform 6 GN=ENTPD1 [Homo sapiens]	42730	372	NA	NA	NA	NA	NA	0.071	0.081	365	365	2	2	0	0	0	0.344	0.322	0.372	ENTPD1	NP_001157654	NA	NA	NP_001157654	NA	953	human	refseq_acc	FALSE	NA	NA	4.33	21	52714	31704	26049	0	0	0	33948	34295	26136	55661	28808	50697	46929	39696	53972
NP_001157666	perilipin-3 isoform 3 GN=PLIN3 [Homo sapiens]	45803	422	NA	NA	NA	NA	NA	0.615	0.637	15107	15107	17	17	0	0	0	-0.046	-0.073	-0.074	PLIN3	NP_001157666	NA	NA	NP_001157666	NA	10226	human	refseq_acc	FALSE	NA	NA	6.54	30	2815720	3681880	3198500	3173620	3388510	3627220	3763810	3906000	3871270	2070330	1629030	1958230	3683260	3203170	3384480
NP_001157685	leucine-rich repeat and calponin homology domain-containing protein 1 isoform 3 GN=LRCH1 [Homo sapiens]	77234	696	NA	NA	NA	NA	NA	0.031	0.023	25	25	1	1	0	0	0	2.558	2.527	2.797	LRCH1	NP_001157685	NA	NA	NP_001157685	NA	23143	human	refseq_acc	FALSE	NA	NA	3.48	5	0	21264	19274	0	0	0	0	0	0	0	0	0	0	23689	0
NP_001157791	filamin-B isoform 4 GN=FLNB [Homo sapiens]	275665	2578	NA	NA	NA	NA	NA	0.46	0.479	28910	27985	81	79	0	0	0	-0.013	-0.04	-0.054	FLNB	NP_001157791	NA	NA	NP_001157791	NA	2317	human	refseq_acc	FALSE	NA	NA	6.08	30	990080	1117670	999650	1162760	1204570	1287630	1102940	1243700	1099510	1076440	1035050	1193830	992320	1016680	985400
NP_001157855	double-stranded RNA-binding protein Staufen homolog 2 isoform d GN=STAU2 [Homo sapiens]	43278	398	NA	NA	NA	NA	NA	0.04	0.043	1	1	1	1	0	0	0	3.713	3.719	3.29	STAU2	NP_001157855	NA	NA	NP_001157855	NA	27067	human	refseq_acc	FALSE	NA	NA	2.73	2	0	0	0	0	0	0	0	0	0	0	0	0	0	0	0
NP_001157861	rap guanine nucleotide exchange factor 6 isoform 5 GN=RAPGEF6 [Homo sapiens]	157538	1391	NA	NA	NA	NA	NA	0.03	0.044	18	18	3	3	0	0	0	0.223	0.202	0.231	RAPGEF6	NP_001157861	NA	NA	NP_001157861	NA	51735	human	refseq_acc	FALSE	NA	NA	6.14	24	2262500	2475000	2707100	1526100	1339295	2194200	2017200	2389176	2163203	3069100	2025900	2175200	1627300	1797815	2025800
NP_001157863	metal-response element-binding transcription factor 2 isoform c GN=MTF2 [Homo sapiens]	55724	491	NA	NA	NA	NA	NA	0.074	0.069	90	90	2	2	0	0	0	0.477	0.445	0.334	MTF2	NP_001157863	NA	NA	NP_001157863	NA	22823	human	refseq_acc	FALSE	NA	NA	4.23	14	9292	0	9467	0	18182	11380	0	0	0	99250	88570	90598	0	0	0
NP_001157941	TRAM adaptor with GOLD domain isoform 2 precursor GN=TMED7-TICAM2 [Homo sapiens]	21233	188	NA	NA	NA	NA	NA	0.455	0.394	4931	4931	6	6	0	0	0	-0.064	-0.09	-0.095	TMED7-TICAM2	NP_001157941	NA	NA	NP_001157941	NA	100302736	human	refseq_acc	FALSE	NA	NA	5.94	30	777770	813880	775760	980390	1122530	1196130	802160	800890	623260	1227890	1179410	1125800	614770	644040	536700
NP_001157994	ras-related protein Rab-7b isoform a GN=RAB7B [Homo sapiens]	22511	199	NA	NA	NA	NA	NA	0.231	0.211	299	299	3	3	0	0	0	-0.207	-0.232	-0.275	RAB7B	NP_001157994	NA	NA	NP_001157994	NA	338382	human	refseq_acc	FALSE	NA	NA	4.7	28	0	9609	22078	76239	58547	52575	16023	0	63288	59882	61850	80395	16725	5454	24910
NP_001158095	protein argonaute-2 isoform 2 GN=AGO2 [Homo sapiens]	93619	825	NA	NA	NA	NA	NA	0.122	0.119	177	177	7	7	0	0	0	-0.084	-0.104	-0.066	AGO2	NP_001158095	NA	NA	NP_001158095	NA	27161	human	refseq_acc	FALSE	NA	NA	4.38	24	20149	47411	27016	10687	14789	42508	22385	23394	12470	11473	13963	0	58538	41540	66073
NP_001158183	aminomethyltransferase, mitochondrial isoform 3 precursor GN=AMT [Homo sapiens]	37433	347	NA	NA	NA	NA	NA	0.048	0.035	49	49	1	1	0	0	0	1.791	1.759	2.074	AMT	NP_001158183	NA	NA	NP_001158183	NA	275	human	refseq_acc	FALSE	NA	NA	3.37	8	5368	5986	9773	0	0	0	9668	15444	0	0	0	0	11024	0	11028
NP_001158222	aspartyl/asparaginyl beta-hydroxylase isoform f GN=ASPH [Homo sapiens]	83267	729	NA	NA	NA	NA	NA	0.188	0.158	2758	2758	8	8	0	0	0	-0.013	-0.039	-0.017	ASPH	NP_001158222	NA	NA	NP_001158222	NA	444	human	refseq_acc	FALSE	NA	NA	5.47	30	312854	344829	343677	361618	302461	286363	338819	354615	357113	229253	233395	263201	302609	316887	313631
NP_001158251	ataxin-3 isoform r GN=ATXN3 [Homo sapiens]	27248	240	NA	NA	NA	NA	NA	0.3	0.304	79	79	5	5	0	0	0	0.893	0.874	0.827	ATXN3	NP_001158251	NA	NA	NP_001158251	NA	4287	human	refseq_acc	FALSE	NA	NA	4.21	14	0	0	35848	0	0	0	0	0	0	0	0	0	0	0	0
NP_001158287	apoptotic chromatin condensation inducer in the nucleus isoform 3 GN=ACIN1 [Homo sapiens]	147387	1301	NA	NA	NA	NA	NA	0.159	0.267	7896	7896	21	21	0	0	0	-0.057	-0.083	-0.077	ACIN1	NP_001158287	NA	NA	NP_001158287	NA	22985	human	refseq_acc	FALSE	NA	NA	5.91	30	1136390	1240920	1156050	602290	586010	800090	1048100	1212310	943310	829360	749420	707640	968860	1065560	991660
NP_001158503	thymidylate kinase isoform 2 GN=DTYMK [Homo sapiens]	21064	188	NA	NA	NA	NA	NA	0.467	0.521	2202	2202	10	10	0	0	0	-0.032	-0.058	-0.09	DTYMK	NP_001158503	NA	NA	NP_001158503	NA	1841	human	refseq_acc	FALSE	NA	NA	5.4	30	235752	201225	164918	214818	249389	256591	239827	241636	204754	269338	238430	197189	234885	227099	198432
NP_001158730	transmembrane protein 14C GN=TMEM14C [Homo sapiens]	11564	112	NA	NA	NA	NA	NA	0.2	0.152	49	49	1	1	0	0	0	0.808	0.778	0.973	TMEM14C	NP_001158730	NA	NA	NP_001158730	NA	51522	human	refseq_acc	FALSE	NA	NA	4.06	14	18093	29848	26308	0	12303	0	40250	64649	22898	0	0	0	37280	40921	22283
NP_001158884	nuclear factor NF-kappa-B p105 subunit isoform 2 proprotein GN=NFKB1 [Homo sapiens]	105355	968	NA	NA	NA	NA	NA	0.192	0.153	3371	3371	11	11	0	0	0	-0.029	-0.055	-0.039	NFKB1	NP_001158884	NA	NA	NP_001158884	NA	4790	human	refseq_acc	FALSE	NA	NA	5.54	30	410430	442040	420880	300771	315734	304271	422140	398580	407659	233300	277810	238026	404040	425400	417640
NP_001159353	zinc finger protein 268 isoform a GN=ZNF268 [Homo sapiens]	108373	947	NA	NA	NA	NA	NA	0.033	0.018	844	840	2	1	0	0	0	-0.413	-0.443	-0.323	ZNF268	NP_001159353	NA	NA	NP_001159353	NA	10795	human	refseq_acc	FALSE	NA	NA	5.66	28	951340	748340	626980	120460	758530	646670	624620	544010	443060	633770	1008100	461930	1066000	710390	770820
NP_001159482	enoyl-CoA delta isomerase 2, mitochondrial isoform 1 GN=ECI2 [Homo sapiens]	40183	364	NA	NA	NA	NA	NA	0.333	0.231	3724	3724	7	7	0	0	0	-0.032	-0.059	-0.057	ECI2	NP_001159482	NA	NA	NP_001159482	NA	10455	human	refseq_acc	FALSE	NA	NA	5.53	30	440384	457589	440147	338051	287737	381159	367527	374597	338297	373665	386001	393144	425451	400996	485510
NP_001159574	NADH dehydrogenase [ubiquinone] flavoprotein 1, mitochondrial isoform 2 precursor GN=NDUFV1 [Homo sapiens]	49867	455	NA	NA	NA	NA	NA	0.364	0.466	3823	3823	13	13	0	0	0	-0.061	-0.087	-0.097	NDUFV1	NP_001159574	NA	NA	NP_001159574	NA	4723	human	refseq_acc	FALSE	NA	NA	5.86	30	749720	808960	658510	880250	759870	905450	715680	712620	607040	847810	1083430	864880	687740	649470	664730
NP_001159584	neuropathy target esterase isoform c GN=PNPLA6 [Homo sapiens]	143350	1300	NA	NA	NA	NA	NA	0.077	0.078	783	783	6	6	0	0	0	-0.415	-0.443	-0.578	PNPLA6	NP_001159584	NA	NA	NP_001159584	NA	10908	human	refseq_acc	FALSE	NA	NA	4.73	29	39151	33003	39971	57857	14933	42599	14646	10695	0	74041	86344	50572	44706	41699	38159
NP_001159590	cytosolic 5'-nucleotidase 3A isoform 3 GN=NT5C3A [Homo sapiens]	32558	285	NA	NA	NA	NA	NA	0.053	0.081	401	401	2	2	0	0	0	0.185	0.164	0.235	NT5C3A	NP_001159590	NA	NA	NP_001159590	NA	51251	human	refseq_acc	FALSE	NA	NA	4.7	22	103061	127494	101573	44273	0	65832	88262	98761	38524	56927	0	0	80070	105791	105288
NP_001159607	RNA-binding protein 28 isoform 2 GN=RBM28 [Homo sapiens]	69922	618	NA	NA	NA	NA	NA	0.194	0.181	1072	1072	6	6	0	0	0	-0.435	-0.461	-0.617	RBM28	NP_001159607	NA	NA	NP_001159607	NA	55131	human	refseq_acc	FALSE	NA	NA	5.43	30	111790	133360	138672	175819	178989	157876	111337	151900	151620	399952	337669	395043	131219	164478	170279
NP_001159631	NADH dehydrogenase [ubiquinone] iron-sulfur protein 2, mitochondrial isoform 2 precursor GN=NDUFS2 [Homo sapiens]	51851	457	NA	NA	NA	NA	NA	0.32	0.278	3878	3878	10	10	0	0	0	-0.037	-0.064	-0.055	NDUFS2	NP_001159631	NA	NA	NP_001159631	NA	4720	human	refseq_acc	FALSE	NA	NA	5.69	30	446535	536870	559290	575946	538485	695570	473490	538640	486660	634660	653990	564292	458109	535710	530220
NP_001159635	neurabin-1 isoform 5 GN=PPP1R9A [Homo sapiens]	122422	1090	NA	NA	NA	NA	NA	0.02	0.014	20	20	1	1	0	0	0	NA	NA	NA	PPP1R9A	NP_001159635	NA	NA	NP_001159635	NA	55607	human	refseq_acc	FALSE	NA	NA	#NAME?	0	0	0	0	0	0	0	0	0	0	0	0	0	0	0	0
NP_001159693	U3 small nucleolar RNA-associated protein 14 homolog A isoform 2 GN=UTP14A [Homo sapiens]	82004	719	NA	NA	NA	NA	NA	0.135	0.124	928	928	6	6	0	0	0	-0.379	-0.405	-0.346	UTP14A	NP_001159693	NA	NA	NP_001159693	NA	10813	human	refseq_acc	FALSE	NA	NA	5.23	30	242030	224798	212272	134476	203565	212620	212071	242863	184949	499940	486320	400820	142293	193611	196894
NP_001159709	gasdermin-D GN=GSDMD [Homo sapiens]	52800	484	NA	NA	NA	NA	NA	0.25	0.198	976	976	6	6	0	0	0	-0.206	-0.233	-0.286	GSDMD	NP_001159709	NA	NA	NP_001159709	NA	79792	human	refseq_acc	FALSE	NA	NA	5.29	30	114454	154024	139871	252167	271683	232033	96116	41393	152808	259108	209127	239604	143450	163963	140573
NP_001159715	bis(5'-adenosyl)-triphosphatase isoform 1 GN=FHIT [Homo sapiens]	16858	147	NA	NA	NA	NA	NA	0.091	0.231	772	772	2	2	0	0	0	-0.055	-0.081	-0.092	FHIT	NP_001159715	NA	NA	NP_001159715	NA	2272	human	refseq_acc	FALSE	NA	NA	4.78	28	67675	82510	53279	70311	57833	81704	64974	80983	76467	21828	0	21628	52488	70247	64560
NP_001159748	rho GTPase-activating protein 25 isoform c GN=ARHGAP25 [Homo sapiens]	72501	639	NA	NA	NA	NA	NA	0.366	0.424	8138	8138	19	19	0	0	0	-0.068	-0.094	-0.047	ARHGAP25	NP_001159748	NA	NA	NP_001159748	NA	9938	human	refseq_acc	FALSE	NA	NA	5.81	30	907940	933370	886980	556800	598190	553740	811680	933030	808290	519570	414390	483170	850360	898030	937300
NP_001159829	serine hydroxymethyltransferase, mitochondrial isoform 3 GN=SHMT2 [Homo sapiens]	53454	483	NA	NA	NA	NA	NA	0.448	0.42	5848	5623	15	14	0	0	0	-0.014	-0.041	-0.028	SHMT2	NP_001159829	NA	NA	NP_001159829	NA	6472	human	refseq_acc	FALSE	NA	NA	5.96	30	984350	992090	1001810	772190	778827	766250	984020	998190	898840	918399	845284	1044092	1016790	1048500	1056280
NP_001159887	peroxisomal bifunctional enzyme isoform 2 GN=EHHADH [Homo sapiens]	69153	627	NA	NA	NA	NA	NA	0.025	0.037	9	9	1	1	0	0	0	2.279	2.219	2.023	EHHADH	NP_001159887	NA	NA	NP_001159887	NA	1962	human	refseq_acc	FALSE	NA	NA	3.52	6	0	20179	0	0	0	0	0	18516	0	0	0	0	0	10247	0
NP_001159920	histone deacetylase 8 isoform 6 GN=HDAC8 [Homo sapiens]	15685	139	NA	NA	NA	NA	NA	0.143	0.115	4	4	1	1	0	0	0	2.645	2.625	2.431	HDAC8	NP_001159920	NA	NA	NP_001159920	NA	55869	human	refseq_acc	FALSE	NA	NA	3.37	4	0	0	0	0	0	0	0	0	0	0	0	0	0	0	0
NP_001159932	55 kDa erythrocyte membrane protein isoform 2 GN=MPP1 [Homo sapiens]	50211	449	NA	NA	NA	NA	NA	0.16	0.183	486	486	4	4	0	0	0	-0.059	-0.084	-0.18	MPP1	NP_001159932	NA	NA	NP_001159932	NA	4354	human	refseq_acc	FALSE	NA	NA	4.98	27	92260	55921	96815	52589	37411	66757	64789	146853	67309	41372	0	0	85798	99097	80863
NP_001160093	trafficking protein particle complex subunit 1 GN=TRAPPC1 [Homo sapiens]	16831	145	NA	NA	NA	NA	NA	0.1	0.11	36	36	1	1	0	0	0	2.01	1.978	1.774	TRAPPC1	NP_001160093	NA	NA	NP_001160093	NA	58485	human	refseq_acc	FALSE	NA	NA	3.44	7	0	0	0	0	0	0	0	0	0	0	0	0	0	0	0
NP_001161047	caspase activity and apoptosis inhibitor 1 isoform 2 GN=CAAP1 [Homo sapiens]	23511	216	NA	NA	NA	NA	NA	0.1	0.056	196	196	1	1	0	0	0	0.352	0.335	0.326	CAAP1	NP_001161047	NA	NA	NP_001161047	NA	79886	human	refseq_acc	FALSE	NA	NA	4.47	22	57027	52656	52705	28325	13958	0	33560	31805	44387	44075	51773	73040	46160	41011	40913
NP_001161086	inner nuclear membrane protein Man1 isoform 2 GN=LEMD3 [Homo sapiens]	99882	910	NA	NA	NA	NA	NA	0.111	0.112	648	648	7	7	0	0	0	-0.084	-0.111	-0.103	LEMD3	NP_001161086	NA	NA	NP_001161086	NA	23592	human	refseq_acc	FALSE	NA	NA	5.03	29	157587	157734	63446	0	53556	42428	194337	190399	167973	140903	63507	143269	130865	151159	136217
NP_001161143	lipoma-preferred partner isoform a GN=LPP [Homo sapiens]	65746	612	NA	NA	NA	NA	NA	0.172	0.204	327	327	6	6	0	0	0	-0.021	-0.048	-0.025	LPP	NP_001161143	NA	NA	NP_001161143	NA	4026	human	refseq_acc	FALSE	NA	NA	4.52	27	30641	51997	70792	14786	21131	46952	28696	48414	13635	0	0	0	46321	60428	36996
NP_001161337	non-structural maintenance of chromosomes element 4 homolog A isoform 2 GN=NSMCE4A [Homo sapiens]	44172	384	NA	NA	NA	NA	NA	0.05	0.044	36	36	1	1	0	0	0	-0.253	-0.278	-0.315	NSMCE4A	NP_001161337	NA	NA	NP_001161337	NA	54780	human	refseq_acc	FALSE	NA	NA	4.6	25	0	9433	8655	55597	63666	66085	15222	0	27138	114280	132190	132910	7101	0	25032
NP_001161402	interleukin-1 receptor accessory protein isoform 2 precursor GN=IL1RAP [Homo sapiens]	41018	356	NA	NA	NA	NA	NA	0.048	0.076	2	2	2	2	0	0	0	3.66	3.621	2.798	IL1RAP	NP_001161402	NA	NA	NP_001161402	NA	3556	human	refseq_acc	FALSE	NA	NA	2.92	2	0	0	0	0	0	0	0	0	0	0	0	0	0	0	0
NP_001161407	cerebral cavernous malformations 2 protein isoform 4 GN=CCM2 [Homo sapiens]	39460	353	NA	NA	NA	NA	NA	0.091	0.133	318	318	3	3	0	0	0	0.406	0.39	0.424	CCM2	NP_001161407	NA	NA	NP_001161407	NA	83605	human	refseq_acc	FALSE	NA	NA	4.22	21	24053	13568	22461	35422	28261	24163	30818	37912	23041	0	21772	0	12827	14194	12427
NP_001161464	polyglutamine-binding protein 1 isoform 6 GN=PQBP1 [Homo sapiens]	18706	165	NA	NA	NA	NA	NA	0.1	0.206	317	317	2	2	0	0	0	-0.075	-0.099	-0.143	PQBP1	NP_001161464	NA	NA	NP_001161464	NA	10084	human	refseq_acc	FALSE	NA	NA	4.78	28	42694	39390	28744	94701	95251	22185	14616	18140	79738	69650	98270	88536	52186	47527	51646
NP_001161797	calcineurin B homologous protein 3 isoform 2 GN=TESC [Homo sapiens]	21521	187	NA	NA	NA	NA	NA	0.182	0.15	37	37	2	2	0	0	0	2.222	2.174	1.682	TESC	NP_001161797	NA	NA	NP_001161797	NA	54997	human	refseq_acc	FALSE	NA	NA	3.64	6	0	0	0	0	0	0	0	0	0	0	0	0	0	0	0
NP_001161803	NADH dehydrogenase [ubiquinone] 1 beta subcomplex subunit 4 isoform 2 GN=NDUFB4 [Homo sapiens]	14026	120	NA	NA	NA	NA	NA	0.4	0.45	2322	2322	4	4	0	0	0	-0.022	-0.048	-0.028	NDUFB4	NP_001161803	NA	NA	NP_001161803	NA	4710	human	refseq_acc	FALSE	NA	NA	5.9	30	917020	979830	905000	841290	930960	962010	1001480	946060	900440	984170	834460	990870	806170	925260	786040
NP_001161820	probable 28S rRNA (cytosine-C(5))-methyltransferase isoform 4 GN=NSUN5 [Homo sapiens]	42477	391	NA	NA	NA	NA	NA	0.08	0.072	2	2	2	2	0	0	0	3.246	3.238	3.408	NSUN5	NP_001161820	NA	NA	NP_001161820	NA	55695	human	refseq_acc	FALSE	NA	NA	2.98	3	0	12240	0	0	0	0	0	0	0	0	0	0	0	0	0
NP_001162023	nucleoporin NDC1 isoform 2 GN=NDC1 [Homo sapiens]	71992	634	NA	NA	NA	NA	NA	0.143	0.132	1815	1815	5	5	0	0	0	-0.164	-0.19	-0.137	NDC1	NP_001162023	NA	NA	NP_001162023	NA	55706	human	refseq_acc	FALSE	NA	NA	5.24	30	223763	226998	183777	127546	157814	187336	226969	253608	199003	290727	240843	293097	188285	200853	181152
NP_001164006	ATPase family AAA domain-containing protein 3A isoform 2 GN=ATAD3A [Homo sapiens]	66217	586	NA	NA	NA	NA	NA	0.438	0.35	9873	9873	21	21	0	0	0	-0.017	-0.043	-0.063	ATAD3A	NP_001164006	NA	NA	NP_001164006	NA	55210	human	refseq_acc	FALSE	NA	NA	5.59	30	429070	461340	354505	297367	349490	242697	372980	386700	378121	542070	436310	462470	322347	387310	358610
NP_001164009	zinc finger protein DZIP1L isoform 2 GN=DZIP1L [Homo sapiens]	62427	539	NA	NA	NA	NA	NA	0.062	0.033	26	26	2	2	0	0	0	-0.156	-0.181	-0.095	DZIP1L	NP_001164009	NA	NA	NP_001164009	NA	199221	human	refseq_acc	FALSE	NA	NA	5.64	28	689900	0	454030	670700	469950	527136	373200	353140	535700	948560	1018210	784660	577350	443820	0
NP_001164014	serine/threonine-protein phosphatase PGAM5, mitochondrial isoform 1 GN=PGAM5 [Homo sapiens]	32004	289	NA	NA	NA	NA	NA	0.05	0.253	1676	1676	5	5	0	0	0	-0.089	-0.115	-0.074	PGAM5	NP_001164014	NA	NA	NP_001164014	NA	192111	human	refseq_acc	FALSE	NA	NA	5.22	30	220016	210665	283196	163150	161235	232559	211682	235520	217415	237555	205395	213129	251744	186144	206739
NP_001164408	RNA-binding protein FUS isoform 3 GN=FUS [Homo sapiens]	53197	522	NA	NA	NA	NA	NA	0.214	0.195	3719	3719	6	6	0	0	0	-0.012	-0.039	-0.044	FUS	NP_001164408	NA	NA	NP_001164408	NA	2521	human	refseq_acc	FALSE	NA	NA	6.54	30	3191194	3169480	2974776	3226290	3469830	3555890	3372013	3667223	3032687	3930380	4360400	4241690	3149832	3399410	2902840
NP_001164554	sphingomyelin phosphodiesterase 4 isoform 3 GN=SMPD4 [Homo sapiens]	86192	764	NA	NA	NA	NA	NA	0.178	0.173	1477	1477	8	8	0	0	0	-0.345	-0.375	-0.383	SMPD4	NP_001164554	NA	NA	NP_001164554	NA	55627	human	refseq_acc	FALSE	NA	NA	5.13	29	151528	145728	112648	128874	98067	114362	88038	54144	150765	306295	305519	383504	146085	115723	131162
NP_001164562	UBX domain-containing protein 6 isoform 2 GN=UBXN6 [Homo sapiens]	43808	388	NA	NA	NA	NA	NA	0.111	0.178	932	932	3	3	0	0	0	-0.124	-0.15	-0.197	UBXN6	NP_001164562	NA	NA	NP_001164562	NA	80700	human	refseq_acc	FALSE	NA	NA	4.47	30	23508	30552	19436	29324	16965	26505	25606	24162	24688	13323	14696	16130	23520	24926	24352
NP_001164608	spermatid perinuclear RNA-binding protein isoform 2 GN=STRBP [Homo sapiens]	71966	658	NA	NA	NA	NA	NA	0.171	0.184	740	740	9	9	0	0	0	-0.263	-0.294	-0.429	STRBP	NP_001164608	NA	NA	NP_001164608	NA	55342	human	refseq_acc	FALSE	NA	NA	4.77	29	34075	31802	8991	49909	59668	54066	18882	29738	14838	31135	49920	64826	31734	21264	33548
NP_001164626	protein PET100 homolog, mitochondrial GN=PET100 [Homo sapiens]	9113	73	NA	NA	NA	NA	NA	0.25	0.11	484	484	1	1	0	0	0	0.051	0.021	-0.022	PET100	NP_001164626	NA	NA	NP_001164626	NA	100131801	human	refseq_acc	FALSE	NA	NA	4.56	28	40205	20678	31421	36404	35250	31741	32086	0	36455	34973	50331	44511	28681	28840	29967
NP_001164674	ubiquitin-associated protein 1 isoform 1 GN=UBAP1 [Homo sapiens]	55083	502	NA	NA	NA	NA	NA	0.087	0.07	26	26	2	2	0	0	0	1.034	0.996	1.072	UBAP1	NP_001164674	NA	NA	NP_001164674	NA	51271	human	refseq_acc	FALSE	NA	NA	3.78	14	17789	12603	12164	0	0	0	0	10894	16486	0	0	10465	9987	14213	18228
NP_001164980	multiple coagulation factor deficiency protein 2 isoform B GN=MCFD2 [Homo sapiens]	10718	94	NA	NA	NA	NA	NA	0.4	0.691	1430	1430	3	3	0	0	0	-0.048	-0.074	-0.077	MCFD2	NP_001164980	NA	NA	NP_001164980	NA	90411	human	refseq_acc	FALSE	NA	NA	5.68	30	601510	430080	578820	450036	538754	264737	743210	654270	673970	411670	584641	766070	428150	566720	472930
NP_001165052	integral membrane protein 2A isoform 2 GN=ITM2A [Homo sapiens]	24993	219	NA	NA	NA	NA	NA	0.077	0.059	672	672	1	1	0	0	0	0.27	0.249	0.248	ITM2A	NP_001165052	NA	NA	NP_001165052	NA	9452	human	refseq_acc	FALSE	NA	NA	4.98	24	110470	112510	91387	110000	103610	109980	151190	155830	166570	154550	183160	214060	81785	111320	109280
NP_001165124	zinc finger E-box-binding homeobox 2 isoform 2 GN=ZEB2 [Homo sapiens]	133805	1190	NA	NA	NA	NA	NA	0.037	0.025	802	802	2	2	0	0	0	-0.203	-0.23	-0.211	ZEB2	NP_001165124	NA	NA	NP_001165124	NA	9839	human	refseq_acc	FALSE	NA	NA	4.6	30	49464	37506	18025	33599	16861	7984	52741	36889	42235	61954	42970	63029	55312	52780	28261
NP_001165282	glucosylceramidase isoform 2 GN=GBA [Homo sapiens]	50316	449	NA	NA	NA	NA	NA	0.148	0.1	193	193	4	4	0	0	0	0.437	0.403	0.444	GBA	NP_001165282	NA	NA	NP_001165282	NA	2629	human	refseq_acc	FALSE	NA	NA	4.46	19	46828	36740	48625	0	0	57944	0	0	20731	69913	89756	96776	36407	60303	63234
NP_001165335	tubulin alpha chain-like 3 isoform 2 GN=TUBAL3 [Homo sapiens]	45517	406	NA	NA	NA	NA	NA	0.038	0.042	900	900	1	1	0	0	0	-0.058	-0.085	-0.083	TUBAL3	NP_001165335	NA	NA	NP_001165335	NA	79861	human	refseq_acc	FALSE	NA	NA	4.91	30	74532	58228	70096	105030	111420	106010	46937	33681	58851	108720	100800	106930	97306	73149	68164
NP_001165419	kxDL motif-containing protein 1 GN=KXD1 [Homo sapiens]	19668	176	NA	NA	NA	NA	NA	0.167	0.102	1	1	1	1	0	0	0	4.907	4.847	3.497	KXD1	NP_001165419	NA	NA	NP_001165419	NA	79036	human	refseq_acc	FALSE	NA	NA	2.59	1	0	0	0	0	0	0	0	0	0	0	0	0	0	0	0
NP_001165556	TATA-box-binding protein isoform 2 GN=TBP [Homo sapiens]	35657	319	NA	NA	NA	NA	NA	0.1	0.047	16	16	1	1	0	0	0	2.175	2.147	1.994	TBP	NP_001165556	NA	NA	NP_001165556	NA	6908	human	refseq_acc	FALSE	NA	NA	3.43	6	0	0	0	0	8506	0	0	0	0	26455	13784	15989	0	0	0
NP_001165602	tyrosine-protein kinase HCK isoform d GN=HCK [Homo sapiens]	57241	504	NA	NA	NA	NA	NA	0.286	0.254	2439	2439	10	10	0	0	0	-0.299	-0.326	-0.452	HCK	NP_001165602	NA	NA	NP_001165602	NA	3055	human	refseq_acc	TRUE	TK	1	5.15	30	96587	47192	98514	96939	83481	79301	60973	68696	68077	107352	126287	160121	100711	93908	85561
NP_001165903	phosphorylase b kinase gamma catalytic chain, liver/testis isoform isoform 2 GN=PHKG2 [Homo sapiens]	43157	374	NA	NA	NA	NA	NA	0.048	0.045	4	4	1	1	0	0	0	3.892	3.888	3.824	PHKG2	NP_001165903	NA	NA	NP_001165903	NA	5261	human	refseq_acc	TRUE	CAMK	6	2.72	2	0	0	0	0	0	0	0	0	0	0	0	0	0	0	0
NP_001166	rho GDP-dissociation inhibitor 2 GN=ARHGDIB [Homo sapiens]	22988	201	NA	NA	NA	NA	NA	0.667	0.751	18166	18166	14	14	0	0	0	-0.014	-0.041	-0.024	ARHGDIB	NP_001166	NA	NA	NP_001166	NA	397	human	refseq_acc	FALSE	NA	NA	7.22	30	12787000	17286400	16843100	19538000	18964400	19009700	17284800	16418200	16899900	18359400	17841200	19219100	17940500	16883800	17187400
NP_001166033	integrator complex subunit 9 isoform 3 GN=INTS9 [Homo sapiens]	71136	634	NA	NA	NA	NA	NA	0.1	0.063	310	310	3	3	0	0	0	0.117	0.088	0.121	INTS9	NP_001166033	NA	NA	NP_001166033	NA	55756	human	refseq_acc	FALSE	NA	NA	4.49	24	45098	64522	60315	0	0	34559	34872	62744	9151	26380	66839	0	62801	59024	55456
NP_001166039	myeloid differentiation primary response protein MyD88 isoform 3 GN=MYD88 [Homo sapiens]	29626	264	NA	NA	NA	NA	NA	0.062	0.106	370	370	2	2	0	0	0	0.43	0.414	0.443	MYD88	NP_001166039	NA	NA	NP_001166039	NA	4615	human	refseq_acc	FALSE	NA	NA	4.71	21	99446	88337	84970	39227	45352	43293	107713	94373	81346	0	0	0	70014	85984	98804
NP_001166159	ADP-ribosylation factor-binding protein GGA1 isoform 5 GN=GGA1 [Homo sapiens]	62137	566	NA	NA	NA	NA	NA	0.091	0.095	29	29	2	2	0	0	0	1.877	1.872	1.796	GGA1	NP_001166159	NA	NA	NP_001166159	NA	26088	human	refseq_acc	FALSE	NA	NA	3.37	8	0	0	0	0	0	0	6234	0	0	0	0	0	0	0	0
NP_001166176	eukaryotic translation initiation factor 4 gamma 2 isoform 1 GN=EIF4G2 [Homo sapiens]	102361	907	NA	NA	NA	NA	NA	0.231	0.284	5434	5434	17	17	0	0	0	-0.011	-0.037	-0.026	EIF4G2	NP_001166176	NA	NA	NP_001166176	NA	1982	human	refseq_acc	FALSE	NA	NA	5.57	30	394874	397869	373207	417412	411655	475744	400414	381963	360622	329092	270564	333043	397456	368692	392867
NP_001166217	protein transport protein Sec23B isoform 2 GN=SEC23B [Homo sapiens]	84472	749	NA	NA	NA	NA	NA	0.3	0.276	4214	4214	14	14	0	0	0	-0.016	-0.042	-0.047	SEC23B	NP_001166217	NA	NA	NP_001166217	NA	10483	human	refseq_acc	FALSE	NA	NA	5.66	30	461840	579600	400868	449490	523490	582990	408508	506880	476360	421042	381291	455100	461852	479260	434090
NP_001166599	YTH domain-containing family protein 2 isoform 1 GN=YTHDF2 [Homo sapiens]	62333	579	NA	NA	NA	NA	NA	0.333	0.169	2713	2271	8	6	0	0	0	-0.02	-0.046	-0.037	YTHDF2	NP_001166599	NA	NA	NP_001166599	NA	51441	human	refseq_acc	FALSE	NA	NA	5.35	30	243054	300179	232960	239965	220656	347170	224110	228970	177862	201460	184324	174632	258070	231479	235969
NP_001166947	striated muscle preferentially expressed protein kinase isoform 4 GN=SPEG [Homo sapiens]	12692	113	NA	NA	NA	NA	NA	0.125	0.071	4	4	1	1	0	0	0	NA	NA	NA	SPEG	NP_001166947	NA	NA	NP_001166947	NA	10290	human	refseq_acc	TRUE	CAMK	6	#NAME?	0	0	0	0	0	0	0	0	0	0	0	0	0	0	0	0
NP_001166953	protein cereblon isoform 2 GN=CRBN [Homo sapiens]	50474	441	NA	NA	NA	NA	NA	0.083	0.136	104	104	3	3	0	0	0	0.176	0.154	-0.042	CRBN	NP_001166953	NA	NA	NP_001166953	NA	51185	human	refseq_acc	FALSE	NA	NA	4.3	20	6474	28997	11923	10228	5481	0	0	19154	0	0	0	0	12882	21146	13349
NP_001166969	lysosomal alpha-mannosidase isoform 2 precursor GN=MAN2B1 [Homo sapiens]	113615	1010	NA	NA	NA	NA	NA	0.462	0.409	17394	17394	34	34	0	0	0	-0.095	-0.122	-0.173	MAN2B1	NP_001166969	NA	NA	NP_001166969	NA	4125	human	refseq_acc	FALSE	NA	NA	6.42	30	2429210	2426660	2411090	2379530	2354870	2419120	2835960	2646100	2399910	2604610	2371210	2418810	2450000	2420530	2524460
NP_001166986	TYRO protein tyrosine kinase-binding protein isoform 4 precursor GN=TYROBP [Homo sapiens]	10972	101	NA	NA	NA	NA	NA	0.2	0.317	2966	2966	3	3	0	0	0	-0.185	-0.211	-0.099	TYROBP	NP_001166986	NA	NA	NP_001166986	NA	7305	human	refseq_acc	FALSE	NA	NA	5.9	30	856880	915403	1026978	927540	941877	1203979	1044470	1052960	940470	775923	760870	784748	1022268	960281	1027466
NP_001166995	60 kDa SS-A/Ro ribonucleoprotein isoform 2 GN=TROVE2 [Homo sapiens]	60670	538	NA	NA	NA	NA	NA	0.367	0.351	5234	5234	15	15	0	0	0	-0.012	-0.038	-0.017	RO60	NP_001166995	NA	NA	NP_001166995	NA	6738	human	refseq_acc	FALSE	NA	NA	5.83	30	736930	725810	675350	860820	836750	768810	620240	654700	715970	593945	631610	762000	698530	664020	667090
NP_001167459	rab-like protein 6 isoform 3 GN=RABL6 [Homo sapiens]	79635	730	NA	NA	NA	NA	NA	0.156	0.107	2079	2079	6	6	0	0	0	-0.055	-0.081	-0.052	RABL6	NP_001167459	NA	NA	NP_001167459	NA	55684	human	refseq_acc	FALSE	NA	NA	5.26	30	161970	152230	148256	263942	233529	198795	167727	161273	169044	146003	138725	241608	182063	154694	161113
NP_001167554	NACHT, LRR and PYD domains-containing protein 2 isoform 3 GN=NLRP2 [Homo sapiens]	117882	1039	NA	NA	NA	NA	NA	0.016	0.035	117	117	3	3	0	0	0	0.798	0.787	0.515	NLRP2	NP_001167554	NA	NA	NP_001167554	NA	55655	human	refseq_acc	FALSE	NA	NA	4.43	11	0	0	0	0	0	0	0	0	0	0	0	0	0	0	0
NP_001167559	nuclear receptor coactivator 3 isoform d GN=NCOA3 [Homo sapiens]	154399	1415	NA	NA	NA	NA	NA	0.015	0.025	97	97	2	2	0	0	0	0.399	0.358	0.317	NCOA3	NP_001167559	NA	NA	NP_001167559	NA	8202	human	refseq_acc	FALSE	NA	NA	4.49	15	0	0	21363	0	52854	10212	0	0	0	0	0	71529	18541	0	0
NP_001167568	L-lactate dehydrogenase B chain isoform LDHB GN=LDHB [Homo sapiens]	36638	334	NA	NA	NA	NA	NA	0.706	0.536	13119	13119	15	15	0	0	0	-0.032	-0.059	-0.071	LDHB	NP_001167568	NA	NA	NP_001167568	NA	3945	human	refseq_acc	FALSE	NA	NA	7.05	30	9162600	8747800	9089900	14751400	14250800	13582800	9503500	8740200	9890830	12868900	13148600	13866900	9207000	9515700	9487000
NP_001167638	tyrosine-protein kinase SYK isoform Syk(L) GN=SYK [Homo sapiens]	72065	635	NA	NA	NA	NA	NA	0.447	0.518	11419	11418	22	21	0	0	0	-0.015	-0.041	-0.018	SYK	NP_001167638	NA	NA	NP_001167638	NA	6850	human	refseq_acc	TRUE	TK	1	5.97	30	946110	1101760	1184110	1041840	1045210	1274220	883770	967940	737770	873030	823080	932210	1075530	1092860	1131000
NP_001170785	ras-related protein R-Ras2 isoform c GN=RRAS2 [Homo sapiens]	19840	169	NA	NA	NA	NA	NA	0.083	0.095	16	16	1	1	0	0	0	2.812	2.838	2.787	RRAS2	NP_001170785	NA	NA	NP_001170785	NA	22800	human	refseq_acc	FALSE	NA	NA	3.09	4	0	0	0	0	0	0	0	0	0	8068	0	0	0	0	0
NP_001170826	mesothelin isoform 1 preproprotein GN=MSLN [Homo sapiens]	68069	622	NA	NA	NA	NA	NA	0.061	0.047	481	481	2	2	0	0	0	-0.048	-0.067	0.021	MSLN	NP_001170826	NA	NA	NP_001170826	NA	10232	human	refseq_acc	FALSE	NA	NA	4.84	27	84379	62285	69710	107441	129429	26463	90117	69444	120770	43856	93552	120970	100102	105543	111184
NP_001170946	motile sperm domain-containing protein 2 isoform 2 GN=MOSPD2 [Homo sapiens]	52120	455	NA	NA	NA	NA	NA	0.087	0.068	100	100	2	2	0	0	0	1.106	1.078	1.08	MOSPD2	NP_001170946	NA	NA	NP_001170946	NA	158747	human	refseq_acc	FALSE	NA	NA	4.33	13	0	0	43345	0	0	0	26547	17530	37377	0	0	0	50445	55615	57722
NP_001170977	acyloxyacyl hydrolase isoform 2 preproprotein GN=AOAH [Homo sapiens]	77932	688	NA	NA	NA	NA	NA	0.118	0.062	31	31	4	4	0	0	0	1.429	1.435	1.503	AOAH	NP_001170977	NA	NA	NP_001170977	NA	313	human	refseq_acc	FALSE	NA	NA	3.88	9	0	0	0	0	0	0	0	0	12998	52300	31302	0	62511	18438	0
NP_001170986	protein ABHD16A isoform b GN=ABHD16A [Homo sapiens]	59382	525	NA	NA	NA	NA	NA	0.069	0.116	70	70	4	4	0	0	0	-0.09	-0.116	-0.176	ABHD16A	NP_001170986	NA	NA	NP_001170986	NA	7920	human	refseq_acc	FALSE	NA	NA	4.54	30	38246	33179	34151	23451	23315	28378	21876	26283	22740	37615	50468	29704	39167	34912	34593
NP_001171033	serine/threonine-protein phosphatase 2A 65 kDa regulatory subunit A beta isoform isoform d GN=PPP2R1B [Homo sapiens]	61313	556	NA	NA	NA	NA	NA	0.037	0.036	25	25	1	1	0	0	0	2.561	2.53	2.372	PPP2R1B	NP_001171033	NA	NA	NP_001171033	NA	5519	human	refseq_acc	FALSE	NA	NA	3.18	5	0	0	0	0	0	0	0	0	0	0	0	0	8404	0	0
NP_001171079	myeloid cell surface antigen CD33 isoform 3 precursor GN=CD33 [Homo sapiens]	33889	310	NA	NA	NA	NA	NA	0.062	0.039	1	1	1	1	0	0	0	2.414	2.389	2.763	CD33	NP_001171079	NA	NA	NP_001171079	NA	945	human	refseq_acc	FALSE	NA	NA	3.74	5	37655	59548	0	0	0	0	0	0	14938	0	0	0	39077	0	0
NP_001171131	hyaluronan-binding protein 2 isoform 2 GN=HABP2 [Homo sapiens]	59864	534	NA	NA	NA	NA	NA	0.048	0.019	16	16	1	1	0	0	0	2.45	2.391	2.126	HABP2	NP_001171131	NA	NA	NP_001171131	NA	3026	human	refseq_acc	FALSE	NA	NA	4.11	5	0	0	0	0	0	0	0	0	0	86924	126630	93520	0	0	0
NP_001171134	telomere-associated protein RIF1 isoform 2 GN=RIF1 [Homo sapiens]	271686	2446	NA	NA	NA	NA	NA	0.056	0.051	1158	1158	8	8	0	0	0	-0.127	-0.154	-0.144	RIF1	NP_001171134	NA	NA	NP_001171134	NA	55183	human	refseq_acc	FALSE	NA	NA	5.04	30	64367	103599	85062	156107	76214	81418	96840	98698	108621	202311	176078	200984	90198	95525	86537
NP_001171549	signal transducer and activator of transcription 6 isoform 1 GN=STAT6 [Homo sapiens]	94134	847	NA	NA	NA	NA	NA	0.355	0.272	2526	2526	13	13	0	0	0	-0.052	-0.079	-0.093	STAT6	NP_001171549	NA	NA	NP_001171549	NA	6778	human	refseq_acc	FALSE	NA	NA	5.53	30	316315	334532	359118	268247	257622	267796	302357	382556	295108	179719	189032	192187	382595	358794	408202
NP_001171557	zinc finger X-chromosomal protein isoform 2 GN=ZFX [Homo sapiens]	66065	576	NA	NA	NA	NA	NA	0.08	0.04	37	37	2	2	0	0	0	1.853	1.808	1.673	ZFX	NP_001171557	NA	NA	NP_001171557	NA	7543	human	refseq_acc	FALSE	NA	NA	4.06	7	0	0	0	0	0	0	0	0	0	32423	88355	89423	0	0	0
NP_001171563	branched-chain-amino-acid aminotransferase, cytosolic isoform 3 GN=BCAT1 [Homo sapiens]	36297	325	NA	NA	NA	NA	NA	0.286	0.185	286	286	4	4	0	0	0	0.016	-0.004	0.008	BCAT1	NP_001171563	NA	NA	NP_001171563	NA	586	human	refseq_acc	FALSE	NA	NA	4.37	22	36873	19243	25199	39234	10142	27345	4323	15160	11191	0	0	10645	14903	30369	57377
NP_001171581	zinc finger protein 185 isoform 6 GN=ZNF185 [Homo sapiens]	67281	630	NA	NA	NA	NA	NA	0.2	0.36	3695	3695	14	14	0	0	0	1.056	1.013	1.062	ZNF185	NP_001171581	NA	NA	NP_001171581	NA	7739	human	refseq_acc	FALSE	NA	NA	3.95	18	26547	34110	0	0	6296	10413	7660	0	15398	13930	0	0	10665	22122	12029
NP_001171589	multiple inositol polyphosphate phosphatase 1 isoform 3 GN=MINPP1 [Homo sapiens]	33100	286	NA	NA	NA	NA	NA	0.111	0.108	13	13	2	2	0	0	0	1.519	1.477	1.194	MINPP1	NP_001171589	NA	NA	NP_001171589	NA	9562	human	refseq_acc	FALSE	NA	NA	3.77	9	0	0	0	0	0	0	0	4930	0	0	0	0	0	0	0
NP_001171649	glycogenin-1 isoform 2 GN=GYG1 [Homo sapiens]	37478	333	NA	NA	NA	NA	NA	0.333	0.351	3213	3213	8	8	0	0	0	-0.018	-0.045	-0.034	GYG1	NP_001171649	NA	NA	NP_001171649	NA	2992	human	refseq_acc	FALSE	NA	NA	5.62	30	448310	382991	374839	493800	490070	350887	364508	358331	560810	448463	452684	430199	426483	432892	481860
NP_001171659	GPI transamidase component PIG-T isoform 4 precursor GN=PIGT [Homo sapiens]	54118	476	NA	NA	NA	NA	NA	0.115	0.151	865	865	5	5	0	0	0	-0.34	-0.367	-0.523	PIGT	NP_001171659	NA	NA	NP_001171659	NA	51604	human	refseq_acc	FALSE	NA	NA	4.96	30	29687	59664	45229	82793	46184	24275	42841	60599	60568	125334	245312	165011	35044	37352	50262
NP_001171724	peroxisomal membrane protein 11B isoform 2 GN=PEX11B [Homo sapiens]	26724	245	NA	NA	NA	NA	NA	0.071	0.061	132	132	1	1	0	0	0	1	0.967	0.964	PEX11B	NP_001171724	NA	NA	NP_001171724	NA	8799	human	refseq_acc	FALSE	NA	NA	4.02	14	19687	22824	20195	0	0	0	31059	25886	23210	0	0	0	8512	11965	22455
NP_001171725	extended synaptotagmin-1 isoform 1 GN=ESYT1 [Homo sapiens]	124001	1114	NA	NA	NA	NA	NA	0.604	0.496	30018	30018	42	42	0	0	0	-0.072	-0.098	-0.059	ESYT1	NP_001171725	NA	NA	NP_001171725	NA	23344	human	refseq_acc	FALSE	NA	NA	6.67	30	5083100	5083400	4763500	5406200	5254500	5127000	5442200	5268300	5226700	7114700	7559900	7791800	4951700	4616500	4660700
NP_001171752	voltage-dependent anion-selective channel protein 2 isoform 2 GN=VDAC2 [Homo sapiens]	31566	294	NA	NA	NA	NA	NA	0.471	0.548	11941	11941	11	11	0	0	0	-0.014	-0.041	-0.029	VDAC2	NP_001171752	NA	NA	NP_001171752	NA	7417	human	refseq_acc	FALSE	NA	NA	6.71	30	5709470	5846070	6387770	5455670	4970030	6359840	6021280	6051210	5561380	5296940	4958550	4641640	5620810	5193740	4817630
NP_001171812	1-phosphatidylinositol 4,5-bisphosphate phosphodiesterase beta-3 isoform 2 GN=PLCB3 [Homo sapiens]	131204	1167	NA	NA	NA	NA	NA	0.036	0.027	505	505	2	2	0	0	0	-0.114	-0.141	-0.049	PLCB3	NP_001171812	NA	NA	NP_001171812	NA	5331	human	refseq_acc	FALSE	NA	NA	5.03	30	116370	162750	145062	129880	152815	187423	175753	173401	140718	71586	58759	73329	150223	154226	167785
NP_001171820	FAD synthase isoform 3 GN=FLAD1 [Homo sapiens]	49198	446	NA	NA	NA	NA	NA	0.036	0.034	1	1	1	1	0	0	0	4.907	4.924	3.95	FLAD1	NP_001171820	NA	NA	NP_001171820	NA	80308	human	refseq_acc	FALSE	NA	NA	2.31	1	0	0	0	0	0	0	0	0	0	0	0	0	0	0	0
NP_001171900	protein kinase C and casein kinase substrate in neurons protein 2 isoform B GN=PACSIN2 [Homo sapiens]	51353	445	NA	NA	NA	NA	NA	0.458	0.324	5935	5935	12	12	0	0	0	-0.013	-0.039	-0.024	PACSIN2	NP_001171900	NA	NA	NP_001171900	NA	11252	human	refseq_acc	FALSE	NA	NA	5.79	30	706620	661390	724300	616090	528700	686330	666330	668240	754400	506030	516040	477310	721930	620840	703680
NP_001171906	ubiquinol-cytochrome-c reductase complex assembly factor 1 isoform c GN=UQCC1 [Homo sapiens]	26963	231	NA	NA	NA	NA	NA	0.167	0.082	104	104	2	2	0	0	0	1.508	1.459	1.276	UQCC1	NP_001171906	NA	NA	NP_001171906	NA	55245	human	refseq_acc	FALSE	NA	NA	3.86	10	0	0	0	14067	0	0	0	0	0	0	24989	0	0	0	0
NP_001171908	NADH dehydrogenase [ubiquinone] iron-sulfur protein 5 GN=NDUFS5 [Homo sapiens]	12517	106	NA	NA	NA	NA	NA	0.667	0.491	4004	4004	5	5	0	0	0	-0.047	-0.074	-0.046	NDUFS5	NP_001171908	NA	NA	NP_001171908	NA	4725	human	refseq_acc	FALSE	NA	NA	5.71	30	730400	682750	687350	476590	514610	486920	747320	791830	717490	542310	515740	529540	630440	647623	625700
NP_001171915	NADH dehydrogenase [ubiquinone] 1 subunit C1, mitochondrial precursor GN=NDUFC1 [Homo sapiens]	8734	76	NA	NA	NA	NA	NA	0.25	0.132	9	9	1	1	0	0	0	2.535	2.543	2.328	NDUFC1	NP_001171915	NA	NA	NP_001171915	NA	4717	human	refseq_acc	FALSE	NA	NA	3.5	5	0	0	0	0	0	0	0	0	0	0	0	16245	0	0	0
NP_001172006	rho GDP-dissociation inhibitor 1 isoform a GN=ARHGDIA [Homo sapiens]	23207	204	NA	NA	NA	NA	NA	0.375	0.569	6799	6799	6	6	0	0	0	-0.011	-0.037	-0.031	ARHGDIA	NP_001172006	NA	NA	NP_001172006	NA	396	human	refseq_acc	FALSE	NA	NA	6.89	30	6452600	6407050	7215900	9712500	8986700	8583960	8008100	7679530	8021800	6752060	7996500	8247300	7457500	7187600	6983200
NP_001172023	deaminated glutathione amidase isoform 4 GN=NIT1 [Homo sapiens]	31858	291	NA	NA	NA	NA	NA	0.444	0.533	362	362	10	10	0	0	0	-0.025	-0.043	-0.071	NIT1	NP_001172023	NA	NA	NP_001172023	NA	4817	human	refseq_acc	FALSE	NA	NA	4.91	24	98049	164304	121217	17641	24612	55448	92817	203931	67982	0	0	0	117890	165474	106885
NP_001172110	prefoldin subunit 6 GN=PFDN6 [Homo sapiens]	14582	129	NA	NA	NA	NA	NA	0.25	0.318	2434	2434	4	4	0	0	0	-0.012	-0.039	-0.039	PFDN6	NP_001172110	NA	NA	NP_001172110	NA	10471	human	refseq_acc	FALSE	NA	NA	5.5	30	297083	275227	306371	312596	376038	420220	284766	278556	388061	244638	258966	321458	300962	302028	332618
NP_001174	V-type proton ATPase subunit S1 precursor GN=ATP6AP1 [Homo sapiens]	52025	470	NA	NA	NA	NA	NA	0.174	0.117	483	483	4	4	0	0	0	-0.061	-0.097	-0.118	ATP6AP1	NP_001174	NA	NA	NP_001174	NA	537	human	refseq_acc	FALSE	NA	NA	4.78	25	79554	105049	125486	42601	49607	106980	13117	109563	9977	21926	106609	15778	95903	108452	0
NP_001177369	nuclear receptor corepressor 1 isoform 3 GN=NCOR1 [Homo sapiens]	258599	2337	NA	NA	NA	NA	NA	0.039	0.038	603	603	5	5	0	0	0	-0.04	-0.066	-0.057	NCOR1	NP_001177369	NA	NA	NP_001177369	NA	9611	human	refseq_acc	FALSE	NA	NA	6.27	30	2168710	2193458	2147113	1761867	1645491	1949418	2329212	2555784	2144777	1462544	1250737	1377726	2196428	2066318	2258745
NP_001177387	dedicator of cytokinesis protein 8 isoform 2 GN=DOCK8 [Homo sapiens]	227474	1999	NA	NA	NA	NA	NA	0.255	0.248	11833	11833	36	36	0	0	0	-0.019	-0.045	-0.029	DOCK8	NP_001177387	NA	NA	NP_001177387	NA	81704	human	refseq_acc	FALSE	NA	NA	5.98	30	1080040	1112990	1065990	1012360	907810	1399300	949910	1066560	795910	1223380	998770	843560	1143530	975650	1020140
NP_001177652	E3 ubiquitin-protein ligase LRSAM1 isoform 2 GN=LRSAM1 [Homo sapiens]	80427	696	NA	NA	NA	NA	NA	0.1	0.101	20	20	4	4	0	0	0	1.539	1.502	1.18	LRSAM1	NP_001177652	NA	NA	NP_001177652	NA	90678	human	refseq_acc	FALSE	NA	NA	3.65	8	0	0	0	0	0	0	0	0	0	0	0	0	0	0	0
NP_001177718	neutrophil cytosol factor 2 isoform 3 GN=NCF2 [Homo sapiens]	50337	445	NA	NA	NA	NA	NA	0.5	0.427	5737	5737	15	15	0	0	0	-0.042	-0.068	-0.078	NCF2	NP_001177718	NA	NA	NP_001177718	NA	4688	human	refseq_acc	FALSE	NA	NA	5.82	30	457150	490750	462230	658740	648970	677330	719140	589110	523640	898100	836300	872760	502120	549240	481010
NP_001177765	dynactin subunit 1 isoform 5 GN=DCTN1 [Homo sapiens]	136819	1236	NA	NA	NA	NA	NA	0.371	0.321	8994	8994	26	26	0	0	0	-0.071	-0.097	-0.118	DCTN1	NP_001177765	NA	NA	NP_001177765	NA	1639	human	refseq_acc	FALSE	NA	NA	5.73	30	521300	585820	477350	475740	569060	640750	415486	503290	366300	1364130	453100	465850	458650	435170	399900
NP_001177808	origin recognition complex subunit 4 isoform 1 GN=ORC4 [Homo sapiens]	50377	436	NA	NA	NA	NA	NA	0.08	0.087	846	846	3	3	0	0	0	-0.019	-0.045	-0.047	ORC4	NP_001177808	NA	NA	NP_001177808	NA	5000	human	refseq_acc	FALSE	NA	NA	5.04	30	96873	113926	96184	123689	128264	126042	94638	90992	104129	128967	122426	148987	105048	96033	88803
NP_001177836	3-oxo-5-beta-steroid 4-dehydrogenase isoform 3 GN=AKR1D1 [Homo sapiens]	32747	290	NA	NA	NA	NA	NA	0.053	0.034	13	13	2	2	0	0	0	1.61	1.574	1.423	AKR1D1	NP_001177836	NA	NA	NP_001177836	NA	6718	human	refseq_acc	FALSE	NA	NA	4.21	8	0	0	15090	0	0	0	70916	57073	0	0	0	0	0	0	0
NP_001177909	YY1-associated factor 2 isoform 4 GN=YAF2 [Homo sapiens]	12738	117	NA	NA	NA	NA	NA	0.143	0.137	64	64	1	1	0	0	0	1.699	1.676	1.903	YAF2	NP_001177909	NA	NA	NP_001177909	NA	10138	human	refseq_acc	FALSE	NA	NA	3.38	9	8843	10020	5700	0	0	0	8437	0	0	0	0	0	7423	0	6458
NP_001177912	5-demethoxyubiquinone hydroxylase, mitochondrial isoform 2 GN=COQ7 [Homo sapiens]	20158	179	NA	NA	NA	NA	NA	0.083	0.279	2	2	2	2	0	0	0	3.676	3.601	2.599	COQ7	NP_001177912	NA	NA	NP_001177912	NA	10229	human	refseq_acc	FALSE	NA	NA	3.09	2	0	0	0	0	0	0	0	0	0	0	0	0	0	0	0
NP_001177916	serine/arginine-rich splicing factor 11 isoform 2 GN=SRSF11 [Homo sapiens]	53413	483	NA	NA	NA	NA	NA	0.231	0.139	613	613	4	4	0	0	0	-0.136	-0.162	-0.233	SRSF11	NP_001177916	NA	NA	NP_001177916	NA	9295	human	refseq_acc	FALSE	NA	NA	5.12	30	72605	68774	81521	209920	93281	139270	40962	49357	123535	157440	147140	131760	103651	33889	121585
NP_001177924	importin-8 isoform 2 GN=IPO8 [Homo sapiens]	96035	832	NA	NA	NA	NA	NA	0.05	0.065	41	41	3	3	0	0	0	1.572	1.562	1.363	IPO8	NP_001177924	NA	NA	NP_001177924	NA	10526	human	refseq_acc	FALSE	NA	NA	3.69	9	0	0	0	0	0	0	0	0	0	0	0	0	0	0	0
NP_001177938	serine/arginine-rich splicing factor 10 isoform 6 GN=SRSF10 [Homo sapiens]	20117	165	NA	NA	NA	NA	NA	0.222	0.461	4575	4575	8	8	0	0	0	-0.021	-0.047	-0.053	SRSF10	NP_001177938	NA	NA	NP_001177938	NA	10772	human	refseq_acc	FALSE	NA	NA	6.06	30	1245020	1245050	1357770	928750	987970	1205380	1454280	1558970	1054540	1309140	1361870	1320660	1066790	1160590	1118740
NP_001177989	mitochondrial glutamate carrier 1 GN=SLC25A22 [Homo sapiens]	34470	323	NA	NA	NA	NA	NA	0.222	0.254	1118	1118	5	5	0	0	0	-0.355	-0.382	-0.328	SLC25A22	NP_001177989	NA	NA	NP_001177989	NA	79751	human	refseq_acc	FALSE	NA	NA	5.16	30	144598	96388	217431	229899	80766	21460	189683	200656	243040	169352	180480	18683	240444	281695	235273
NP_001180231	semaphorin-4A isoform 2 GN=SEMA4A [Homo sapiens]	69103	629	NA	NA	NA	NA	NA	0.04	0.027	4	4	1	1	0	0	0	2.307	2.26	1.744	SEMA4A	NP_001180231	NA	NA	NP_001180231	NA	64218	human	refseq_acc	FALSE	NA	NA	3.49	6	0	0	0	0	0	0	0	0	0	0	0	0	0	0	0
NP_001180236	sterile alpha motif domain-containing protein 9 GN=SAMD9 [Homo sapiens]	184279	1589	NA	NA	NA	NA	NA	0.065	0.052	788	788	6	6	0	0	0	-0.091	-0.118	-0.052	SAMD9	NP_001180236	NA	NA	NP_001180236	NA	54809	human	refseq_acc	FALSE	NA	NA	5.06	30	85179	119347	91852	159840	167150	142746	156323	111355	83808	110143	80765	89852	142623	139414	148205
NP_001180245	spermatogenesis-defective protein 39 homolog isoform 2 GN=VIPAS39 [Homo sapiens]	51581	444	NA	NA	NA	NA	NA	0.077	0.142	934	934	4	4	0	0	0	-0.028	-0.054	-0.056	VIPAS39	NP_001180245	NA	NA	NP_001180245	NA	63894	human	refseq_acc	FALSE	NA	NA	4.81	30	66973	43028	68659	75739	85036	53875	48938	33851	73870	63518	83386	81695	60088	84130	61846
NP_001180262	coronin-1A GN=CORO1A [Homo sapiens]	51026	461	NA	NA	NA	NA	NA	0.714	0.523	18138	18138	23	23	0	0	0	-0.019	-0.046	-0.026	CORO1A	NP_001180262	NA	NA	NP_001180262	NA	11151	human	refseq_acc	FALSE	NA	NA	7.05	30	11869900	11419400	11776800	12952100	12487900	11907800	9793400	10573100	10234500	12357500	14229800	13183600	11638700	10954700	11305200
NP_001180286	nuclear pore glycoprotein p62 GN=NUP62 [Homo sapiens]	53254	522	NA	NA	NA	NA	NA	0.583	0.343	5043	5043	9	9	0	0	0	-0.053	-0.079	-0.094	NUP62	NP_001180286	NA	NA	NP_001180286	NA	23636	human	refseq_acc	FALSE	NA	NA	5.87	30	787680	851510	726750	646080	550670	679190	766780	863450	860250	1275050	1262980	1443120	741660	784050	594960
NP_001180298	death-inducer obliterator 1 isoform c GN=DIDO1 [Homo sapiens]	243870	2240	NA	NA	NA	NA	NA	0.034	0.027	202	202	4	4	0	0	0	0.138	0.109	0.089	DIDO1	NP_001180298	NA	NA	NP_001180298	NA	11083	human	refseq_acc	FALSE	NA	NA	4.58	22	32182	89097	37634	0	0	13276	34365	78946	59352	0	0	50537	58380	60753	40474
NP_001180303	resistin precursor GN=RETN [Homo sapiens]	11419	108	NA	NA	NA	NA	NA	0.286	0.306	529	529	2	2	0	0	0	0.144	0.125	0.087	RETN	NP_001180303	NA	NA	NP_001180303	NA	56729	human	refseq_acc	FALSE	NA	NA	4.88	23	47900	59968	56534	0	31841	27435	114100	122380	128640	0	0	0	83910	109530	84575
NP_001180326	serine/threonine-protein phosphatase 2A activator isoform e GN=PTPA [Homo sapiens]	32936	288	NA	NA	NA	NA	NA	0.333	0.278	1550	1550	7	7	0	0	0	-0.033	-0.06	-0.08	PTPA	NP_001180326	NA	NA	NP_001180326	NA	5524	human	refseq_acc	FALSE	NA	NA	5.52	30	230282	307600	254069	354162	329298	394850	296070	380475	309622	225100	192710	289170	277950	317740	287406
NP_001180345	ATP-dependent RNA helicase DDX3X isoform 2 GN=DDX3X [Homo sapiens]	73155	661	NA	NA	NA	NA	NA	0.439	0.483	12138	4934	26	9	0	0	0	-0.044	-0.07	-0.048	DDX3X	NP_001180345	NA	NA	NP_001180345	NA	1654	human	refseq_acc	FALSE	NA	NA	5.9	30	686040	829270	845190	735936	783480	783910	901680	979160	931180	661021	1141660	694571	809960	734770	795550
NP_001180412	LIM and senescent cell antigen-like-containing domain protein 1 isoform d GN=LIMS1 [Homo sapiens]	38421	337	NA	NA	NA	NA	NA	0.5	0.415	2975	2975	10	10	0	0	0	-0.112	-0.138	-0.098	LIMS1	NP_001180412	NA	NA	NP_001180412	NA	3987	human	refseq_acc	FALSE	NA	NA	5.47	30	394403	415521	289484	223190	259231	299587	326790	364963	343985	142931	83387	121716	397710	383476	389647
NP_001180432	beta-enolase isoform 2 GN=ENO3 [Homo sapiens]	42248	391	NA	NA	NA	NA	NA	0.059	0.036	1300	1300	1	1	0	0	0	-0.255	-0.281	-0.34	ENO3	NP_001180432	NA	NA	NP_001180432	NA	2027	human	refseq_acc	FALSE	NA	NA	5.63	30	365920	293520	372530	569800	504990	500610	403720	427010	123920	260310	154830	362810	184950	81167	523280
NP_001180438	tetratricopeptide repeat protein 27 isoform 2 GN=TTC27 [Homo sapiens]	90978	793	NA	NA	NA	NA	NA	0.024	0.018	36	36	1	1	0	0	0	1.839	1.801	1.472	TTC27	NP_001180438	NA	NA	NP_001180438	NA	55622	human	refseq_acc	FALSE	NA	NA	3.85	8	0	0	0	0	0	0	0	0	0	0	0	0	0	0	0
NP_001180446	charged multivesicular body protein 3 isoform 3 GN=CHMP3 [Homo sapiens]	20770	182	NA	NA	NA	NA	NA	0.286	0.099	185	185	2	2	0	0	0	0.749	0.733	0.725	CHMP3	NP_001180446	NA	NA	NP_001180446	NA	51652	human	refseq_acc	FALSE	NA	NA	4.25	17	27216	21242	0	0	0	0	0	0	26493	0	0	0	28623	0	22392
NP_001180486	transcription and mRNA export factor ENY2 isoform 2 GN=ENY2 [Homo sapiens]	10984	96	NA	NA	NA	NA	NA	0.6	0.344	1697	1697	3	3	0	0	0	-0.073	-0.099	-0.101	ENY2	NP_001180486	NA	NA	NP_001180486	NA	56943	human	refseq_acc	FALSE	NA	NA	5.38	30	235003	256584	301193	292130	171060	255590	183880	159530	286144	518600	499463	386664	261972	238646	279407
NP_001180499	cysteine and glycine-rich protein 1 isoform 3 GN=CSRP1 [Homo sapiens]	20042	187	NA	NA	NA	NA	NA	0.583	0.588	5112	5112	8	8	0	0	0	-0.034	-0.061	-0.043	CSRP1	NP_001180499	NA	NA	NP_001180499	NA	1465	human	refseq_acc	FALSE	NA	NA	5.83	30	697900	731490	656730	662520	684340	733720	518150	540960	632810	577350	528734	704840	786470	581150	659640
NP_001180528	non-specific lipid-transfer protein isoform 7 GN=SCP2 [Homo sapiens]	56496	523	NA	NA	NA	NA	NA	0.407	0.323	6354	6354	14	14	0	0	0	-0.026	-0.052	-0.068	SCP2	NP_001180528	NA	NA	NP_001180528	NA	6342	human	refseq_acc	FALSE	NA	NA	6.09	30	1388880	1238030	1165930	1166050	1141970	1289330	1144660	1222190	1232280	1884910	1708250	1991750	1148060	1189630	1050270
NP_001180573	peroxisomal biogenesis factor 19 isoform c GN=PEX19 [Homo sapiens]	30792	279	NA	NA	NA	NA	NA	0.053	0.057	36	36	1	1	0	0	0	1.731	1.701	1.448	PEX19	NP_001180573	NA	NA	NP_001180573	NA	5824	human	refseq_acc	FALSE	NA	NA	3.87	8	0	0	0	0	0	0	0	0	0	0	0	0	0	0	0
NP_001181	branched-chain-amino-acid aminotransferase, mitochondrial isoform a precursor GN=BCAT2 [Homo sapiens]	44287	392	NA	NA	NA	NA	NA	0.35	0.434	4976	4976	12	12	0	0	0	-0.053	-0.079	-0.113	BCAT2	NP_001181	NA	NA	NP_001181	NA	587	human	refseq_acc	FALSE	NA	NA	5.84	30	604105	644172	647224	770350	718080	745050	624180	669987	587960	771668	804478	858450	621763	598693	646405
NP_001181883	matrin-3 isoform a GN=MATR3 [Homo sapiens]	94622	847	NA	NA	NA	NA	NA	0.564	0.503	25905	25905	31	31	0	0	0	-0.007	-0.034	-0.029	MATR3	NP_001181883	NA	NA	NP_001181883	NA	9782	human	refseq_acc	FALSE	NA	NA	6.62	30	4325410	4707090	4286700	4174150	4376940	4376500	4802800	5001000	4800000	3832700	3781800	4139600	4436080	4205320	4334720
NP_001181919	7SK snRNA methylphosphate capping enzyme isoform B GN=MEPCE [Homo sapiens]	24950	220	NA	NA	NA	NA	NA	0.091	0.105	290	290	2	2	0	0	0	0.11	0.082	0.117	MEPCE	NP_001181919	NA	NA	NP_001181919	NA	56257	human	refseq_acc	FALSE	NA	NA	4.63	25	59284	59021	78478	22314	35473	53192	65950	78544	58469	24680	0	0	38454	60203	68053
NP_001182016	gamma-glutamylaminecyclotransferase GN=GGACT [Homo sapiens]	17328	153	NA	NA	NA	NA	NA	0.125	0.065	196	196	1	1	0	0	0	1.026	1.004	1.157	GGACT	NP_001182016	NA	NA	NP_001182016	NA	87769	human	refseq_acc	FALSE	NA	NA	3.86	14	0	18214	0	14981	0	12843	0	0	20579	0	13412	0	24878	25487	16535
NP_001182030	protein tyrosine phosphatase type IVA 2 isoform 4 GN=PTP4A2 [Homo sapiens]	15669	136	NA	NA	NA	NA	NA	0.25	0.324	1103	1103	3	3	0	0	0	-0.165	-0.191	-0.163	PTP4A2	NP_001182030	NA	NA	NP_001182030	NA	8073	human	refseq_acc	FALSE	NA	NA	5.24	30	102630	289793	222581	143586	141225	206301	194271	268976	212894	104004	38335	61369	254683	286134	249037
NP_001182068	conserved oligomeric Golgi complex subunit 4 isoform 2 GN=COG4 [Homo sapiens]	87183	768	NA	NA	NA	NA	NA	0.023	0.022	1	1	1	1	0	0	0	4.907	4.847	3.497	COG4	NP_001182068	NA	NA	NP_001182068	NA	25839	human	refseq_acc	FALSE	NA	NA	2.52	1	0	0	0	0	0	0	0	0	0	0	0	0	0	0	0
NP_001182073	serine/threonine-protein phosphatase 6 regulatory ankyrin repeat subunit B isoform A GN=ANKRD44 [Homo sapiens]	107602	993	NA	NA	NA	NA	NA	0.306	0.254	1297	1293	16	15	0	0	0	-0.266	-0.292	-0.401	ANKRD44	NP_001182073	NA	NA	NP_001182073	NA	91526	human	refseq_acc	FALSE	NA	NA	5.16	30	135863	232447	109663	57435	72273	24996	62202	91962	102132	272825	184237	420742	89668	174805	121854
NP_001182147	L-xylulose reductase isoform 2 GN=DCXR [Homo sapiens]	25743	242	NA	NA	NA	NA	NA	0.6	0.504	1139	1139	10	10	0	0	0	-0.104	-0.13	-0.172	DCXR	NP_001182147	NA	NA	NP_001182147	NA	51181	human	refseq_acc	FALSE	NA	NA	5.34	30	155657	245579	240016	233708	151126	126140	185163	267481	202580	207070	119025	69780	134244	260771	209751
NP_001182257	ras-related protein Rab-9A GN=RAB9A [Homo sapiens]	22837	201	NA	NA	NA	NA	NA	0.083	0.154	650	650	2	2	0	0	0	-0.059	-0.082	-0.053	RAB9A	NP_001182257	NA	NA	NP_001182257	NA	9367	human	refseq_acc	FALSE	NA	NA	4.76	28	101324	85237	85292	28537	48589	49119	102450	101870	66819	25181	51815	0	94009	98291	87051
NP_001182356	serine/arginine-rich splicing factor 2 GN=SRSF2 [Homo sapiens]	25476	221	NA	NA	NA	NA	NA	0.333	0.299	3215	3215	7	7	0	0	0	-0.041	-0.068	-0.024	SRSF2	NP_001182356	NA	NA	NP_001182356	NA	6427	human	refseq_acc	FALSE	NA	NA	6.78	30	6376630	6812860	6933690	7240610	7353040	7739650	6616960	7487430	6091650	7005000	6965190	7966970	6529570	6534730	6453050
NP_001182375	serine/arginine-rich splicing factor 7 isoform 2 GN=SRSF7 [Homo sapiens]	26012	226	NA	NA	NA	NA	NA	0.3	0.363	4033	4033	8	8	0	0	0	-0.018	-0.044	-0.048	SRSF7	NP_001182375	NA	NA	NP_001182375	NA	6432	human	refseq_acc	FALSE	NA	NA	6.48	30	2873250	2787410	2819770	3480400	3194790	3217840	2715950	2752820	3001090	3890010	4804510	3939650	2794730	2755650	2714640
NP_001182399	DNA-binding protein SATB1 isoform 2 GN=SATB1 [Homo sapiens]	89126	795	NA	NA	NA	NA	NA	0.05	0.086	604	604	5	5	0	0	0	-0.227	-0.253	-0.259	SATB1	NP_001182399	NA	NA	NP_001182399	NA	6304	human	refseq_acc	FALSE	NA	NA	5.06	28	95547	60837	35159	143894	65981	104401	52754	62060	66300	34762	0	0	135728	97023	113193
NP_001182408	protein TFG isoform 2 GN=TFG [Homo sapiens]	43020	396	NA	NA	NA	NA	NA	0.357	0.316	1487	1487	8	8	0	0	0	-0.15	-0.176	-0.232	TFG	NP_001182408	NA	NA	NP_001182408	NA	10342	human	refseq_acc	FALSE	NA	NA	5.38	30	204352	156831	194875	248723	272448	117053	231125	138118	105414	95607	145512	143332	118937	243520	226184
NP_001182447	calcium uptake protein 1, mitochondrial isoform 2 GN=MICU1 [Homo sapiens]	54351	476	NA	NA	NA	NA	NA	0.071	0.067	88	88	2	2	0	0	0	0.202	0.168	0.132	MICU1	NP_001182447	NA	NA	NP_001182447	NA	10367	human	refseq_acc	FALSE	NA	NA	4.25	22	31981	12859	0	0	10687	20577	27086	0	40575	64726	20108	26825	0	6126	29614
NP_001182484	clathrin interactor 1 isoform 1 GN=CLINT1 [Homo sapiens]	70294	643	NA	NA	NA	NA	NA	0.417	0.266	5345	5345	16	16	0	0	0	-0.016	-0.042	-0.049	CLINT1	NP_001182484	NA	NA	NP_001182484	NA	9685	human	refseq_acc	FALSE	NA	NA	5.63	30	368260	438470	397034	467480	527700	542220	377390	404510	364800	504720	435540	383588	455030	391706	365398
NP_001182502	endoribonuclease Dicer isoform 2 GN=DICER1 [Homo sapiens]	208446	1829	NA	NA	NA	NA	NA	0.038	0.037	366	366	4	4	0	0	0	0	-0.027	0.012	DICER1	NP_001182502	NA	NA	NP_001182502	NA	23405	human	refseq_acc	FALSE	NA	NA	4.3	26	47650	35756	25703	15907	12333	9269	14493	34683	0	11540	14746	10988	29256	48738	34834
NP_001184044	glutamate--cysteine ligase catalytic subunit isoform b GN=GCLC [Homo sapiens]	68629	599	NA	NA	NA	NA	NA	0.097	0.07	1245	1245	3	3	0	0	0	-0.102	-0.129	-0.138	GCLC	NP_001184044	NA	NA	NP_001184044	NA	2729	human	refseq_acc	FALSE	NA	NA	5.14	30	106456	54565	107067	260773	218466	178223	73862	85793	105773	141469	166092	138619	130918	116239	97441
NP_001184173	B-cell CLL/lymphoma 7 protein family member B isoform 2 GN=BCL7B [Homo sapiens]	16045	145	NA	NA	NA	NA	NA	0.143	0.179	208	144	2	1	0	0	0	0.753	0.718	0.823	BCL7B	NP_001184173	NA	NA	NP_001184173	NA	9275	human	refseq_acc	FALSE	NA	NA	4.51	15	91174	76298	96520	19865	0	82281	62361	46633	34248	0	111080	42832	69238	69919	69579
NP_001184188	origin recognition complex subunit 3 isoform 3 GN=ORC3 [Homo sapiens]	65928	568	NA	NA	NA	NA	NA	0.094	0.111	28	28	4	4	0	0	0	-0.469	-0.474	-0.365	ORC3	NP_001184188	NA	NA	NP_001184188	NA	23595	human	refseq_acc	FALSE	NA	NA	4.46	9	0	0	0	0	0	0	0	5776	0	0	0	0	0	6843	0
NP_001184226	GA-binding protein alpha chain GN=GABPA [Homo sapiens]	51295	454	NA	NA	NA	NA	NA	0.13	0.137	426	426	4	4	0	0	0	0.05	0.021	-0.044	GABPA	NP_001184226	NA	NA	NP_001184226	NA	2551	human	refseq_acc	FALSE	NA	NA	4.6	24	19110	52440	55999	0	19226	29562	40150	73980	69035	0	0	0	32879	42802	38099
NP_001184254	aryl hydrocarbon receptor nuclear translocator isoform 4 GN=ARNT [Homo sapiens]	84819	773	NA	NA	NA	NA	NA	0.026	0.017	1	1	1	1	0	0	0	4.907	4.891	4.676	ARNT	NP_001184254	NA	NA	NP_001184254	NA	405	human	refseq_acc	FALSE	NA	NA	2.41	1	0	0	0	0	0	0	0	0	0	0	0	0	0	0	0
NP_001185689	LY75-CD302 fusion protein isoform 2 precursor GN=LY75-CD302 [Homo sapiens]	209436	1817	NA	NA	NA	NA	NA	0.158	0.156	2833	2833	19	19	0	0	0	-0.124	-0.151	-0.071	LY75-CD302	NP_001185689	NA	NA	NP_001185689	NA	100526664	human	refseq_acc	FALSE	NA	NA	5.36	30	235490	271748	223998	314015	314718	318597	230993	224324	255035	268975	273352	274336	245439	279747	264503
NP_001185706	cullin-2 isoform c GN=CUL2 [Homo sapiens]	86982	745	NA	NA	NA	NA	NA	0.205	0.212	1750	1750	10	10	0	0	0	-0.106	-0.132	-0.138	CUL2	NP_001185706	NA	NA	NP_001185706	NA	8453	human	refseq_acc	FALSE	NA	NA	5.24	30	189884	219376	197349	143141	157797	170049	174354	219463	170195	138287	52027	103546	186489	204379	185111
NP_001185715	POU domain, class 2, transcription factor 1 isoform 3 GN=POU2F1 [Homo sapiens]	72082	703	NA	NA	NA	NA	NA	0.286	0.118	524	524	4	4	0	0	0	-0.276	-0.295	-0.229	POU2F1	NP_001185715	NA	NA	NP_001185715	NA	5451	human	refseq_acc	FALSE	NA	NA	5.04	24	315849	153798	134493	42006	43003	21963	329492	353210	156183	49428	0	0	309140	152509	235791
NP_001185727	activating signal cointegrator 1 complex subunit 1 isoform b GN=ASCC1 [Homo sapiens]	41227	357	NA	NA	NA	NA	NA	0.05	0.059	197	197	2	2	0	0	0	1.035	1.001	1.011	ASCC1	NP_001185727	NA	NA	NP_001185727	NA	51008	human	refseq_acc	FALSE	NA	NA	4.31	14	35782	45052	36101	0	0	0	39209	50687	23378	0	0	0	38888	43704	44856
NP_001185747	APOBEC1 complementation factor isoform 1 GN=A1CF [Homo sapiens]	64256	586	NA	NA	NA	NA	NA	0.036	0.022	16	16	1	1	0	0	0	2.875	2.846	2.399	A1CF	NP_001185747	NA	NA	NP_001185747	NA	29974	human	refseq_acc	FALSE	NA	NA	4.5	4	0	0	0	0	0	0	0	0	0	0	222980	0	0	0	0
NP_001185767	RNA-binding protein 12 GN=RBM12 [Homo sapiens]	97394	932	NA	NA	NA	NA	NA	0.281	0.133	2351	2351	11	11	0	0	0	-0.042	-0.069	-0.076	RBM12	NP_001185767	NA	NA	NP_001185767	NA	10137	human	refseq_acc	FALSE	NA	NA	5.58	30	357024	286549	294611	416177	468270	423570	384399	371640	344271	290803	346596	336807	312429	319326	350946
NP_001185792	copine-1 isoform c GN=CPNE1 [Homo sapiens]	58930	536	NA	NA	NA	NA	NA	0.476	0.325	7726	7726	13	13	0	0	0	-0.012	-0.039	-0.054	CPNE1	NP_001185792	NA	NA	NP_001185792	NA	8904	human	refseq_acc	FALSE	NA	NA	6.22	30	1436250	1467990	1532640	1826660	1782890	1850650	1600970	1514560	1314230	1495510	1565540	1460400	1585150	1529960	1567490
NP_001185797	calpain-1 catalytic subunit GN=CAPN1 [Homo sapiens]	81889	714	NA	NA	NA	NA	NA	0.513	0.482	9203	9203	27	27	0	0	0	-0.014	-0.04	-0.038	CAPN1	NP_001185797	NA	NA	NP_001185797	NA	823	human	refseq_acc	FALSE	NA	NA	6.19	30	1475430	1399230	1331320	1693150	1760570	1957940	1568290	1518000	1320030	1836090	1785380	1905930	1462640	1378230	1480240
NP_001185826	aminoacylase-1 isoform c GN=ACY1 [Homo sapiens]	38628	343	NA	NA	NA	NA	NA	0.211	0.184	18	18	4	4	0	0	0	1.701	1.66	1.333	ACY1	NP_001185826	NA	NA	NP_001185826	NA	95	human	refseq_acc	FALSE	NA	NA	3.85	7	0	0	0	0	0	0	0	0	0	0	0	0	0	0	0
NP_001185918	cysteine desulfurase, mitochondrial isoform b precursor GN=NFS1 [Homo sapiens]	44361	406	NA	NA	NA	NA	NA	0.136	0.121	50	50	3	3	0	0	0	0.623	0.595	0.449	NFS1	NP_001185918	NA	NA	NP_001185918	NA	9054	human	refseq_acc	FALSE	NA	NA	4.1	14	15456	0	28753	0	0	0	10557	30638	10257	0	0	0	7251	17376	12470
NP_001185940	dynactin subunit 5 isoform 2 GN=DCTN5 [Homo sapiens]	9740	84	NA	NA	NA	NA	NA	0.6	0.429	251	251	3	3	0	0	0	0.065	0.039	0.03	DCTN5	NP_001185940	NA	NA	NP_001185940	NA	84516	human	refseq_acc	FALSE	NA	NA	4.65	26	30658	109420	0	34075	36950	32701	36937	45631	0	88381	90045	57479	67769	0	77398
NP_001186086	histone acetyltransferase KAT7 isoform 4 GN=KAT7 [Homo sapiens]	58135	501	NA	NA	NA	NA	NA	0.217	0.186	943	799	6	5	0	0	0	-0.372	-0.398	-0.457	KAT7	NP_001186086	NA	NA	NP_001186086	NA	11143	human	refseq_acc	FALSE	NA	NA	4.82	30	62933	70351	62589	28409	29816	82369	29695	58972	19417	243766	209271	217099	64764	49627	46000
NP_001186170	kynureninase isoform a GN=KYNU [Homo sapiens]	52351	465	NA	NA	NA	NA	NA	0.154	0.133	1375	1375	5	5	0	0	0	-0.042	-0.068	-0.046	KYNU	NP_001186170	NA	NA	NP_001186170	NA	8942	human	refseq_acc	FALSE	NA	NA	4.93	28	107197	135564	122218	86014	54718	65109	105765	117708	111760	15322	0	0	125805	128075	119295
NP_001186189	torsin-1A-interacting protein 2 isoform b GN=TOR1AIP2 [Homo sapiens]	51263	470	NA	NA	NA	NA	NA	0.038	0.036	529	529	1	1	0	0	0	0.225	0.196	0.175	TOR1AIP2	NP_001186189	NA	NA	NP_001186189	NA	163590	human	refseq_acc	FALSE	NA	NA	3.97	25	9098	14756	7960	0	0	9714	10943	9855	9279	0	0	0	7610	12224	8928
NP_001186192	ubiquitin carboxyl-terminal hydrolase isozyme L5 isoform 4 GN=UCHL5 [Homo sapiens]	36079	316	NA	NA	NA	NA	NA	0.421	0.532	3370	3370	11	11	0	0	0	-0.011	-0.038	-0.02	UCHL5	NP_001186192	NA	NA	NP_001186192	NA	51377	human	refseq_acc	FALSE	NA	NA	5.5	30	343282	354562	339632	425586	331899	369869	315865	324746	339448	360078	319687	290945	352208	339907	342125
NP_001186197	diacylglycerol kinase zeta isoform 7 GN=DGKZ [Homo sapiens]	101229	906	NA	NA	NA	NA	NA	0.111	0.096	996	996	5	5	0	0	0	-0.068	-0.095	-0.046	DGKZ	NP_001186197	NA	NA	NP_001186197	NA	8525	human	refseq_acc	FALSE	NA	NA	5.3	30	284643	346498	245518	198816	208122	263583	278231	346544	248589	202687	128440	168210	251907	285212	255201
NP_001186211	lipopolysaccharide-responsive and beige-like anchor protein isoform 1 GN=LRBA [Homo sapiens]	317699	2851	NA	NA	NA	NA	NA	0.06	0.058	878	878	11	11	0	0	0	-0.201	-0.227	-0.292	LRBA	NP_001186211	NA	NA	NP_001186211	NA	987	human	refseq_acc	FALSE	NA	NA	4.98	30	73868	66550	40871	143097	97239	151256	22741	38912	26207	142991	83524	107617	80216	72153	68903
NP_001186231	CCR4-NOT transcription complex subunit 2 GN=CNOT2 [Homo sapiens]	59737	540	NA	NA	NA	NA	NA	0.069	0.094	909	909	3	3	0	0	0	-0.026	-0.052	-0.055	CNOT2	NP_001186231	NA	NA	NP_001186231	NA	4848	human	refseq_acc	FALSE	NA	NA	5.16	30	131710	128480	135510	165620	176141	192680	104820	114230	96533	150930	146840	116890	142850	130530	122940
NP_001186251	biogenesis of lysosome-related organelles complex 1 subunit 5 isoform 2 GN=BLOC1S5 [Homo sapiens]	14893	123	NA	NA	NA	NA	NA	0.143	0.089	64	64	1	1	0	0	0	1.815	1.786	1.463	BLOC1S5	NP_001186251	NA	NA	NP_001186251	NA	63915	human	refseq_acc	FALSE	NA	NA	3.61	8	0	0	0	0	0	0	0	0	0	0	0	0	0	7601	0
NP_001186308	Golgi-specific brefeldin A-resistance guanine nucleotide exchange factor 1 isoform 3 GN=GBF1 [Homo sapiens]	206014	1855	NA	NA	NA	NA	NA	0.083	0.065	1400	1400	8	8	0	0	0	-1.482	-1.509	-1.675	GBF1	NP_001186308	NA	NA	NP_001186308	NA	8729	human	refseq_acc	FALSE	NA	NA	5.43	30	108787	126609	74323	58785	74893	52853	104476	41133	111005	30812	42648	41368	114802	128475	134643
NP_001186346	rho GTPase-activating protein 23 GN=ARHGAP23 [Homo sapiens]	162190	1491	NA	NA	NA	NA	NA	0.011	0.009	9	9	1	1	0	0	0	0.182	0.157	0.196	ARHGAP23	NP_001186346	NA	NA	NP_001186346	NA	57636	human	refseq_acc	FALSE	NA	NA	4.96	23	147190	260930	178170	0	0	0	0	200620	0	56797	28705	55824	159700	138460	165480
NP_001186421	programmed cell death protein 4 isoform 3 GN=PDCD4 [Homo sapiens]	50242	455	NA	NA	NA	NA	NA	0.417	0.435	9368	9368	12	12	0	0	0	-0.049	-0.075	-0.032	PDCD4	NP_001186421	NA	NA	NP_001186421	NA	27250	human	refseq_acc	FALSE	NA	NA	6.34	30	2381870	2328840	2446790	2647330	2925690	3111090	2437330	2139720	2125000	2741830	2713400	2560770	2276110	2225240	2472180
NP_001186502	E3 ubiquitin-protein ligase TRIM22 isoform 2 GN=TRIM22 [Homo sapiens]	56428	494	NA	NA	NA	NA	NA	0.28	0.211	3412	3412	8	8	0	0	0	-0.107	-0.133	-0.197	TRIM22	NP_001186502	NA	NA	NP_001186502	NA	10346	human	refseq_acc	FALSE	NA	NA	5.39	30	234392	250336	203396	184777	194383	257556	193879	243824	181256	191777	186171	221917	217827	202192	184307
NP_001186506	GIMAP1-GIMAP5 protein isoform a GN=GIMAP1-GIMAP5 [Homo sapiens]	57051	511	NA	NA	NA	NA	NA	0.138	0.117	585	1	4	1	0	0	0	4.907	4.825	5.372	GIMAP1-GIMAP5	NP_001186506	NA	NA	NP_001186506	NA	100527949	human	refseq_acc	FALSE	NA	NA	2.73	1	0	17368	0	0	0	0	0	0	0	0	0	0	0	0	0
NP_001186509	SUN domain-containing protein 2 isoform b GN=SUN2 [Homo sapiens]	80310	717	NA	NA	NA	NA	NA	0.486	0.473	12518	12518	25	25	0	0	0	-0.064	-0.091	-0.064	SUN2	NP_001186509	NA	NA	NP_001186509	NA	25777	human	refseq_acc	FALSE	NA	NA	6.19	30	1828660	1813730	1987590	964280	1371060	1475690	1731130	1534790	1749200	2477440	1927170	2150540	1796410	1717380	1808040
NP_001186550	nuclear receptor coactivator 7 isoform 3 GN=NCOA7 [Homo sapiens]	92471	827	NA	NA	NA	NA	NA	0.02	0.019	4	4	1	1	0	0	0	3.306	3.368	3.57	NCOA7	NP_001186550	NA	NA	NP_001186550	NA	135112	human	refseq_acc	FALSE	NA	NA	3.3	3	0	0	0	0	0	0	0	0	0	0	0	0	0	0	0
NP_001186658	mitochondrial peptide methionine sulfoxide reductase isoform d GN=MSRA [Homo sapiens]	18963	169	NA	NA	NA	NA	NA	0.545	0.604	2950	2950	7	7	0	0	0	-0.029	-0.056	-0.022	MSRA	NP_001186658	NA	NA	NP_001186658	NA	4482	human	refseq_acc	FALSE	NA	NA	5.69	30	518443	559232	621050	500205	493450	656795	500727	523200	455397	587824	502060	533421	587830	588540	606570
NP_001186674	ADP-ribosylation factor-like protein 2 isoform 2 GN=ARL2 [Homo sapiens]	18056	157	NA	NA	NA	NA	NA	0.143	0.115	400	400	1	1	0	0	0	0.192	0.167	0.154	ARL2	NP_001186674	NA	NA	NP_001186674	NA	402	human	refseq_acc	FALSE	NA	NA	4.28	25	17105	20082	21403	24323	30018	28581	16820	0	15267	0	11635	0	0	24121	21615
NP_001186687	5-formyltetrahydrofolate cyclo-ligase isoform b GN=MTHFS [Homo sapiens]	16814	146	NA	NA	NA	NA	NA	0.1	0.103	9	9	1	1	0	0	0	3.11	3.072	2.627	MTHFS	NP_001186687	NA	NA	NP_001186687	NA	10588	human	refseq_acc	FALSE	NA	NA	3.24	3	0	0	0	0	0	0	8928	0	0	0	0	0	0	0	0
NP_001186731	60S ribosomal protein L11 isoform 2 GN=RPL11 [Homo sapiens]	20124	177	NA	NA	NA	NA	NA	0.3	0.169	1742	1742	3	3	0	0	0	-0.119	-0.145	-0.189	RPL11	NP_001186731	NA	NA	NP_001186731	NA	6135	human	refseq_acc	FALSE	NA	NA	6.31	30	1683160	641570	913808	2360230	2935070	650870	2315800	1082160	2542480	2268092	2543110	3686250	1051048	1686110	1403808
NP_001186738	integrator complex subunit 7 isoform 4 GN=INTS7 [Homo sapiens]	101117	913	NA	NA	NA	NA	NA	0.08	0.067	515	515	4	4	0	0	0	-0.14	-0.168	-0.264	INTS7	NP_001186738	NA	NA	NP_001186738	NA	25896	human	refseq_acc	FALSE	NA	NA	4.61	29	28345	42601	17217	15153	35845	53320	10984	47871	0	86043	68524	86692	22153	24055	26772
NP_001186752	NEDD8-MDP1 protein GN=NEDD8-MDP1 [Homo sapiens]	22027	193	NA	NA	NA	NA	NA	0.083	0.14	401	400	2	1	0	0	0	0.357	0.34	0.327	NEDD8-MDP1	NP_001186752	NA	NA	NP_001186752	NA	100528064	human	refseq_acc	FALSE	NA	NA	4.44	22	34902	34316	34564	12061	0	30653	41484	39550	22173	0	0	0	42268	43022	45512
NP_001186780	28S ribosomal protein S29, mitochondrial isoform 3 GN=DAP3 [Homo sapiens]	41044	357	NA	NA	NA	NA	NA	0.158	0.213	1240	1240	6	6	0	0	0	-0.058	-0.084	-0.036	DAP3	NP_001186780	NA	NA	NP_001186780	NA	7818	human	refseq_acc	FALSE	NA	NA	5.28	30	269375	184848	234620	190180	225427	206268	301987	289907	339002	191380	192280	184470	222222	214638	261923
NP_001186797	glutaredoxin-3 isoform 1 GN=GLRX3 [Homo sapiens]	37432	335	NA	NA	NA	NA	NA	0.5	0.481	3040	3040	11	11	0	0	0	-0.037	-0.064	-0.047	GLRX3	NP_001186797	NA	NA	NP_001186797	NA	10539	human	refseq_acc	FALSE	NA	NA	5.6	30	387511	357377	403480	466630	437360	360890	397530	332788	422840	460994	459540	472860	376180	339067	363042
NP_001186807	small EDRK-rich factor 2 isoform d GN=SERF2 [Homo sapiens]	5216	45	NA	NA	NA	NA	NA	0.5	0.244	100	100	1	1	0	0	0	0.746	0.723	0.724	SERF2	NP_001186807	NA	NA	NP_001186807	NA	10169	human	refseq_acc	FALSE	NA	NA	4.76	16	149360	105760	0	0	0	18510	0	0	143900	0	0	96684	113390	0	0
NP_001186827	pyruvate dehydrogenase kinase, isozyme 2 isoform 2 GN=PDK2 [Homo sapiens]	38864	343	NA	NA	NA	NA	NA	0.059	0.055	1	1	1	1	0	0	0	3.896	3.819	2.757	PDK2	NP_001186827	NA	NA	NP_001186827	NA	5164	human	refseq_acc	TRUE	Atypical	8	2.81	2	0	0	0	0	0	0	0	0	0	0	0	0	0	0	0
NP_001186883	actin, cytoplasmic 2 GN=ACTG1 [Homo sapiens]	41792	375	NA	NA	NA	NA	NA	0.1	0.048	4771	4771	2	2	0	0	0	-0.064	-0.09	-0.062	ACTG1	NP_001186883	NA	NA	NP_001186883	NA	71	human	refseq_acc	FALSE	NA	NA	6.88	30	10312103	8444311	8322055	7576800	7580800	7205800	10320000	7788753	10521044	6014300	5170400	5515200	9732007	8269223	10163695
NP_001186886	NADH dehydrogenase [ubiquinone] 1 beta subcomplex subunit 5, mitochondrial isoform 2 GN=NDUFB5 [Homo sapiens]	15667	137	NA	NA	NA	NA	NA	0.25	0.153	578	578	2	2	0	0	0	-0.198	-0.224	-0.269	NDUFB5	NP_001186886	NA	NA	NP_001186886	NA	4711	human	refseq_acc	FALSE	NA	NA	4.93	30	74583	69649	51253	76152	127797	47700	77044	57859	107505	247039	83495	86967	99471	28969	53561
NP_001186912	NADH-ubiquinone oxidoreductase 75 kDa subunit, mitochondrial isoform 4 GN=NDUFS1 [Homo sapiens]	73527	670	NA	NA	NA	NA	NA	0.525	0.616	13628	13628	28	28	0	0	0	-0.048	-0.074	-0.05	NDUFS1	NP_001186912	NA	NA	NP_001186912	NA	4719	human	refseq_acc	FALSE	NA	NA	6.16	30	1643720	1718710	1476490	1460090	1429600	1490970	1642140	1825650	1694310	1557010	1662200	1537200	3486160	1518070	1503510
NP_001186916	NADH dehydrogenase [ubiquinone] 1 beta subcomplex subunit 6 isoform 3 GN=NDUFB6 [Homo sapiens]	11716	97	NA	NA	NA	NA	NA	0.167	0.186	1680	1680	1	1	0	0	0	-0.041	-0.067	-0.045	NDUFB6	NP_001186916	NA	NA	NP_001186916	NA	4712	human	refseq_acc	FALSE	NA	NA	5.81	30	608120	860430	571580	734260	734860	592360	681460	938320	845280	635210	532820	830500	792250	771810	653260
NP_001188306	alpha-aminoadipic semialdehyde dehydrogenase isoform 2 GN=ALDH7A1 [Homo sapiens]	55366	511	NA	NA	NA	NA	NA	0.385	0.415	3248	3248	13	13	0	0	0	-0.261	-0.289	-0.155	ALDH7A1	NP_001188306	NA	NA	NP_001188306	NA	501	human	refseq_acc	FALSE	NA	NA	5.37	29	289256	267080	196906	322795	284566	299797	342187	323076	346240	254073	242420	238744	262283	240871	276990
NP_001188333	wiskott-Aldrich syndrome protein family member 2 isoform 2 GN=WASF2 [Homo sapiens]	31979	281	NA	NA	NA	NA	NA	0.333	0.199	1094	1094	4	4	0	0	0	-0.07	-0.097	-0.084	WASF2	NP_001188333	NA	NA	NP_001188333	NA	10163	human	refseq_acc	FALSE	NA	NA	5.14	30	160033	221064	145264	86041	132780	176810	132420	144650	136661	73238	68172	104784	173940	193460	129254
NP_001188357	Golgi reassembly-stacking protein 2 isoform 2 GN=GORASP2 [Homo sapiens]	39768	384	NA	NA	NA	NA	NA	0.273	0.128	1276	1276	3	3	0	0	0	-0.041	-0.067	-0.046	GORASP2	NP_001188357	NA	NA	NP_001188357	NA	26003	human	refseq_acc	FALSE	NA	NA	5.52	30	403110	388600	482880	370770	464640	356390	363481	455060	384849	347709	320900	409540	345190	365120	301443
NP_001188407	eukaryotic translation initiation factor 2D isoform 2 GN=EIF2D [Homo sapiens]	51013	460	NA	NA	NA	NA	NA	0.04	0.03	25	25	1	1	0	0	0	2.52	2.49	2.09	EIF2D	NP_001188407	NA	NA	NP_001188407	NA	1939	human	refseq_acc	FALSE	NA	NA	3.2	5	0	0	0	0	0	0	0	0	0	0	0	0	0	0	0
NP_001188408	CORO7-PAM16 protein GN=CORO7-PAM16 [Homo sapiens]	114164	1048	NA	NA	NA	NA	NA	0.362	0.345	5397	5397	19	19	0	0	0	-0.014	-0.041	-0.045	CORO7-PAM16	NP_001188408	NA	NA	NP_001188408	NA	100529144	human	refseq_acc	FALSE	NA	NA	5.88	30	637550	714410	544870	760010	888540	713790	726500	669700	650360	849039	804950	816080	793530	765400	677150
NP_001188474	putative RNA-binding protein 15 isoform 2 GN=RBM15 [Homo sapiens]	106364	969	NA	NA	NA	NA	NA	0.096	0.138	1877	1877	7	7	0	0	0	-0.035	-0.062	-0.035	RBM15	NP_001188474	NA	NA	NP_001188474	NA	64783	human	refseq_acc	FALSE	NA	NA	5.23	30	184373	198879	183329	229179	260129	148484	160774	180540	183696	133401	192498	102600	195173	201754	190944
NP_001188503	iron-sulfur protein NUBPL isoform 3 GN=NUBPL [Homo sapiens]	14701	136	NA	NA	NA	NA	NA	0.143	0.147	4	4	1	1	0	0	0	2.507	2.472	2.842	NUBPL	NP_001188503	NA	NA	NP_001188503	NA	80224	human	refseq_acc	FALSE	NA	NA	3.44	5	11392	17591	0	0	0	0	14049	28637	13804	0	0	0	0	0	0
NP_001189342	alcohol dehydrogenase [NADP(+)] GN=AKR1A1 [Homo sapiens]	36573	325	NA	NA	NA	NA	NA	0.5	0.594	7561	7561	14	14	0	0	0	-0.019	-0.046	-0.062	AKR1A1	NP_001189342	NA	NA	NP_001189342	NA	10327	human	refseq_acc	FALSE	NA	NA	6.29	30	1813650	1478220	1627550	1989850	1952650	2180500	1966320	1711550	1646810	1515440	1350080	1662110	1834640	1714240	2000740
NP_001189360	peroxiredoxin-1 GN=PRDX1 [Homo sapiens]	22110	199	NA	NA	NA	NA	NA	0.733	0.698	11787	10192	17	13	0	0	0	-0.033	-0.059	-0.084	PRDX1	NP_001189360	NA	NA	NP_001189360	NA	5052	human	refseq_acc	FALSE	NA	NA	6.88	30	7397000	6503400	6701600	8646400	8038200	9437000	6240900	6025100	5416400	7082000	7317500	6537300	6528900	6579100	6244700
NP_001189399	RPS10-NUDT3 protein GN=RPS10-NUDT3 [Homo sapiens]	33140	291	NA	NA	NA	NA	NA	0.214	0.141	1000	1000	3	3	0	0	0	-0.08	-0.107	-0.127	RPS10-NUDT3	NP_001189399	NA	NA	NP_001189399	NA	100529239	human	refseq_acc	FALSE	NA	NA	5.3	30	131673	108870	138402	262706	295551	152761	159953	127263	193246	136320	129519	236990	146750	150300	150790
NP_001189405	ubiquitin-conjugating enzyme E2 E1 isoform 3 GN=UBE2E1 [Homo sapiens]	17999	160	NA	NA	NA	NA	NA	0.5	0.231	417	380	3	1	0	0	0	0.03	0.007	-0.031	UBE2E1	NP_001189405	NA	NA	NP_001189405	NA	7324	human	refseq_acc	FALSE	NA	NA	5.06	27	82421	0	114740	155260	134240	83676	100500	0	82676	0	51322	39274	78772	74323	92953
NP_001189414	HSPE1-MOB4 protein GN=HSPE1-MOB4 [Homo sapiens]	29736	261	NA	NA	NA	NA	NA	0.533	0.494	4371	1665	9	6	0	0	0	-0.033	-0.059	-0.042	HSPE1-MOB4	NP_001189414	NA	NA	NP_001189414	NA	100529241	human	refseq_acc	FALSE	NA	NA	5.69	30	596664	556250	447890	471564	498448	377804	589552	492401	630188	475454	432729	640699	607018	578829	593513
NP_001189418	ubiquitin-conjugating enzyme E2 G2 isoform 3 GN=UBE2G2 [Homo sapiens]	10762	95	NA	NA	NA	NA	NA	1	0.737	167	167	4	4	0	0	0	0.032	0.005	-0.073	UBE2G2	NP_001189418	NA	NA	NP_001189418	NA	7327	human	refseq_acc	FALSE	NA	NA	4.38	22	0	8823	5432	0	0	0	0	34005	28917	18459	0	17163	42808	0	7846
NP_001189431	protein NipSnap homolog 1 isoform 2 GN=NIPSNAP1 [Homo sapiens]	31465	264	NA	NA	NA	NA	NA	0.357	0.318	3109	3109	7	7	0	0	0	-0.153	-0.18	-0.284	NIPSNAP1	NP_001189431	NA	NA	NP_001189431	NA	8508	human	refseq_acc	FALSE	NA	NA	5.86	30	517607	464574	541895	434108	430704	482751	461552	496068	413764	691432	629189	679900	513022	491336	528219
NP_001189472	protein CASP isoform d GN=CUX1 [Homo sapiens]	165686	1516	NA	NA	NA	NA	NA	0.104	0.082	1319	1302	10	8	0	0	0	-0.186	-0.213	-0.219	CUX1	NP_001189472	NA	NA	NP_001189472	NA	1523	human	refseq_acc	FALSE	NA	NA	5.23	30	115524	152715	169066	356373	92982	143193	98411	126232	107515	153676	304867	122073	264666	123732	138591
NP_001189485	CD44 antigen isoform 7 precursor GN=CD44 [Homo sapiens]	37277	340	NA	NA	NA	NA	NA	0.4	0.238	3854	3854	7	7	0	0	0	-0.014	-0.04	-0.051	CD44	NP_001189485	NA	NA	NP_001189485	NA	960	human	refseq_acc	FALSE	NA	NA	6.23	30	1393430	1398280	1426670	1898940	1901480	2169270	1822480	1806340	1552450	1552960	1481970	1574700	1432280	1561220	1420530
NP_001189488	CHURC1-FNTB protein isoform 1 GN=CHURC1-FNTB [Homo sapiens]	56009	498	NA	NA	NA	NA	NA	0.182	0.122	59	50	5	2	0	0	0	0.366	0.348	0.321	CHURC1-FNTB	NP_001189488	NA	NA	NP_001189488	NA	100529261	human	refseq_acc	FALSE	NA	NA	4.5	21	60443	19527	35263	0	0	0	45112	29975	24924	0	0	0	47349	22631	64309
NP_001190176	histone-lysine N-methyltransferase EZH2 isoform c GN=EZH2 [Homo sapiens]	85362	746	NA	NA	NA	NA	NA	0.091	0.063	411	411	3	3	0	0	0	-0.335	-0.359	-0.356	EZH2	NP_001190176	NA	NA	NP_001190176	NA	2146	human	refseq_acc	FALSE	NA	NA	4.71	27	36995	45315	52734	58829	56453	59040	30472	8638	47201	181435	190454	183180	54958	24176	59545
NP_001190984	NADH dehydrogenase [ubiquinone] 1 subunit C2 isoform 3 GN=NDUFC2 [Homo sapiens]	11399	96	NA	NA	NA	NA	NA	0.167	0.208	257	257	2	2	0	0	0	-0.089	-0.115	-0.074	NDUFC2	NP_001190984	NA	NA	NP_001190984	NA	4718	human	refseq_acc	FALSE	NA	NA	5.24	29	276330	276672	230890	145520	201206	216710	346940	295800	179305	0	207080	219420	250900	249130	227560
NP_001190991	COMMD3-BMI1 read-through protein GN=COMMD3-BMI1 [Homo sapiens]	53293	469	NA	NA	NA	NA	NA	0.2	0.145	1398	1398	5	5	0	0	0	-0.021	-0.047	-0.043	COMMD3-BMI1	NP_001190991	NA	NA	NP_001190991	NA	100532731	human	refseq_acc	FALSE	NA	NA	5.09	30	119363	118798	117933	147796	176106	119839	125635	105698	124774	111608	121034	104106	116329	118985	118439
NP_001191006	ubiquitin conjugation factor E4 A isoform 2 GN=UBE4A [Homo sapiens]	122559	1066	NA	NA	NA	NA	NA	0.058	0.065	390	390	4	4	0	0	0	0.047	0.023	-0.105	UBE4A	NP_001191006	NA	NA	NP_001191006	NA	9354	human	refseq_acc	FALSE	NA	NA	4.36	24	13006	26498	24341	0	7528	8984	28452	20911	13484	0	0	0	14203	27093	29201
NP_001191055	lymphoid-restricted membrane protein GN=LRMP [Homo sapiens]	56212	499	NA	NA	NA	NA	NA	0.207	0.162	1183	1183	6	6	0	0	0	-0.272	-0.299	-0.283	LRMP	NP_001191055	NA	NA	NP_001191055	NA	4033	human	refseq_acc	FALSE	NA	NA	5.37	30	274415	1705039	234886	140800	152376	132730	221925	253387	252166	182040	124530	275183	236073	242270	203840
NP_001191194	glucocorticoid receptor isoform GR-P GN=NR3C1 [Homo sapiens]	73732	676	NA	NA	NA	NA	NA	0.103	0.099	329	329	4	4	0	0	0	-0.069	-0.093	0.055	NR3C1	NP_001191194	NA	NA	NP_001191194	NA	2908	human	refseq_acc	FALSE	NA	NA	4.57	21	88581	144008	79833	67966	0	43636	0	58865	16475	10812	38783	0	127075	119769	121510
NP_001191295	microsomal glutathione S-transferase 2 isoform 1 precursor GN=MGST2 [Homo sapiens]	16620	147	NA	NA	NA	NA	NA	0.4	0.177	842	842	2	2	0	0	0	-0.125	-0.151	-0.199	MGST2	NP_001191295	NA	NA	NP_001191295	NA	4258	human	refseq_acc	FALSE	NA	NA	5.81	30	227080	518090	404960	665950	887019	718270	461600	447220	497559	588200	632130	765728	294220	501760	298380
NP_001191396	RNA-binding protein 10 isoform 4 GN=RBM10 [Homo sapiens]	103432	929	NA	NA	NA	NA	NA	0.214	0.163	3563	3563	11	11	0	0	0	-0.044	-0.07	-0.121	RBM10	NP_001191396	NA	NA	NP_001191396	NA	8241	human	refseq_acc	FALSE	NA	NA	5.3	30	166723	141598	179483	173919	137051	174086	179103	177709	147638	242741	222685	247769	179792	168924	216953
NP_001191742	5'-nucleotidase isoform 2 preproprotein GN=NT5E [Homo sapiens]	57948	524	NA	NA	NA	NA	NA	0.115	0.084	19	19	3	3	0	0	0	3.27	3.263	3.172	NT5E	NP_001191742	NA	NA	NP_001191742	NA	4907	human	refseq_acc	FALSE	NA	NA	3.82	3	0	0	0	0	0	0	0	0	0	0	0	0	0	0	0
NP_001191763	anoctamin-10 isoform 5 GN=ANO10 [Homo sapiens]	53842	470	NA	NA	NA	NA	NA	0.091	0.089	140	140	3	3	0	0	0	0.982	0.94	0.772	ANO10	NP_001191763	NA	NA	NP_001191763	NA	55129	human	refseq_acc	FALSE	NA	NA	4.07	12	0	0	0	0	0	0	0	0	20123	63643	55978	64956	0	0	0
NP_001191786	elongin-C isoform a GN=ELOC [Homo sapiens]	12473	112	NA	NA	NA	NA	NA	0.714	0.562	2672	2672	5	5	0	0	0	-0.011	-0.037	-0.028	ELOC	NP_001191786	NA	NA	NP_001191786	NA	6921	human	refseq_acc	FALSE	NA	NA	6.07	30	1298050	1438340	1370240	1054521	1097612	1344350	1246970	1459260	1191840	1035510	913420	986340	1373790	1475010	1334260
NP_001191802	probable aminopeptidase NPEPL1 isoform 3 GN=NPEPL1 [Homo sapiens]	50530	475	NA	NA	NA	NA	NA	0.13	0.147	217	217	4	4	0	0	0	-0.225	-0.253	-0.366	NPEPL1	NP_001191802	NA	NA	NP_001191802	NA	79716	human	refseq_acc	FALSE	NA	NA	4.94	28	72689	61704	78318	52622	66781	53525	50780	48921	78701	0	0	30038	61206	58984	87883
NP_001191807	BAG family molecular chaperone regulator 4 isoform 2 GN=BAG4 [Homo sapiens]	45409	421	NA	NA	NA	NA	NA	0.188	0.1	729	729	3	3	0	0	0	-0.001	-0.031	0.003	BAG4	NP_001191807	NA	NA	NP_001191807	NA	9530	human	refseq_acc	FALSE	NA	NA	4.55	27	30935	32426	32948	60639	53972	44642	38863	9737	43669	47984	69636	70427	42270	48827	40676
NP_001191812	ras-related protein Rab-43 isoform a GN=RAB43 [Homo sapiens]	23339	212	NA	NA	NA	NA	NA	0.059	0.066	169	169	1	1	0	0	0	0.906	0.888	1.027	RAB43	NP_001191812	NA	NA	NP_001191812	NA	339122	human	refseq_acc	FALSE	NA	NA	4.09	15	29131	24036	20518	0	16485	13481	38061	39285	34339	0	0	0	27901	31817	18368
NP_001193355	up-regulated during skeletal muscle growth protein 5 GN=ATP5MD [Homo sapiens]	6457	58	NA	NA	NA	NA	NA	0.667	0.448	1999	1999	3	3	0	0	0	-0.02	-0.046	-0.048	ATP5MD	NP_001193355	NA	NA	NP_001193355	NA	84833	human	refseq_acc	FALSE	NA	NA	6.27	30	1774468	1789792	1869290	2025748	1960470	2155307	1972371	2033930	1876008	1874670	2123470	2244390	1763180	1780665	1721142
NP_001193409	engulfment and cell motility protein 1 isoform 1 GN=ELMO1 [Homo sapiens]	83829	727	NA	NA	NA	NA	NA	0.357	0.371	13094	12873	19	17	0	0	0	-0.024	-0.051	-0.031	ELMO1	NP_001193409	NA	NA	NP_001193409	NA	9844	human	refseq_acc	FALSE	NA	NA	6.24	30	1600940	1624570	1410910	2322820	2568860	2434570	1663280	1437520	1569840	1923790	1929090	1944570	1777440	1572170	1601150
NP_001193453	caspase-10 isoform 6 preproprotein GN=CASP10 [Homo sapiens]	51784	455	NA	NA	NA	NA	NA	0.19	0.136	33	33	4	4	0	0	0	1.781	1.755	1.408	CASP10	NP_001193453	NA	NA	NP_001193453	NA	843	human	refseq_acc	FALSE	NA	NA	3.93	8	0	0	0	0	0	0	0	0	0	0	0	0	0	0	0
NP_001193633	nuclear autoantigen Sp-100 isoform 6 GN=SP100 [Homo sapiens]	50031	445	NA	NA	NA	NA	NA	0.364	0.238	2505	2505	9	9	0	0	0	-0.102	-0.128	-0.137	SP100	NP_001193633	NA	NA	NP_001193633	NA	6672	human	refseq_acc	FALSE	NA	NA	5.57	30	379818	346656	315609	348520	363323	350210	315524	234129	346173	861390	823860	755380	345376	344055	361302
NP_001193639	5'-AMP-activated protein kinase subunit gamma-1 isoform 4 GN=PRKAG1 [Homo sapiens]	34083	299	NA	NA	NA	NA	NA	0.238	0.214	120	120	5	5	0	0	0	0.718	0.7	0.717	PRKAG1	NP_001193639	NA	NA	NP_001193639	NA	5571	human	refseq_acc	FALSE	NA	NA	4.15	16	26743	0	12260	25267	0	0	19477	14850	0	20888	0	28716	0	0	0
NP_001193665	NSFL1 cofactor p47 isoform d GN=NSFL1C [Homo sapiens]	40816	372	NA	NA	NA	NA	NA	0.348	0.328	3449	3449	8	8	0	0	0	-0.014	-0.04	-0.053	NSFL1C	NP_001193665	NA	NA	NP_001193665	NA	55968	human	refseq_acc	FALSE	NA	NA	5.9	30	743435	751353	701950	832680	879390	1018261	788047	845168	757745	764720	611390	800210	709341	724716	645604
NP_001193773	trans-Golgi network integral membrane protein 2 isoform 4 precursor GN=TGOLN2 [Homo sapiens]	39562	379	NA	NA	NA	NA	NA	0.053	0.037	25	25	1	1	0	0	0	2.06	2.024	2.331	TGOLN2	NP_001193773	NA	NA	NP_001193773	NA	10618	human	refseq_acc	FALSE	NA	NA	4.05	7	57234	64203	0	0	0	0	0	0	63322	0	0	0	51351	0	0
NP_001193876	phosphatidylinositol-binding clathrin assembly protein isoform 4 GN=PICALM [Homo sapiens]	59918	551	NA	NA	NA	NA	NA	0.304	0.252	4181	4181	8	8	0	0	0	-0.017	-0.044	-0.016	PICALM	NP_001193876	NA	NA	NP_001193876	NA	8301	human	refseq_acc	FALSE	NA	NA	5.91	30	842340	933910	831260	893660	1054190	974250	953690	1013320	972900	564830	595900	603750	885220	865080	855460
NP_001193929	heterogeneous nuclear ribonucleoprotein D-like isoform b GN=HNRNPDL [Homo sapiens]	40040	363	NA	NA	NA	NA	NA	0.238	0.196	4496	4496	8	8	0	0	0	-0.027	-0.053	-0.024	HNRNPDL	NP_001193929	NA	NA	NP_001193929	NA	9987	human	refseq_acc	FALSE	NA	NA	6.62	30	3970360	4188090	4016260	5104730	5173790	5507440	4530120	4196440	4209860	4667170	5204400	5383590	4276750	3972020	4136290
NP_001193943	serpin H1 precursor GN=SERPINH1 [Homo sapiens]	46440	418	NA	NA	NA	NA	NA	0.348	0.333	3318	3318	9	9	0	0	0	0.28	0.258	0.283	SERPINH1	NP_001193943	NA	NA	NP_001193943	NA	871	human	refseq_acc	FALSE	NA	NA	5.39	24	240828	248833	259519	362739	365585	347251	304425	299337	323077	298880	314989	296094	252023	257816	259930
NP_001193973	CLIP-associating protein 2 isoform 2 GN=CLASP2 [Homo sapiens]	141062	1294	NA	NA	NA	NA	NA	0.078	0.121	1890	760	9	7	0	0	0	0.672	0.647	0.61	CLASP2	NP_001193973	NA	NA	NP_001193973	NA	23122	human	refseq_acc	FALSE	NA	NA	4.16	23	6954	0	3445	8368	40400	7656	0	0	0	6755	0	0	0	2066	7647
NP_001193996	basic leucine zipper and W2 domain-containing protein 1 isoform 1 GN=BZW1 [Homo sapiens]	48043	419	NA	NA	NA	NA	NA	0.16	0.165	1623	1623	6	6	0	0	0	-0.081	-0.108	-0.087	BZW1	NP_001193996	NA	NA	NP_001193996	NA	9689	human	refseq_acc	FALSE	NA	NA	5.27	30	235934	228181	235608	93634	141361	225423	221681	246124	231244	89509	85441	89261	235166	237236	219272
NP_001198	transcription factor BTF3 isoform B GN=BTF3 [Homo sapiens]	17699	162	NA	NA	NA	NA	NA	0.571	0.63	3178	3178	6	6	0	0	0	-0.102	-0.128	-0.072	BTF3	NP_001198	NA	NA	NP_001198	NA	689	human	refseq_acc	FALSE	NA	NA	6.07	30	1539420	1776700	1537940	1125665	1303929	1639430	1684580	1447800	1601270	998993	895377	907901	1485000	1799790	1710840
NP_001203	complement component 1 Q subcomponent-binding protein, mitochondrial precursor GN=C1QBP [Homo sapiens]	31362	282	NA	NA	NA	NA	NA	0.385	0.305	5847	5847	5	5	0	0	0	-0.013	-0.039	-0.042	C1QBP	NP_001203	NA	NA	NP_001203	NA	708	human	refseq_acc	FALSE	NA	NA	6.8	30	6731700	6980300	6479400	6240400	5872000	6033000	7864200	6594950	8556500	6527400	6056800	5789770	6447100	6114900	6708900
NP_001207694	DNA-binding protein Ikaros isoform 2 GN=IKZF1 [Homo sapiens]	52705	477	NA	NA	NA	NA	NA	0.2	0.168	2299	2299	6	6	0	0	0	0.533	0.503	0.507	IKZF1	NP_001207694	NA	NA	NP_001207694	NA	10320	human	refseq_acc	FALSE	NA	NA	4.13	24	16734	23424	11308	16944	0	14186	10609	14524	9723	24046	24068	0	0	30000	0
NP_001210	calumenin isoform a precursor GN=CALU [Homo sapiens]	37106	315	NA	NA	NA	NA	NA	0.562	0.552	3599	3599	12	12	0	0	0	-0.012	-0.039	-0.032	CALU	NP_001210	NA	NA	NP_001210	NA	813	human	refseq_acc	FALSE	NA	NA	5.74	30	526750	553227	571430	579640	484140	727160	501195	596140	487870	603280	586860	515170	541350	537570	551150
NP_001214	caspase-1 isoform beta precursor GN=CASP1 [Homo sapiens]	42888	383	NA	NA	NA	NA	NA	0.55	0.473	5640	5640	13	13	0	0	0	-0.038	-0.065	-0.104	CASP1	NP_001214	NA	NA	NP_001214	NA	834	human	refseq_acc	FALSE	NA	NA	5.7	30	427470	474540	465230	409830	405060	435709	476780	586520	381260	568620	514450	569700	442980	472190	419090
NP_001217	caspase-6 isoform alpha precursor GN=CASP6 [Homo sapiens]	33310	293	NA	NA	NA	NA	NA	0.294	0.294	965	965	7	7	0	0	0	-0.076	-0.102	-0.138	CASP6	NP_001217	NA	NA	NP_001217	NA	839	human	refseq_acc	FALSE	NA	NA	4.99	28	75353	41244	46980	124706	146168	73389	75701	271897	78574	29741	0	0	79457	127722	38712
NP_001229267	ATPase family AAA domain-containing protein 2B isoform 2 GN=ATAD2B [Homo sapiens]	164355	1453	NA	NA	NA	NA	NA	0.053	0.041	460	460	4	4	0	0	0	-0.289	-0.308	-0.281	ATAD2B	NP_001229267	NA	NA	NP_001229267	NA	54454	human	refseq_acc	FALSE	NA	NA	5.32	27	378690	406960	328803	64101	101470	126640	286230	402714	259400	44911	33758	41672	373630	385663	351125
NP_001229322	acetyl-coenzyme A synthetase, cytoplasmic isoform 3 GN=ACSS2 [Homo sapiens]	67619	606	NA	NA	NA	NA	NA	0.125	0.078	276	276	3	3	0	0	0	0.009	-0.018	0.099	ACSS2	NP_001229322	NA	NA	NP_001229322	NA	55902	human	refseq_acc	FALSE	NA	NA	5.04	23	98359	121439	108152	268933	239606	173310	0	0	162780	176071	146977	151790	119185	173412	105110
NP_001229381	interferon regulatory factor 5 isoform e GN=IRF5 [Homo sapiens]	47034	412	NA	NA	NA	NA	NA	0.227	0.172	716	716	7	7	0	0	0	-0.123	-0.149	-0.06	IRF5	NP_001229381	NA	NA	NP_001229381	NA	3663	human	refseq_acc	FALSE	NA	NA	5.1	30	160153	150132	113532	210392	213341	162466	154344	123169	174644	99344	78834	111484	111283	122835	175018
NP_001229410	probable RNA-binding protein EIF1AD GN=EIF1AD [Homo sapiens]	19053	165	NA	NA	NA	NA	NA	0.125	0.103	49	49	1	1	0	0	0	1.983	1.97	1.932	EIF1AD	NP_001229410	NA	NA	NP_001229410	NA	84285	human	refseq_acc	FALSE	NA	NA	3.44	7	0	0	0	0	0	0	0	0	0	0	0	0	8150	0	0
NP_001229453	HLA class II histocompatibility antigen, DP alpha 1 chain precursor GN=HLA-DPA1 [Homo sapiens]	29380	260	NA	NA	NA	NA	NA	0.182	0.131	1474	1474	2	2	0	0	0	-0.334	-0.36	-0.488	HLA-DPA1	NP_001229453	NA	NA	NP_001229453	NA	3113	human	refseq_acc	FALSE	NA	NA	5.55	30	217810	128870	165010	218560	225780	105980	172050	103960	166070	205630	243430	151790	159840	224760	211160
NP_001229488	mitogen-activated protein kinase kinase kinase kinase 4 isoform 4 GN=MAP4K4 [Homo sapiens]	142099	1239	NA	NA	NA	NA	NA	0.016	0.024	85	85	2	2	0	0	0	2.854	2.861	2.859	MAP4K4	NP_001229488	NA	NA	NP_001229488	NA	9448	human	refseq_acc	TRUE	STE	3	3.21	4	0	0	0	0	0	0	0	0	0	0	0	0	0	0	0
NP_001229546	NTF2-related export protein 2 isoform 2 GN=NXT2 [Homo sapiens]	16228	142	NA	NA	NA	NA	NA	0.167	0.106	4	4	1	1	0	0	0	3.893	3.93	3.704	NXT2	NP_001229546	NA	NA	NP_001229546	NA	55916	human	refseq_acc	FALSE	NA	NA	2.84	2	0	0	0	0	0	0	0	0	0	0	0	0	0	0	0
NP_001229707	inhibitor of nuclear factor kappa-B kinase subunit beta isoform 5 GN=IKBKB [Homo sapiens]	79508	697	NA	NA	NA	NA	NA	0.171	0.211	737	737	9	9	0	0	0	-0.119	-0.144	-0.07	IKBKB	NP_001229707	NA	NA	NP_001229707	NA	3551	human	refseq_acc	TRUE	Other	9	4.94	29	64617	117063	119789	99823	131263	157584	83836	105421	91341	13619	48857	0	76666	97014	114837
NP_001229766	AP-2 complex subunit alpha-2 isoform 1 GN=AP2A2 [Homo sapiens]	104088	940	NA	NA	NA	NA	NA	0.24	0.216	2741	2741	14	14	0	0	0	3.286	3.213	3.601	AP2A2	NP_001229766	NA	NA	NP_001229766	NA	161	human	refseq_acc	FALSE	NA	NA	3.28	5	9386	14227	0	0	0	0	0	0	0	0	0	0	0	12137	0
NP_001229822	cold shock domain-containing protein E1 isoform 2 GN=CSDE1 [Homo sapiens]	85746	767	NA	NA	NA	NA	NA	0.261	0.206	3571	3571	12	12	0	0	0	-0.017	-0.043	-0.06	CSDE1	NP_001229822	NA	NA	NP_001229822	NA	7812	human	refseq_acc	FALSE	NA	NA	5.47	30	272391	317712	280583	294879	307649	311623	256456	216710	270115	243225	271822	249227	268199	268197	276933
NP_001229875	mammalian ependymin-related protein 1 isoform 2 precursor GN=EPDR1 [Homo sapiens]	9860	90	NA	NA	NA	NA	NA	0.25	0.122	81	81	1	1	0	0	0	0.464	0.442	0.535	EPDR1	NP_001229875	NA	NA	NP_001229875	NA	54749	human	refseq_acc	FALSE	NA	NA	4.22	19	20244	15260	22971	26917	46791	0	18477	27790	63263	22988	21436	0	25175	38945	15582
NP_001229971	HLA class I histocompatibility antigen, Cw-1 alpha chain precursor GN=HLA-C [Homo sapiens]	40710	366	NA	NA	NA	NA	NA	0.471	0.336	6066	3718	12	7	0	0	0	0.136	0.11	0.104	HLA-C	NP_001229971	NA	NA	NP_001229971	NA	3107	human	refseq_acc	FALSE	NA	NA	5.22	30	183400	194810	206955	124060	126768	161725	182935	215010	172690	245845	205825	230360	172280	169395	180245
NP_001230005	transcription factor E2F3 isoform 2 GN=E2F3 [Homo sapiens]	37010	334	NA	NA	NA	NA	NA	0.071	0.087	197	197	2	2	0	0	0	0.553	0.514	0.545	E2F3	NP_001230005	NA	NA	NP_001230005	NA	1871	human	refseq_acc	FALSE	NA	NA	4.11	16	16813	21182	19680	0	0	0	12274	100618	16202	0	0	0	20734	16804	15851
NP_001230045	NF-kappa-B inhibitor beta isoform 2 GN=NFKBIB [Homo sapiens]	29145	270	NA	NA	NA	NA	NA	0.056	0.059	1	1	1	1	0	0	0	3.901	3.847	3.249	NFKBIB	NP_001230045	NA	NA	NP_001230045	NA	4793	human	refseq_acc	FALSE	NA	NA	2.74	2	0	0	0	0	0	0	0	0	0	0	0	0	0	0	0
NP_001230075	nuclear valosin-containing protein-like isoform 3 GN=NVL [Homo sapiens]	73279	667	NA	NA	NA	NA	NA	0.029	0.036	122	122	2	2	0	0	0	0.289	0.257	0.219	NVL	NP_001230075	NA	NA	NP_001230075	NA	4931	human	refseq_acc	FALSE	NA	NA	4.39	20	31245	32358	0	0	48222	31122	20688	14163	17396	125400	56099	89422	18720	33010	0
NP_001230127	huntingtin-interacting protein 1 isoform 2 GN=HIP1 [Homo sapiens]	110661	986	NA	NA	NA	NA	NA	0.105	0.123	964	964	9	9	0	0	0	-0.026	-0.059	-0.03	HIP1	NP_001230127	NA	NA	NP_001230127	NA	3092	human	refseq_acc	FALSE	NA	NA	4.89	26	119584	87706	108475	132540	120898	205196	33835	89504	70513	105717	69643	106600	116956	99324	96889
NP_001230140	interleukin-18 isoform 2 GN=IL18 [Homo sapiens]	21896	189	NA	NA	NA	NA	NA	0.154	0.127	241	241	2	2	0	0	0	0.683	0.659	0.708	IL18	NP_001230140	NA	NA	NP_001230140	NA	3606	human	refseq_acc	FALSE	NA	NA	4.79	17	127880	116640	128450	0	21860	0	99502	73300	157881	0	0	0	151200	167860	159460
NP_001230209	CD166 antigen isoform 2 precursor GN=ALCAM [Homo sapiens]	63664	570	NA	NA	NA	NA	NA	0.067	0.144	27	27	4	4	0	0	0	1.435	1.395	1.182	ALCAM	NP_001230209	NA	NA	NP_001230209	NA	214	human	refseq_acc	FALSE	NA	NA	4.37	8	0	0	0	0	0	0	0	0	0	242000	0	0	0	0	0
NP_001230575	CD2 antigen cytoplasmic tail-binding protein 2 GN=CD2BP2 [Homo sapiens]	37646	341	NA	NA	NA	NA	NA	0.375	0.264	692	692	6	6	0	0	0	-0.109	-0.136	-0.104	CD2BP2	NP_001230575	NA	NA	NP_001230575	NA	10421	human	refseq_acc	FALSE	NA	NA	4.93	30	138556	152953	88421	97639	89461	57455	40590	72593	97680	80121	81440	110206	138980	110432	87706
NP_001230702	guanine nucleotide-binding protein G(I)/G(S)/G(O) subunit gamma-2 precursor GN=GNG2 [Homo sapiens]	7850	71	NA	NA	NA	NA	NA	0.6	0.62	1457	1457	4	4	0	0	0	0.122	0.1	0.109	GNG2	NP_001230702	NA	NA	NP_001230702	NA	54331	human	refseq_acc	FALSE	NA	NA	5.69	24	354260	160264	381390	917591	877090	647558	385947	130555	442763	764690	927962	278750	640540	446990	333460
NP_001230704	LIM domain and actin-binding protein 1 isoform 4 GN=LIMA1 [Homo sapiens]	51218	457	NA	NA	NA	NA	NA	0.033	0.031	25	25	1	1	0	0	0	2.048	2.015	1.82	LIMA1	NP_001230704	NA	NA	NP_001230704	NA	51474	human	refseq_acc	FALSE	NA	NA	3.41	7	0	0	0	0	0	0	0	0	0	0	0	0	0	0	6935
NP_001230726	TSC22 domain family protein 1 isoform 3 GN=TSC22D1 [Homo sapiens]	9368	86	NA	NA	NA	NA	NA	0.25	0.14	16	16	1	1	0	0	0	2.863	2.87	3.133	TSC22D1	NP_001230726	NA	NA	NP_001230726	NA	8848	human	refseq_acc	FALSE	NA	NA	3.35	4	0	0	0	12941	0	0	0	0	0	0	0	0	0	0	0
NP_001230808	transformer-2 protein homolog beta isoform 2 GN=TRA2B [Homo sapiens]	21935	188	NA	NA	NA	NA	NA	0.333	0.585	4797	4628	8	7	0	0	0	-0.02	-0.047	-0.038	TRA2B	NP_001230808	NA	NA	NP_001230808	NA	6434	human	refseq_acc	FALSE	NA	NA	6.47	30	3043370	3005860	3396800	2855170	3308110	3489500	3382810	3278170	2852030	4064100	3702900	3755400	2813910	3059960	3024810
NP_001230854	MAP kinase-activated protein kinase 3 GN=MAPKAPK3 [Homo sapiens]	42987	382	NA	NA	NA	NA	NA	0.35	0.291	1218	1096	8	6	0	0	0	-0.09	-0.117	-0.123	MAPKAPK3	NP_001230854	NA	NA	NP_001230854	NA	7867	human	refseq_acc	TRUE	CAMK	6	5.46	30	330500	302322	378073	226690	185360	298051	296685	299847	260266	139500	142280	134899	360366	372615	352789
NP_001230881	kinesin-like protein KIF2A isoform 3 GN=KIF2A [Homo sapiens]	77748	686	NA	NA	NA	NA	NA	0.257	0.201	2496	2496	12	12	0	0	0	-0.056	-0.083	-0.096	KIF2A	NP_001230881	NA	NA	NP_001230881	NA	3796	human	refseq_acc	FALSE	NA	NA	5.16	30	159168	141198	148870	137871	121969	119904	137491	133445	131075	114770	107793	80001	135310	129449	137871
NP_001230891	HLA class II histocompatibility antigen, DQ beta 1 chain isoform 1 precursor GN=HLA-DQB1 [Homo sapiens]	29733	261	NA	NA	NA	NA	NA	0.154	0.096	800	16	2	1	0	0	0	2.525	2.485	2.835	HLA-DQB1	NP_001230891	NA	NA	NP_001230891	NA	3119	human	refseq_acc	FALSE	NA	NA	3.41	5	13411	0	0	0	0	0	0	0	0	0	0	12646	0	12211	25746
NP_001230914	transcription factor p65 isoform 4 GN=RELA [Homo sapiens]	49569	448	NA	NA	NA	NA	NA	0.286	0.228	776	776	8	8	0	0	0	0.002	-0.023	-0.035	RELA	NP_001230914	NA	NA	NP_001230914	NA	5970	human	refseq_acc	FALSE	NA	NA	5.11	29	114049	213180	110749	115566	141276	94815	125645	157556	137728	137851	73026	157066	107561	159540	182381
NP_001231178	DNA-(apurinic or apyrimidinic site) lyase GN=APEX1 [Homo sapiens]	35554	318	NA	NA	NA	NA	NA	0.857	0.619	21416	21416	20	20	0	0	0	-0.016	-0.043	-0.05	APEX1	NP_001231178	NA	NA	NP_001231178	NA	328	human	refseq_acc	FALSE	NA	NA	7.02	30	9890800	9784700	9510700	12286400	11569500	13477400	9559400	9296700	8671100	10045300	10209800	10112300	10279600	9837200	9793500
NP_001231513	C7orf55-LUC7L2 protein GN=C7orf55-LUC7L2 [Homo sapiens]	54223	458	NA	NA	NA	NA	NA	0.4	0.29	5262	16	12	1	0	0	0	0.272	0.254	0.122	FMC1-LUC7L2	NP_001231513	NA	NA	NP_001231513	NA	100996928	human	refseq_acc	FALSE	NA	NA	4.39	21	24100	19325	17022	0	0	0	14771	13891	20382	0	0	0	15495	16623	14026
NP_001231934	nuclear factor 1 C-type isoform 4 GN=NFIC [Homo sapiens]	47901	430	NA	NA	NA	NA	NA	0.087	0.063	8	8	2	2	0	0	0	0.504	0.486	0.511	NFIC	NP_001231934	NA	NA	NP_001231934	NA	4782	human	refseq_acc	FALSE	NA	NA	4.6	16	40159	0	66281	101820	56225	0	0	0	32757	0	186140	234050	0	0	49299
NP_001234930	protein SET isoform 4 GN=SET [Homo sapiens]	31124	266	NA	NA	NA	NA	NA	0.667	0.398	8748	8748	8	8	0	0	0	-0.02	-0.047	-0.049	SET	NP_001234930	NA	NA	NP_001234930	NA	6418	human	refseq_acc	FALSE	NA	NA	6.84	30	6257900	5821500	5738500	8193900	8488600	8101500	6499800	5130200	6585600	6405300	7398000	7596700	5630100	5830200	5759400
NP_001238754	transcription factor Sp1 isoform c GN=SP1 [Homo sapiens]	75823	737	NA	NA	NA	NA	NA	0.167	0.053	442	442	2	2	0	0	0	0.117	0.1	0.113	SP1	NP_001238754	NA	NA	NP_001238754	NA	6667	human	refseq_acc	FALSE	NA	NA	5.11	22	268270	252640	237980	46536	51476	54557	224280	275120	225260	12102	0	0	261320	261080	270570
NP_001238817	tether containing UBX domain for GLUT4 isoform 2 GN=ASPSCR1 [Homo sapiens]	69989	647	NA	NA	NA	NA	NA	0.105	0.105	303	303	4	4	0	0	0	0.586	0.571	0.633	ASPSCR1	NP_001238817	NA	NA	NP_001238817	NA	79058	human	refseq_acc	FALSE	NA	NA	4.29	18	26607	14889	0	0	31831	0	30086	22772	77340	0	0	0	18533	28571	23188
NP_001238965	ras-related protein Rab-5B isoform 1 GN=RAB5B [Homo sapiens]	23707	215	NA	NA	NA	NA	NA	0.5	0.367	4430	1789	6	3	0	0	0	-0.05	-0.076	-0.049	RAB5B	NP_001238965	NA	NA	NP_001238965	NA	5869	human	refseq_acc	FALSE	NA	NA	5.67	30	675480	655030	592140	361050	425424	374460	712480	641290	748086	325590	286316	281631	539140	546020	641420
NP_001239053	PAS domain-containing serine/threonine-protein kinase isoform 4 GN=PASK [Homo sapiens]	123046	1143	NA	NA	NA	NA	NA	0.019	0.017	1	1	1	1	0	0	0	0.378	0.356	0.406	PASK	NP_001239053	NA	NA	NP_001239053	NA	23178	human	refseq_acc	TRUE	CAMK	6	4.69	22	64945	85416	64980	0	61633	116470	42644	60870	40729	69193	52789	0	79777	78129	63482
NP_001239085	gem-associated protein 5 isoform 2 GN=GEMIN5 [Homo sapiens]	168458	1507	NA	NA	NA	NA	NA	0.047	0.04	954	954	4	4	0	0	0	-0.563	-0.59	-0.548	GEMIN5	NP_001239085	NA	NA	NP_001239085	NA	25929	human	refseq_acc	FALSE	NA	NA	5.37	30	95410	69774	847928	202733	197412	167258	76304	47041	133509	28166	108427	40352	742493	399656	113806
NP_001239133	complement C4-A isoform 2 preproprotein GN=C4A [Homo sapiens]	187701	1698	NA	NA	NA	NA	NA	0.023	0.024	10	10	2	2	0	0	0	3.321	3.255	2.397	C4A	NP_001239133	NA	NA	NP_001239133	NA	720	human	refseq_acc	FALSE	NA	NA	3.52	3	0	0	0	0	0	0	0	0	0	0	0	0	0	0	0
NP_001239160	protein transport protein Sec24A isoform 2 GN=SEC24A [Homo sapiens]	66009	613	NA	NA	NA	NA	NA	0.048	0.021	9	9	1	1	0	0	0	3.246	3.252	3.614	SEC24A	NP_001239160	NA	NA	NP_001239160	NA	10802	human	refseq_acc	FALSE	NA	NA	2.69	3	0	0	0	0	0	0	0	0	0	0	0	0	0	4000	0
NP_001239264	cingulin-like protein 1 GN=CGNL1 [Homo sapiens]	149077	1302	NA	NA	NA	NA	NA	0.038	0.031	3	3	3	3	0	0	0	-0.234	-0.26	-0.229	CGNL1	NP_001239264	NA	NA	NP_001239264	NA	84952	human	refseq_acc	FALSE	NA	NA	6.28	30	1845622	2640308	1925220	2242516	2524800	2947400	1486281	1667600	1082700	3432245	3967723	4308553	1598500	1338638	1217266
NP_001239604	acetyl-coenzyme A synthetase 2-like, mitochondrial isoform 2 precursor GN=ACSS1 [Homo sapiens]	74626	687	NA	NA	NA	NA	NA	0.371	0.297	3205	3205	13	13	0	0	0	-0.17	-0.196	-0.186	ACSS1	NP_001239604	NA	NA	NP_001239604	NA	84532	human	refseq_acc	FALSE	NA	NA	5.62	30	627099	621344	668758	252035	268969	296576	673963	670390	553889	283130	240841	215090	576501	554482	628913
NP_001240308	60S ribosomal protein L15 isoform 1 GN=RPL15 [Homo sapiens]	24146	204	NA	NA	NA	NA	NA	0.727	0.382	3931	3931	9	9	0	0	0	-0.104	-0.13	-0.135	RPL15	NP_001240308	NA	NA	NP_001240308	NA	6138	human	refseq_acc	FALSE	NA	NA	6.53	30	2416000	2251930	2270990	5224490	5033400	4130200	2069040	2084070	2123180	4882410	5269500	4953000	2681080	2628780	2828920
NP_001240318	inositol-3-phosphate synthase 1 isoform 4 GN=ISYNA1 [Homo sapiens]	47146	430	NA	NA	NA	NA	NA	0.333	0.242	420	420	7	7	0	0	0	-0.313	-0.339	-0.347	ISYNA1	NP_001240318	NA	NA	NP_001240318	NA	51477	human	refseq_acc	FALSE	NA	NA	5.31	30	107741	70675	42094	438555	512903	447834	82417	59695	161312	105830	103940	101680	119642	70037	107451
NP_001240605	TATA box-binding protein-like protein 1 GN=TBPL1 [Homo sapiens]	20886	186	NA	NA	NA	NA	NA	0.111	0.091	49	49	1	1	0	0	0	1.814	1.796	1.846	TBPL1	NP_001240605	NA	NA	NP_001240605	NA	9519	human	refseq_acc	FALSE	NA	NA	3.85	8	0	35296	0	0	0	0	0	0	28201	0	0	0	0	12939	0
NP_001240764	insulin-like growth factor-binding protein 7 isoform 2 precursor GN=IGFBP7 [Homo sapiens]	28860	279	NA	NA	NA	NA	NA	0.067	0.057	16	16	1	1	0	0	0	1.998	1.989	2.427	IGFBP7	NP_001240764	NA	NA	NP_001240764	NA	3490	human	refseq_acc	FALSE	NA	NA	3.44	7	0	0	0	17796	8355	8173	0	0	0	0	9292	0	20065	12845	0
NP_001240775	GDP-mannose 4,6 dehydratase isoform 2 GN=GMDS [Homo sapiens]	39053	342	NA	NA	NA	NA	NA	0.25	0.336	2879	2879	8	8	0	0	0	-0.075	-0.102	-0.119	GMDS	NP_001240775	NA	NA	NP_001240775	NA	2762	human	refseq_acc	FALSE	NA	NA	5.44	30	215380	276962	230125	323135	333225	356651	210713	183819	158558	167242	186533	104050	268030	258414	238708
NP_001240795	ATP-dependent zinc metalloprotease YME1L1 isoform 4 GN=YME1L1 [Homo sapiens]	75981	683	NA	NA	NA	NA	NA	0.154	0.133	344	344	6	6	0	0	0	-0.208	-0.236	-0.275	YME1L1	NP_001240795	NA	NA	NP_001240795	NA	10730	human	refseq_acc	FALSE	NA	NA	4.71	29	74919	96759	82432	27496	35927	22885	77621	40130	83710	79378	65308	45847	83252	76726	42333
NP_001240805	UDP-glucuronic acid decarboxylase 1 isoform 3 GN=UXS1 [Homo sapiens]	28275	252	NA	NA	NA	NA	NA	0.417	0.429	851	851	5	5	0	0	0	-0.159	-0.185	-0.273	UXS1	NP_001240805	NA	NA	NP_001240805	NA	80146	human	refseq_acc	FALSE	NA	NA	4.58	29	25637	28329	13790	34057	34923	25569	16909	0	22913	35216	17822	47257	26416	23333	22794
NP_001240810	mediator of RNA polymerase II transcription subunit 27 isoform 2 GN=MED27 [Homo sapiens]	31351	275	NA	NA	NA	NA	NA	0.059	0.065	9	9	1	1	0	0	0	NA	NA	NA	MED27	NP_001240810	NA	NA	NP_001240810	NA	9442	human	refseq_acc	FALSE	NA	NA	#NAME?	0	0	0	0	0	0	0	0	0	0	0	0	0	0	0	0
NP_001240829	mesoderm-specific transcript homolog protein isoform c GN=MEST [Homo sapiens]	37080	321	NA	NA	NA	NA	NA	0.2	0.209	2810	2810	4	4	0	0	0	0.275	0.254	0.302	MEST	NP_001240829	NA	NA	NP_001240829	NA	4232	human	refseq_acc	FALSE	NA	NA	5.53	24	444200	418340	403330	457820	499380	599960	446700	417890	351450	364008	356090	269366	446090	463500	458080
NP_001241872	girdin isoform 3 GN=CCDC88A [Homo sapiens]	207795	1796	NA	NA	NA	NA	NA	0.043	0.043	542	542	6	6	0	0	0	-0.759	-0.78	-0.814	CCDC88A	NP_001241872	NA	NA	NP_001241872	NA	55704	human	refseq_acc	FALSE	NA	NA	4.8	23	33835	34552	55454	17385	38406	15356	15643	51237	52552	7329	0	0	45271	47401	27913
NP_001243000	E3 ubiquitin-protein ligase RNF213 isoform 3 GN=RNF213 [Homo sapiens]	591402	5207	NA	NA	NA	NA	NA	0.096	0.085	4583	4583	30	30	0	0	0	-0.024	-0.05	-0.051	RNF213	NP_001243000	NA	NA	NP_001243000	NA	57674	human	refseq_acc	FALSE	NA	NA	5.26	30	182260	186727	182544	185116	177705	187471	153252	147165	183929	199021	193891	248191	175681	182576	175298
NP_001243048	N-alpha-acetyltransferase 10 isoform 2 GN=NAA10 [Homo sapiens]	24783	220	NA	NA	NA	NA	NA	0.333	0.464	2196	2196	7	7	0	0	0	-0.014	-0.04	-0.041	NAA10	NP_001243048	NA	NA	NP_001243048	NA	8260	human	refseq_acc	FALSE	NA	NA	5.57	30	315179	345000	332052	431329	432368	492025	312479	359155	300121	333321	305805	388175	366026	376050	346489
NP_001243053	tripartite motif-containing protein 65 isoform 2 GN=TRIM65 [Homo sapiens]	54956	495	NA	NA	NA	NA	NA	0.083	0.121	749	749	4	4	0	0	0	-0.186	-0.212	-0.056	TRIM65	NP_001243053	NA	NA	NP_001243053	NA	201292	human	refseq_acc	FALSE	NA	NA	5.64	27	692493	677482	590573	555186	678720	724718	477269	849910	512755	614490	530050	628000	643351	687478	619178
NP_001243068	macrophage-capping protein isoform 1 GN=CAPG [Homo sapiens]	38498	348	NA	NA	NA	NA	NA	0.667	0.534	8611	8611	13	13	0	0	0	-0.088	-0.115	-0.181	CAPG	NP_001243068	NA	NA	NP_001243068	NA	822	human	refseq_acc	FALSE	NA	NA	6.4	30	1835790	1951880	1845380	2000860	1742380	1871270	1730190	1889790	1593550	1885580	1819960	1968920	1890040	1837910	1687750
NP_001243094	calcium load-activated calcium channel isoform c GN=TMCO1 [Homo sapiens]	19897	176	NA	NA	NA	NA	NA	0.286	0.165	1531	1531	2	2	0	0	0	-0.088	-0.115	-0.12	TMCO1	NP_001243094	NA	NA	NP_001243094	NA	54499	human	refseq_acc	FALSE	NA	NA	5.59	30	538080	490450	556742	256930	285470	292070	537770	592170	469416	217320	304954	150020	496406	448140	471403
NP_001243117	sorting nexin-12 isoform 4 GN=SNX12 [Homo sapiens]	18342	158	NA	NA	NA	NA	NA	0.111	0.291	531	531	4	4	0	0	0	-0.173	-0.2	-0.226	SNX12	NP_001243117	NA	NA	NP_001243117	NA	29934	human	refseq_acc	FALSE	NA	NA	4.99	30	74769	93313	74306	113696	84835	112183	106761	69352	58798	52053	45025	53611	99485	84168	110582
NP_001243194	protein flightless-1 homolog isoform 3 GN=FLII [Homo sapiens]	138491	1214	NA	NA	NA	NA	NA	0.409	0.345	11902	11902	32	32	0	0	0	0.469	0.443	0.423	FLII	NP_001243194	NA	NA	NP_001243194	NA	2314	human	refseq_acc	FALSE	NA	NA	4.53	19	63551	55196	62969	8507	7571	11339	55894	86985	74631	0	0	0	79452	43352	86188
NP_001243197	myopalladin isoform b GN=MYPN [Homo sapiens]	112716	1026	NA	NA	NA	NA	NA	0.019	0.012	169	169	1	1	0	0	0	-0.133	-0.157	-0.087	MYPN	NP_001243197	NA	NA	NP_001243197	NA	84665	human	refseq_acc	FALSE	NA	NA	5.53	29	424140	451920	437640	507940	367880	556770	370100	445860	398790	487530	374770	364820	465210	341180	418590
NP_001243198	kinesin-like protein KIF22 isoform 2 GN=KIF22 [Homo sapiens]	66306	597	NA	NA	NA	NA	NA	0.029	0.028	4	4	1	1	0	0	0	3.904	3.891	3.278	KIF22	NP_001243198	NA	NA	NP_001243198	NA	3835	human	refseq_acc	FALSE	NA	NA	3.07	2	0	0	0	0	0	0	0	0	0	18708	16544	0	0	0	0
NP_001243205	ras-related protein Rab-34 isoform 6 GN=RAB34 [Homo sapiens]	26672	237	NA	NA	NA	NA	NA	0.125	0.16	1794	1794	3	3	0	0	0	-0.043	-0.07	-0.051	RAB34	NP_001243205	NA	NA	NP_001243205	NA	83871	human	refseq_acc	FALSE	NA	NA	5.23	30	190678	196638	175667	186381	141615	200853	166254	206648	181881	150875	148988	54103	196806	197405	190513
NP_001243225	immunoglobulin lambda-like polypeptide 5 isoform 2 GN=IGLL5 [Homo sapiens]	14732	139	NA	NA	NA	NA	NA	0.333	0.36	1196	1196	3	3	0	0	0	-0.334	-0.361	-0.324	IGLL5	NP_001243225	NA	NA	NP_001243225	NA	100423062	human	refseq_acc	FALSE	NA	NA	5.48	30	301277	319876	258410	484630	416416	157120	243887	273138	289640	761300	1407630	478210	236881	428791	195066
NP_001243235	15-hydroxyprostaglandin dehydrogenase [NAD(+)] isoform 5 GN=HPGD [Homo sapiens]	21526	198	NA	NA	NA	NA	NA	0.583	0.47	748	748	7	7	0	0	0	0.31	0.278	0.335	HPGD	NP_001243235	NA	NA	NP_001243235	NA	3248	human	refseq_acc	FALSE	NA	NA	5.45	22	471726	472418	439443	317621	364265	365372	413908	410981	414163	437594	534860	460434	434096	455826	419879
NP_001243239	glutaminase kidney isoform, mitochondrial isoform 2 GN=GLS [Homo sapiens]	65459	598	NA	NA	NA	NA	NA	0.375	0.378	5209	5209	16	16	0	0	0	0.291	0.264	0.104	GLS	NP_001243239	NA	NA	NP_001243239	NA	2744	human	refseq_acc	FALSE	NA	NA	4.28	20	21340	21154	24522	0	0	5259	34807	30109	10430	0	0	0	25230	15456	5684
NP_001243285	ubiquitin-conjugating enzyme E2 L3 isoform 3 GN=UBE2L3 [Homo sapiens]	14121	122	NA	NA	NA	NA	NA	0.571	0.598	3793	3793	7	7	0	0	0	-0.286	-0.313	-0.295	UBE2L3	NP_001243285	NA	NA	NP_001243285	NA	7332	human	refseq_acc	FALSE	NA	NA	6.09	30	991310	1613610	1827250	791260	769350	966530	1834740	1788350	1632480	340002	340975	262180	1768133	1854875	1737160
NP_001243330	elongation of very long chain fatty acids protein 1 isoform 2 GN=ELOVL1 [Homo sapiens]	29485	252	NA	NA	NA	NA	NA	0.125	0.052	729	729	1	1	0	0	0	-0.033	-0.058	-0.05	ELOVL1	NP_001243330	NA	NA	NP_001243330	NA	64834	human	refseq_acc	FALSE	NA	NA	5.05	28	182710	179610	144900	39854	75740	98037	174090	198770	159910	0	69105	50246	146930	150940	166010
NP_001243342	voltage-gated hydrogen channel 1 isoform 2 GN=HVCN1 [Homo sapiens]	29414	253	NA	NA	NA	NA	NA	0.455	0.241	1588	1588	5	5	0	0	0	-0.386	-0.411	-0.251	HVCN1	NP_001243342	NA	NA	NP_001243342	NA	84329	human	refseq_acc	FALSE	NA	NA	5.57	29	624710	598780	690910	336035	347575	353103	661090	668070	602720	418770	381680	566134	546670	568460	473559
NP_001243347	ATP synthase mitochondrial F1 complex assembly factor 1 isoform 4 GN=ATPAF1 [Homo sapiens]	20281	177	NA	NA	NA	NA	NA	0.1	0.102	4	4	1	1	0	0	0	1.969	1.937	1.607	ATPAF1	NP_001243347	NA	NA	NP_001243347	NA	64756	human	refseq_acc	FALSE	NA	NA	3.78	7	0	0	0	0	0	0	0	0	0	0	0	23578	0	0	0
NP_001243350	glycerol-3-phosphate acyltransferase 3 GN=GPAT3 [Homo sapiens]	48705	434	NA	NA	NA	NA	NA	0.083	0.062	362	362	2	2	0	0	0	-0.729	-0.752	-0.876	GPAT3	NP_001243350	NA	NA	NP_001243350	NA	84803	human	refseq_acc	FALSE	NA	NA	5.18	25	92800	114290	83859	25018	47299	0	99271	97732	88296	12326	0	651640	89150	86577	82367
NP_001243390	solute carrier family 12 member 2 isoform 2 GN=SLC12A2 [Homo sapiens]	129678	1196	NA	NA	NA	NA	NA	0.019	0.018	4	4	1	1	0	0	0	2.864	2.871	2.887	SLC12A2	NP_001243390	NA	NA	NP_001243390	NA	6558	human	refseq_acc	FALSE	NA	NA	3.19	4	0	0	0	0	0	0	0	0	0	0	0	0	0	0	0
NP_001243392	integrator complex subunit 11 isoform 5 GN=INTS11 [Homo sapiens]	56012	499	NA	NA	NA	NA	NA	0.077	0.042	17	17	2	2	0	0	0	0.51	0.48	0.599	INTS11	NP_001243392	NA	NA	NP_001243392	NA	54973	human	refseq_acc	FALSE	NA	NA	4.35	19	60213	30480	45419	39123	31106	33142	40649	52110	43330	71529	0	0	45244	49296	46813
NP_001243405	WD repeat-containing protein 92 isoform 2 GN=WDR92 [Homo sapiens]	32127	288	NA	NA	NA	NA	NA	0.118	0.087	72	72	2	2	0	0	0	0.767	0.757	0.657	WDR92	NP_001243405	NA	NA	NP_001243405	NA	116143	human	refseq_acc	FALSE	NA	NA	3.96	15	0	0	0	16002	0	0	0	0	0	0	0	0	0	6070	6161
NP_001243417	golgin subfamily B member 1 isoform 4 GN=GOLGB1 [Homo sapiens]	367418	3184	NA	NA	NA	NA	NA	0.053	0.054	1042	1042	11	11	0	0	0	-0.218	-0.245	-0.242	GOLGB1	NP_001243417	NA	NA	NP_001243417	NA	2804	human	refseq_acc	FALSE	NA	NA	4.83	30	115648	96538	113358	16842	44133	62137	101831	110987	102190	109439	63479	104630	89518	85244	106527
NP_001243425	alpha-mannosidase 2C1 isoform 4 GN=MAN2C1 [Homo sapiens]	104688	941	NA	NA	NA	NA	NA	0.043	0.03	810	810	2	2	0	0	0	-0.131	-0.157	-0.081	MAN2C1	NP_001243425	NA	NA	NP_001243425	NA	4123	human	refseq_acc	FALSE	NA	NA	4.91	30	116160	82567	97846	60130	138001	75547	105087	67756	89153	43059	37219	60406	98235	99362	111688
NP_001243439	single-stranded DNA-binding protein, mitochondrial precursor GN=SSBP1 [Homo sapiens]	17259	148	NA	NA	NA	NA	NA	0.75	0.561	6660	6660	8	8	0	0	0	-0.028	-0.055	-0.048	SSBP1	NP_001243439	NA	NA	NP_001243439	NA	6742	human	refseq_acc	FALSE	NA	NA	6.52	30	3461150	3091700	3045200	3817700	4124800	3782700	3731570	3212760	3784570	4400100	4206000	4337300	3186730	2625370	3234170
NP_001243463	tricarboxylate transport protein, mitochondrial isoform b GN=SLC25A1 [Homo sapiens]	35052	318	NA	NA	NA	NA	NA	0.389	0.233	3009	3009	8	8	0	0	0	-0.054	-0.08	-0.092	SLC25A1	NP_001243463	NA	NA	NP_001243463	NA	6576	human	refseq_acc	FALSE	NA	NA	5.64	30	506113	426313	600933	393314	433919	431439	558369	664724	457184	327350	347921	349212	551268	417144	405309
NP_001243546	gamma-tubulin complex component 2 isoform 1 GN=TUBGCP2 [Homo sapiens]	105627	930	NA	NA	NA	NA	NA	0.073	0.096	1380	1380	6	6	0	0	0	-0.212	-0.238	-0.235	TUBGCP2	NP_001243546	NA	NA	NP_001243546	NA	10844	human	refseq_acc	FALSE	NA	NA	4.97	28	132677	145207	144197	37885	23428	62914	149421	172409	100894	20344	0	10731	135247	151929	153244
NP_001243599	dipeptidyl peptidase 3 isoform 2 GN=DPP3 [Homo sapiens]	79306	707	NA	NA	NA	NA	NA	0.333	0.386	7461	7461	15	15	0	0	0	-0.017	-0.044	-0.041	DPP3	NP_001243599	NA	NA	NP_001243599	NA	10072	human	refseq_acc	FALSE	NA	NA	6.12	30	1195150	1084690	1350190	1552030	1454690	1377680	1426130	1304660	1467010	895134	1163686	1023110	1457210	1465160	1569490
NP_001243656	U4/U6.U5 tri-snRNP-associated protein 2 isoform 3 GN=USP39 [Homo sapiens]	56399	487	NA	NA	NA	NA	NA	0.296	0.273	3084	3084	9	9	0	0	0	-0.008	-0.035	-0.028	USP39	NP_001243656	NA	NA	NP_001243656	NA	10713	human	refseq_acc	FALSE	NA	NA	5.74	30	555330	632840	555550	579479	554039	622565	613470	625620	653120	596444	543527	534735	585150	596920	551080
NP_001243670	CCR4-NOT transcription complex subunit 10 isoform 2 GN=CNOT10 [Homo sapiens]	79377	717	NA	NA	NA	NA	NA	0.051	0.035	26	26	2	2	0	0	0	2.056	2.038	2.15	CNOT10	NP_001243670	NA	NA	NP_001243670	NA	25904	human	refseq_acc	FALSE	NA	NA	3.43	7	10111	0	0	0	0	0	10368	0	11796	0	0	0	0	0	0
NP_001243692	protein FAM49B isoform 1 GN=FAM49B [Homo sapiens]	36748	324	NA	NA	NA	NA	NA	0.684	0.605	7757	6487	15	13	0	0	0	-0.018	-0.045	-0.047	FAM49B	NP_001243692	NA	NA	NP_001243692	NA	51571	human	refseq_acc	FALSE	NA	NA	6.31	30	1633860	1754780	1837410	2275720	2398670	2798630	1521120	1702240	1664090	1992560	1951880	2149440	1834490	1552930	1987400
NP_001243755	RNA polymerase II-associated factor 1 homolog isoform 2 GN=PAF1 [Homo sapiens]	55472	485	NA	NA	NA	NA	NA	0.138	0.103	1551	1551	4	4	0	0	0	-0.096	-0.123	-0.144	PAF1	NP_001243755	NA	NA	NP_001243755	NA	54623	human	refseq_acc	FALSE	NA	NA	5.22	30	87484	102369	94536	227067	221489	182987	99679	100728	230746	243350	300046	312178	170256	67287	150010
NP_001243763	aurora kinase B isoform 2 GN=AURKB [Homo sapiens]	34760	303	NA	NA	NA	NA	NA	0.056	0.05	100	100	1	1	0	0	0	1.142	1.1	1.268	AURKB	NP_001243763	NA	NA	NP_001243763	NA	9212	human	refseq_acc	TRUE	Other	9	3.81	12	21442	23235	20163	0	0	19094	5225	19564	0	24612	0	0	18168	13014	14511
NP_001243766	queuine tRNA-ribosyltransferase accessory subunit 2 isoform 4 GN=QTRT2 [Homo sapiens]	33471	292	NA	NA	NA	NA	NA	0.071	0.106	41	41	2	2	0	0	0	-0.066	-0.084	-0.143	QTRT2	NP_001243766	NA	NA	NP_001243766	NA	79691	human	refseq_acc	FALSE	NA	NA	4.32	23	11599	0	11199	35800	22421	26571	11883	6671	6446	0	0	0	13610	7033	8513
NP_001243778	DNA polymerase delta catalytic subunit 1 GN=POLD1 [Homo sapiens]	123630	1107	NA	NA	NA	NA	NA	0.159	0.173	1292	1292	13	13	0	0	0	0.117	0.09	0.12	POLD1	NP_001243778	NA	NA	NP_001243778	NA	5424	human	refseq_acc	FALSE	NA	NA	5.02	27	126895	138714	127234	110755	128705	163453	108542	141737	125274	0	0	0	122921	136030	115579
NP_001243894	coiled-coil domain-containing protein 51 isoform 2 GN=CCDC51 [Homo sapiens]	33657	302	NA	NA	NA	NA	NA	0.059	0.096	51	51	3	3	0	0	0	1.544	1.506	1.218	CCDC51	NP_001243894	NA	NA	NP_001243894	NA	79714	human	refseq_acc	FALSE	NA	NA	3.82	8	0	0	0	0	0	0	15544	10813	7053	0	0	0	0	0	0
NP_001244	cell division cycle 5-like protein GN=CDC5L [Homo sapiens]	92250	802	NA	NA	NA	NA	NA	0.359	0.364	9028	9028	19	19	0	0	0	-0.012	-0.039	-0.046	CDC5L	NP_001244	NA	NA	NP_001244	NA	988	human	refseq_acc	FALSE	NA	NA	6.04	30	1054420	1063570	953200	1103670	1136360	1197830	1128880	1033880	1104000	1380360	1331600	1372170	1021950	977660	971850
NP_001244031	NADH dehydrogenase [ubiquinone] 1 beta subcomplex subunit 3 GN=NDUFB3 [Homo sapiens]	11402	98	NA	NA	NA	NA	NA	0.167	0.112	729	729	1	1	0	0	0	0.017	-0.006	0.034	NDUFB3	NP_001244031	NA	NA	NP_001244031	NA	4709	human	refseq_acc	FALSE	NA	NA	4.78	28	98216	80209	78580	92167	80906	40467	55361	42235	96261	74324	94384	59706	93531	55379	84113
NP_001244067	E3 ubiquitin-protein ligase Itchy homolog isoform 3 GN=ITCH [Homo sapiens]	86497	752	NA	NA	NA	NA	NA	0.1	0.117	581	581	6	6	0	0	0	-0.162	-0.189	-0.115	ITCH	NP_001244067	NA	NA	NP_001244067	NA	83737	human	refseq_acc	FALSE	NA	NA	5.11	30	186228	187108	209315	112837	162786	179766	194012	175516	180657	173507	112936	36554	148517	172104	193066
NP_001244088	centrosomal protein of 41 kDa isoform 3 GN=CEP41 [Homo sapiens]	31579	285	NA	NA	NA	NA	NA	0.071	0.046	784	784	1	1	0	0	0	-0.08	-0.106	-0.077	CEP41	NP_001244088	NA	NA	NP_001244088	NA	95681	human	refseq_acc	FALSE	NA	NA	4.57	30	34274	33684	44409	46142	41909	62560	23633	25911	21394	30797	24310	15415	40978	34443	37172
NP_001244118	probable ATP-dependent RNA helicase DDX56 isoform 2 GN=DDX56 [Homo sapiens]	57274	507	NA	NA	NA	NA	NA	0.103	0.122	43	43	4	4	0	0	0	0.571	0.525	0.43	DDX56	NP_001244118	NA	NA	NP_001244118	NA	54606	human	refseq_acc	FALSE	NA	NA	4.05	13	0	0	5177	0	0	25116	0	13052	0	41801	95767	75317	10915	5692	9210
NP_001244120	probable ATP-dependent RNA helicase DDX6 GN=DDX6 [Homo sapiens]	54416	483	NA	NA	NA	NA	NA	0.429	0.567	7397	7397	19	19	0	0	0	-0.03	-0.056	-0.064	DDX6	NP_001244120	NA	NA	NP_001244120	NA	1656	human	refseq_acc	FALSE	NA	NA	5.86	30	692700	669180	655330	732010	686860	782000	620520	690970	587510	495290	455720	500070	715060	726980	752950
NP_001244127	cullin-3 isoform 3 GN=CUL3 [Homo sapiens]	89730	774	NA	NA	NA	NA	NA	0.283	0.205	3105	3105	13	13	0	0	0	-0.096	-0.122	-0.122	CUL3	NP_001244127	NA	NA	NP_001244127	NA	8452	human	refseq_acc	FALSE	NA	NA	5.23	30	187599	209456	200702	139995	133179	165558	167378	197480	166730	131857	85006	52512	196949	202062	205227
NP_001244286	ras-related protein Rab-44 GN=RAB44 [Homo sapiens]	110849	1021	NA	NA	NA	NA	NA	0.277	0.234	5676	5676	15	15	0	0	0	-0.064	-0.09	-0.075	RAB44	NP_001244286	NA	NA	NP_001244286	NA	401258	human	refseq_acc	FALSE	NA	NA	5.62	30	443850	435470	367370	458160	486580	515440	507890	402350	462300	657690	669250	745720	465780	443790	372670
NP_001244290	AMP deaminase 2 isoform 4 GN=AMPD2 [Homo sapiens]	88287	761	NA	NA	NA	NA	NA	0.179	0.114	1621	1621	7	7	0	0	0	-0.191	-0.218	-0.259	AMPD2	NP_001244290	NA	NA	NP_001244290	NA	271	human	refseq_acc	FALSE	NA	NA	5.24	30	101698	77979	73379	252210	266901	253230	62776	42242	82662	242655	146667	171171	119232	99697	108958
NP_001244305	sec1 family domain-containing protein 1 isoform c GN=SCFD1 [Homo sapiens]	62259	550	NA	NA	NA	NA	NA	0.267	0.273	3572	3572	11	11	0	0	0	-0.062	-0.089	-0.124	SCFD1	NP_001244305	NA	NA	NP_001244305	NA	23256	human	refseq_acc	FALSE	NA	NA	5.64	30	285827	399710	291403	536040	484614	514023	288774	284886	313462	636230	690710	715890	342763	306966	369936
NP_001244324	ubiquitin-conjugating enzyme E2 variant 1 isoform e GN=UBE2V1 [Homo sapiens]	16210	144	NA	NA	NA	NA	NA	0.5	0.424	3654	1741	6	2	0	0	0	-0.047	-0.073	-0.116	UBE2V1	NP_001244324	NA	NA	NP_001244324	NA	7335	human	refseq_acc	FALSE	NA	NA	5.96	30	759260	759970	709230	1013370	824480	907280	813640	824360	805580	852700	895980	806110	739940	829090	767960
NP_001244329	CD63 antigen isoform D precursor GN=CD63 [Homo sapiens]	17271	156	NA	NA	NA	NA	NA	0.25	0.115	1249	1249	2	2	0	0	0	-0.193	-0.219	-0.117	CD63	NP_001244329	NA	NA	NP_001244329	NA	967	human	refseq_acc	FALSE	NA	NA	5.92	30	1110500	1137000	1312400	987810	1027900	1002900	935540	1030500	1061800	1221000	1326500	1191600	1067300	1184340	1210500
NP_001244902	cathepsin L1 isoform 2 GN=CTSL [Homo sapiens]	16838	151	NA	NA	NA	NA	NA	0.167	0.093	4	4	1	1	0	0	0	3.896	3.827	2.842	CTSL	NP_001244902	NA	NA	NP_001244902	NA	1514	human	refseq_acc	FALSE	NA	NA	3.47	2	0	0	0	0	0	0	0	0	0	0	0	0	0	0	0
NP_001244905	cip1-interacting zinc finger protein isoform 6 GN=CIZ1 [Homo sapiens]	88519	797	NA	NA	NA	NA	NA	0.026	0.024	9	9	1	1	0	0	0	2.388	2.339	2.333	CIZ1	NP_001244905	NA	NA	NP_001244905	NA	25792	human	refseq_acc	FALSE	NA	NA	3.67	5	0	0	0	0	14502	0	0	0	0	0	0	36205	0	0	0
NP_001244923	tRNA (uracil-5-)-methyltransferase homolog A isoform b GN=TRMT2A [Homo sapiens]	61978	562	NA	NA	NA	NA	NA	0.03	0.034	576	576	1	1	0	0	0	-0.04	-0.067	-0.082	TRMT2A	NP_001244923	NA	NA	NP_001244923	NA	27037	human	refseq_acc	FALSE	NA	NA	4.87	30	64319	81458	62173	93022	81566	74033	54711	49863	57173	86646	57287	83014	62849	64874	60168
NP_001244970	histidine--tRNA ligase, cytoplasmic isoform 3 GN=HARS [Homo sapiens]	54846	489	NA	NA	NA	NA	NA	0.357	0.339	3157	3157	12	12	0	0	0	-0.049	-0.075	-0.032	HARS1	NP_001244970	NA	NA	NP_001244970	NA	3035	human	refseq_acc	FALSE	NA	NA	5.38	30	270111	255553	276657	282105	274715	287715	260687	227169	285751	145558	111750	147597	296128	261220	329365
NP_001245146	protein MIS12 homolog GN=MIS12 [Homo sapiens]	24140	205	NA	NA	NA	NA	NA	0.083	0.068	380	380	1	1	0	0	0	0.227	0.204	0.231	MIS12	NP_001245146	NA	NA	NP_001245146	NA	79003	human	refseq_acc	FALSE	NA	NA	4.08	22	16537	9705	18018	18754	0	7655	10447	0	10064	31627	36790	27775	50089	0	20082
NP_001245200	DNA mismatch repair protein Mlh1 isoform 4 GN=MLH1 [Homo sapiens]	76708	687	NA	NA	NA	NA	NA	0.042	0.071	110	110	3	3	0	0	0	0.693	0.669	0.584	MLH1	NP_001245200	NA	NA	NP_001245200	NA	4292	human	refseq_acc	FALSE	NA	NA	4.08	16	22016	19670	0	0	8251	22628	11648	0	0	0	0	0	0	0	0
NP_001245286	hippocalcin-like protein 1 GN=HPCAL1 [Homo sapiens]	22313	193	NA	NA	NA	NA	NA	0.467	0.56	5297	5297	10	10	0	0	0	-0.123	-0.15	-0.073	HPCAL1	NP_001245286	NA	NA	NP_001245286	NA	3241	human	refseq_acc	FALSE	NA	NA	5.61	30	449371	438596	445850	505200	489690	596960	503053	546212	439324	538550	474510	563440	400401	406986	436090
NP_001245304	epidermal growth factor receptor substrate 15-like 1 isoform 3 GN=EPS15L1 [Homo sapiens]	83247	754	NA	NA	NA	NA	NA	0.289	0.304	2337	2337	16	16	0	0	0	-0.053	-0.079	-0.039	EPS15L1	NP_001245304	NA	NA	NP_001245304	NA	58513	human	refseq_acc	FALSE	NA	NA	5.57	30	470845	506272	478863	437858	379499	509323	479430	503665	418275	524781	477409	513745	398456	442997	401884
NP_001245322	caseinolytic peptidase B protein homolog isoform 3 GN=CLPB [Homo sapiens]	72275	648	NA	NA	NA	NA	NA	0.188	0.156	68	68	6	6	0	0	0	-0.042	-0.074	-0.143	CLPB	NP_001245322	NA	NA	NP_001245322	NA	81570	human	refseq_acc	FALSE	NA	NA	4.75	28	74588	72508	69745	0	21342	16397	50203	48103	66910	92993	73994	68184	50147	49732	81690
NP_001245358	UPF0687 protein C20orf27 isoform 2 GN=C20orf27 [Homo sapiens]	19291	174	NA	NA	NA	NA	NA	0.444	0.351	358	358	4	4	0	0	0	0.035	0.01	-0.003	C20orf27	NP_001245358	NA	NA	NP_001245358	NA	54976	human	refseq_acc	FALSE	NA	NA	4.98	26	92878	107150	106440	111911	78921	88174	82862	69931	74033	0	0	0	118870	118140	116380
NP_001245366	threonine--tRNA ligase, cytoplasmic isoform 1 GN=TARS [Homo sapiens]	83434	723	NA	NA	NA	NA	NA	0.5	0.438	7960	7960	26	26	0	0	0	-0.014	-0.04	-0.036	TARS1	NP_001245366	NA	NA	NP_001245366	NA	6897	human	refseq_acc	FALSE	NA	NA	6.01	30	1109840	1169660	1049170	1060340	1067310	1137980	916190	1000390	907680	1083890	804370	725350	994370	963120	1090540
NP_001247404	tRNA (guanine-N(7)-)-methyltransferase non-catalytic subunit WDR4 isoform 3 GN=WDR4 [Homo sapiens]	29946	266	NA	NA	NA	NA	NA	0.154	0.12	82	82	2	2	0	0	0	0.89	0.866	0.763	WDR4	NP_001247404	NA	NA	NP_001247404	NA	10785	human	refseq_acc	FALSE	NA	NA	4.11	14	16159	20655	0	0	0	0	0	17308	13512	0	0	0	13191	0	0
NP_001248323	nucleolar protein 10 isoform 3 GN=NOL10 [Homo sapiens]	74508	638	NA	NA	NA	NA	NA	0.059	0.096	1709	1709	3	3	0	0	0	-0.172	-0.199	-0.256	NOL10	NP_001248323	NA	NA	NP_001248323	NA	79954	human	refseq_acc	FALSE	NA	NA	5.12	30	122040	130831	102910	109918	111676	121983	90706	65407	96613	363118	333160	309600	87154	85612	105241
NP_001248324	calcium-binding and coiled-coil domain-containing protein 2 isoform 5 GN=CALCOCO2 [Homo sapiens]	43669	374	NA	NA	NA	NA	NA	0.042	0.102	165	165	3	3	0	0	0	-0.044	-0.07	-0.041	CALCOCO2	NP_001248324	NA	NA	NP_001248324	NA	10241	human	refseq_acc	FALSE	NA	NA	6.68	30	4945800	5360375	5314632	5342200	4897600	5460100	4998700	4949300	3425621	7222500	6426300	6603168	4867900	5042000	5680006
NP_001248327	P2X purinoceptor 4 isoform 4 GN=P2RX4 [Homo sapiens]	37968	341	NA	NA	NA	NA	NA	0.105	0.065	50	50	2	2	0	0	0	1.686	1.648	1.641	P2RX4	NP_001248327	NA	NA	NP_001248327	NA	5025	human	refseq_acc	FALSE	NA	NA	3.69	9	0	14221	0	0	0	9164	17805	0	0	0	0	0	0	20181	0
NP_001248347	translation initiation factor eIF-2B subunit gamma isoform 3 GN=EIF2B3 [Homo sapiens]	44803	401	NA	NA	NA	NA	NA	0.25	0.229	752	752	6	6	0	0	0	-0.062	-0.087	-0.068	EIF2B3	NP_001248347	NA	NA	NP_001248347	NA	8891	human	refseq_acc	FALSE	NA	NA	4.51	29	26953	43518	30957	41697	14622	31756	27438	35784	24445	15741	28676	0	44166	38429	29342
NP_001248363	alanyl-tRNA editing protein Aarsd1 GN=AARSD1 [Homo sapiens]	45479	412	NA	NA	NA	NA	NA	0.048	0.049	676	676	1	1	0	0	0	-0.032	-0.058	-0.019	AARSD1	NP_001248363	NA	NA	NP_001248363	NA	80755	human	refseq_acc	FALSE	NA	NA	4.83	30	62552	86914	59907	98172	95559	93693	64289	78877	83782	58256	47476	62313	77744	82705	62642
NP_001248758	ribosomal oxygenase 2 isoform b GN=RIOX2 [Homo sapiens]	52672	464	NA	NA	NA	NA	NA	0.143	0.073	11	11	3	3	0	0	0	2.326	2.349	2.351	RIOX2	NP_001248758	NA	NA	NP_001248758	NA	84864	human	refseq_acc	FALSE	NA	NA	3.46	5	0	0	0	0	0	0	0	0	0	0	0	0	0	0	0
NP_001248763	FAST kinase domain-containing protein 4 isoform 3 GN=TBRG4 [Homo sapiens]	71856	642	NA	NA	NA	NA	NA	0.114	0.095	899	899	4	4	0	0	0	-0.289	-0.315	-0.325	TBRG4	NP_001248763	NA	NA	NP_001248763	NA	9238	human	refseq_acc	FALSE	NA	NA	4.67	30	32699	35986	29663	25332	24030	64733	24524	38020	40199	23715	23737	18749	33426	56948	77904
NP_001252	cyclin-dependent kinase 9 GN=CDK9 [Homo sapiens]	42777	372	NA	NA	NA	NA	NA	0.1	0.108	260	260	3	3	0	0	0	-0.408	-0.427	-0.627	CDK9	NP_001252	NA	NA	NP_001252	NA	1025	human	refseq_acc	TRUE	CMGC	7	4.54	25	5712	0	17694	35522	16352	23421	31012	9146	26537	0	10112	0	12484	21634	7099
NP_001253	cyclin-dependent kinase 4 inhibitor C GN=CDKN2C [Homo sapiens]	18127	168	NA	NA	NA	NA	NA	0.091	0.22	319	319	2	2	0	0	0	-0.229	-0.269	-0.377	CDKN2C	NP_001253	NA	NA	NP_001253	NA	1031	human	refseq_acc	FALSE	NA	NA	5.02	23	107317	137641	60347	48066	56146	83273	121963	136630	108577	25929	0	25020	93737	124937	89712
NP_001253987	caspase-7 isoform f GN=CASP7 [Homo sapiens]	31614	278	NA	NA	NA	NA	NA	0.118	0.147	104	104	3	3	0	0	0	0.689	0.684	0.633	CASP7	NP_001253987	NA	NA	NP_001253987	NA	840	human	refseq_acc	FALSE	NA	NA	4.13	13	0	7622	18650	0	0	0	13019	18122	0	0	0	0	4416	7308	9679
NP_001253989	sorting nexin-17 isoform 3 GN=SNX17 [Homo sapiens]	49998	445	NA	NA	NA	NA	NA	0.261	0.207	1512	1512	6	6	0	0	0	-0.082	-0.108	-0.076	SNX17	NP_001253989	NA	NA	NP_001253989	NA	9784	human	refseq_acc	FALSE	NA	NA	5.76	30	836435	894403	796991	499779	492004	671318	700428	878955	503935	379894	361524	365259	887502	792148	718217
NP_001254500	TBC1 domain family member 2A isoform 1 GN=TBC1D2 [Homo sapiens]	105413	928	NA	NA	NA	NA	NA	0.104	0.073	68	68	5	5	0	0	0	-0.177	-0.201	-0.131	TBC1D2	NP_001254500	NA	NA	NP_001254500	NA	55357	human	refseq_acc	FALSE	NA	NA	5.18	26	265305	259021	167967	125420	245220	183950	145952	149873	148905	390570	263080	288600	138785	315218	297898
NP_001254507	torsin-1A-interacting protein 1 isoform 1 GN=TOR1AIP1 [Homo sapiens]	66319	584	NA	NA	NA	NA	NA	0.424	0.392	5227	5226	17	16	0	0	0	0.439	0.422	0.518	TOR1AIP1	NP_001254507	NA	NA	NP_001254507	NA	26092	human	refseq_acc	FALSE	NA	NA	4.83	24	85050	15556	90540	67450	59195	0	37396	0	126095	0	28514	0	71485	126495	119935
NP_001254523	sentrin-specific protease 1 GN=SENP1 [Homo sapiens]	73480	644	NA	NA	NA	NA	NA	0.029	0.042	34	34	2	2	0	0	0	1.436	1.393	1.503	SENP1	NP_001254523	NA	NA	NP_001254523	NA	29843	human	refseq_acc	FALSE	NA	NA	3.94	10	27449	25497	31931	0	0	0	0	0	15652	57129	0	36102	15949	10054	27222
NP_001254527	microsomal glutathione S-transferase 1 isoform c GN=MGST1 [Homo sapiens]	9984	87	NA	NA	NA	NA	NA	0.5	0.287	1354	1354	2	2	0	0	0	-0.058	-0.084	-0.085	MGST1	NP_001254527	NA	NA	NP_001254527	NA	4257	human	refseq_acc	FALSE	NA	NA	6.38	30	2596379	2326531	2240638	2634725	2686324	2041917	2430392	2155993	2523724	2929927	3085944	3087378	2560366	2614182	2509764
NP_001254712	activating molecule in BECN1-regulated autophagy protein 1 isoform 3 GN=AMBRA1 [Homo sapiens]	129597	1179	NA	NA	NA	NA	NA	0.016	0.013	25	25	1	1	0	0	0	0.203	0.163	0.113	AMBRA1	NP_001254712	NA	NA	NP_001254712	NA	55626	human	refseq_acc	FALSE	NA	NA	5.16	24	145100	123380	80466	174410	159030	154300	130590	88064	166070	174620	144520	200280	140680	117690	138560
NP_001254738	interleukin enhancer-binding factor 2 isoform 2 GN=ILF2 [Homo sapiens]	38910	352	NA	NA	NA	NA	NA	0.647	0.659	11465	11465	15	15	0	0	0	-0.02	-0.047	-0.035	ILF2	NP_001254738	NA	NA	NP_001254738	NA	3608	human	refseq_acc	FALSE	NA	NA	6.41	30	3086180	3085420	2969600	2529820	2458630	1948820	3253920	3033640	3289190	2377830	2586860	2856280	2846540	2872180	3035030
NP_001254739	eukaryotic translation initiation factor 6 isoform a GN=EIF6 [Homo sapiens]	26599	245	NA	NA	NA	NA	NA	0.545	0.6	6376	6376	8	8	0	0	0	-0.008	-0.035	-0.055	EIF6	NP_001254739	NA	NA	NP_001254739	NA	3692	human	refseq_acc	FALSE	NA	NA	6.34	30	2191900	2274120	2190080	2174200	2089200	2190870	1996210	2004600	1810810	2498380	2384610	2419270	2047160	2057730	2035180
NP_001254746	oligosaccharyltransferase complex subunit OSTC isoform 2 GN=OSTC [Homo sapiens]	9369	83	NA	NA	NA	NA	NA	0.333	0.145	900	900	1	1	0	0	0	-0.038	-0.064	-0.04	OSTC	NP_001254746	NA	NA	NP_001254746	NA	58505	human	refseq_acc	FALSE	NA	NA	5.93	30	1060300	1105200	929580	870700	953410	968360	953840	1033000	874110	884900	818490	832680	948110	861540	856370
NP_001254793	SRA stem-loop-interacting RNA-binding protein, mitochondrial isoform 3 precursor GN=SLIRP [Homo sapiens]	10353	92	NA	NA	NA	NA	NA	0.571	0.467	2919	2919	5	5	0	0	0	-0.024	-0.051	-0.029	SLIRP	NP_001254793	NA	NA	NP_001254793	NA	81892	human	refseq_acc	FALSE	NA	NA	5.98	30	1145500	1178840	1076620	999600	776100	1188430	1186170	1188470	1056510	1254040	1128230	1046800	1024840	1063800	1041850
NP_001255968	leucine-rich repeat protein SHOC-2 isoform 2 GN=SHOC2 [Homo sapiens]	59743	536	NA	NA	NA	NA	NA	0.087	0.039	113	113	2	2	0	0	0	0.249	0.232	0.184	SHOC2	NP_001255968	NA	NA	NP_001255968	NA	8036	human	refseq_acc	FALSE	NA	NA	4.56	22	34481	18853	34738	0	14937	0	31239	24044	59046	0	0	0	22183	43424	33982
NP_001257	liver carboxylesterase 1 isoform c precursor GN=CES1 [Homo sapiens]	62392	566	NA	NA	NA	NA	NA	0.265	0.251	2117	2117	10	10	0	0	0	0.022	-0.002	-0.027	CES1	NP_001257	NA	NA	NP_001257	NA	1066	human	refseq_acc	FALSE	NA	NA	5.48	28	240840	380946	210905	317977	376378	348095	207105	430047	252363	108420	273622	304161	210150	379521	358272
NP_001257329	tubulin alpha-1A chain isoform 2 GN=TUBA1A [Homo sapiens]	46297	416	NA	NA	NA	NA	NA	0.826	0.815	25382	49	29	1	0	0	0	2.021	1.983	1.758	TUBA1A	NP_001257329	NA	NA	NP_001257329	NA	7846	human	refseq_acc	FALSE	NA	NA	3.88	7	0	0	0	0	0	0	0	33693	17810	0	0	0	0	0	0
NP_001257362	cyclin-dependent kinase 2-associated protein 1 isoform 2 GN=CDK2AP1 [Homo sapiens]	9601	87	NA	NA	NA	NA	NA	0.4	0.241	641	641	2	2	0	0	0	0.373	0.349	0.347	CDK2AP1	NP_001257362	NA	NA	NP_001257362	NA	8099	human	refseq_acc	FALSE	NA	NA	4.31	20	26336	38624	40081	19243	16204	12229	45351	55814	19500	37515	87960	33845	24696	32799	35409
NP_001257411	26S proteasome non-ATPase regulatory subunit 11 GN=PSMD11 [Homo sapiens]	47463	422	NA	NA	NA	NA	NA	0.37	0.457	9181	9181	16	16	0	0	0	-0.007	-0.033	-0.035	PSMD11	NP_001257411	NA	NA	NP_001257411	NA	5717	human	refseq_acc	FALSE	NA	NA	5.93	30	870020	841010	783650	911380	916130	836360	834340	859510	912280	742390	692130	742930	914730	846650	876220
NP_001257412	thiosulfate sulfurtransferase GN=TST [Homo sapiens]	33429	297	NA	NA	NA	NA	NA	0.25	0.337	3046	3046	7	7	0	0	0	-0.052	-0.078	-0.04	TST	NP_001257412	NA	NA	NP_001257412	NA	7263	human	refseq_acc	FALSE	NA	NA	5.77	30	896060	964190	813480	477228	483020	454617	772450	744300	816980	547769	494603	522990	811840	815330	785106
NP_001257450	mediator of RNA polymerase II transcription subunit 23 isoform c GN=MED23 [Homo sapiens]	155551	1359	NA	NA	NA	NA	NA	0.013	0.01	441	441	1	1	0	0	0	0.469	0.439	0.426	MED23	NP_001257450	NA	NA	NP_001257450	NA	9439	human	refseq_acc	FALSE	NA	NA	4.05	21	0	14666	0	13148	12435	17925	0	16451	14604	0	0	0	12561	16070	16208
NP_001257609	calcium uniporter protein, mitochondrial isoform 3 GN=MCU [Homo sapiens]	35158	302	NA	NA	NA	NA	NA	0.333	0.285	1548	1548	7	7	0	0	0	-0.209	-0.235	-0.205	MCU	NP_001257609	NA	NA	NP_001257609	NA	90550	human	refseq_acc	FALSE	NA	NA	5.34	30	398560	350908	428050	149265	163204	240139	413258	421924	289118	112283	139849	108818	302975	305462	287450
NP_001257697	striatin-interacting protein 1 isoform 2 GN=STRIP1 [Homo sapiens]	85450	742	NA	NA	NA	NA	NA	0.105	0.109	203	203	5	5	0	0	0	-0.05	-0.077	-0.066	STRIP1	NP_001257697	NA	NA	NP_001257697	NA	85369	human	refseq_acc	FALSE	NA	NA	4.42	27	23030	36743	63165	11248	15292	0	35553	71535	22626	21701	35929	22233	31475	45960	57967
NP_001257766	cysteine-rich protein 2 isoform 2 GN=CRIP2 [Homo sapiens]	30221	282	NA	NA	NA	NA	NA	0.385	0.309	2155	2155	6	6	0	0	0	-0.691	-0.717	-0.499	CRIP2	NP_001257766	NA	NA	NP_001257766	NA	1397	human	refseq_acc	FALSE	NA	NA	5.8	29	746082	795879	749541	566949	709389	844687	733280	819112	756085	1023550	895390	998825	709306	679415	643583
NP_001257804	chromatin modification-related protein MEAF6 isoform 2 GN=MEAF6 [Homo sapiens]	21635	191	NA	NA	NA	NA	NA	0.143	0.188	388	388	2	2	0	0	0	0.022	-0.012	-0.031	MEAF6	NP_001257804	NA	NA	NP_001257804	NA	64769	human	refseq_acc	FALSE	NA	NA	4.59	23	78351	82502	78101	7882	0	16799	60427	71954	100740	41100	28722	30551	71904	74053	66026
NP_001257889	nitric oxide synthase-interacting protein isoform 1 GN=NOSIP [Homo sapiens]	33172	301	NA	NA	NA	NA	NA	0.176	0.156	69	69	3	3	0	0	0	-0.258	-0.284	-0.365	NOSIP	NP_001257889	NA	NA	NP_001257889	NA	51070	human	refseq_acc	FALSE	NA	NA	4.67	29	43130	53433	20429	59411	44891	19985	16440	46168	24481	62917	24806	58309	9458	37857	7670
NP_001257906	IST1 homolog isoform d GN=IST1 [Homo sapiens]	36622	335	NA	NA	NA	NA	NA	0.333	0.355	1736	1736	7	7	0	0	0	-0.106	-0.133	-0.162	IST1	NP_001257906	NA	NA	NP_001257906	NA	9798	human	refseq_acc	FALSE	NA	NA	5.43	30	289283	302758	258991	263015	202393	130328	232940	254563	282546	136923	222840	100500	333050	248404	282712
NP_001257935	centromere protein X isoform 1 GN=CENPX [Homo sapiens]	8959	81	NA	NA	NA	NA	NA	0.143	0.173	1	1	1	1	0	0	0	4.907	4.857	4.979	CENPX	NP_001257935	NA	NA	NP_001257935	NA	201254	human	refseq_acc	FALSE	NA	NA	2.55	1	0	0	0	0	0	0	0	11030	0	0	0	0	0	0	0
NP_001257966	low affinity immunoglobulin gamma Fc region receptor III-B isoform 5 GN=FCGR3B [Homo sapiens]	14443	130	NA	NA	NA	NA	NA	0.5	0.115	9	9	1	1	0	0	0	3.319	3.253	2.397	FCGR3B	NP_001257966	NA	NA	NP_001257966	NA	2215	human	refseq_acc	FALSE	NA	NA	3.83	3	0	0	0	0	0	0	0	0	0	0	0	0	0	0	0
NP_001257981	adhesion G protein-coupled receptor E2 isoform h precursor GN=ADGRE2 [Homo sapiens]	84078	765	NA	NA	NA	NA	NA	0.034	0.02	81	81	1	1	0	0	0	0.679	0.662	0.725	ADGRE2	NP_001257981	NA	NA	NP_001257981	NA	30817	human	refseq_acc	FALSE	NA	NA	4.03	17	18420	0	12393	0	0	0	27430	40394	27854	0	0	9997	13894	0	0
NP_001258029	poly(U)-binding-splicing factor PUF60 isoform h GN=PUF60 [Homo sapiens]	54024	499	NA	NA	NA	NA	NA	0.538	0.525	6811	6811	17	17	0	0	0	-0.009	-0.036	-0.034	PUF60	NP_001258029	NA	NA	NP_001258029	NA	22827	human	refseq_acc	FALSE	NA	NA	6.26	30	1979020	2146350	1875030	1694240	1824150	1809640	1946150	2117950	2074560	1464740	1447610	1544610	2013310	1945630	2056990
NP_001258095	prostaglandin G/H synthase 1 isoform 5 GN=PTGS1 [Homo sapiens]	51910	453	NA	NA	NA	NA	NA	0.042	0.04	1	1	1	1	0	0	0	4.907	4.814	3.478	PTGS1	NP_001258095	NA	NA	NP_001258095	NA	5742	human	refseq_acc	FALSE	NA	NA	2.51	1	0	0	0	0	0	0	0	0	0	0	0	0	0	0	0
NP_001258115	ras-related protein Rap-2c isoform 1 precursor GN=RAP2C [Homo sapiens]	20745	183	NA	NA	NA	NA	NA	0.167	0.235	756	756	3	3	0	0	0	0.059	0.032	0.038	RAP2C	NP_001258115	NA	NA	NP_001258115	NA	57826	human	refseq_acc	FALSE	NA	NA	4.55	27	60560	45266	34454	22552	23025	27715	44342	25308	35006	0	0	0	70929	60103	57805
NP_001258142	sulfide:quinone oxidoreductase, mitochondrial GN=SQOR [Homo sapiens]	49960	450	NA	NA	NA	NA	NA	0.438	0.551	6552	6552	19	19	0	0	0	-0.034	-0.06	-0.034	SQOR	NP_001258142	NA	NA	NP_001258142	NA	58472	human	refseq_acc	FALSE	NA	NA	6.08	30	1402320	1559550	1430330	1005530	1128200	1205400	1456160	1763230	1407010	1365430	1299890	1243980	1229860	1431260	1214140
NP_001258218	zinc finger protein 512 isoform d GN=ZNF512 [Homo sapiens]	53121	462	NA	NA	NA	NA	NA	0.318	0.281	707	707	9	9	0	0	0	-0.41	-0.44	-0.499	ZNF512	NP_001258218	NA	NA	NP_001258218	NA	84450	human	refseq_acc	FALSE	NA	NA	5.39	26	173718	240550	223416	274498	199300	273877	59779	58734	0	879057	976440	944292	74837	90386	78783
NP_001258349	tetratricopeptide repeat protein 19, mitochondrial isoform 2 GN=TTC19 [Homo sapiens]	31294	273	NA	NA	NA	NA	NA	0.053	0.117	145	145	2	2	0	0	0	0.73	0.688	0.495	TTC19	NP_001258349	NA	NA	NP_001258349	NA	54902	human	refseq_acc	FALSE	NA	NA	3.95	14	10221	15255	7857	0	0	5027	0	25669	0	0	0	0	0	7404	5954
NP_001258356	ER membrane protein complex subunit 1 isoform 2 precursor GN=EMC1 [Homo sapiens]	111630	992	NA	NA	NA	NA	NA	0.208	0.19	1767	1767	12	12	0	0	0	-0.035	-0.062	-0.071	EMC1	NP_001258356	NA	NA	NP_001258356	NA	23065	human	refseq_acc	FALSE	NA	NA	5.34	30	247601	217427	191256	208255	234606	203417	227853	187764	231628	264150	278668	279850	221100	198760	193948
NP_001258510	dnaJ homolog subfamily C member 10 isoform 2 precursor GN=DNAJC10 [Homo sapiens]	86135	747	NA	NA	NA	NA	NA	0.152	0.104	791	791	5	5	0	0	0	-0.264	-0.291	-0.374	DNAJC10	NP_001258510	NA	NA	NP_001258510	NA	54431	human	refseq_acc	FALSE	NA	NA	4.84	30	60875	73697	51875	32368	50062	50811	60482	72923	52938	31131	31194	23415	58387	70177	51303
NP_001258535	brain acid soluble protein 1 GN=BASP1 [Homo sapiens]	22693	227	NA	NA	NA	NA	NA	0.231	0.396	986	986	5	5	0	0	0	0.28	0.258	0.312	BASP1	NP_001258535	NA	NA	NP_001258535	NA	10409	human	refseq_acc	FALSE	NA	NA	5.51	24	358990	396740	382470	447770	431720	555029	527378	548852	490536	286990	371155	309620	551930	463420	531000
NP_001258564	CCR4-NOT transcription complex subunit 9 isoform 3 GN=CNOT9 [Homo sapiens]	29140	258	NA	NA	NA	NA	NA	0.214	0.244	787	787	4	4	0	0	0	0.118	0.098	0.096	CNOT9	NP_001258564	NA	NA	NP_001258564	NA	9125	human	refseq_acc	FALSE	NA	NA	4.82	25	96779	126111	93491	38688	49060	44331	72316	118520	85483	0	0	0	93812	104024	98600
NP_001258610	pyrroline-5-carboxylate reductase 2 isoform 2 GN=PYCR2 [Homo sapiens]	25868	246	NA	NA	NA	NA	NA	0.438	0.467	874	874	7	7	0	0	0	-0.147	-0.174	-0.215	PYCR2	NP_001258610	NA	NA	NP_001258610	NA	29920	human	refseq_acc	FALSE	NA	NA	5.12	30	106446	132241	106233	185286	118290	113580	123406	64000	176758	163187	139571	139730	139199	131545	116059
NP_001258627	ATP-binding cassette sub-family B member 7, mitochondrial isoform 4 GN=ABCB7 [Homo sapiens]	79813	726	NA	NA	NA	NA	NA	0.118	0.099	630	630	4	4	0	0	0	0.074	0.055	0.054	ABCB7	NP_001258627	NA	NA	NP_001258627	NA	22	human	refseq_acc	FALSE	NA	NA	4.6	24	80730	79147	85096	0	23362	40379	85295	38164	8385	11833	0	0	80709	82448	42618
NP_001258636	probable E3 ubiquitin-protein ligase makorin-2 isoform 2 GN=MKRN2 [Homo sapiens]	41984	373	NA	NA	NA	NA	NA	0.15	0.113	176	176	3	3	0	0	0	0.775	0.764	0.839	MKRN2	NP_001258636	NA	NA	NP_001258636	NA	23609	human	refseq_acc	FALSE	NA	NA	4.35	16	44212	53711	9768	0	0	0	33849	0	45442	0	0	0	51375	32465	44534
NP_001258647	serine protease inhibitor Kazal-type 2 isoform 1 precursor GN=SPINK2 [Homo sapiens]	13891	134	NA	NA	NA	NA	NA	0.429	0.515	67	67	4	4	0	0	0	2.33	2.283	1.73	SPINK2	NP_001258647	NA	NA	NP_001258647	NA	6691	human	refseq_acc	FALSE	NA	NA	4.43	6	0	0	0	0	0	0	0	0	0	0	0	0	0	0	0
NP_001258670	casein kinase I isoform alpha isoform 3 GN=CSNK1A1 [Homo sapiens]	37567	325	NA	NA	NA	NA	NA	0.053	0.071	65	65	2	2	0	0	0	1.684	1.671	1.845	CSNK1A1	NP_001258670	NA	NA	NP_001258670	NA	1452	human	refseq_acc	TRUE	CK1	4	3.69	9	0	0	15484	0	0	0	16188	27626	0	0	0	0	16421	17791	0
NP_001258698	AP-3 complex subunit beta-1 isoform 2 GN=AP3B1 [Homo sapiens]	116193	1045	NA	NA	NA	NA	NA	0.193	0.164	3101	3101	12	12	0	0	0	-0.022	-0.048	-0.046	AP3B1	NP_001258698	NA	NA	NP_001258698	NA	8546	human	refseq_acc	FALSE	NA	NA	5.32	30	221244	224030	213414	252456	213193	274903	189829	133239	159282	253483	254976	189583	223334	210043	212363
NP_001258719	cytoplasmic dynein 1 intermediate chain 2 isoform 4 GN=DYNC1I2 [Homo sapiens]	68297	611	NA	NA	NA	NA	NA	0.24	0.229	4238	4238	7	7	0	0	0	-0.147	-0.173	-0.142	DYNC1I2	NP_001258719	NA	NA	NP_001258719	NA	1781	human	refseq_acc	FALSE	NA	NA	5.89	30	645340	1075170	1273030	553622	856410	1084730	999330	1048490	511248	714700	445107	2371917	1230430	978200	686920
NP_001258753	serpin B6 isoform a GN=SERPINB6 [Homo sapiens]	42621	376	NA	NA	NA	NA	NA	0.857	0.649	12187	11287	18	17	0	0	0	-0.026	-0.053	-0.046	SERPINB6	NP_001258753	NA	NA	NP_001258753	NA	5269	human	refseq_acc	FALSE	NA	NA	6.14	30	1625980	1471900	1375300	1427970	1369300	1167630	1722460	1509250	1375060	1108020	969720	1123080	1636510	1465710	1526830
NP_001258762	DENN domain-containing protein 2D isoform b GN=DENND2D [Homo sapiens]	53148	468	NA	NA	NA	NA	NA	0.048	0.036	25	25	1	1	0	0	0	1.661	1.624	1.248	DENND2D	NP_001258762	NA	NA	NP_001258762	NA	79961	human	refseq_acc	FALSE	NA	NA	3.56	8	0	0	0	0	0	0	0	0	0	0	0	0	0	0	0
NP_001258798	SUZ domain-containing protein 1 isoform 3 GN=SZRD1 [Homo sapiens]	16910	151	NA	NA	NA	NA	NA	0.125	0.099	1	1	1	1	0	0	0	4.907	4.88	6.335	SZRD1	NP_001258798	NA	NA	NP_001258798	NA	26099	human	refseq_acc	FALSE	NA	NA	2.12	1	0	0	0	0	0	0	0	0	0	0	0	0	4138	0	0
NP_001258803	protein AAR2 homolog GN=AAR2 [Homo sapiens]	43472	384	NA	NA	NA	NA	NA	0.167	0.141	538	538	3	3	0	0	0	-0.185	-0.212	-0.168	AAR2	NP_001258803	NA	NA	NP_001258803	NA	25980	human	refseq_acc	FALSE	NA	NA	4.93	30	104576	97139	87692	83955	79984	113755	104113	116843	82067	32011	9337	21880	100275	110869	84183
NP_001258849	signal peptidase complex catalytic subunit SEC11A isoform 4 GN=SEC11A [Homo sapiens]	18988	164	NA	NA	NA	NA	NA	0.3	0.262	3559	3559	6	6	0	0	0	-0.057	-0.084	-0.068	SEC11A	NP_001258849	NA	NA	NP_001258849	NA	23478	human	refseq_acc	FALSE	NA	NA	5.77	30	769088	758313	848894	334800	380970	436050	785874	816564	741759	549423	581389	536062	806521	869727	826751
NP_001258855	[3-methyl-2-oxobutanoate dehydrogenase [lipoamide]] kinase, mitochondrial isoform c GN=BCKDK [Homo sapiens]	37767	335	NA	NA	NA	NA	NA	0.15	0.11	101	101	3	3	0	0	0	0.3	0.263	0.214	BCKDK	NP_001258855	NA	NA	NP_001258855	NA	10295	human	refseq_acc	TRUE	Atypical	8	4.52	18	28620	94109	13134	0	0	0	0	75230	0	13774	0	0	61681	61714	0
NP_001258866	required for meiotic nuclear division protein 1 homolog isoform 2 GN=RMND1 [Homo sapiens]	32260	279	NA	NA	NA	NA	NA	0.062	0.043	1	1	1	1	0	0	0	3.889	3.835	2.845	RMND1	NP_001258866	NA	NA	NP_001258866	NA	55005	human	refseq_acc	FALSE	NA	NA	2.72	2	0	0	0	0	0	0	0	0	0	0	0	0	0	0	0
[truncated: 3,481 more rows]
[truncated: 135 more columns]
