# Supplementary material for: Stabilizing the Proteomes of Acute Myeloid Leukemia Cells: Implications for Cancer Proteomics
Source: Mol Cell Proteomics. 2024 Jan 12;23(2):100716. doi: 10.1016/j.mcpro.2024.100716 (PMC10864662; doi:10.1016/j.mcpro.2024.100716)
Supplement: Supplemental Table S10 [file mmc11.xlsx]

## Sheet: Volcano
Supplemental Table 10: Proteins with significant change in abundance with DFP treatment using Label-Free Quantitation
Increased				Decreased
gene	TR.pVal (C1.DFP1-C1.DFP0)	TR.log2Ratio (C1.DFP1-C1.DFP0)		gene	TR.pVal (C1.DFP1-C1.DFP0)	TR.log2Ratio (C1.DFP1-C1.DFP0)
AAMP	0.0024	1.65		AAMDC	0.0024	-1.9
AARS2	0.00021	2.07		ABCD3	0.00071	-1.16
ABCB7	0.00015	1.72		ABCE1	5.3e-05	-0.77
ABHD12	0.00034	1.67		ABHD14B	6.5e-05	-0.57
ABHD16A	0.025	0.64		ACADVL	0.0018	-0.33
ABI1	0.018	0.29		ACOT9	0.00017	-1.11
ACAA1	2.6e-06	0.72		ACP1	0.00023	-0.6
ACAA2	0.0011	0.3		ACSL1	5e-11	-7.02
ACAD8	9.5e-07	1.31		ACSL4	0.0025	-0.84
ACADSB	0.00025	0.63		ACSS2	0.0002	-1.42
ACAT1	2.3e-05	0.53		ACTB	0.0024	-0.57
ACAT2	4.8e-06	0.8		ACTR10	2.6e-07	-1.66
ACIN1	5.2e-07	1.02		ACTR1B	0.00025	-1.81
ACPP	2.5e-05	0.85		ADA	2e-08	-0.84
ACSF2	0.00075	0.89		ADD1	1e-05	-0.84
ACSL5	0.042	0.43		ADH5	0.00076	-0.43
ACSS1	5.8e-11	1.52		ADNP	0.0078	-0.4
ACTA2	0.033	1.78		ADPRHL2	0.0057	-0.28
ACTBL2	0.035	1.78		ADRM1	0.00019	-1.09
ACTG1	0.029	0.3		ADSS2	0.013	-0.35
ACTN1	2.3e-05	0.39		AGPAT5	0.0026	-0.41
ADA2	1e-07	1.05		AIF1	0.00092	-0.57
ADAR	2.4e-05	1.59		AIMP2	5e-06	-0.8
ADPGK	1e-06	0.85		AK3	1.2e-06	-0.79
AFG3L2	0.003	1.54		AKR1A1	0.00049	-0.41
AGFG1	0.00044	0.59		AKR7A2	0.00018	-0.53
AGK	2.6e-06	0.87		AKT1	5.1e-05	-1.05
AGPS	1.3e-07	0.87		ALDH2	0.00015	-0.54
AK2	0.00018	0.3		ALYREF	3e-05	-0.66
AKAP13	0.024	0.29		AMPD2	7e-11	-2.03
AKAP8	0.016	0.63		ANKHD1	0.026	-1.33
ALB	0.00086	0.43		ANP32B	0.00093	-0.38
ALDH1B1	0.0062	0.42		ANP32E	1.5e-05	-0.47
ALDH3A2	0.0031	1		ANXA6	0.006	-0.5
ALDH4A1	1.4e-09	1.26		AP1G1	1.3e-05	-0.64
ALG5	0.038	0.9		AP1S2	0.00092	-0.76
ANKRD44	0.00035	2.15		AP2A1	1.2e-06	-0.96
ANXA2	4.5e-05	0.42		AP2S1	0.0079	-1.05
ANXA3	0.0099	0.42		APBB1IP	0.00055	-0.38
AP2B1	0.0024	0.89		APEH	4.7e-09	-1.74
AP2M1	0.0092	0.52		APEX1	3.7e-06	-0.48
AP3D1	0.0017	0.39		API5	0.00036	-0.33
APLP2	0.0067	2.66		APOO	0.0078	-2.37
APMAP	8.6e-05	0.66		APP	0.03	-1.94
APOA1	4.8e-05	2.02		APPL1	0.0045	-0.3
APOH	0.00028	1.78		APRT	7.3e-05	-0.6
APOOL	0.043	0.86		ARCN1	0.0035	-0.54
AQR	0.0047	1.15		ARFGAP1	0.0005	-3.28
ARF5	4.2e-07	1.19		ARFGAP2	8.7e-08	-3.34
ARF6	0.003	0.37		ARFIP1	2.2e-05	-3.71
ARGLU1	0.01	2.22		ARHGAP1	0.0031	-0.31
ARHGAP15	0.021	1.51		ARHGAP17	0.013	-0.27
ARHGAP25	8.5e-08	0.8		ARHGAP9	0.0059	-0.51
ARHGEF7	0.0008	1.12		ARHGDIA	0.00023	-0.59
ARID3A	0.0046	1.54		ARHGDIB	0.0084	-0.43
ARL8B	3.2e-10	1.11		ARMC10	3.8e-05	-3.39
ARPC3	0.0047	0.41		ARMC6	2.7e-07	-2.71
ARPC5L	8.7e-05	3.17		ARPC5	0.0028	-0.28
ATAD1	0.00043	3.55		ARRB1	0.044	-0.4
ATAD2B	3.2e-07	2.5		ARSA	0.0015	-0.86
ATAD3A	0.0014	0.6		ASAH1	0.0012	-0.37
ATL2	0.023	1.25		ASH2L	0.0093	-0.3
ATM	0.046	1.43		ASMTL	0.028	-0.65
ATP11B	0.01	2.44		ATG4B	4.6e-05	-1.08
ATP13A1	5.1e-09	1.23		ATG5	1.7e-08	-3.32
ATP1B3	0.0056	1.2		ATIC	3.4e-09	-1.1
ATP2A2	1.7e-08	0.84		ATOX1	4.7e-06	-0.64
ATP2A3	2.3e-06	1.21		ATP2B4	0.028	-0.43
ATP2C1	0.001	2.6		ATP5ME	8.4e-06	-4.71
ATP5PO	0.00017	0.48		ATP5MF	0.002	-0.32
ATP6V1D	1e-08	1.12		ATP5PD	0.00031	-0.38
ATPAF2	0.0015	1.01		ATP6V1A	0.0038	-0.38
ATRX	0.00039	1.6		ATP6V1C1	3.4e-06	-0.73
AUP1	0.0003	4.18		ATXN2	0.046	-1.39
B2M	0.0015	0.55		BABAM2	6.1e-07	-0.85
B3GLCT	0.0019	1.22		BAG4	0.0002	-0.96
BCAP31	0.0071	0.65		BANF1	0.00077	-0.47
BCAS2	0.0001	0.66		BASP1	0.0044	-0.48
BCCIP	0.0016	1.51		BAX	4.1e-05	-0.72
BDH1	0.01	0.69		BAZ1B	0.032	-0.45
BIN2	0.044	0.27		BCAT2	0.00085	-0.32
BIRC6	5e-05	0.43		BCL2	9.3e-05	-0.64
BLOC1S3	0.00086	1.34		BCL2L13	0.0043	-0.32
BPI	0.0008	0.48		BIN1	0.012	-1.03
BPTF	0.011	1.23		BLMH	0.00017	-0.67
BRD2	0.022	0.43		BLVRA	0.0055	-0.51
BRD4	6.6e-06	0.87		BOLA2	0.0012	-0.51
BST2	0.00047	1.95		BRCC3	0.02	-0.64
BZW1	0.0094	0.87		BRI3BP	0.00014	-1.95
C16orf58	0.018	1.42		BRIX1	3.9e-07	-2.11
C2orf49	0.027	1.26		BROX	0.00025	-0.42
C3	0.01	0.96		BUD31	0.00012	-0.56
CA1	1.6e-07	1.59		C11orf54	2e-10	-1.93
CACYBP	0.018	0.4		C11orf58	0.0013	-0.73
CAMK2G	0.00086	0.77		C9orf78	0.04	-2.28
CAP1	0.036	0.42		CAB39	8.5e-05	-0.46
CAPZA2	0.0001	0.56		CAD	0.0044	-0.45
CARHSP1	0.00089	2.68		CALM3	0.00045	-0.36
CASP8	0.0037	1.38		CALR	0.0015	-0.28
CAST	0.00016	1.48		CAPN1	0.00012	-0.48
CBFB	0.0056	0.77		CASP6	0.00051	-1.31
CBX8	0.013	0.91		CBR1	0.0057	-0.62
CCDC124	0.0081	1.83		CCDC36	1.6e-06	-0.81
CCDC168	8.4e-05	2.03		CCDC58	8.7e-06	-4.55
CCDC22	0.00068	1.28		CCDC86	0.002	-0.4
CCDC47	0.0071	0.56		CCDC93	1.2e-06	-1.01
CD14	2.8e-07	1.38		CCM2	0.049	-0.8
CD180	3e-05	1.25		CCT3	0.00061	-0.28
CD2BP2	0.034	0.73		CD2AP	0.0078	-0.76
CD38	3.8e-05	3.46		CD34	8.7e-11	-1.49
CD55	0.032	0.69		CD44	4.9e-06	-0.65
CD9	0.015	1.7		CD74	0.046	-0.49
CDA	0.0014	0.54		CD99	0.0032	-0.3
CDC40	0.0096	1.45		CDC37	0.00025	-0.96
CDC42	1.5e-06	0.74		CDK1	0.0089	-1.3
CDC42SE2	3.5e-06	0.85		CDK2	0.00033	-2
CDC73	2.8e-06	2.66		CDK5	0.0043	-0.85
CDK2AP1	0.0021	1.35		CDK5RAP3	1.3e-05	-0.78
CDKN2AIPNL	0.00039	1.37		CDK6	1.3e-05	-0.63
CDKN2C	0.024	0.88		CDV3	0.00015	-0.7
CDS2	3.5e-05	1.97		CENPV	0.00011	-0.59
CEBPZ	0.0024	0.7		CES1	0.024	-0.5
CELF2	0.0032	0.37		CGNL1	0.0093	-0.42
CERS2	1.6e-05	1.41		CHAMP1	0.023	-0.37
CERT1	0.0014	0.89		CHMP1A	0.019	-0.92
CFD	0.0015	0.57		CHMP5	0.00017	-0.92
CGGBP1	0.0001	1.01		CHMP6	0.023	-0.47
CHD1	0.014	2.7		CHORDC1	2.6e-06	-0.75
CHD2	0.015	2.39		CHTOP	3e-09	-4.18
CHERP	2.1e-06	0.66		CIRBP	3e-07	-0.74
CHMP4A	0.0057	0.49		CKAP5	0.00022	-0.94
CHMP4B	0.023	0.32		CLASP2	0.0053	-1.14
CIB1	0.014	0.77		CLEC12A	0.0075	-1.52
CKAP4	3e-10	1.35		CLIC1	1.4e-06	-0.66
CLC	0.0046	0.64		CLIC4	6.7e-05	-0.59
CLPB	4.7e-06	2.48		CLINT1	0.00031	-0.48
CLPTM1	0.0037	2.12		CLIP1	0.015	-0.74
CLYBL	0.00014	0.92		CLNS1A	0.0022	-1.05
CMAS	0.023	0.47		CLPP	0.0076	-0.86
CMC1	0.009	0.49		CMBL	0.0011	-2.86
CMPK1	0.015	0.29		CMC2	0.014	-0.68
CNOT9	1.5e-06	1.54		CNBP	0.049	-0.39
CNTRL	0.027	1.33		CNN2	2.2e-05	-0.48
COASY	0.0076	0.51		CNOT1	0.0041	-0.56
COG3	4.2e-06	2.8		CNOT2	0.00021	-0.57
COMMD4	4.7e-09	3.82		CNOT7	0.0027	-1.91
COMMD6	0.042	0.94		CNPY2	0.00015	-0.52
CON__ENSEMBL:ENSBTAP00000007350	2.5e-05	1.64		CNPY4	0.00084	-1.01
CON__ENSEMBL:ENSBTAP00000018229	2.1e-06	1.13		COMMD2	0.00013	-1.6
CON__ENSEMBL:ENSBTAP00000034412	0.01	1.12		COMMD3-BMI1	0.038	-0.42
CON__P00735	0.014	0.87		COMMD8	1.3e-09	-1.48
CON__P02777	0.0012	1.57		CON__P15497	0.015	-0.29
CON__P06868	7.9e-08	2.82		CON__Q3KUS7	5.3e-05	-0.68
CON__P34955	0.0003	0.77		COPB2	1.5e-06	-1.06
CON__P81644	0.02	0.61		COPS3	5.9e-06	-0.55
CON__Q28065	1.7e-10	2.06		COPS5	0.0082	-1.19
CON__Q28085	0.0037	2.68		COPS6	4.8e-07	-1.13
CON__Q28107	0.00092	3.37		COPS7A	0.0051	-1.25
CON__Q3SZR3	3.6e-06	1.04		COPS8	0.0015	-0.93
CON__Q9TRI1	3.7e-05	3.68		CORO1B	0.011	-0.37
COPA	0.0021	0.43		CORO1C	0.0017	-0.39
COPG1	5.5e-05	0.4		CORO7-PAM16	0.0062	-0.42
COPS2	1.5e-07	1.16		COTL1	0.0048	-0.35
COPS4	0.00064	2.6		COX7A2	0.0032	-0.31
COPZ1	0.0011	0.42		COX7C	0.0089	-2.87
COQ5	0.003	0.85		CPNE1	0.00082	-0.4
COQ8A	0.0014	0.71		CPNE2	0.003	-0.88
COX2	9e-06	1.07		CPPED1	0.00017	-0.44
COX5A	5.4e-06	0.96		CPSF7	0.034	-0.27
COX5B	0.011	0.3		CRELD1	0.049	-0.78
CPNE3	0.036	0.36		CROT	0.0088	-1.37
CPOX	0.00024	0.51		CRTAP	4.5e-05	-1.76
CPSF2	0.01	2.62		CRYBG1	0.029	-1.57
CPSF4	5e-07	2.81		CSE1L	5.3e-05	-0.45
CRAT	0.00031	1.11		CSK	2.7e-05	-0.45
CREG1	0.0094	0.48		CSTA	0.004	-0.47
CRELD2	2.7e-05	1.42		CTBS	0.024	-0.37
CRKL	0.0051	0.28		CTNNBL1	0.011	-0.4
CSTF1	2.3e-05	1.42		CTPS1	0.00044	-0.52
CSTF2	0.0086	0.52		CTSD	0.0058	-0.27
CTBP1	0.0004	0.47		CUL4B	0.01	-0.65
CTBP2	5.7e-06	2.22		CUL5	5.1e-07	-1.03
CTR9	0.0015	0.73		CWF19L1	0.00088	-1.54
CTSG	0.004	1.02		CYB5B	0.028	-0.57
CTSW	3.6e-07	2.94		DAGLB	0.00013	-0.49
CUL2	0.039	0.43		DARS1	0.00025	-0.65
CUL3	0.00023	0.54		DAZAP1	0.00044	-0.36
CYB5R3	5e-09	0.99		DBI	6.5e-05	-0.56
CYBC1	0.00076	0.95		DBNL	0.00041	-0.32
CYFIP2	6.7e-08	2.14		DCAF7	0.0055	-0.97
CZIB	4.1e-07	1.05		DCK	0.0011	-0.44
DARS2	0.00018	1.64		DCTN2	0.00073	-0.43
DBT	0.025	0.32		DCTPP1	0.0045	-0.5
DCAF13	0.019	1.06		DCUN1D1	0.00042	-0.58
DDOST	1.9e-05	0.67		DDAH2	3e-06	-0.9
DDRGK1	1.5e-05	3.64		DDB1	0.012	-0.27
DDX19B	0.032	0.75		DDX18	4.5e-06	-0.6
DDX21	0.0023	0.31		DDX27	0.021	-0.4
DDX50	3.5e-06	1.26		DDX39A	6.1e-07	-0.73
DDX55	0.0095	0.66		DDX39B	0.00019	-0.33
DENR	0.046	0.57		DDX52	2.3e-06	-1.15
DGKZ	0.007	0.41		DDX56	0.0031	-2.74
DHODH	1.8e-05	0.73		DHFR	0.0034	-2.22
DHRS7	0.0088	0.31		DHTKD1	0.023	-0.35
DIABLO	0.00012	2.27		DHX9	2.5e-05	-0.39
DIAPH1	0.00061	0.54		DMAC2L	8.8e-06	-1.46
DICER1	5.1e-05	1.89		DNAJA3	0.001	-0.55
DIDO1	0.028	2.31		DNAJB1	0.0058	-0.34
DMAP1	0.034	0.68		DNAJC11	0.00018	-1.88
DNAJA1	3.3e-05	0.6		DNASE2	0.02	-0.54
DNAJA2	0.0045	0.69		DNMT1	0.00034	-0.95
DNAJC10	0.0077	0.66		DNTTIP1	0.00032	-1.36
DNAJC19	0.0016	2.45		DOCK11	0.038	-0.49
DNAJC3	0.0088	2.06		DOCK2	2.5e-05	-0.63
DNAJC5	0.032	0.65		DPF2	0.00094	-0.36
DNAJC7	0.0093	0.54		DPP3	0.0067	-0.38
DNAJC8	0.014	0.37		DRG1	0.00044	-0.71
DNM2	0.00029	0.91		DRG2	7.5e-08	-1.87
DNPH1	0.031	0.51		DTYMK	0.039	-0.33
DOK3	0.002	1		DUSP23	0.0076	-1.77
DOP1B	0.0012	2.45		DUSP3	0.019	-0.34
DPY30	4.1e-07	2.39		DUT	0.00021	-0.43
DPYD	0.00096	0.68		DYNC2H1	0.00034	-0.47
DPYSL2	0.0099	0.82		DYNLL1	0.037	-0.3
DRAP1	0.025	1.56		DYNLT1	9.5e-05	-0.58
DYNLRB1	0.00033	0.44		DYRK1A	0.041	-0.47
ECI2	0.0003	0.48		EED	0.0006	-1.18
EHD1	1.4e-05	0.74		EEF1AKNMT	0.00077	-0.98
EIF2A	7.2e-09	1.58		EEF1G	2.4e-05	-0.47
EIF3H	0.00041	0.51		EEF2	1.5e-05	-0.49
EIF4A1	0.0024	0.48		EEFSEC	1.5e-06	-5.24
EIF5	6.4e-05	0.4		EFTUD2	4.1e-05	-0.64
ELAC2	0.0017	0.69		EIF1	0.00041	-0.39
ELAVL1	1.4e-05	0.54		EIF2B2	2.2e-05	-4.21
ELF2	0.0021	1.96		EIF2S3	0.0015	-0.28
EMC3	0.0066	1.1		EIF3A	8.8e-05	-0.52
EMD	4.5e-08	4.64		EIF3B	0.0059	-0.27
EML4	0.016	1.52		EIF3D	1.5e-06	-0.59
ENOPH1	0.00011	1		EIF3G	0.00086	-0.35
EPHX1	0.0025	1.36		EIF3K	6.6e-05	-1.6
ERG	0.033	1.44		EIF3M	1.1e-05	-0.57
ERLEC1	0.049	0.62		EIF4E	0.0081	-0.27
ERLIN1	0.00061	0.34		EIF4G1	0.0014	-0.46
ERLIN2	0.022	0.37		EIF4H	0.00057	-0.72
ERP44	2.9e-05	0.48		ELANE	4.3e-08	-1.35
ETFB	9.3e-06	0.93		ELF1	0.047	-0.38
ETHE1	0.00022	0.9		ELMO1	6.9e-08	-0.88
EVL	0.0003	0.94		ENSA	0.023	-0.38
EXOSC5	0.00011	1.57		EPB41L2	0.0091	-1.05
EXOSC8	0.00027	1.63		EPRS1	9.2e-06	-0.48
FAF2	0.018	0.34		ESD	0.0031	-0.49
FAHD2A	0.0046	1.37		ESYT2	0.00021	-0.5
FAM98B	0.032	0.35		ETF1	3.3e-05	-0.41
FBL	0.0019	0.53		EXOC8	0.00021	-1.54
FBP1	3.6e-08	0.81		EXOSC10	5.4e-08	-0.86
FDPS	0.00098	0.58		EXOSC7	8.7e-09	-3.94
FDXR	2e-07	2.91		EXOSC9	0.0093	-0.57
FGA	2.3e-05	4.98		EZH2	0.033	-0.51
FGB	0.0023	2.13		FABP5	0.0012	-0.63
FGD3	0.00019	1.56		FAH	1.4e-05	-0.82
FGG	0.0021	2.91		FAHD1	0.0021	-0.34
FIP1L1	0.00033	2.78		FAM49B	3.6e-06	-0.67
FKBP11	0.047	1.07		FCF1	0.0011	-2.66
FKBP15	0.00011	0.65		FERMT3	1.9e-07	-0.94
FLI1	0.00013	0.73		FES	0.034	-0.44
FLII	6e-07	3.31		FH	0.00026	-0.43
FLOT1	1.1e-07	1.05		FKBP2	0.017	-0.46
FLOT2	3.6e-08	1.57		FKBP4	2.8e-05	-0.46
FNBP1	0.014	0.27		FKBP8	0.007	-0.51
FOXK1	0.0035	2.38		FLNB	0.00047	-0.31
FOXP1	0.029	0.72		FRYL	0.044	-0.88
FTO	4.4e-07	2.66		FSCN1	0.00059	-0.56
GALC	0.049	1.14		FUCA2	0.042	-1.11
GATD3A	0.00089	0.69		G3BP1	4.7e-05	-0.58
GBE1	2.2e-05	0.65		G6PD	0.011	-0.5
GCA	1.7e-08	0.99		GALK2	0.0017	-0.41
GCDH	4.2e-07	0.78		GAMT	1.3e-05	-2.54
GDI1	0.00027	0.4		GANAB	0.0015	-0.31
GDI2	0.00077	0.35		GATD1	0.0052	-0.62
GET3	0.035	0.36		GBP4	0.00035	-1.59
GIMAP1	0.00028	0.88		GCLC	3.5e-05	-1.69
GIMAP4	0.0032	1.09		GCN1	8.3e-10	-2.24
GIT2	0.00064	0.66		GET4	0.0016	-2.15
GLA	4.7e-05	0.73		GGCT	0.00024	-0.5
GLRX5	0.003	0.81		GHDC	2.2e-05	-2.22
GLS	0.00011	2.66		GMDS	4.7e-05	-0.66
GMPR2	0.014	1.09		GMFG	0.0054	-0.81
GNG10	0.011	1.41		GMPPB	0.041	-0.9
GNPAT	7.8e-06	0.89		GNA13	2.1e-05	-0.96
GOLGA3	0.012	0.51		GNAI1	6.9e-07	-0.75
GOLGB1	0.0013	2.02		GNAI2	6e-05	-0.52
GOSR2	0.04	1.5		GNB1	0.0059	-0.65
GPALPP1	0.00013	1.12		GNG2	0.0011	-1.92
GPD2	0.0017	0.89		GNPNAT1	7.6e-05	-0.72
GPKOW	0.00083	0.63		GOLGA2	0.0014	-2.02
GPS1	0.03	0.44		GRHPR	0.0084	-1.5
GPSM3	0.012	1.47		GRK6	5.1e-06	-5.32
GRPEL1	5.9e-07	0.7		GSDMD	0.00053	-1.16
GSN	1.2e-09	1.03		GSPT1	0.002	-0.63
GTPBP4	0.0093	0.36		GSR	0.0014	-0.31
GUCY1A1	0.00067	3.74		GSTM1	0.00035	-0.69
H2AC20	0.0095	3.16		GSTM2	1.4e-06	-0.99
H2AZ2	0.0085	0.47		GSTO1	1.5e-06	-0.58
H6PD	0.014	1.35		GTF2B	0.015	-0.28
HAAO	0.011	1.07		GTF2E1	0.026	-1.42
HADH	1.8e-05	0.78		GTF2F1	0.00063	-0.95
HAUS3	0.0037	1		GTPBP1	1.9e-05	-2.15
HBG2	0.00023	0.69		H1-5	0.0062	-0.83
HBS1L	0.0018	1.46		H3-2	1.3e-12	-2.38
HDHD5	0.0079	0.34		H4C15	2.8e-06	-0.89
HGS	0.0061	1.23		HACD3	0.00022	-0.51
HIBADH	6.9e-06	0.51		HAUS1	3.8e-07	-2.91
HINT2	0.014	0.39		HBA2	0.0026	-0.5
HK3	4.2e-05	2.39		HCFC1	0.0031	-0.59
HLA-C	0.00035	0.63		HDAC2	0.0059	-0.46
HLA-DMB	0.00017	1.52		HDGFL2	0.021	-0.41
HM13	0.006	3.07		HDLBP	0.0023	-0.35
HMBS	0.00054	2.05		HIKESHI	0.018	-0.54
HMG20A	0.0011	1.4		HINT1	0.0015	-0.35
HMGN5	0.0015	1.85		HIP1	0.009	-0.73
HMOX2	0.00011	0.62		HIRIP3	0.023	-1.4
HNRNPH2	0.02	0.31		HK1	0.00033	-0.42
HNRNPH3	0.013	0.35		HLA-DMA	8.4e-07	-0.87
HNRNPUL1	0.012	0.29		HLA-DRA	0.00041	-0.97
HP	1.9e-06	3.16		HMGB1	0.00049	-0.38
HSBP1	0.00016	1.5		HMOX1	0.01	-1.65
HSD17B10	6e-09	0.91		HNRNPA0	2.3e-06	-0.84
HSD17B4	1.8e-05	0.52		HNRNPA1	3.5e-05	-0.6
HSDL2	1.8e-05	0.91		HNRNPA2B1	0.0071	-0.29
HSPA9	0.00036	0.42		HNRNPC	0.00034	-0.52
HSPBP1	0.0038	1.18		HNRNPD	5.4e-05	-0.43
HSPD1	0.01	0.29		HNRNPDL	6e-07	-0.52
HVCN1	0.0032	1.04		HNRNPL	0.00062	-0.32
HYPK	0.031	0.36		HP1BP3	5.2e-05	-0.47
IBA57	0.00033	2.25		HPCAL1	0.0015	-0.37
ICAM3	0.011	1.92		HPRT1	0.001	-0.64
IDH3A	0.0079	0.44		HSD17B12	0.021	-0.27
IDH3G	2.8e-08	1.03		HSP90AA1	0.00098	-0.44
IFI30	2.3e-07	0.93		HSPA4	0.0017	-0.36
IGBP1	0.0015	1.27		HTT	6.5e-05	-2.64
IGF2BP2	0.0015	0.92		HUWE1	2.9e-05	-0.63
IKBKG	0.027	0.4		HYOU1	0.00064	-0.78
IL18	9.2e-06	3.15		IAH1	4.1e-05	-0.88
ILF2	0.0024	0.47		IARS1	0.00012	-0.37
ILF3	3.1e-12	4.47		IDE	0.00025	-0.87
ILK	0.012	0.28		IFT27	0.00019	-1.29
ILVBL	2.2e-05	2.17		IGF2BP3	1.9e-05	-1.57
IMMT	0.0045	1.84		IGLL1	1.1e-05	-1.17
IMP3	0.00035	1.22		IL16	0.00082	-0.3
IMPDH1	3.1e-07	3.25		IMPA1	0.00052	-0.44
INTS13	8.8e-05	2.47		INPPL1	2.7e-07	-1.25
INTS14	0.009	0.53		INTS6	0.011	-3.16
INTS2	0.0035	0.79		IPO4	3.7e-06	-1.02
INTS3	5.5e-07	3.82		IPO5	0.00032	-0.54
IPO11	0.0033	1.46		IPO7	7.2e-05	-0.73
IRAK3	0.021	1.1		IPO9	2.6e-05	-0.58
IRF8	0.00023	0.71		IQGAP2	2.7e-05	-0.51
ISCU	0.013	0.38		IRF5	0.021	-0.67
IST1	0.021	0.7		ISOC1	0.00028	-0.79
ITGAM	2.8e-06	0.75		ISYNA1	5.4e-09	-3.45
ITGB2	0.00044	0.33		ITGA5	3.6e-07	-1.86
ITM2C	3.5e-08	4.29		ITPA	0.0056	-0.75
ITPR1	6.6e-05	0.95		ITSN2	0.00091	-1.12
ITPR2	0.0044	0.58		JPT1	1.6e-06	-1.79
ITPRIP	0.00016	1.02		JPT2	0.00013	-0.76
IVD	0.0086	0.41		JUND	0.0063	-1.11
JMJD6	0.0036	1.08		KDM1A	8.6e-05	-0.5
KAT7	0.043	0.87		KHSRP	8e-06	-0.68
KBTBD11	8.2e-06	1.37		KIF5B	0.014	-0.3
KDM3B	0.0012	1.23		KIT	0.049	-1.25
KIF13B	0.00081	1.21		KLC1	0.0012	-0.54
KIF2A	0.019	0.29		KLC4	0.00022	-4.04
KPNA2	0.0035	2.2		LAIR1	0.039	-1.27
KPNA3	0.017	0.99		LANCL1	0.0038	-1.5
KPNA4	4.4e-09	1.73		LARP4B	0.00066	-2.51
KPNA6	3.9e-10	1.69		LARS2	0.022	-0.68
KYNU	7e-05	1.01		LBR	0.02	-0.28
L2HGDH	0.0033	0.85		LCP1	6.7e-06	-0.43
LACTB2	0.012	0.7		LCP2	0.00025	-1.63
LAMP2	2.1e-06	1.31		LDB1	0.025	-1.04
LARP7	0.0016	1.68		LDHB	1.2e-07	-0.85
LARS1	3.2e-06	2.21		LEMD2	0.035	-0.99
LCN2	5.1e-05	1.1		LGALS3BP	0.00032	-1.51
LEMD3	0.0033	1.65		LGALS9	4.7e-05	-0.64
LGALS3	3.6e-06	0.8		LIMD2	0.0075	-0.42
LIG1	0.0021	1.21		LPGAT1	0.00024	-2.09
LIMS1	0.0011	0.58		LRBA	3.6e-05	-1.42
LMAN1	3.7e-05	0.54		LRRC47	4.7e-07	-0.9
LMAN2	9.8e-08	1.08		LSM6	0.039	-0.46
LMNA	6.7e-05	0.57		LXN	0.0056	-0.81
LMNB1	4.6e-06	0.6		LY75-CD302	0.003	-0.54
LMNB2	0.00018	0.53		LYN	8.8e-05	-0.68
LPCAT2	1.1e-08	1.15		LYZ	0.0054	-0.4
LPP	0.037	1.2		LZIC	3.9e-05	-1.2
LRMP	0.0023	2.09		MACF1	0.0018	-0.57
LRPAP1	0.0049	0.76		MAIP1	3e-05	-0.47
LRPPRC	1.3e-05	0.5		MAN2A2	1.8e-07	-4.48
LSM1	8.6e-06	0.56		MANF	0.00023	-0.74
LSM12	0.00012	2.66		MAP2K2	1.5e-07	-0.93
LSM14A	0.029	1.31		MAP4	8.7e-05	-0.6
LSM3	1.7e-09	2.85		MARS1	1.3e-05	-0.93
LSM4	0.0036	0.44		MAT2A	2.2e-05	-0.6
LSM8	2e-08	3.25		MAT2B	0.00033	-0.51
LTF	0.016	1.63		MCM2	0.014	-0.34
LYPLA2	3.1e-06	2		MCM4	0.0029	-0.28
LYRM7	0.024	0.98		MCM6	0.0036	-0.36
MAD2L1	0.0071	0.44		MCM7	7.9e-05	-0.65
MAGT1	0.021	0.34		MDH2	5.7e-07	-0.58
MAN1A1	0.0067	1.95		MEN1	0.0011	-1.49
MAN1A2	0.0095	1.13		MESD	0.0025	-0.38
MAN2A1	0.00013	2.49		MEST	0.011	-0.44
MAP2K4	0.00039	1.78		METTL7B	0.00024	-1.53
MAPK1	0.00021	0.69		MGST2	0.00043	-1.34
MAPKAPK2	1.3e-06	3.07		MIA3	0.042	-0.44
MAPKAPK3	0.0054	0.66		MIF	0.0049	-0.33
MBD2	0.00081	1.38		MLEC	3.7e-05	-1.06
MBNL1	0.00021	0.67		MMUT	0.005	-0.8
MCTS1	0.00011	0.43		MOB1A	0.00073	-0.77
MCU	0.001	1.36		MPG	0.0042	-0.78
MDC1	6.6e-07	1.67		MPI	1.8e-07	-1
MEAF6	6.2e-06	3.55		MPO	1.2e-06	-0.63
MECP2	0.0012	1.28		MPST	0.00027	-0.41
MED4	0.037	0.76		MRI1	1.5e-05	-0.73
MEMO1	0.019	0.47		MRPL11	0.00062	-0.82
MEPCE	0.003	1.1		MRPL14	0.016	-0.41
METAP1	6.2e-05	0.41		MRPL16	0.0019	-0.55
MFF	7.5e-06	2.99		MRPL2	0.012	-0.96
MFSD10	0.015	0.42		MRPL21	0.0013	-2.65
MGLL	2.1e-05	2.79		MRPL23	0.01	-0.51
MGST3	0.0013	0.6		MRPL39	7.8e-06	-1.22
MIOS	0.017	3.75		MRPL50	0.00062	-1.95
MLKL	0.0028	2.56		MRPS30	0.031	-0.62
MLYCD	4e-07	2.32		MSH2	0.0051	-0.28
MMAB	0.018	0.63		MSH6	7.7e-06	-0.49
MMGT1	0.046	1.12		MSN	0.0026	-0.27
MOGS	0.0057	0.3		MTAP	0.027	-0.28
MORF4L1	0.0021	0.96		MTFR1L	0.00082	-2.11
MPDU1	0.0019	0.84		MTHFD1	4.1e-06	-0.68
MPP1	0.014	0.88		MTHFD1L	0.0039	-2.75
MPV17	0.009	0.89		MYBBP1A	6.7e-05	-0.98
MRPL10	0.0095	0.41		MYH14	0.0002	-4.63
MRPL15	0.0033	2.04		MYL12A	0.0091	-0.27
MRPL37	3e-05	3.25		MZB1	0.00024	-0.54
MRPL41	0.031	0.66		NAA10	1.7e-06	-0.6
MRPL46	0.00057	0.99		NAA15	0.00011	-0.56
MRPL54	0.00045	2.01		NAA25	0.00089	-2.78
MRPS18B	0.03	0.79		NAE1	0.00011	-0.55
MRPS23	0.032	2		NAGK	0.0042	-0.27
MRPS26	0.00056	2.49		NAP1L4	8.7e-06	-0.45
MRPS31	0.00035	0.61		NAPRT	0.03	-0.29
MRPS34	0.0055	1.02		NARS1	0.0025	-0.39
MRPS35	0.00042	0.9		NBAS	0.0064	-0.72
MRRF	0.00058	1.49		NCAPG	0.0099	-1.22
MTA1	0.0083	0.85		NCAPH	0.0017	-1.34
MTCH2	0.00052	0.54		NCBP1	0.0022	-0.49
MTPN	1e-07	0.95		NCF1	0.028	-0.38
MTX2	0.00091	0.93		NCF2	3.4e-07	-0.62
MX1	0.008	1.8		NCL	4.1e-06	-0.74
MYCBP	0.038	0.75		NDUFA11	0.00034	-0.94
MYCBP2	0.00029	2.02		NDUFA4	0.022	-0.39
MYD88	6.7e-06	1.31		NDUFA9	7.2e-07	-0.98
MYL6	0.0021	0.27		NDUFS2	0.021	-0.34
MYO1G	0.0025	0.32		NDUFV2	0.0096	-1.42
MYO5A	0.00074	2.15		NEDD4	0.0011	-0.73
MZT2B	0.048	1.22		NEK9	0.0033	-0.35
NAA50	0.039	1.7		NELFCD	0.00026	-2.68
NAAA	0.002	0.83		NIBAN1	0.0035	-0.41
NAGA	1.4e-06	1.12		NIFK	2.3e-07	-1.65
NCAPD2	0.0048	2.18		NIN	5.7e-05	-1.62
NCF4	8.7e-05	1.41		NIT2	0.014	-0.64
NCK1	0.009	0.77		NLN	0.018	-0.5
NCLN	3.6e-05	0.46		NOC3L	4.4e-05	-0.61
NCOA5	0.041	0.76		NOL8	3.7e-05	-1.86
NCOR1	0.0063	0.32		NOL9	0.0091	-0.54
NDC1	0.005	0.53		NONO	0.00019	-0.8
NDUFA10	0.00066	0.38		NPEPPS	9.5e-05	-0.63
NDUFA13	1.1e-07	0.83		NPLOC4	0.00014	-0.43
NDUFA7	0.033	1.03		NQO2	0.0012	-1.09
NDUFAB1	2.8e-06	0.72		NSFL1C	0.00035	-0.41
NDUFAF4	3.3e-05	2		NSMAF	5.4e-05	-1.34
NDUFB10	8.1e-05	0.97		NSUN2	1.3e-06	-1.11
NDUFS5	6.7e-06	0.59		NUDC	0.014	-0.47
NDUFS6	0.0029	0.6		NUDCD1	0.0017	-0.68
NDUFS7	2.9e-05	1.39		NUDCD2	0.00037	-1.32
NDUFS8	2.2e-09	1.37		NUDT16	0.031	-0.9
NEDD8-MDP1	0.013	1.09		NUDT21	3e-05	-0.58
NEK7	0.00094	1.83		NUP160	5.5e-06	-1.02
NENF	0.00086	1.04		NUP37	0.00021	-1.04
NFATC2	0.0047	1.81		NUP42	7.5e-06	-3.46
NFE2	0.014	1.87		NUP85	0.00085	-0.59
NFKB1	2.3e-05	0.55		OAT	2.4e-06	-5.18
NFU1	1e-06	2.81		ORC4	0.0074	-0.42
NHP2	7.8e-09	1.74		OSTF1	0.00088	-0.34
NIPBL	4.4e-07	3.89		OTUB1	0.00015	-0.52
NIPSNAP1	0.011	0.28		PABPC1	0.0028	-0.48
NIT1	0.00069	2.69		PAF1	1.9e-07	-1.45
NMNAT1	0.00013	1.19		PAPOLA	0.001	-0.43
NNT	0.0041	0.36		PARP1	6.5e-05	-0.43
NOC4L	0.035	0.73		PBDC1	0.009	-0.48
NOL6	1.5e-05	0.84		PCF11	0.0014	-1.54
NOLC1	0.0003	1.91		PCID2	0.00092	-1.6
NP_000025	1e-05	0.8		PCLO	7.3e-06	-3.87
NRBP1	0.0033	0.34		PDAP1	0.048	-1.69
NT5C2	0.0017	0.4		PDCD4	0.00082	-0.4
NT5C3A	0.00022	1.21		PDCD5	0.00095	-0.43
NTPCR	0.0051	0.48		PDCD6IP	0.00024	-0.37
NUBP2	1.3e-05	1.43		PDS5A	8.1e-06	-0.65
NUDT19	0.012	1.05		PDXK	0.0064	-0.34
NUDT2	1.1e-06	2.42		PEBP1	1.3e-06	-0.77
NUP107	0.00084	0.5		PECAM1	3.8e-05	-0.9
NUP188	0.014	0.55		PEPD	0.00097	-0.49
NUP205	3.7e-07	0.74		PEX3	7.2e-07	-4.55
NUP210	2.4e-05	0.46		PFAS	9.6e-06	-0.64
NUP43	4.1e-08	2.9		PFDN2	1.2e-05	-1.72
NUP54	3.1e-06	0.68		PFDN4	4.4e-08	-1.07
NUP58	2.7e-05	0.96		PFDN6	0.0038	-0.43
NUP62	0.00057	0.41		PFKP	0.0021	-0.6
NUP88	0.029	1.24		PGAM1	1.4e-06	-0.54
OCIAD1	1.9e-07	2.22		PGRMC2	0.014	-0.43
OGDH	0.0071	0.38		PIGN	2.3e-05	-1.77
OLA1	0.00012	0.48		PIN1	4.1e-05	-1.29
OPA1	0.0002	0.64		PIP4K2B	3.9e-05	-0.76
OSBPL8	0.012	0.84		PKM	0.011	-0.93
OSGEP	0.014	1.19		PLAA	0.0034	-0.43
OXA1L	6.8e-05	4.1		PLCB2	0.00013	-0.85
OXCT1	0.0023	0.98		PLD4	0.00019	-0.47
PACS1	1.9e-05	3.05		PLEC	0.0015	-0.47
PADI4	1.3e-05	0.85		PML	0.035	-0.47
PAICS	1.3e-05	0.66		PMVK	0.0097	-0.83
PAIP1	3.8e-06	1.72		PNKD	0.005	-1.56
PALM2AKAP2	0.00018	2.35		PNP	0.0012	-0.3
PATL1	8.2e-05	2.63		POFUT1	2.9e-05	-0.69
PBXIP1	1.4e-06	2.55		POGLUT1	0.02	-0.68
PCCA	0.00042	0.84		POLD2	0.0054	-0.77
PCYT2	0.015	0.8		POLD3	4e-10	-1.96
PDCD11	0.0022	0.54		POLDIP3	6.6e-07	-1.07
PDCL3	0.0004	0.81		POLR1C	0.00043	-0.65
PDHB	0.007	0.29		POLR2C	0.00011	-0.59
PDIA5	0.0061	0.39		POLR2E	9.2e-06	-0.54
PDK1	0.012	1.65		POLR3A	0.00029	-2.4
PDK3	0.0039	1.89		PON2	0.011	-1.6
PDP1	0.00061	1.21		PPAT	0.035	-0.29
PDPR	0.0098	0.66		PPIA	0.0012	-0.93
PDXDC1	0.0017	1.13		PPIF	0.0015	-1.42
PEX14	0.0011	0.84		PPIH	0.00026	-2.02
PFDN5	0.00011	0.65		PPIL3	0.04	-0.35
PHF14	0.015	0.6		PPIL4	0.021	-2.5
PHF2	0.00072	0.97		PPIP5K2	6e-06	-0.74
PHF3	0.013	1.62		PPME1	0.047	-0.77
PHGDH	0.016	1.37		PPP1CA	0.00039	-0.96
PHKA2	0.011	1.25		PPP1R21	3.8e-06	-3.34
PIGS	7.4e-09	2.17		PPP1R8	2.4e-05	-1.12
PIK3CD	0.033	1.35		PPP1R9B	0.0004	-0.63
PIN4	0.023	0.3		PPP3CB	0.011	-1.61
PLAUR	0.00024	2.15		PPP3R1	0.047	-0.9
PLCG2	0.021	0.5		PPP4R2	0.00041	-1.35
PLD1	0.00028	2.07		PPP5C	0.00065	-0.63
PLEKHO2	0.0044	2.33		PPP6C	1.1e-11	-1.61
PLOD1	0.011	0.63		PRDX1	8.5e-05	-0.45
PLOD3	9.5e-06	0.72		PRDX6	1.5e-06	-0.5
PLRG1	0.042	0.43		PRG2	0.013	-0.48
PLSCR1	0.012	1.5		PRKAA1	0.0016	-0.84
PMPCA	0.00028	0.68		PRKACB	0.0014	-1.96
PNN	3.3e-05	0.68		PRKCB	0.0018	-0.86
PNPT1	0.00055	0.59		PRKDC	0.0024	-0.49
POGZ	0.0025	0.66		PRMT1	2.2e-08	-1.02
POLB	1.7e-06	2.3		PRPF31	0.015	-0.35
POLG	0.012	1.73		PRPF38A	0.0037	-0.74
POLR1D	0.049	0.33		PRPF8	0.00059	-0.38
POLR2B	0.00066	0.67		PRPSAP1	1.8e-06	-1.2
POLR2G	2.2e-05	0.78		PRR14L	0.00019	-0.73
POLR2I	5.1e-07	2.6		PRSS57	4.2e-08	-1.88
POLR2J	0.021	0.55		PSMA3	5.8e-06	-0.77
POU2F1	2.4e-06	3.13		PSMA5	0.00011	-0.94
PPA1	0.00024	0.42		PSMA6	0.00036	-0.47
PPCS	0.002	1.97		PSMA7	2.6e-05	-0.43
PPIE	0.0001	1.52		PSMB1	0.00012	-0.46
PPM1A	0.045	1.05		PSMB10	9.6e-05	-0.55
PPM1B	1.8e-08	3.17		PSMB2	0.005	-0.38
PPP1CB	0.0092	0.31		PSMB8	0.018	-0.32
PPP1R12A	0.018	0.65		PSMC1	0.022	-0.44
PPP1R14B	0.043	0.39		PSMC2	5.2e-06	-0.87
PPP1R2	0.0032	2.41		PSMC3	9.7e-07	-1.04
PPP2R2A	1.5e-05	1.07		PSMC6	8.9e-05	-0.53
PPP3CA	0.037	1.89		PSMD13	7.3e-07	-0.74
PPP6R1	0.00024	1.24		PSMD3	3.6e-06	-1.18
PPP6R3	0.0011	1.62		PSMD5	6.6e-05	-0.46
PPT1	0.0093	0.27		PSMD9	0.00035	-0.44
PPWD1	0.00079	1.23		PSME1	3.9e-06	-0.55
PRCC	0.00045	2.46		PSME2	0.023	-0.32
PRCP	0.0001	1.27		PSME3	0.0014	-0.44
PREB	0.0019	0.7		PSMG1	0.0037	-2.2
PRIM1	0.0034	1.47		PSMG3	0.00075	-1.04
PRKAB1	3.1e-05	1.17		PSPC1	0.00014	-0.71
PRKACA	0.044	0.86		PTDSS1	1.3e-05	-1.07
PRKAR1A	1.6e-10	1.88		PTGES3	3.3e-05	-0.52
PRKAR2A	5.4e-06	0.8		PTMA	0.024	-0.65
PRKAR2B	1.2e-05	1.66		PTPA	0.00079	-0.59
PRKRA	0.0046	0.55		PTPN12	3.6e-08	-4.73
PRPF19	4.2e-06	0.78		PTPN23	6.3e-06	-0.91
PRPF3	0.00014	0.9		PTPN6	8.5e-06	-0.5
PRPS1	0.00086	1.63		PUM3	2.7e-06	-1.23
PRPS2	0.00041	0.73		PUS7	0.0012	-1.46
PRPSAP2	0.01	1.05		PWP2	1.1e-08	-1.58
PRRC1	1.7e-07	0.79		PYGB	0.00037	-0.37
PRRC2C	0.0048	0.48		PYGL	0.00034	-0.44
PSAP	0.00029	0.54		QRICH1	0.0042	-0.55
PSMA2	9.5e-05	0.54		QTRT2	0.01	-1.63
PSMB3	0.011	0.39		RAB11B	0.0016	-0.42
PSMB6	0.036	1.16		RAB1B	1.1e-08	-1.7
PSMB9	0.046	1.95		RAB37	0.026	-0.44
PSMC4	4.8e-09	0.9		RAB3D	5.6e-06	-0.86
PSMD1	0.003	0.45		RAB44	0.0087	-0.33
PSMD14	0.00086	0.41		RAB6A	0.0002	-0.63
PSMD4	0.00014	1.23		RAB6B	0.00013	-2.14
PSMD7	0.0007	1.71		RAB7B	0.00014	-2.46
PSMD8	0.0012	0.9		RAB8A	1.6e-07	-5.55
PSMF1	2.1e-05	0.91		RABL6	5.1e-05	-0.77
PTGES2	0.0026	0.85		RACK1	0.018	-0.27
PTPN1	0.0026	0.39		RAN	0.00042	-0.96
PTPRE	0.0035	0.94		RAVER1	0.002	-0.3
PTRH2	1.3e-05	1.28		RBBP5	0.00022	-1.03
PURA	1.6e-07	1.83		RBM12	0.00043	-0.62
PUS1	0.0077	0.48		RBM39	1.1e-05	-0.47
PWP1	0.04	0.55		RCN2	0.013	-0.38
QPRT	1.4e-05	1.19		RDX	0.0034	-0.71
RAB10	0.021	0.68		RECQL	0.038	-0.28
RAB32	1.8e-06	1.34		REL	0.0013	-1.65
RAB33B	3.4e-06	1.7		REPIN1	0.03	-0.56
RAB3GAP1	0.0075	2.06		RETREG3	0.049	-1.51
RAB4B	0.00053	2.26		RFX5	0.019	-4.05
RAB5A	0.0014	1.92		RHOG	0.00092	-0.27
RAB5B	9.3e-07	0.88		RIC8A	0.034	-3.34
RAB9A	3.8e-05	1.42		RNASEH2A	0.00025	-0.47
RAC1	1e-06	1.67		RNASEH2C	0.00059	-1.08
RAE1	0.0018	0.47		RNPEP	0.013	-0.56
RANGAP1	0.024	0.53		RO60	0.0053	-0.31
RAP2C	0.0014	1.14		RP2	0.00025	-0.48
RAPGEF6	0.032	0.65		RPA2	0.0015	-0.61
RASGRP2	0.00078	1.34		RPE	2.8e-05	-0.62
RASSF2	6.6e-05	0.55		RPF2	8.6e-09	-3.15
RBBP7	0.0019	0.48		RPL10	0.00039	-0.59
RBM12B	0.017	0.44		RPL10A	9.2e-07	-0.72
RBM34	0.03	0.95		RPL13	5e-07	-1.36
RBPJ	0.0029	2.39		RPL13A	5e-06	-1.38
RCC1	7.9e-06	0.48		RPL14	3.6e-09	-1.31
RDH13	0.015	1.95		RPL15	4.9e-08	-1.34
RDH14	0.0079	0.65		RPL17	3.7e-06	-0.98
REPS1	0.039	3.04		RPL18	2.8e-11	-1.69
RER1	5.3e-05	0.52		RPL18A	4.5e-06	-2.25
RETN	7.4e-05	1.18		RPL19	4.5e-10	-1.27
RFC3	0.0055	0.68		RPL21	7.2e-07	-0.78
RFLNB	0.0059	1.46		RPL23A	5.3e-05	-1.38
RGS10	0.0073	1.95		RPL26L1	0.00011	-1.66
RGS14	0.0019	0.69		RPL27	0.00042	-0.57
RHEB	0.0076	1.94		RPL27A	6.5e-07	-1.08
RIDA	5.7e-08	1.43		RPL28	0.0084	-0.42
RING1	0.023	1.09		RPL32	4.6e-05	-1.35
RIOX1	0.016	0.76		RPL34	4.4e-10	-1.81
RNASEH2B	0.0016	1.05		RPL35	4.5e-09	-6.07
RNASET2	1.8e-05	0.7		RPL36AL	0.0035	-1.98
RNF113A	0.0033	1.73		RPL5	4.6e-06	-0.56
RNF130	0.0066	1.65		RPL6	8.8e-08	-0.97
RNPS1	0.0018	1.37		RPL7	1.5e-07	-1.27
RPL23	3.6e-10	1.67		RPS10-NUDT3	0.0014	-1.08
RPL31	0.00036	4.19		RPS11	0.0071	-0.4
RPL36	6.8e-07	2.7		RPS15A	0.0059	-0.51
RPL37A	0.00028	0.62		RPS16	0.00012	-0.47
RPL8	3.7e-05	0.89		RPS17	6.7e-07	-0.68
RPLP0	1.4e-08	0.98		RPS18	4.1e-08	-0.87
RPN1	0.00057	0.28		RPS2	2.1e-05	-0.54
RPN2	0.00016	1.48		RPS24	4.3e-10	-1.56
RPRD1A	2.3e-07	2.88		RPS26	6.1e-08	-1.36
RPRD2	0.014	0.41		RPS28	0.00029	-0.54
RPS12	0.0039	0.43		RPS3	1.7e-05	-0.54
RPS15	3.9e-06	0.87		RPS3A	1.9e-05	-0.49
RPS20	0.00032	0.43		RPS4Y1	0.049	-1.11
RPS25	0.037	0.92		RPS5	0.0015	-0.59
RPS4X	0.0021	0.7		RPS6	1.9e-05	-1.19
RPS7	0.0041	0.34		RPS6KA1	0.0004	-0.63
RTRAF	0.011	0.33		RPS6KA3	0.00078	-0.36
RUNX1	8.8e-06	0.53		RPS8	5.1e-05	-0.76
RUNX2	2.8e-05	2.55		RPS9	0.00015	-0.61
S100A10	1.5e-10	1.81		RRAGC	0.012	-0.41
S100A12	0.00038	1.85		RRM1	0.00074	-0.4
S100A4	0.0018	0.33		RRP1	5.4e-07	-2.5
S100A6	0.00033	1.52		RRP12	4.6e-10	-1.04
SAAL1	0.0014	3.12		RRP1B	0.00083	-2.24
SAFB2	3.1e-07	2.07		RRS1	0.003	-0.7
SAMM50	1.2e-05	0.49		RSF1	2.5e-05	-1.71
SAR1A	6.9e-10	1.87		RSU1	0.017	-0.3
SARS2	0.017	2.28		RTF2	0.025	-0.84
SCAF11	1.4e-05	2.12		RUVBL2	5.2e-05	-0.64
SCCPDH	0.012	0.33		S100A8	0.0045	-0.31
SCLY	0.00013	1.08		SAFB	0.0012	-0.28
SCML2	0.023	0.54		SAMD9	2.5e-05	-0.91
SCRN2	0.048	0.71		SARS1	0.003	-0.34
SDF2	1.9e-07	3.1		SART3	0.0028	-0.35
SDF2L1	0.0019	1.39		SCAMP3	0.0056	-0.45
SDHA	0.0027	0.47		SCARB2	0.0028	-0.75
SDR39U1	1.6e-06	1.26		SCFD1	0.0012	-0.86
SEC11A	9.9e-09	1.31		SCFD2	0.042	-0.69
SEC16A	0.011	0.5		SCPEP1	0.003	-0.51
SEC22B	0.0027	0.29		SDHB	5.1e-06	-0.83
SEC23IP	0.00038	0.75		SEC24D	5.1e-06	-0.78
SEC61A1	0.00028	1.54		SELENOF	0.02	-0.31
SEC62	2.4e-05	0.81		SEPHS1	0.0069	-0.79
SEC63	5.1e-05	0.46		SEPTIN2	0.0086	-0.38
SEH1L	0.0026	0.44		SEPTIN6	0.0029	-0.32
SELL	0.018	1.18		SEPTIN7	0.0021	-0.3
SERPINB2	0.00046	1.17		SERPINB1	1.3e-06	-0.54
SF1	0.049	0.28		SERPINH1	2.3e-05	-0.72
SF3B2	0.0077	0.34		SET	2.8e-06	-0.62
SF3B5	0.034	0.3		SETD3	0.00056	-1.3
SFXN1	0.003	0.37		SF3B1	0.0022	-0.44
SFXN3	0.033	0.35		SF3B3	0.00022	-0.43
SH3GL1	0.011	0.8		SF3B6	0.0084	-0.5
SHMT2	9.2e-05	0.43		SFPQ	0.00012	-0.4
SHOC2	0.0062	1.25		SFXN2	0.0094	-3.37
SIRT5	0.046	0.37		SH3BGRL	4e-07	-1.06
SLC25A10	0.00042	1.77		SH3KBP1	0.0083	-0.32
SLC27A2	0.00017	1.55		SIAE	5.8e-06	-2.04
SLC27A3	0.0051	0.51		SIPA1	0.011	-0.78
SLC4A1	2.7e-08	1.79		SLC1A5	0.00013	-0.82
SMAP2	7.3e-07	2.53		SLC25A6	0.0095	-0.59
SMARCC1	5.5e-05	1.45		SMARCA5	0.0025	-0.35
SNCA	0.029	0.88		SMC4	0.0091	-0.74
SNRNP40	0.013	0.37		SMIM24	9.9e-10	-1.5
SNRPE	8.7e-06	2.77		SMN2	0.0049	-1.89
SNRPF	0.00011	0.72		SNRPA	0.012	-0.33
SNX17	2.6e-05	0.72		SNRPA1	0.0014	-0.59
SNX18	4e-06	3.07		SNRPC	0.00043	-0.4
SNX27	0.0044	0.48		SNRPD1	0.00031	-0.7
SOAT1	8.7e-07	1.78		SNW1	3.6e-05	-0.87
SOD2	0.025	1		SNX5	0.0039	-0.34
SORL1	2.2e-06	3.05		SOD1	3.6e-07	-0.71
SP1	4.3e-11	2.91		SOSTDC1	0.0022	-0.72
SPCS2	0.0083	0.43		SPAG9	0.00099	-3.43
SPG21	0.047	0.51		SPARC	0.0023	-0.54
SPTAN1	1.8e-05	0.56		SPG11	7.5e-11	-3.74
SPTLC1	0.00088	0.72		SPRYD4	0.00014	-3.13
SQOR	4e-05	0.46		SPTBN1	0.0012	-0.29
SQSTM1	0.0056	0.43		SPTLC2	0.0074	-0.37
SRBD1	0.0022	1.44		SRP68	0.0016	-0.33
SRP19	0.00029	1.23		SRRM2	2.7e-06	-0.84
SRP72	5.3e-05	1.9		SRSF11	0.0017	-1.13
SRPRA	0.0004	0.85		SRSF3	0.0054	-0.31
SRPRB	0.0016	0.5		SRSF7	0.0037	-0.31
SRRM1	1.8e-07	1.43		SSB	3.7e-06	-0.56
SRSF9	0.00037	0.51		SSBP1	0.00075	-0.4
SSR4	0.00092	0.44		SSR1	0.0016	-1.4
ST13	0.00081	0.95		STAG1	3.3e-05	-2.1
STAB1	6e-05	1.74		STAG2	1e-05	-0.71
STAT3	0.008	0.3		STAM2	0.00032	-2.24
STAT5A	1e-07	1.09		STAMBP	0.0084	-0.34
STAT6	8.3e-05	0.43		STAT1	0.00062	-0.33
STING1	9e-06	0.64		STAT2	0.014	-1.97
STK17B	0.00013	1		STK10	0.036	-2.43
STK24	0.032	1.88		STMN1	0.00035	-0.61
STK38	0.00016	2.95		STRBP	0.0031	-1.61
STK39	2.3e-05	2.08		STX12	0.0021	-1.1
STOML2	4e-07	0.73		STX7	1.6e-05	-0.75
STRIP1	0.0048	1.9		STXBP3	3e-05	-1.23
STRN	0.0062	0.35		SUB1	0.01	-0.45
STRN4	0.0054	1.25		SUGP1	0.039	-0.6
STXBP2	0.0026	0.37		SULT1A1	0.0062	-1.36
STXBP5	0.0085	0.93		SUPT16H	3.8e-06	-0.62
SUDS3	0.011	1.35		SUPV3L1	0.038	-1.76
SUN2	0.00048	0.72		SURF1	3.9e-08	-1.86
SUPT5H	0.00057	0.59		SYNCRIP	0.0014	-0.38
SURF4	0.0011	0.48		SYNE1	4e-05	-1.57
SYMPK	3.6e-07	0.83		SYNJ2BP	0.017	-0.83
SYNE2	0.00041	1.44		SYPL1	4.4e-05	-1.81
TAGLN2	0.011	0.28		TALDO1	0.002	-0.42
TANGO2	0.018	1.44		TAOK3	0.035	-0.34
TAP1	0.00016	2.07		TBC1D5	1.9e-06	-1.22
TAP2	1.2e-08	1.55		TBCB	4.6e-05	-0.46
TASOR	0.038	1.94		TBCE	0.01	-0.32
TBC1D15	0.0058	0.35		TFIP11	0.038	-1.12
TBC1D23	0.035	1.07		TFRC	6.2e-05	-2.65
TBC1D9B	0.047	0.62		THOC1	0.0064	-0.29
TBL2	1.6e-05	0.7		THOC6	0.0019	-0.51
TCIRG1	0.004	1.87		THOP1	0.0016	-0.9
TECR	0.0018	0.62		TM9SF4	0.00069	-0.84
TERF2IP	0.00012	2.16		TMA16	0.0001	-0.65
THRAP3	0.00032	0.56		TMED1	0.0036	-0.99
TIMM9	0.00064	0.67		TMED7-TICAM2	2.2e-05	-0.63
TIMP1	0.0016	1.86		TMED9	0.002	-0.74
TIPRL	0.021	0.27		TMSB10	0.0092	-0.27
TM9SF3	2.7e-05	1.08		TMSB4X	3.1e-05	-0.63
TMCO1	4.1e-08	1.15		TNPO1	6.9e-05	-0.56
TMED2	2.5e-06	1.31		TNPO3	0.00043	-0.41
TMEM205	0.0014	3.1		TNS3	0.00046	-1.13
TMEM209	0.00099	0.93		TOLLIP	0.00057	-1.06
TMEM214	1.1e-05	3.37		TOMM34	4.4e-05	-0.68
TMEM263	0.00037	0.94		TP53BP1	0.001	-0.64
TMEM30A	0.0017	2.1		TPD52L2	0.00033	-0.3
TMEM43	0.01	0.47		TPI1	2e-06	-0.53
TMEM68	0.0075	1.36		TPK1	0.00045	-1.4
TMLHE	0.00088	1.74		TPP2	9.8e-06	-1.86
TMPO	5.3e-05	0.48		TPR	0.0003	-0.5
TMX3	0.0016	0.79		TRIM28	0.0022	-0.36
TMX4	3.9e-06	2.14		TRIP12	7.2e-11	-2.26
TNFAIP8L2	6.7e-05	1.09		TRMT6	2.3e-06	-3.07
TOMM22	1.3e-07	1.11		TRNT1	8.4e-07	-2.34
TOP1	3.2e-07	0.81		TSC22D4	0.00011	-1.35
TOP2A	0.0067	0.56		TSG101	3.4e-06	-2.99
TOP2B	1.7e-06	0.88		TSN	0.0038	-0.36
TOR4A	0.039	0.7		TSNAX	1.7e-05	-0.54
TPSB2	0.00019	1.38		TSTA3	0.00095	-1.3
TRABD	0.023	0.95		TTC37	0.0011	-0.87
TRAF3IP3	0.0024	0.4		TXN2	0.00011	-1.24
TRAPPC3	4e-06	1.27		TXNRD1	8.7e-07	-0.79
TRIM33	0.013	0.73		U2AF2	0.0086	-0.29
TRMT10C	6.4e-07	2.42		U2SURP	0.015	-0.43
TRMT112	5e-12	3.83		UBA2	5.7e-07	-1.29
TSPO	0.00092	1.1		UBA3	0.00054	-0.54
TST	4.9e-09	1.1		UBE2G1	0.0001	-0.84
TTC19	0.021	1.38		UBE2M	0.00041	-0.79
TTR	0.026	3.14		UBE2V1	0.0011	-0.38
TUBA1C	2.4e-06	3.31		UBFD1	0.0009	-2.74
TUBB6	0.034	0.72		UBLCP1	0.00016	-1.28
TUBGCP2	4.3e-06	2.39		UBQLN2	0.0049	-0.82
TWF2	0.001	0.62		UBR7	0.00029	-1.25
TXNRD2	0.048	0.46		UBTF	0.0012	-0.46
TYMP	2.6e-08	1.6		UBXN4	0.0003	-0.96
U2AF1L5	4e-09	1.97		UBXN7	0.00074	-1.41
UBAC2	0.02	1.16		UCHL3	4.3e-06	-0.68
UBASH3B	0.0037	1.41		UFC1	0.00093	-0.73
UBE2L3	0.00052	0.95		UFD1	0.00023	-1.85
UBE2L6	0.048	0.64		UFL1	6.7e-09	-0.91
UBE2O	0.003	1.1		UFM1	4.5e-06	-1.42
UBE4A	0.0071	1.68		UPF2	0.00045	-0.99
UBR4	0.00057	0.47		UROD	0.00014	-0.61
UBXN1	0.016	0.76		USP10	0.0051	-1.39
UGP2	7.7e-05	0.44		USP14	1.8e-06	-0.65
UNC93B1	0.0065	1.34		USP24	0.0024	-0.36
UQCRFS1	0.0024	0.36		USP3	0.043	-1.57
USE1	0.0033	2.06		USP7	9.2e-05	-0.52
USF1	0.013	0.8		USP9X	0.015	-2.31
USO1	0.0084	0.34		UTP3	0.0044	-1.31
USP15	1.6e-05	0.69		UXS1	0.049	-0.63
USP4	0.036	1.47		VAMP2	0.022	-1.12
USP47	0.0022	1.8		VAV3	0.00011	-3.39
USP48	1.4e-06	1.29		VPS13C	0.0058	-0.48
UTP6	2.6e-07	2.4		VPS26C	0.0058	-0.48
VAC14	4e-07	1.78		VPS29	0.033	-0.31
VAPA	0.014	0.64		VPS33A	8.2e-05	-1.18
VAPB	2.1e-09	2		VPS35	0.0057	-1.41
VCL	3.7e-05	0.54		VPS37B	0.0004	-0.5
VEZF1	0.00021	2.31		VPS39	0.032	-1.42
VKORC1L1	0.0036	1.33		VTA1	2.8e-05	-0.8
VPS11	0.016	1.96		WASHC1	0.024	-1.68
VPS26A	0.03	0.54		WASHC2A	1.3e-07	-0.95
VPS28	0.00044	0.69		WDR11	4.2e-05	-1.33
VPS35L	9.3e-05	1.16		WDR18	0.0016	-0.68
VPS4A	0.0026	0.53		WDR36	7.4e-08	-0.95
WASHC5	0.00029	0.51		WDR48	0.016	-1.2
WBP2	3.7e-06	1.05		WDR5	0.03	-0.39
WDFY1	2.2e-05	1.97		XAB2	1.3e-05	-0.99
WDR43	0.0022	1.15		XPNPEP1	0.00017	-0.55
WDR44	8e-07	2.51		XPO5	0.0012	-0.83
WDR75	0.017	0.28		XPO7	0.00011	-0.49
WDR82	0.034	0.31		XPOT	0.0061	-0.77
WIZ	0.00052	2.47		XRCC4	1.5e-06	-1.22
XRN2	0.0017	0.6		YJU2	0.0029	-2.56
YARS2	1.5e-07	3.01		YLPM1	9.4e-06	-1.28
YBX1	0.021	0.29		YTHDF1	0.0014	-1.57
YBX3	0.00074	1.18		YWHAB	2.3e-08	-1.09
YME1L1	1.5e-05	1.95		YWHAE	7.1e-07	-0.57
ZAP70	0.0036	0.74		YWHAG	1e-05	-0.44
ZC3H4	2.3e-09	3.26		YWHAH	8.4e-07	-0.76
ZC3HC1	0.018	0.93		YWHAQ	9.6e-06	-0.59
ZEB2	0.03	1.27		YWHAZ	4.8e-06	-0.79
ZFR	1.1e-05	3.11		ZADH2	0.032	-0.34
ZMAT2	0.0007	0.57		ZC3H13	0.013	-0.91
ZMPSTE24	0.00066	0.78		ZCCHC8	0.023	-0.61
ZMYND8	0.0087	0.63		ZNF148	0.048	-0.92
ZNF185	0.016	0.9		ZNF22	6.6e-06	-0.98
ZNF326	0.018	0.41		ZPR1	1.6e-05	-0.99
ZNF629	0.0033	1.16		ZW10	0.01	-0.42
ZNF740	0.04	0.57		ZYX	0.00026	-0.43
ZNF830	2.3e-05	3.77
